# Supplementary material for: Single-cell RNA sequencing reveals the effects of mental stress on mouse mammary tumors and the tumor microenvironment
Source: Cell Death Discov. 2025 Jul 16;11:328. doi: 10.1038/s41420-025-02619-1 (PMC12267534; doi:10.1038/s41420-025-02619-1)
Supplement: Supplementary file 13 — Supplementary Table1. DEGs in epithelial cells (MS vs NC) [file 41420_2025_2619_MOESM13_ESM.xlsx]

## Sheet: Table1. DEGs in Epithelial cell
Table1. DEGs in epithelial cells (MS vs NC).
gene	p_val	avg_diff	MS	NC	p_val_adj
Hars	3.75547e-09	9.2159e-06	0.174	0.207	6.64493e-05
Rufy4	6.72136e-24	9.20108e-05	0.101	0.147	1.18928e-19
Stx5a	7.24193e-14	7.39517e-05	0.21	0.239	1.28139e-09
Alkbh7	6.45906e-28	4.18876e-05	0.085	0.104	1.14287e-23
Gm27042	1.35169e-66	3.24296e-05	0.28	0.224	2.39168e-62
Lgals7	0	1.17799	0.285	0.135	0
Gm26917	3.7937e-45	0.904928	0.321	0.235	6.71258e-41
Car6	6.9101e-103	0.819672	0.161	0.103	1.22267e-98
Hmgb2	9.88596e-168	0.721412	0.279	0.17	1.74922e-163
Apoe	1.03062e-60	0.685246	0.236	0.127	1.82357e-56
Fabp5	1.08406e-213	0.676753	0.36	0.218	1.91813e-209
Rbp1	1.26734e-191	0.627377	0.38	0.253	2.24243e-187
Eif3j1	0	0.601157	0.391	0.167	0
Lars2	4.9603e-67	0.573031	0.382	0.294	8.77675e-63
Postn	0.309693	0.567624	0.119	0.045	1
Scgb1b27	5.56533e-85	0.53585	0.125	0.081	9.84729e-81
Sparc	2.11518e-167	0.533978	0.188	0.105	3.7426e-163
Apoc1	9.56619e-144	0.531287	0.282	0.176	1.69264e-139
2310057J18Rik	1.18489e-34	0.53022	0.145	0.126	2.09655e-30
Zfp36l1	1.88531e-222	0.476425	0.39	0.246	3.33586e-218
Jun	2.93821e-124	0.474	0.307	0.226	5.19887e-120
Sox4	1.2212e-177	0.449334	0.421	0.285	2.16079e-173
Ifi27l2a	8.71207e-124	0.448267	0.115	0.071	1.54151e-119
H2afz	1.73046e-120	0.430551	0.345	0.266	3.06187e-116
Ptma	1.26926e-206	0.41587	0.461	0.317	2.24582e-202
Mki67	2.55644e-127	0.415191	0.225	0.131	4.52337e-123
Egr1	1.02279e-99	0.412904	0.278	0.204	1.80973e-95
Arg1	4.22116e-164	0.412778	0.154	0.079	7.46892e-160
Top2a	2.94321e-105	0.412098	0.267	0.178	5.20772e-101
Cald1	3.95609e-136	0.409083	0.37	0.258	6.99991e-132
Pigr	2.74149e-85	0.395194	0.235	0.176	4.85079e-81
Tpm2	1.77232e-106	0.37757	0.11	0.069	3.13594e-102
S100a6	1.13173e-72	0.375549	0.262	0.221	2.00249e-68
Hmgb1	6.12782e-143	0.368448	0.444	0.323	1.08426e-138
AY036118	1.24597e-48	0.367837	0.406	0.334	2.20462e-44
Nfib	1.09573e-125	0.364297	0.468	0.342	1.93878e-121
B2m	3.22539e-65	0.362079	0.363	0.28	5.707e-61
Pclaf	1.38677e-123	0.355711	0.345	0.248	2.45376e-119
Npm1	4.65595e-101	0.355685	0.435	0.336	8.23823e-97
Cenpf	8.49919e-114	0.353931	0.223	0.134	1.50385e-109
Meis1	2.40369e-229	0.351407	0.144	0.051	4.25309e-225
Trps1	1.20757e-98	0.346474	0.461	0.347	2.13668e-94
Col1a2	1.22001e-63	0.346321	0.144	0.05	2.15868e-59
H2-K1	9.18993e-63	0.343342	0.401	0.312	1.62607e-58
Ube2c	4.94744e-96	0.340869	0.308	0.22	8.754e-92
Marcks	1.8357e-170	0.340223	0.3	0.198	3.2481e-166
Scgb2b27	1.25764e-44	0.329853	0.173	0.155	2.22526e-40
H3f3b	4.19899e-163	0.329652	0.419	0.31	7.42969e-159
Col3a1	4.5543e-94	0.329409	0.15	0.059	8.05839e-90
Atf3	2.19549e-76	0.327571	0.132	0.098	3.8847e-72
Birc5	8.83344e-110	0.32146	0.333	0.243	1.56299e-105
Rflnb	8.36327e-67	0.320342	0.198	0.164	1.4798e-62
Mir205hg	0.00116774	0.318969	0.168	0.11	1
Thbs1	2.98662e-108	0.316477	0.235	0.172	5.28453e-104
Ifitm3	4.93488e-17	0.312329	0.309	0.277	8.73178e-13
Ccdc34	1.42784e-122	0.312166	0.277	0.201	2.52641e-118
Fos	5.33232e-18	0.307843	0.247	0.244	9.43502e-14
Nap1l1	2.63798e-116	0.306903	0.348	0.262	4.66764e-112
Nrep	3.19406e-168	0.306115	0.263	0.173	5.65157e-164
Nfix	9.62535e-120	0.305661	0.464	0.35	1.70311e-115
Mt1	3.14471e-42	0.299194	0.286	0.252	5.56424e-38
Krt14	1.6139e-05	0.298417	0.138	0.155	0.285564
Secisbp2l	8.05485e-103	0.297469	0.374	0.286	1.42523e-98
Txn1	5.99698e-109	0.2942	0.431	0.337	1.06111e-104
Sparcl1	1.83694e-144	0.288619	0.206	0.136	3.25027e-140
Ifi44	7.86375e-133	0.283451	0.111	0.06	1.39141e-128
Col1a1	8.17231e-127	0.281498	0.115	0.049	1.44601e-122
Pdap1	1.26591e-111	0.278038	0.436	0.332	2.2399e-107
Peg3	1.67077e-139	0.274817	0.2	0.142	2.95625e-135
Ncl	7.02349e-66	0.271729	0.425	0.342	1.24274e-61
Metap1d	2.13018e-195	0.27088	0.167	0.088	3.76914e-191
Hsp90aa1	5.88403e-73	0.269667	0.434	0.354	1.04112e-68
Lmo4	5.96221e-93	0.267098	0.402	0.321	1.05495e-88
Dync1i2	1.18944e-104	0.26708	0.453	0.341	2.10459e-100
Tpm1	7.6606e-64	0.265662	0.41	0.326	1.35547e-59
Btg2	2.40628e-36	0.262375	0.247	0.214	4.25767e-32
Zfp36	1.87764e-53	0.256995	0.229	0.194	3.3223e-49
Hes1	1.98338e-84	0.252834	0.271	0.216	3.50939e-80
Dmkn	1.30771e-34	0.252181	0.191	0.164	2.31387e-30
Tmsb4x	1.42523e-41	0.250876	0.386	0.327	2.5218e-37
Ier3	1.41756e-61	0.250173	0.283	0.234	2.50823e-57
Ywhaz	1.69229e-99	0.248631	0.436	0.332	2.99434e-95
Scrg1	3.34355e-126	0.248402	0.105	0.058	5.91608e-122
Sfn	1.32133e-65	0.248109	0.217	0.177	2.33796e-61
Slc6a6	6.75065e-75	0.245838	0.182	0.123	1.19446e-70
Rrm2	3.8014e-95	0.245737	0.333	0.252	6.72621e-91
Eif5b	9.84255e-78	0.242827	0.44	0.346	1.74154e-73
Lgals3bp	2.41446e-144	0.24233	0.165	0.107	4.27214e-140
Hist1h2ae	9.71282e-68	0.241297	0.272	0.203	1.71859e-63
Serbp1	3.21666e-81	0.239668	0.466	0.371	5.69156e-77
Sorbs2	3.13302e-48	0.239583	0.379	0.311	5.54357e-44
Xist	8.20209e-42	0.236978	0.459	0.374	1.45128e-37
Dek	2.19498e-82	0.236254	0.275	0.218	3.8838e-78
Anp32b	8.47646e-70	0.236113	0.391	0.328	1.49982e-65
Hmmr	5.88409e-97	0.233816	0.301	0.22	1.04113e-92
Fabp4	3.20725e-171	0.230497	0.108	0.054	5.67491e-167
Fblim1	2.81321e-74	0.23043	0.264	0.212	4.97769e-70
Clca3a2	1.7974e-66	0.230308	0.329	0.274	3.18032e-62
Hnrnpab	1.18632e-81	0.230081	0.43	0.352	2.09907e-77
Etnk1	5.52174e-60	0.228241	0.35	0.292	9.77016e-56
Nucks1	4.7439e-60	0.224792	0.352	0.297	8.39386e-56
Muc1	0.000784542	0.224566	0.195	0.144	1
Tpx2	3.33884e-94	0.222943	0.269	0.186	5.90775e-90
Zfhx3	3.57784e-81	0.222716	0.303	0.239	6.33063e-77
Auts2	6.66581e-38	0.222542	0.431	0.355	1.17945e-33
Aopep	2.49884e-69	0.222479	0.449	0.358	4.42145e-65
Isg15	1.86808e-68	0.222452	0.136	0.107	3.30538e-64
Slfn2	1.58301e-126	0.222018	0.172	0.118	2.80098e-122
Dsp	1.54764e-127	0.22124	0.149	0.106	2.73839e-123
Smc2	1.33546e-84	0.221116	0.241	0.169	2.36297e-80
Cdca8	4.13492e-94	0.220996	0.265	0.184	7.31633e-90
Hnrnpa1	2.28695e-70	0.220826	0.335	0.281	4.04653e-66
Cdk1	6.70197e-91	0.22067	0.311	0.229	1.18585e-86
Purb	2.52242e-80	0.218167	0.355	0.281	4.46318e-76
Irf7	8.08055e-110	0.218029	0.182	0.141	1.42977e-105
Igfbp5	1.62931e-15	0.215488	0.446	0.399	2.8829e-11
Hells	1.77063e-93	0.214961	0.21	0.136	3.13295e-89
Tinagl1	3.01594e-75	0.212462	0.153	0.123	5.3364e-71
Nasp	1.61497e-59	0.21205	0.202	0.175	2.85752e-55
Sesn3	4.71082e-88	0.211893	0.276	0.226	8.33532e-84
H2afv	1.39597e-77	0.211201	0.38	0.308	2.47003e-73
Hmgn5	4.97247e-91	0.21104	0.195	0.151	8.79828e-87
Cenpa	5.67496e-88	0.210647	0.284	0.204	1.00413e-83
Fbxo32	5.61579e-53	0.21059	0.269	0.225	9.93658e-49
Nfia	2.32647e-92	0.208203	0.233	0.18	4.11646e-88
Prc1	1.26777e-83	0.205964	0.234	0.161	2.24319e-79
Chd4	1.5768e-58	0.205018	0.452	0.374	2.79e-54
Hist1h1b	9.0626e-87	0.203766	0.191	0.122	1.60354e-82
Vim	3.73484e-90	0.203345	0.121	0.087	6.60842e-86
Hist1h1e	1.13806e-65	0.20276	0.303	0.252	2.01369e-61
Rtp4	9.55664e-89	0.201366	0.179	0.137	1.69095e-84
Nusap1	2.22364e-84	0.200347	0.242	0.168	3.9345e-80
Mgp	3.64076e-53	0.200291	0.208	0.179	6.44196e-49
Tmpo	6.33557e-85	0.199314	0.173	0.136	1.12102e-80
Hnrnpa0	9.81958e-64	0.199087	0.396	0.328	1.73748e-59
Ran	3.44502e-40	0.197689	0.369	0.308	6.09563e-36
Hnrnpa3	8.82759e-49	0.195444	0.416	0.35	1.56195e-44
Rbm25	6.70146e-52	0.195091	0.44	0.362	1.18576e-47
Ranbp1	3.18085e-45	0.194748	0.335	0.283	5.6282e-41
Ssb	5.17441e-65	0.194355	0.396	0.328	9.15559e-61
Cd24a	1.79837e-57	0.193323	0.414	0.345	3.18203e-53
Eif3a	1.70313e-52	0.193193	0.431	0.361	3.01351e-48
Csnk2a1	2.73281e-63	0.193101	0.374	0.309	4.83543e-59
Pbx1	4.70151e-97	0.193044	0.274	0.218	8.31886e-93
Fermt2	1.23045e-62	0.192877	0.362	0.297	2.17716e-58
Tpm4	3.47338e-60	0.191854	0.309	0.261	6.14579e-56
Hist1h4i	1.55574e-52	0.191395	0.209	0.177	2.75272e-48
Cenpe	7.76815e-89	0.191345	0.163	0.095	1.3745e-84
Sox9	9.01612e-48	0.190038	0.39	0.329	1.59531e-43
Alkal2	5.28055e-85	0.188634	0.155	0.091	9.34341e-81
Top1	6.25087e-55	0.188601	0.439	0.365	1.10603e-50
Cks2	5.87153e-51	0.18822	0.262	0.203	1.03891e-46
Spc24	3.05118e-97	0.188049	0.289	0.206	5.39876e-93
Dut	1.11197e-53	0.187935	0.269	0.215	1.96751e-49
Tia1	9.98421e-85	0.187915	0.254	0.214	1.76661e-80
Lyar	8.07859e-57	0.18693	0.269	0.21	1.42943e-52
Ahnak	1.95412e-11	0.18693	0.363	0.301	3.45762e-07
Emid1	1.98622e-75	0.186763	0.298	0.251	3.51442e-71
Cited2	1.50818e-29	0.186332	0.373	0.327	2.66857e-25
Ccna2	1.22923e-97	0.186207	0.299	0.22	2.175e-93
Ppia	2.6105e-64	0.186113	0.453	0.369	4.61901e-60
Tubb5	1.20617e-46	0.1857	0.342	0.295	2.13419e-42
Ddx5	2.99866e-48	0.185202	0.454	0.375	5.30582e-44
Mtss1	6.83918e-57	0.184799	0.311	0.26	1.21012e-52
Btg1	6.41598e-48	0.184513	0.426	0.355	1.13524e-43
Tsix	2.81859e-128	0.183822	0.105	0.064	4.98721e-124
Tra2a	5.4973e-71	0.183595	0.327	0.277	9.72693e-67
Tra2b	7.35248e-66	0.183567	0.329	0.273	1.30095e-61
Junb	3.03067e-38	0.182681	0.286	0.251	5.36246e-34
Rdx	3.2308e-61	0.182662	0.351	0.295	5.71658e-57
Irf2bpl	2.89166e-68	0.182648	0.373	0.306	5.1165e-64
Klf6	1.37084e-42	0.182502	0.241	0.206	2.42556e-38
Lcp1	2.46144e-66	0.181027	0.212	0.176	4.35527e-62
Chchd2	3.56614e-61	0.180614	0.48	0.391	6.30993e-57
Lig1	8.35668e-90	0.180294	0.113	0.082	1.47863e-85
Calm1	5.28379e-55	0.179954	0.411	0.347	9.34914e-51
Nedd4	1.21162e-48	0.179437	0.465	0.384	2.14383e-44
Gdpd3	2.34992e-97	0.179091	0.187	0.148	4.15794e-93
Ly6a	9.22064e-73	0.178631	0.105	0.086	1.6315e-68
Npnt	3.0139e-74	0.178579	0.26	0.22	5.3328e-70
Slc38a2	8.41891e-46	0.176796	0.421	0.352	1.48964e-41
App	2.85809e-35	0.176668	0.442	0.366	5.05711e-31
Far1	6.58796e-26	0.176546	0.35	0.313	1.16567e-21
Ddx46	4.87058e-61	0.176365	0.319	0.268	8.61801e-57
Lmnb1	4.36781e-99	0.176175	0.15	0.088	7.72841e-95
Basp1	6.43156e-26	0.176095	0.378	0.331	1.138e-21
Tfrc	3.06416e-93	0.175988	0.133	0.103	5.42172e-89
Stmn1	5.21997e-77	0.174322	0.216	0.17	9.23622e-73
Myh9	3.13714e-31	0.172988	0.412	0.354	5.55085e-27
Dst	7.92565e-73	0.172582	0.271	0.242	1.40236e-68
Atxn7l3b	7.42666e-42	0.171709	0.409	0.348	1.31407e-37
Id2	1.75943e-30	0.171583	0.403	0.357	3.11313e-26
Gja1	6.98137e-95	0.170517	0.1	0.069	1.23528e-90
Hist1h2ap	1.04999e-63	0.170487	0.277	0.208	1.85785e-59
Eif4g2	1.37061e-44	0.17034	0.436	0.373	2.42516e-40
Cbx1	3.11371e-57	0.170103	0.405	0.343	5.50939e-53
Nme1	4.53896e-40	0.169932	0.373	0.334	8.03124e-36
Amotl1	4.17048e-69	0.169094	0.279	0.24	7.37924e-65
Spint1	3.54599e-93	0.16845	0.194	0.156	6.27428e-89
Cbx5	2.12789e-71	0.168318	0.173	0.146	3.76509e-67
Hist1h1d	3.10988e-96	0.167755	0.134	0.1	5.50263e-92
Ddx24	4.56917e-47	0.167621	0.39	0.332	8.08469e-43
Atrx	1.95081e-31	0.167145	0.444	0.38	3.45176e-27
Kcnq1ot1	8.85969e-48	0.1671	0.315	0.274	1.56763e-43
Ddah1	1.4673e-85	0.166841	0.14	0.084	2.59624e-81
4931406C07Rik	1.69845e-54	0.166145	0.292	0.254	3.00523e-50
Hnrnpa2b1	9.16025e-30	0.165332	0.446	0.377	1.62081e-25
Tanc2	1.15168e-20	0.164817	0.324	0.28	2.03779e-16
Hspe1	5.35466e-31	0.164755	0.363	0.34	9.47453e-27
Smc1a	1.58006e-54	0.164464	0.318	0.276	2.79575e-50
Zfand5	6.87735e-37	0.163934	0.413	0.354	1.21688e-32
Snrpd1	7.1153e-40	0.16376	0.327	0.293	1.25898e-35
Smap1	5.66222e-50	0.163556	0.256	0.224	1.00187e-45
Ezh2	8.49089e-85	0.163515	0.145	0.117	1.50238e-80
Hnrnpm	5.07791e-39	0.163353	0.377	0.33	8.98485e-35
Arl6ip1	6.60511e-34	0.16317	0.34	0.307	1.16871e-29
Prrc2c	3.02119e-40	0.162848	0.444	0.383	5.34569e-36
Idi1	7.68858e-67	0.162778	0.282	0.212	1.36042e-62
Txnrd1	9.48359e-63	0.162308	0.236	0.202	1.67803e-58
Ddx21	3.30512e-56	0.162127	0.221	0.192	5.84807e-52
Smc4	6.29016e-74	0.161873	0.13	0.109	1.11298e-69
Srsf11	2.20514e-36	0.160483	0.427	0.371	3.90177e-32
Snrpe	1.1862e-44	0.160464	0.424	0.37	2.09887e-40
Sptbn1	1.75763e-54	0.160423	0.398	0.339	3.10996e-50
Hnrnpd	8.49287e-55	0.159802	0.258	0.224	1.50273e-50
Pbk	2.98129e-90	0.159669	0.283	0.203	5.2751e-86
Pbrm1	1.87963e-46	0.159153	0.365	0.312	3.32583e-42
Kras	4.51224e-53	0.158444	0.213	0.186	7.98396e-49
Tmsb10	3.20001e-20	0.158369	0.411	0.36	5.66211e-16
Celf2	1.98941e-77	0.15787	0.185	0.156	3.52006e-73
Hsp90ab1	1.70942e-51	0.157717	0.481	0.402	3.02464e-47
Bcl2l11	1.28357e-115	0.157446	0.187	0.147	2.27114e-111
Ccnb2	7.65789e-89	0.157161	0.292	0.212	1.35499e-84
Dnmt1	1.38261e-61	0.156733	0.224	0.197	2.44639e-57
Cnot6	2.55215e-73	0.156721	0.202	0.173	4.51577e-69
Smarcc1	4.78726e-49	0.156659	0.297	0.258	8.47058e-45
Celf1	1.47826e-61	0.156638	0.253	0.216	2.61564e-57
Cdc20	4.38565e-82	0.155832	0.239	0.165	7.75997e-78
Knop1	1.21164e-38	0.155392	0.361	0.311	2.14387e-34
Tm4sf1	2.76644e-33	0.154425	0.295	0.26	4.89494e-29
4632427E13Rik	3.42259e-11	0.154372	0.299	0.271	6.05593e-07
Pde7a	1.62357e-108	0.153851	0.15	0.114	2.87275e-104
Ccnb1	5.15187e-87	0.153401	0.269	0.19	9.11572e-83
Ap2b1	9.75858e-59	0.153196	0.336	0.289	1.72668e-54
Metap2	8.24788e-38	0.153168	0.426	0.369	1.45938e-33
Rwdd1	2.12614e-39	0.153101	0.314	0.274	3.76198e-35
Eif3c	9.75815e-34	0.152538	0.433	0.373	1.72661e-29
Sptan1	1.54011e-16	0.152356	0.374	0.337	2.72507e-12
Fnbp1l	9.67929e-56	0.152326	0.248	0.218	1.71265e-51
Neat1	1.54331e-06	0.152274	0.349	0.326	0.0273073
Eif2s2	5.14927e-32	0.152206	0.43	0.374	9.11112e-28
Knl1	3.71726e-85	0.151232	0.212	0.14	6.57732e-81
Sms	9.14832e-62	0.151048	0.215	0.19	1.6187e-57
Usp34	1.05692e-54	0.150677	0.378	0.33	1.87011e-50
Selenoh	2.57969e-39	0.150301	0.243	0.21	4.56451e-35
Set	6.6622e-32	0.150146	0.411	0.367	1.17881e-27
Rnd3	4.48993e-83	0.15014	0.118	0.091	7.94449e-79
Rrm1	5.21056e-80	0.149553	0.107	0.083	9.21956e-76
Abcf1	7.30756e-37	0.149372	0.393	0.343	1.293e-32
Uhrf1	3.65784e-84	0.149314	0.224	0.151	6.47219e-80
Zmat2	8.71085e-45	0.14916	0.328	0.286	1.5413e-40
Gmnn	5.21614e-80	0.14907	0.256	0.183	9.22945e-76
Hmgb3	1.89901e-54	0.147914	0.213	0.188	3.36011e-50
Tpr	1.6435e-36	0.147463	0.418	0.359	2.908e-32
Golph3	1.04368e-57	0.147404	0.272	0.234	1.84668e-53
Chd7	2.77842e-109	0.147397	0.167	0.133	4.91614e-105
Cenpw	1.31195e-75	0.147038	0.249	0.18	2.32136e-71
Hint1	1.68722e-26	0.146953	0.359	0.339	2.98536e-22
Hist1h4d	4.80844e-79	0.146845	0.106	0.082	8.50805e-75
Sfxn1	8.32786e-51	0.146789	0.22	0.197	1.47353e-46
Pcbp2	7.87039e-40	0.146633	0.438	0.373	1.39259e-35
Ahr	3.75057e-95	0.146267	0.16	0.131	6.63625e-91
Smc3	2.36688e-44	0.146026	0.267	0.239	4.18796e-40
Psip1	2.24916e-61	0.145879	0.201	0.176	3.97966e-57
Odc1	1.95734e-72	0.145699	0.113	0.086	3.46332e-68
Zmiz1	1.1095e-48	0.145551	0.281	0.25	1.96314e-44
Zbtb20	2.07618e-59	0.145358	0.291	0.257	3.67359e-55
Suz12	1.73033e-67	0.145289	0.197	0.171	3.06164e-63
Calm2	3.25433e-35	0.145194	0.452	0.393	5.75821e-31
Prpf4b	9.24736e-20	0.144557	0.433	0.382	1.63623e-15
Dstn	1.33494e-20	0.143591	0.416	0.37	2.36205e-16
Sntb2	4.20003e-45	0.143549	0.251	0.227	7.43153e-41
BC005561	1.40111e-46	0.143524	0.283	0.26	2.47912e-42
Gigyf2	6.31808e-84	0.143219	0.215	0.182	1.11792e-79
Ccdc88a	3.38478e-70	0.143161	0.218	0.189	5.98903e-66
Rin2	3.5582e-38	0.143125	0.369	0.334	6.29587e-34
Cpd	2.994e-56	0.142425	0.321	0.276	5.29759e-52
Phf11d	1.48926e-87	0.142348	0.115	0.092	2.63509e-83
Prpf38b	2.3649e-39	0.14221	0.381	0.342	4.18446e-35
Dusp6	9.25255e-72	0.142156	0.14	0.117	1.63715e-67
Snrnp70	5.42492e-24	0.141791	0.44	0.383	9.59885e-20
Pdlim5	9.97472e-77	0.141751	0.171	0.143	1.76493e-72
Gng11	6.09215e-57	0.141666	0.175	0.158	1.07794e-52
Caprin1	1.73328e-35	0.140608	0.338	0.303	3.06687e-31
Map4k4	3.7462e-48	0.140466	0.316	0.283	6.62852e-44
Ogt	3.85853e-15	0.140029	0.408	0.368	6.82728e-11
Ehmt1	1.12402e-55	0.139969	0.232	0.208	1.98884e-51
Ppig	1.18885e-30	0.139619	0.367	0.329	2.10354e-26
Luc7l3	8.17221e-38	0.139556	0.392	0.348	1.44599e-33
Aspm	6.93396e-81	0.139071	0.196	0.127	1.2269e-76
Arglu1	4.98332e-36	0.13901	0.403	0.357	8.81748e-32
Syne2	2.59094e-115	0.138967	0.16	0.125	4.58441e-111
Pura	2.32986e-38	0.138722	0.376	0.334	4.12245e-34
Palmd	6.31998e-53	0.138664	0.343	0.302	1.11826e-48
Nmt1	8.47038e-32	0.138381	0.424	0.37	1.49875e-27
Ddx3x	4.21085e-38	0.138215	0.383	0.335	7.45067e-34
Hnrnpdl	1.54104e-32	0.138192	0.328	0.302	2.72672e-28
Plk1	1.56114e-78	0.13789	0.273	0.201	2.76228e-74
Snrpg	4.244e-23	0.137769	0.417	0.378	7.50933e-19
Hist1h3c	9.15762e-80	0.13762	0.221	0.151	1.62035e-75
Rap2c	2.41392e-84	0.137525	0.107	0.082	4.27119e-80
Gadd45a	1.95614e-88	0.137466	0.131	0.105	3.46119e-84
Crispld2	3.19829e-78	0.137373	0.194	0.164	5.65906e-74
Mphosph10	4.55569e-50	0.137276	0.166	0.152	8.06084e-46
Ptprs	1.21917e-05	0.137074	0.15	0.126	0.21572
Rbp7	9.32049e-55	0.136297	0.215	0.161	1.64917e-50
Pttg1	4.96149e-66	0.135626	0.222	0.164	8.77887e-62
Srrm1	2.7644e-35	0.135589	0.409	0.358	4.89133e-31
Anp32e	1.04664e-47	0.135573	0.177	0.165	1.85192e-43
Svil	2.57499e-72	0.135237	0.239	0.215	4.55618e-68
Hnrnpc	4.03646e-29	0.135057	0.356	0.318	7.14211e-25
Wac	1.60452e-47	0.134887	0.243	0.219	2.83904e-43
Lsm5	8.2632e-42	0.1336	0.247	0.218	1.46209e-37
Kif15	2.33488e-83	0.133064	0.234	0.162	4.13134e-79
Dlgap5	2.72755e-81	0.132741	0.207	0.136	4.82613e-77
Tsc22d1	3.90775e-19	0.132736	0.173	0.188	6.91438e-15
H3f3a	1.89989e-25	0.132717	0.46	0.411	3.36167e-21
Gsk3b	7.25157e-38	0.132474	0.377	0.331	1.28309e-33
Tes	6.81841e-65	0.132356	0.157	0.137	1.20645e-60
Cenpm	1.23583e-83	0.132061	0.3	0.226	2.18668e-79
Lpp	1.82988e-26	0.131322	0.335	0.307	3.23778e-22
U2surp	1.26489e-46	0.131275	0.336	0.296	2.2381e-42
Gnaq	2.23701e-71	0.131263	0.18	0.154	3.95817e-67
Irx5	1.22528e-39	0.13109	0.305	0.275	2.16801e-35
Chd2	3.39254e-75	0.130438	0.258	0.231	6.00276e-71
Son	3.45389e-19	0.130152	0.449	0.391	6.11131e-15
Morf4l1	3.98579e-31	0.130147	0.451	0.401	7.05245e-27
Sec61b	2.92234e-33	0.129895	0.392	0.363	5.17078e-29
Tpt1	3.62794e-35	0.129867	0.472	0.409	6.41929e-31
Cenph	3.93918e-82	0.129816	0.239	0.167	6.96999e-78
Ccnd1	6.0086e-42	0.129808	0.203	0.183	1.06316e-37
Srgap3	1.89096e-100	0.129532	0.181	0.151	3.34587e-96
Wwp2	0.00138097	0.129499	0.171	0.148	1
St13	2.60013e-26	0.129056	0.42	0.376	4.60067e-22
Rad51ap1	4.04263e-84	0.128913	0.256	0.179	7.15302e-80
Mcm5	9.65192e-78	0.128884	0.192	0.128	1.70781e-73
Wnt5a	1.62474e-102	0.128773	0.107	0.077	2.87481e-98
Tma7	1.08633e-31	0.128769	0.416	0.379	1.92215e-27
Jup	1.337e-39	0.128632	0.346	0.308	2.36569e-35
Phf14	2.17968e-64	0.128572	0.266	0.243	3.85672e-60
Mcm6	6.29718e-77	0.128504	0.217	0.149	1.11422e-72
Gata3	4.97919e-33	0.128152	0.422	0.372	8.81019e-29
Akap9	1.06143e-31	0.12797	0.38	0.342	1.8781e-27
Rlim	4.86434e-67	0.127946	0.154	0.133	8.60697e-63
Hist1h4h	1.36947e-46	0.127907	0.164	0.15	2.42314e-42
Hist2h2ac	8.92498e-78	0.127857	0.111	0.061	1.57919e-73
Ctcf	1.16095e-48	0.127691	0.218	0.196	2.05418e-44
Pkn2	2.20581e-38	0.127337	0.331	0.301	3.90297e-34
Stk26	1.09451e-66	0.126818	0.151	0.133	1.93663e-62
Pum1	6.06848e-45	0.126533	0.331	0.294	1.07376e-40
Mtpn	2.29433e-33	0.126396	0.242	0.228	4.05958e-29
Polr2a	1.34039e-62	0.126336	0.222	0.198	2.37169e-58
Sfr1	5.96171e-31	0.12629	0.363	0.329	1.05486e-26
Fus	1.86744e-31	0.126201	0.409	0.371	3.30425e-27
Iqgap1	9.65586e-27	0.126081	0.423	0.376	1.70851e-22
Jund	1.16201e-14	0.125996	0.379	0.338	2.05605e-10
Upf2	1.64605e-74	0.125833	0.257	0.232	2.91253e-70
G3bp2	3.08477e-37	0.125607	0.285	0.262	5.45819e-33
Usp1	4.44851e-65	0.125506	0.108	0.095	7.87119e-61
Cdca3	1.02371e-83	0.1254	0.278	0.201	1.81136e-79
Igfbp7	7.40677e-49	0.125099	0.196	0.183	1.31055e-44
Pmepa1	2.64627e-17	0.12509	0.357	0.32	4.68232e-13
Crybg1	5.0298e-91	0.125003	0.216	0.189	8.89972e-87
Atp2b1	9.53902e-32	0.124863	0.392	0.344	1.68783e-27
Psat1	3.33578e-47	0.124794	0.242	0.193	5.90232e-43
Tspan3	5.50995e-33	0.124755	0.283	0.262	9.7493e-29
Kif11	1.6614e-79	0.124741	0.236	0.164	2.93968e-75
Iqgap2	3.0035e-82	0.124346	0.124	0.099	5.3144e-78
Cit	6.70733e-76	0.124346	0.173	0.11	1.18679e-71
Mis18bp1	3.60192e-77	0.124316	0.183	0.12	6.37323e-73
Smc6	4.55526e-43	0.124211	0.233	0.213	8.06007e-39
Ankrd11	1.26038e-36	0.124111	0.392	0.35	2.23012e-32
Hnrnpu	7.08092e-21	0.124094	0.435	0.391	1.2529e-16
Prxl2a	1.28389e-40	0.12407	0.25	0.229	2.27172e-36
Mcm3	7.82685e-85	0.124007	0.214	0.143	1.38488e-80
Xaf1	5.14996e-72	0.123743	0.105	0.085	9.11234e-68
Zc3h13	5.00937e-62	0.123677	0.241	0.216	8.86358e-58
Smarca5	5.68264e-26	0.123656	0.375	0.34	1.00549e-21
Aplp2	5.38859e-30	0.123542	0.429	0.379	9.53458e-26
Rhob	4.74394e-33	0.123406	0.279	0.249	8.39393e-29
Nktr	1.91941e-32	0.123382	0.421	0.37	3.3962e-28
Clspn	6.78182e-77	0.123241	0.243	0.172	1.19998e-72
Mir99ahg	1.29699e-07	0.123229	0.144	0.114	0.00229489
Cd200	5.18308e-36	0.123195	0.159	0.138	9.17095e-32
N4bp2l2	4.07611e-43	0.122982	0.352	0.315	7.21228e-39
Sertad2	3.46879e-58	0.122968	0.202	0.182	6.13768e-54
Zfp91	1.91469e-28	0.122684	0.351	0.313	3.38784e-24
Hnrnph1	9.16343e-47	0.122416	0.386	0.348	1.62138e-42
Med19	6.37009e-45	0.122401	0.185	0.174	1.12712e-40
Acsl4	8.51227e-22	0.12234	0.364	0.332	1.50616e-17
Ralbp1	1.66193e-32	0.122263	0.43	0.375	2.94062e-28
Zranb2	8.57446e-33	0.122024	0.303	0.278	1.51717e-28
Spred1	3.64465e-59	0.122015	0.152	0.137	6.44884e-55
Nudt4	2.2924e-31	0.121908	0.261	0.243	4.05616e-27
Dnajc9	1.11341e-63	0.121795	0.211	0.156	1.97006e-59
Cct6a	4.30717e-24	0.121724	0.34	0.316	7.62111e-20
Acp1	7.71991e-46	0.121705	0.224	0.206	1.36596e-41
S100a11	7.50387e-26	0.121506	0.422	0.377	1.32773e-21
Cgnl1	2.37429e-28	0.121455	0.377	0.34	4.20107e-24
Psmd7	5.51573e-24	0.121454	0.364	0.334	9.75953e-20
Homer2	6.94777e-61	0.12145	0.174	0.158	1.22934e-56
Emp1	3.55538e-84	0.121352	0.12	0.091	6.29089e-80
Rbms1	4.4375e-45	0.121211	0.189	0.177	7.85171e-41
Stag1	1.01202e-50	0.121129	0.242	0.221	1.79068e-46
Cd164	3.90743e-42	0.120909	0.266	0.243	6.91381e-38
Diaph3	2.79742e-83	0.120889	0.155	0.093	4.94976e-79
Hmgn2	1.48423e-38	0.120875	0.257	0.221	2.6262e-34
Rad21	6.25016e-58	0.120808	0.198	0.181	1.1059e-53
Ubap2l	4.55408e-37	0.120805	0.387	0.34	8.05799e-33
Tcf4	9.43675e-64	0.120792	0.205	0.181	1.66974e-59
Racgap1	2.39246e-79	0.120791	0.165	0.104	4.23322e-75
Kmt2c	2.30954e-85	0.120562	0.232	0.205	4.08651e-81
Tln2	1.08197e-73	0.120537	0.122	0.102	1.91443e-69
Dtymk	2.19095e-28	0.120462	0.243	0.236	3.87666e-24
Tfap2b	1.12511e-55	0.120443	0.171	0.157	1.99076e-51
Fubp1	2.93005e-34	0.120431	0.342	0.321	5.18443e-30
Eif1ax	3.58024e-33	0.120338	0.337	0.308	6.33487e-29
Cbx3	2.55896e-26	0.120315	0.315	0.293	4.52782e-22
Zfp292	1.57485e-61	0.120118	0.259	0.235	2.78653e-57
Sltm	6.85774e-32	0.120115	0.376	0.337	1.21341e-27
Gspt1	1.57517e-30	0.11979	0.331	0.301	2.78711e-26
Etv5	1.05127e-71	0.119772	0.105	0.088	1.86012e-67
S100a10	4.30988e-41	0.119747	0.353	0.309	7.6259e-37
Btn1a1	1.53603e-46	0.119483	0.159	0.151	2.71784e-42
Nsd2	6.55122e-75	0.118916	0.133	0.112	1.15917e-70
Arid1a	5.05089e-52	0.11865	0.246	0.225	8.93704e-48
Khsrp	3.0264e-69	0.11842	0.154	0.133	5.35491e-65
Strbp	3.63755e-53	0.118142	0.247	0.225	6.43627e-49
Tpm3	2.99601e-21	0.118116	0.413	0.375	5.30114e-17
Tmem97	5.96387e-62	0.117894	0.259	0.196	1.05525e-57
Capza1	2.08344e-45	0.117882	0.173	0.164	3.68644e-41
Slc26a2	2.38314e-69	0.117758	0.174	0.151	4.21673e-65
Elovl6	5.62633e-73	0.117351	0.109	0.092	9.95523e-69
Tardbp	4.3915e-40	0.117344	0.302	0.277	7.77033e-36
Supt16	3.75175e-41	0.117241	0.22	0.207	6.63834e-37
Psma7	4.68961e-23	0.117191	0.425	0.389	8.29779e-19
Ubap2	1.30291e-48	0.117039	0.245	0.224	2.30537e-44
Nfic	7.92638e-29	0.116965	0.305	0.282	1.40249e-24
Psme4	7.60183e-47	0.116879	0.258	0.234	1.34507e-42
Ubxn4	9.51082e-25	0.116758	0.363	0.333	1.68284e-20
Ptbp3	1.45565e-39	0.116758	0.243	0.227	2.57563e-35
Golgb1	2.19321e-28	0.116756	0.395	0.357	3.88067e-24
Klf3	5.71287e-45	0.11663	0.218	0.203	1.01084e-40
Syncrip	5.21862e-30	0.116624	0.305	0.283	9.23383e-26
Esrp1	1.34355e-47	0.11648	0.278	0.258	2.37728e-43
Foxc1	2.59316e-69	0.116383	0.189	0.166	4.58834e-65
Afdn	7.94521e-58	0.116369	0.299	0.279	1.40583e-53
Psma4	1.07854e-24	0.116213	0.37	0.338	1.90837e-20
Acin1	5.51412e-26	0.116112	0.404	0.366	9.75669e-22
Dhx36	7.28478e-38	0.116094	0.317	0.29	1.28897e-33
Ddit4	1.14257e-44	0.116014	0.136	0.131	2.02166e-40
Gtf3c6	4.00114e-30	0.115795	0.28	0.261	7.07962e-26
Cdc5l	1.88042e-45	0.115618	0.244	0.224	3.32721e-41
Banf1	1.23035e-28	0.115563	0.262	0.247	2.17698e-24
Ier3ip1	1.45299e-27	0.11555	0.347	0.32	2.57093e-23
Sgo1	1.53293e-77	0.115507	0.21	0.142	2.71237e-73
Kif1b	1.45607e-39	0.115441	0.29	0.27	2.57638e-35
Tceal9	7.03865e-18	0.115419	0.43	0.397	1.24542e-13
Col9a1	1.4635e-40	0.115345	0.297	0.264	2.58951e-36
Lgals9	3.91219e-51	0.115242	0.151	0.14	6.92223e-47
Atf7ip	1.07799e-79	0.115108	0.228	0.203	1.90739e-75
Maco1	1.06856e-47	0.11499	0.222	0.211	1.89071e-43
Ncor1	9.76638e-23	0.114976	0.411	0.372	1.72806e-18
Tcf12	4.13687e-51	0.114718	0.248	0.233	7.31978e-47
Esco2	1.47326e-76	0.114324	0.267	0.198	2.60678e-72
Srsf10	1.3883e-23	0.114202	0.322	0.298	2.45645e-19
Srsf7	3.85014e-16	0.114186	0.421	0.379	6.81245e-12
Nolc1	5.38336e-36	0.114075	0.187	0.181	9.52531e-32
Sfpq	2.47439e-24	0.11404	0.397	0.359	4.37818e-20
Dtx3l	1.34255e-67	0.113884	0.105	0.09	2.3755e-63
Cdkn3	5.52402e-80	0.113648	0.292	0.221	9.77419e-76
Siva1	1.93321e-24	0.113633	0.203	0.206	3.42062e-20
Rnps1	4.70252e-33	0.113433	0.278	0.262	8.32064e-29
Tns3	6.80408e-70	0.113222	0.129	0.111	1.20391e-65
Brd9	2.08826e-71	0.113115	0.227	0.204	3.69497e-67
Baz1b	1.80372e-53	0.112999	0.216	0.201	3.1915e-49
Npm3	1.09693e-29	0.112885	0.247	0.236	1.94091e-25
Kif23	4.27531e-76	0.112784	0.204	0.137	7.56474e-72
Sap30	1.22208e-48	0.112606	0.136	0.128	2.16234e-44
Csde1	4.17655e-25	0.112565	0.404	0.362	7.38998e-21
Samhd1	5.43856e-75	0.112236	0.195	0.175	9.62298e-71
Fam111a	1.10664e-76	0.112137	0.23	0.162	1.95808e-72
Naa15	5.82746e-53	0.112074	0.18	0.168	1.03111e-48
Csf3	2.38432e-66	0.111963	0.258	0.196	4.21882e-62
Supt5	1.01723e-51	0.111781	0.348	0.314	1.79988e-47
Hnrnpul2	7.71653e-43	0.111711	0.282	0.26	1.36536e-38
Mcm4	1.41673e-77	0.111381	0.146	0.094	2.50676e-73
Nsa2	1.47506e-18	0.111007	0.45	0.398	2.60997e-14
Msn	7.0941e-45	0.110982	0.231	0.219	1.25523e-40
Hp1bp3	3.43141e-36	0.110695	0.286	0.266	6.07154e-32
Ctnnb1	3.11714e-34	0.110638	0.346	0.316	5.51548e-30
Dnajc8	4.5242e-38	0.1106	0.263	0.242	8.00511e-34
Luzp1	1.25909e-47	0.11049	0.214	0.202	2.22784e-43
Kmt2e	7.44995e-46	0.110244	0.34	0.313	1.31819e-41
Tacc3	4.45047e-76	0.110102	0.2	0.135	7.87467e-72
Arhgap42	7.26245e-72	0.110093	0.116	0.101	1.28502e-67
Igsf3	1.37725e-69	0.110056	0.123	0.106	2.4369e-65
Cip2a	3.15821e-78	0.110049	0.158	0.099	5.58814e-74
Lgr6	2.08393e-105	0.109951	0.105	0.081	3.6873e-101
Khdrbs1	5.03797e-30	0.109939	0.283	0.267	8.91418e-26
Pcna	3.26384e-42	0.109924	0.17	0.164	5.77504e-38
Atp2a2	1.71577e-39	0.109591	0.324	0.295	3.03589e-35
Rbpj	1.85548e-65	0.109494	0.151	0.134	3.28309e-61
Rock1	2.89474e-35	0.109377	0.316	0.286	5.12195e-31
Pgrmc2	9.59571e-51	0.10931	0.212	0.197	1.69787e-46
Uqcrh	2.48955e-18	0.109258	0.46	0.415	4.40501e-14
Nono	1.26554e-23	0.109123	0.365	0.336	2.23925e-19
Flna	2.06075e-27	0.109036	0.322	0.304	3.64629e-23
Fip1l1	5.13584e-37	0.109005	0.222	0.213	9.08736e-33
Alyref	8.75163e-24	0.108998	0.263	0.252	1.54851e-19
Zc3h15	3.53404e-23	0.108951	0.373	0.342	6.25313e-19
Hmgn1	6.33924e-20	0.108865	0.445	0.404	1.12167e-15
Mrpl51	1.12528e-26	0.108718	0.337	0.31	1.99106e-22
Ptprk	2.44862e-82	0.108508	0.216	0.197	4.33258e-78
Tsn	1.30787e-24	0.108482	0.318	0.298	2.31414e-20
Specc1	1.68081e-74	0.10847	0.135	0.116	2.97403e-70
Rassf3	7.23128e-24	0.10835	0.31	0.29	1.2795e-19
Xrn2	3.02535e-31	0.108256	0.309	0.29	5.35306e-27
Nudcd3	5.76524e-38	0.107838	0.335	0.31	1.0201e-33
Pum2	1.12404e-44	0.107804	0.249	0.236	1.98887e-40
Lima1	4.5031e-42	0.107768	0.324	0.306	7.96779e-38
Lrrfip1	9.19186e-52	0.107717	0.205	0.19	1.62641e-47
Pde4d	1.49694e-54	0.107668	0.222	0.213	2.64868e-50
B230219D22Rik	6.14983e-27	0.10761	0.295	0.278	1.08815e-22
Atp5g1	6.83237e-20	0.107607	0.419	0.386	1.20892e-15
Kif1c	2.99518e-72	0.107225	0.169	0.151	5.29967e-68
Ankrd12	2.03309e-67	0.107036	0.237	0.217	3.59735e-63
Mbnl2	2.56759e-27	0.106973	0.32	0.297	4.54309e-23
Mbnl1	6.56412e-47	0.106852	0.225	0.211	1.16145e-42
Rfc4	4.0224e-57	0.106845	0.231	0.174	7.11723e-53
Gtpbp4	9.56656e-35	0.106818	0.21	0.2	1.69271e-30
Dtl	7.75626e-74	0.106654	0.141	0.085	1.37239e-69
Mrpl34	2.29244e-28	0.106515	0.287	0.271	4.05625e-24
Ppm1b	2.5513e-56	0.106297	0.141	0.129	4.51426e-52
Anln	2.10599e-79	0.106233	0.194	0.127	3.72633e-75
Kif20b	1.47074e-71	0.106133	0.116	0.071	2.60233e-67
Acyp2	3.53933e-51	0.105988	0.177	0.165	6.26249e-47
Ap4m1	1.28956e-74	0.105875	0.11	0.094	2.28175e-70
Tcerg1	8.74915e-44	0.10583	0.166	0.159	1.54807e-39
Wsb1	8.33797e-90	0.105825	0.177	0.157	1.47532e-85
Pabpc1	6.62203e-16	0.105734	0.426	0.399	1.1717e-11
Sapcd2	2.96596e-76	0.105623	0.285	0.217	5.24798e-72
BC005537	1.8005e-43	0.10554	0.292	0.272	3.1858e-39
Cisd2	2.42318e-30	0.105536	0.255	0.241	4.28758e-26
G0s2	1.05339e-14	0.105479	0.276	0.27	1.86387e-10
Abi1	1.51161e-51	0.105359	0.193	0.182	2.67464e-47
Pcmtd1	9.94942e-31	0.105297	0.255	0.241	1.76045e-26
Bclaf1	5.3124e-23	0.105198	0.403	0.364	9.39976e-19
Lsm12	5.58198e-30	0.105119	0.247	0.235	9.87675e-26
Atf7	3.11062e-48	0.105013	0.227	0.216	5.50394e-44
Skp1a	6.6174e-21	0.104931	0.41	0.375	1.17088e-16
Tgif1	5.94039e-60	0.104925	0.157	0.142	1.05109e-55
Lockd	1.48511e-76	0.104843	0.178	0.116	2.62775e-72
Kdm1a	2.63269e-24	0.104835	0.381	0.346	4.65829e-20
Arhgap5	1.579e-23	0.104814	0.422	0.385	2.79389e-19
Ndc80	3.80947e-74	0.104697	0.229	0.162	6.74047e-70
Ktn1	1.3398e-30	0.104619	0.415	0.376	2.37065e-26
Tyms	2.86716e-47	0.104549	0.232	0.186	5.07316e-43
Mcm7	6.70089e-66	0.104499	0.149	0.134	1.18566e-61
Isoc1	3.16478e-37	0.104411	0.291	0.27	5.59976e-33
Kif2c	9.70568e-73	0.104335	0.202	0.136	1.71732e-68
Bub1b	1.87432e-76	0.10427	0.192	0.128	3.31643e-72
Mcm2	2.18289e-75	0.104228	0.147	0.091	3.8624e-71
Clint1	2.03139e-18	0.104202	0.424	0.382	3.59434e-14
Arhgap21	7.26947e-70	0.104094	0.224	0.202	1.28626e-65
Dleu2	5.23536e-98	0.104021	0.133	0.111	9.26345e-94
Pnisr	8.61516e-10	0.103998	0.428	0.398	1.52437e-05
H2-D1	2.75762e-05	0.103899	0.391	0.362	0.487933
Hat1	5.52369e-46	0.103853	0.179	0.147	9.77361e-42
Smtn	1.72875e-60	0.103835	0.125	0.102	3.05885e-56
Dynll1	4.78795e-18	0.103743	0.421	0.393	8.4718e-14
Trim44	2.57142e-52	0.103657	0.222	0.209	4.54987e-48
Rab10	1.04479e-18	0.103569	0.328	0.307	1.84866e-14
Socs5	5.8024e-72	0.103469	0.128	0.111	1.02668e-67
Kmt5a	1.86004e-21	0.10343	0.34	0.316	3.29115e-17
Atad2b	5.47542e-57	0.103273	0.181	0.167	9.68821e-53
Cacybp	3.26754e-20	0.103271	0.258	0.249	5.78159e-16
Pds5a	3.79892e-56	0.103128	0.198	0.183	6.72182e-52
Wbp4	5.79006e-31	0.102998	0.272	0.254	1.02449e-26
Rcor1	2.77095e-43	0.102977	0.173	0.166	4.90291e-39
Anp32a	6.60436e-21	0.102969	0.34	0.322	1.16857e-16
Knstrn	5.37005e-74	0.102904	0.238	0.17	9.50177e-70
Taf15	1.1575e-35	0.102797	0.234	0.226	2.04808e-31
Ncapg2	3.24552e-74	0.102741	0.101	0.056	5.74262e-70
Cab39	3.23585e-51	0.102613	0.169	0.158	5.72551e-47
Zcrb1	3.49115e-23	0.10248	0.289	0.275	6.17725e-19
Nsd1	2.68829e-34	0.102371	0.364	0.336	4.75667e-30
Mad2l1	1.35118e-76	0.102316	0.259	0.187	2.39077e-72
Nr3c1	2.56567e-44	0.102246	0.214	0.202	4.5397e-40
Lars	2.07236e-26	0.102227	0.293	0.277	3.66683e-22
Uhrf2	2.52114e-58	0.10213	0.191	0.176	4.4609e-54
Mrpl21	1.06627e-22	0.101955	0.255	0.249	1.88665e-18
Gadd45b	1.85059e-65	0.101852	0.121	0.107	3.27444e-61
Brd3	6.77015e-38	0.101659	0.283	0.266	1.19791e-33
Cdc6	4.44003e-71	0.101633	0.263	0.196	7.85619e-67
Ncapg	1.90565e-73	0.101616	0.237	0.169	3.37185e-69
Orc6	3.16781e-59	0.101517	0.119	0.099	5.60512e-55
Ipo7	3.70347e-49	0.1015	0.161	0.153	6.55291e-45
Dnajb6	6.07046e-19	0.10145	0.367	0.336	1.07411e-14
Raph1	1.16123e-66	0.101442	0.167	0.15	2.05467e-62
Lig3	1.95563e-53	0.101439	0.221	0.202	3.46029e-49
Fbxo5	1.09937e-75	0.101438	0.15	0.093	1.94522e-71
Rtf1	4.81169e-31	0.101383	0.323	0.3	8.5138e-27
Il20rb	3.37455e-76	0.101307	0.175	0.114	5.97092e-72
Fdps	7.22831e-23	0.101253	0.245	0.223	1.27898e-18
Palld	5.00814e-51	0.101166	0.111	0.11	8.86141e-47
Cnot3	8.96801e-50	0.10113	0.254	0.243	1.5868e-45
Rfc3	2.03363e-54	0.101115	0.121	0.112	3.5983e-50
Srrm2	8.05648e-15	0.1011	0.445	0.398	1.42551e-10
Flrt3	4.18657e-107	0.101017	0.123	0.098	7.40771e-103
Zfp260	2.61311e-45	0.100965	0.223	0.214	4.62364e-41
Kif4	2.43506e-72	0.100809	0.235	0.167	4.3086e-68
Snu13	1.42961e-16	0.10075	0.322	0.312	2.52955e-12
Tcf25	4.9406e-12	0.100641	0.438	0.405	8.7419e-08
Ubr4	3.23022e-48	0.100551	0.219	0.206	5.71556e-44
Spty2d1	1.70148e-64	0.100523	0.15	0.133	3.0106e-60
Sec62	3.3081e-16	0.100428	0.414	0.381	5.85336e-12
Dkc1	2.55337e-43	0.100423	0.144	0.143	4.51794e-39
Socs2	1.84407e-52	0.100382	0.145	0.135	3.2629e-48
Rassf9	5.40648e-110	0.10034	0.103	0.084	9.56623e-106
Rab14	3.84479e-16	0.100275	0.388	0.36	6.80297e-12
Elf2	4.14093e-40	0.100081	0.222	0.211	7.32696e-36
Hspa1a	9.12371e-28	0.100055	0.179	0.172	1.61435e-23
Wasf2	1.11951e-30	0.100021	0.318	0.292	1.98085e-26
Pak2	7.0997e-22	0.100001	0.333	0.308	1.25622e-17
Tnrc6c	4.31991e-56	0.099964	0.26	0.241	7.64365e-52
Rc3h1	3.57129e-71	0.0999402	0.158	0.14	6.31904e-67
Ckap2l	3.75607e-72	0.0998225	0.226	0.16	6.64599e-68
Nckap1	2.87365e-50	0.0998144	0.228	0.214	5.08464e-46
Dapk1	2.53973e-33	0.0997594	0.297	0.281	4.49379e-29
Srsf1	1.30122e-45	0.0997459	0.235	0.224	2.30238e-41
Impad1	1.36102e-51	0.0995135	0.16	0.151	2.40818e-47
Cdh1	1.86831e-39	0.0995129	0.341	0.314	3.3058e-35
Gclm	1.18195e-27	0.0993744	0.21	0.205	2.09135e-23
Oxct1	9.64432e-47	0.0992306	0.213	0.202	1.70647e-42
Ube2a	2.93099e-23	0.0992203	0.303	0.282	5.1861e-19
Pnn	7.75193e-21	0.0991106	0.388	0.356	1.37163e-16
Mrps5	5.95098e-28	0.0988342	0.218	0.212	1.05297e-23
Mpp6	2.29047e-30	0.0988045	0.198	0.194	4.05275e-26
Zfp644	1.01956e-41	0.0987433	0.254	0.246	1.804e-37
Rasa1	6.18101e-57	0.0987363	0.249	0.233	1.09367e-52
Smarca4	2.74705e-50	0.0987231	0.272	0.254	4.86064e-46
Glg1	1.86552e-60	0.0984238	0.275	0.257	3.30086e-56
Trib2	3.45436e-77	0.0983933	0.119	0.102	6.11214e-73
Pdcd5	2.75425e-17	0.0983258	0.351	0.331	4.87337e-13
Hlf	1.47645e-44	0.098281	0.156	0.15	2.61244e-40
Srpk2	2.59166e-40	0.0982231	0.219	0.21	4.58569e-36
Golim4	3.90495e-45	0.0981643	0.269	0.254	6.90943e-41
Cenps	3.16442e-75	0.0981552	0.204	0.139	5.59912e-71
Arid5b	2.2514e-47	0.0980314	0.21	0.198	3.98363e-43
Klf5	1.86425e-76	0.0980129	0.132	0.117	3.29861e-72
Sf3b3	1.95264e-36	0.097773	0.267	0.255	3.45501e-32
Nfyb	3.00703e-57	0.097672	0.103	0.093	5.32064e-53
Casp3	3.23129e-54	0.0975644	0.148	0.139	5.71745e-50
Picalm	1.71128e-55	0.0975515	0.179	0.169	3.02793e-51
Egln3	1.17969e-63	0.0975318	0.118	0.087	2.08734e-59
Wls	2.98419e-47	0.0971788	0.241	0.23	5.28023e-43
Nfe2l1	9.41579e-19	0.0971401	0.426	0.39	1.66603e-14
Actn1	5.42807e-64	0.097039	0.201	0.181	9.60442e-60
Bmpr2	3.13031e-63	0.0970008	0.178	0.163	5.53877e-59
Daam1	9.0581e-46	0.0969154	0.228	0.219	1.60274e-41
Epc2	4.11353e-71	0.0969085	0.141	0.122	7.27849e-67
Nek2	8.21271e-76	0.0968318	0.222	0.154	1.45316e-71
Parp14	1.54449e-96	0.0967849	0.118	0.107	2.73282e-92
Arhgap11a	2.14046e-74	0.0967024	0.105	0.06	3.78733e-70
Cab39l	9.00164e-52	0.0964519	0.177	0.167	1.59275e-47
Mrpl18	4.70501e-21	0.0964442	0.265	0.255	8.32505e-17
Kif22	3.15399e-74	0.0963203	0.142	0.086	5.58066e-70
Qk	4.19646e-58	0.0962325	0.177	0.163	7.42522e-54
Rock2	4.96921e-43	0.096167	0.262	0.245	8.79251e-39
Rhoq	3.47607e-31	0.0960428	0.259	0.249	6.15056e-27
Prkar2a	1.3355e-61	0.0960324	0.119	0.108	2.36304e-57
Ythdc1	4.87367e-34	0.0960205	0.318	0.301	8.62346e-30
Tnrc18	1.55983e-68	0.0960184	0.22	0.207	2.75996e-64
Bmpr1a	2.47874e-52	0.0959288	0.182	0.17	4.38589e-48
Rbm8a	4.13177e-19	0.0958379	0.333	0.314	7.31075e-15
Tjp1	2.77494e-57	0.095755	0.193	0.179	4.90999e-53
Sf3b1	5.4329e-14	0.0956644	0.436	0.399	9.61297e-10
Stox2	4.72533e-67	0.0956561	0.137	0.122	8.36099e-63
Magoh	7.13601e-17	0.0956518	0.305	0.292	1.26264e-12
Pard3	1.34506e-54	0.0955614	0.167	0.156	2.37996e-50
Atp1b1	1.99157e-84	0.0955444	0.171	0.144	3.52389e-80
Larp7	7.32129e-54	0.095528	0.151	0.141	1.29543e-49
Tcof1	5.69016e-54	0.0955109	0.163	0.154	1.00682e-49
Bhlhe40	2.29377e-54	0.0954855	0.126	0.117	4.0586e-50
Elf1	1.38347e-30	0.0953145	0.268	0.254	2.44791e-26
Brca1	3.23926e-74	0.0952891	0.144	0.087	5.73155e-70
Dna2	1.49735e-78	0.0952807	0.145	0.088	2.64941e-74
Jmjd1c	1.27473e-46	0.0950822	0.247	0.238	2.25551e-42
Ewsr1	5.85004e-29	0.0950258	0.35	0.329	1.03511e-24
Apc	5.2606e-56	0.0949889	0.202	0.19	9.30811e-52
Mycbp2	1.73776e-34	0.0948638	0.311	0.296	3.07479e-30
Vezf1	6.65028e-39	0.0947912	0.212	0.207	1.1767e-34
Ccser2	3.16439e-35	0.0946516	0.2	0.198	5.59907e-31
Rnaseh2c	5.9053e-22	0.0945876	0.309	0.294	1.04488e-17
Kdm2a	1.30033e-47	0.0943757	0.23	0.22	2.3008e-43
Btbd7	4.67399e-44	0.0942843	0.237	0.226	8.27016e-40
Cd44	1.56817e-75	0.0941406	0.178	0.161	2.77472e-71
Rif1	3.65452e-54	0.0940751	0.194	0.184	6.46631e-50
Phf20l1	3.43316e-38	0.0940342	0.217	0.213	6.07463e-34
Tnfaip8	6.02668e-61	0.0938615	0.144	0.132	1.06636e-56
Fosb	9.49696e-28	0.0938191	0.197	0.18	1.68039e-23
Ybx1	4.20272e-18	0.0937982	0.421	0.392	7.4363e-14
Ccni	9.24965e-22	0.0937474	0.282	0.272	1.63663e-17
Prpf40a	1.37398e-22	0.0937356	0.303	0.287	2.43112e-18
Atp1b3	1.01911e-37	0.0934987	0.193	0.188	1.80322e-33
Eif4ebp2	1.99557e-27	0.0934259	0.202	0.2	3.53097e-23
Arid4b	1.22471e-25	0.0932383	0.301	0.287	2.167e-21
Crebbp	1.33057e-45	0.0930171	0.272	0.264	2.35431e-41
Psmd11	3.458e-19	0.0929958	0.3	0.286	6.11859e-15
Lsm3	8.00952e-37	0.0929184	0.172	0.166	1.41721e-32
Zfp282	2.19474e-70	0.0927352	0.108	0.094	3.88337e-66
Utrn	9.71127e-52	0.0925758	0.193	0.186	1.71831e-47
Cnih4	6.9321e-19	0.0925696	0.313	0.299	1.22657e-14
Taf7	8.0156e-49	0.0925497	0.155	0.145	1.41828e-44
Ubtf	3.43437e-35	0.0925466	0.279	0.265	6.07678e-31
Ppfibp2	4.21892e-78	0.0925391	0.161	0.139	7.46496e-74
Fcgbp	1.52589e-13	0.0925085	0.224	0.224	2.69991e-09
Actr2	1.62663e-18	0.0923822	0.273	0.265	2.87815e-14
Phf3	7.57448e-36	0.0922993	0.298	0.286	1.34023e-31
Wwc2	4.9949e-48	0.0922618	0.204	0.195	8.83798e-44
Bzw1	7.04707e-15	0.0921264	0.303	0.294	1.24691e-10
Tsc22d2	7.2654e-45	0.0920801	0.226	0.215	1.28554e-40
Las1l	2.26634e-48	0.0919617	0.175	0.167	4.01005e-44
Anxa6	3.73898e-25	0.0919337	0.35	0.321	6.61575e-21
Tnpo1	6.75887e-64	0.0919046	0.14	0.127	1.19591e-59
Ezr	1.92137e-11	0.0918968	0.4	0.376	3.39968e-07
Thap2	4.01293e-34	0.0918871	0.224	0.219	7.10049e-30
Prim1	7.50062e-71	0.0917905	0.16	0.108	1.32716e-66
Mllt3	4.5627e-51	0.0917087	0.19	0.18	8.07324e-47
Tnks2	6.49026e-32	0.0916919	0.26	0.251	1.14839e-27
Ssrp1	5.28514e-30	0.0916004	0.237	0.23	9.35153e-26
Csnk1a1	1.09184e-12	0.0915606	0.45	0.411	1.9319e-08
Rbm39	4.37816e-11	0.0914368	0.453	0.412	7.74671e-07
BC006965	1.796e-47	0.0913709	0.327	0.3	3.17784e-43
Zmynd11	3.72164e-42	0.0912328	0.223	0.217	6.58506e-38
Shcbp1	2.13879e-73	0.0912001	0.244	0.174	3.78437e-69
Dctpp1	1.38416e-21	0.0911995	0.283	0.263	2.44914e-17
Zcchc8	2.31734e-61	0.0911991	0.141	0.129	4.10031e-57
Nuf2	9.54463e-73	0.0911628	0.26	0.193	1.68883e-68
Srpk1	2.78298e-28	0.0910075	0.221	0.214	4.92421e-24
Mphosph8	2.31605e-40	0.0909798	0.188	0.184	4.09803e-36
Arhgef12	1.32849e-47	0.0909384	0.27	0.258	2.35063e-43
Ywhae	1.50439e-15	0.0909172	0.442	0.411	2.66187e-11
Gon4l	2.96254e-51	0.0908334	0.203	0.195	5.24193e-47
Ddx17	3.18842e-06	0.0906661	0.402	0.38	0.0564159
Snrpf	2.28975e-16	0.0906454	0.378	0.359	4.05149e-12
Brd8	2.48577e-41	0.0906082	0.267	0.257	4.39831e-37
Itgb1	1.76135e-14	0.0905498	0.428	0.395	3.11654e-10
Tmem47	7.09034e-78	0.0905407	0.1	0.084	1.25456e-73
Ndrg1	1.98855e-36	0.0904364	0.19	0.189	3.51855e-32
Chaf1a	4.67355e-69	0.0904128	0.151	0.097	8.26937e-65
Smarce1	8.02617e-32	0.0904066	0.237	0.231	1.42015e-27
Kansl1	4.32394e-53	0.0903593	0.184	0.174	7.65078e-49
Ier2	4.64046e-36	0.0902741	0.296	0.259	8.21084e-32
Rexo2	6.5688e-20	0.0902717	0.309	0.293	1.16228e-15
Cse1l	3.06176e-67	0.0901902	0.108	0.096	5.41748e-63
Cox8a	1.38407e-14	0.0901166	0.448	0.411	2.44898e-10
Zfand6	4.99808e-20	0.0900267	0.319	0.299	8.8436e-16
Mfsd6	1.16176e-32	0.0899714	0.277	0.266	2.05562e-28
Bdp1	2.08565e-52	0.0898973	0.166	0.157	3.69035e-48
Nipbl	4.83666e-34	0.0896866	0.307	0.295	8.55799e-30
Mtdh	6.26521e-16	0.0895543	0.39	0.367	1.10857e-11
2900097C17Rik	4.63787e-37	0.089536	0.19	0.188	8.20625e-33
Dbf4	1.14623e-69	0.0894685	0.107	0.066	2.02814e-65
Larp4	1.38235e-25	0.089466	0.242	0.235	2.44593e-21
Glyr1	1.23345e-27	0.0893774	0.236	0.233	2.18247e-23
Smad7	8.37249e-71	0.0892806	0.105	0.092	1.48143e-66
Ptprf	4.22814e-19	0.0892323	0.399	0.369	7.48128e-15
Irf2	3.75462e-40	0.089221	0.215	0.209	6.64342e-36
Rbbp4	4.48771e-20	0.0891561	0.291	0.281	7.94056e-16
Zfp106	1.2961e-21	0.0888931	0.349	0.325	2.29333e-17
Rnf11	1.90346e-27	0.0888915	0.252	0.242	3.36799e-23
Qser1	6.34325e-52	0.0888138	0.162	0.152	1.12237e-47
Sbno1	3.48013e-39	0.0887786	0.241	0.234	6.15775e-35
Cdk12	1.04785e-58	0.0887071	0.235	0.225	1.85406e-54
Nck1	2.09643e-25	0.088528	0.202	0.201	3.70942e-21
Acadsb	9.4005e-46	0.088482	0.188	0.182	1.66332e-41
Rnf213	7.08295e-68	0.0882857	0.139	0.13	1.25326e-63
Serf1	8.07754e-22	0.0882808	0.313	0.299	1.42924e-17
Klhl24	2.20487e-45	0.0882656	0.29	0.279	3.90129e-41
Fam133b	1.44291e-39	0.0882625	0.235	0.23	2.55308e-35
R3hdm1	1.36129e-34	0.0882486	0.215	0.215	2.40867e-30
Sertad4	2.37952e-89	0.0879972	0.107	0.092	4.21031e-85
Vdr	1.10174e-79	0.0879742	0.125	0.111	1.94942e-75
2310033P09Rik	5.56629e-34	0.0879679	0.227	0.22	9.84899e-30
Trib1	5.554e-28	0.0878275	0.238	0.228	9.82725e-24
Plk4	8.30273e-74	0.087741	0.128	0.08	1.46909e-69
Kif20a	2.48585e-70	0.0876819	0.203	0.139	4.39847e-66
Srek1	1.21012e-33	0.0875723	0.266	0.26	2.14118e-29
Cdv3	1.351e-16	0.0873066	0.32	0.306	2.39046e-12
Ddx58	5.70963e-69	0.0872642	0.143	0.133	1.01026e-64
Rfc1	2.72429e-34	0.0872539	0.19	0.189	4.82035e-30
Zup1	5.17603e-84	0.0871901	0.137	0.126	9.15846e-80
Aftph	8.75631e-53	0.0871791	0.264	0.253	1.54934e-48
Mib1	1.16324e-47	0.0870943	0.161	0.153	2.05824e-43
Pa2g4	3.32201e-14	0.0870619	0.287	0.284	5.87797e-10
Tgs1	7.04476e-66	0.086913	0.137	0.123	1.2465e-61
Spc25	3.27739e-69	0.0868939	0.225	0.161	5.79901e-65
Hsph1	9.81568e-49	0.0868713	0.135	0.128	1.73679e-44
Abcg2	3.63094e-52	0.0868147	0.114	0.106	6.42458e-48
Zfp503	1.52632e-22	0.0867385	0.314	0.293	2.70068e-18
Ppp2r3a	5.20501e-74	0.0866314	0.205	0.191	9.20975e-70
Iqgap3	6.30187e-73	0.0866038	0.241	0.171	1.11505e-68
Plec	6.01706e-37	0.0865685	0.293	0.289	1.06466e-32
Wdr6	8.47317e-64	0.0864341	0.109	0.099	1.49924e-59
Smndc1	3.00502e-37	0.0864303	0.161	0.163	5.31709e-33
Skil	1.32927e-39	0.0864078	0.246	0.235	2.35201e-35
Fryl	1.35577e-63	0.0862803	0.124	0.109	2.3989e-59
Errfi1	1.41575e-22	0.0862094	0.276	0.26	2.50503e-18
Gabpb2	1.43919e-66	0.0861855	0.116	0.105	2.5465e-62
Map3k1	2.40607e-50	0.0861039	0.234	0.226	4.2573e-46
Wdr26	3.57995e-31	0.0860479	0.284	0.273	6.33437e-27
Thrap3	4.76974e-17	0.0860138	0.359	0.342	8.43957e-13
Rpa2	1.18135e-62	0.0859592	0.162	0.116	2.09028e-58
Hipk2	1.33557e-77	0.0859549	0.101	0.086	2.36315e-73
Mgll	5.30969e-34	0.0858724	0.172	0.171	9.39497e-30
Aqp5	2.18991e-24	0.0858539	0.309	0.299	3.87483e-20
Oip5os1	5.25092e-35	0.085842	0.244	0.233	9.29098e-31
Zfp266	7.06615e-46	0.0858147	0.224	0.219	1.25028e-41
Adam10	1.50077e-50	0.0857805	0.174	0.165	2.65546e-46
Sgo2a	5.3939e-73	0.0857557	0.169	0.111	9.54396e-69
Slc20a1	2.86847e-63	0.0857334	0.107	0.096	5.07547e-59
Thoc7	6.65674e-20	0.0856956	0.334	0.317	1.17784e-15
Mapk1	8.8794e-31	0.0856704	0.212	0.21	1.57112e-26
Huwe1	5.39408e-27	0.0855911	0.36	0.338	9.54428e-23
Pik3c2a	5.24978e-68	0.0855135	0.19	0.18	9.28896e-64
Numa1	4.86713e-57	0.0854115	0.269	0.256	8.6119e-53
Ect2	3.90763e-70	0.0853454	0.184	0.124	6.91416e-66
Smarcad1	3.49296e-38	0.085332	0.175	0.172	6.18045e-34
Pdlim1	1.6887e-24	0.0853198	0.224	0.219	2.98798e-20
Stard4	7.28633e-69	0.0853159	0.135	0.084	1.28924e-64
Srsf2	5.61456e-10	0.0851273	0.418	0.389	9.93439e-06
Cdc37l1	2.13576e-52	0.085107	0.178	0.173	3.77902e-48
Dusp11	1.19459e-13	0.0850332	0.366	0.346	2.11371e-09
Hdgf	4.28639e-14	0.0849225	0.354	0.341	7.58434e-10
Upf3b	2.25154e-36	0.0848691	0.201	0.198	3.98388e-32
Ywhab	3.62775e-13	0.0848343	0.376	0.36	6.41895e-09
Eprs	8.08507e-19	0.0846991	0.3	0.288	1.43057e-14
H2afy	6.44287e-14	0.0846735	0.35	0.333	1.14e-09
Alkbh5	3.4126e-33	0.0845427	0.175	0.176	6.03826e-29
Acbd3	1.56442e-27	0.0845254	0.189	0.191	2.76809e-23
Ddx18	6.26618e-29	0.0844608	0.207	0.208	1.10874e-24
Gnl3	1.30317e-22	0.0844091	0.225	0.224	2.30584e-18
Smarcc2	4.37983e-49	0.0842055	0.226	0.218	7.74967e-45
C4b	2.87672e-27	0.0841179	0.163	0.148	5.09008e-23
Gle1	1.24553e-47	0.0839806	0.192	0.187	2.20385e-43
Aurkb	7.87054e-73	0.0839708	0.272	0.205	1.39261e-68
Insig1	4.85415e-69	0.0839442	0.108	0.065	8.58893e-65
Glrx2	6.03767e-21	0.0839401	0.248	0.244	1.06831e-16
Tjp2	1.37141e-52	0.0838408	0.169	0.161	2.42657e-48
Tab2	1.53176e-23	0.0838253	0.254	0.246	2.71029e-19
2025-03-07	3.05528e-36	0.0835421	0.235	0.232	5.40601e-32
Tk1	5.3903e-68	0.0835354	0.133	0.089	9.5376e-64
Snx6	2.91827e-20	0.0835144	0.312	0.302	5.16359e-16
Hspd1	1.76605e-07	0.0833823	0.337	0.34	0.00312484
Cnot7	1.40935e-27	0.0832815	0.231	0.229	2.4937e-23
Bptf	1.18746e-33	0.083231	0.351	0.329	2.10109e-29
Depdc1a	1.04398e-68	0.0831577	0.252	0.185	1.84723e-64
Spop	5.25555e-22	0.0831488	0.236	0.236	9.29918e-18
Fam53b	3.11683e-46	0.0831301	0.139	0.133	5.51492e-42
Cenpp	1.20333e-70	0.0829629	0.225	0.161	2.12917e-66
Znrf2	2.22868e-54	0.0829557	0.136	0.126	3.94343e-50
Cdc25c	1.26193e-69	0.0829454	0.216	0.152	2.23287e-65
Ylpm1	1.80203e-55	0.0829383	0.169	0.16	3.1885e-51
Reep5	2.41306e-09	0.0829083	0.428	0.391	4.26966e-05
Bricd5	8.9208e-33	0.0827627	0.213	0.208	1.57845e-28
Vps13a	5.68611e-55	0.0827399	0.225	0.215	1.0061e-50
Kif21a	7.50239e-31	0.082732	0.168	0.17	1.32747e-26
Sbsn	2.25872e-25	0.0826747	0.19	0.188	3.99658e-21
Fkbp3	1.94694e-17	0.0825527	0.278	0.274	3.44492e-13
U2af1	2.84144e-14	0.0825109	0.328	0.323	5.02764e-10
Eif2ak2	6.21602e-29	0.0824312	0.157	0.162	1.09986e-24
Ccar1	3.42363e-20	0.0824093	0.312	0.303	6.05777e-16
Xpo1	2.44148e-56	0.0822709	0.126	0.119	4.31996e-52
Rad51	8.40369e-72	0.0822518	0.232	0.165	1.48695e-67
Api5	9.0925e-47	0.0822393	0.13	0.126	1.60883e-42
Bola1	1.72419e-24	0.0822362	0.236	0.234	3.05078e-20
Peak1	2.55909e-57	0.0821846	0.145	0.13	4.52805e-53
Dnajc21	1.51312e-38	0.0821218	0.16	0.16	2.67732e-34
Phactr4	2.06395e-65	0.0821042	0.203	0.193	3.65196e-61
Rad50	8.08483e-37	0.0821042	0.192	0.189	1.43053e-32
Fndc3b	2.90547e-35	0.0820962	0.163	0.163	5.14094e-31
Xiap	3.77925e-55	0.0820854	0.15	0.141	6.68701e-51
Melk	1.35679e-68	0.0819389	0.231	0.166	2.4007e-64
Map3k20	3.4874e-61	0.081933	0.107	0.098	6.1706e-57
4932438A13Rik	7.31734e-68	0.081856	0.235	0.223	1.29473e-63
Proser1	6.1368e-73	0.0817777	0.12	0.11	1.08585e-68
Tbl1x	2.6228e-30	0.0817644	0.233	0.228	4.64077e-26
Ski	6.9129e-50	0.0817507	0.182	0.175	1.22317e-45
Naa50	1.24152e-15	0.0817092	0.253	0.253	2.19675e-11
Zdhhc21	8.9064e-56	0.0816782	0.1	0.093	1.5759e-51
Usp33	1.15121e-69	0.0816049	0.137	0.126	2.03695e-65
Ddx23	5.39688e-56	0.0815222	0.144	0.134	9.54925e-52
Cir1	2.33288e-41	0.0814999	0.225	0.218	4.12779e-37
Csnk1e	3.55558e-53	0.0813944	0.17	0.161	6.29124e-49
Scaf11	4.30295e-16	0.0813238	0.346	0.335	7.61364e-12
Adgrl2	4.35861e-51	0.0813005	0.206	0.198	7.71212e-47
Lsm4	3.23087e-17	0.0812707	0.283	0.279	5.7167e-13
Kpnb1	4.96599e-45	0.081174	0.158	0.155	8.78682e-41
Ttk	3.46622e-69	0.0811261	0.22	0.155	6.13313e-65
Snrnp40	3.16191e-38	0.0810845	0.149	0.142	5.59469e-34
Bms1	2.14231e-41	0.0810602	0.178	0.176	3.7906e-37
Mapk1ip1l	1.78823e-50	0.0810593	0.135	0.129	3.16409e-46
Gpr137c	0.371084	0.0810467	0.111	0.096	1
Srsf3	1.09814e-11	0.0810207	0.39	0.377	1.94305e-07
Luc7l	1.25175e-36	0.0809913	0.236	0.233	2.21485e-32
Mtf2	1.63224e-57	0.0809766	0.142	0.131	2.88808e-53
Cdc45	3.83818e-68	0.0809691	0.223	0.16	6.79128e-64
Snx27	2.75317e-60	0.080957	0.1	0.092	4.87147e-56
Eny2	5.49981e-13	0.0809272	0.402	0.377	9.73137e-09
Dhx15	2.65345e-25	0.0808635	0.282	0.278	4.69502e-21
Dag1	1.53357e-28	0.08084	0.246	0.246	2.7135e-24
Fignl1	1.44353e-71	0.0807667	0.218	0.153	2.55418e-67
Mcm10	1.47857e-71	0.0807434	0.174	0.115	2.61618e-67
Cdkn1b	7.14571e-57	0.0806412	0.224	0.213	1.26436e-52
P4hb	1.02098e-20	0.0805645	0.406	0.369	1.80652e-16
Cdk4	3.34281e-18	0.0805148	0.299	0.298	5.91477e-14
Psmd1	7.87983e-24	0.0805075	0.254	0.25	1.39426e-19
Srp19	1.84876e-14	0.0804658	0.373	0.358	3.27119e-10
Dpy30	3.67571e-18	0.080362	0.267	0.264	6.5038e-14
Kmt2a	1.01904e-51	0.0802894	0.282	0.274	1.80308e-47
Sarnp	1.36823e-14	0.0801549	0.344	0.331	2.42094e-10
Nedd8	1.68809e-13	0.0800753	0.424	0.394	2.9869e-09
Atp13a3	5.25085e-43	0.0800029	0.209	0.203	9.29085e-39
Eif5	2.58093e-13	0.0797871	0.392	0.371	4.56671e-09
Zcchc9	1.12016e-30	0.0797491	0.177	0.18	1.982e-26
Tex261	1.49138e-19	0.0797404	0.207	0.21	2.63884e-15
Hist1h1c	3.52017e-19	0.0795922	0.251	0.242	6.22859e-15
Cog6	1.07972e-59	0.0795594	0.107	0.098	1.91046e-55
Bub1	1.132e-68	0.0794484	0.232	0.167	2.00296e-64
Ccne2	3.6608e-68	0.0792561	0.229	0.165	6.47743e-64
Nsrp1	2.07227e-31	0.079063	0.234	0.23	3.66668e-27
Cep55	4.99043e-71	0.0789634	0.224	0.16	8.83007e-67
Hist1h2an	6.65459e-69	0.0789532	0.181	0.121	1.17746e-64
Brd1	4.60591e-28	0.0789261	0.327	0.319	8.1497e-24
Thumpd1	6.25055e-55	0.0789233	0.107	0.1	1.10597e-50
Ube2k	3.11756e-16	0.0788993	0.276	0.273	5.5162e-12
Zcchc17	3.32743e-23	0.0788199	0.207	0.21	5.88756e-19
Myo1b	1.04208e-67	0.0786991	0.129	0.119	1.84386e-63
Synrg	5.4655e-42	0.0786803	0.184	0.18	9.67066e-38
Hpf1	5.46057e-26	0.0786678	0.19	0.195	9.66194e-22
Mapre1	2.43453e-15	0.0784797	0.249	0.251	4.30765e-11
Brd2	1.79374e-23	0.0784675	0.379	0.355	3.17384e-19
Ogdh	7.3032e-38	0.078417	0.215	0.21	1.29223e-33
Idh2	5.53306e-21	0.0784149	0.285	0.276	9.79019e-17
Ncoa7	1.53437e-56	0.0781481	0.105	0.098	2.71492e-52
Topors	6.0544e-50	0.0779439	0.145	0.14	1.07127e-45
Wdr43	6.06879e-26	0.077927	0.228	0.228	1.07381e-21
Skp2	9.99949e-71	0.0778744	0.1	0.057	1.76931e-66
Cdca2	2.82995e-71	0.0777773	0.135	0.081	5.00731e-67
Rassf4	5.78804e-31	0.0777318	0.241	0.237	1.02414e-26
Tcea1	3.70209e-20	0.0776993	0.289	0.283	6.55048e-16
Jade1	2.91673e-45	0.0776952	0.161	0.156	5.16086e-41
Llph	1.07569e-14	0.0776178	0.389	0.362	1.90332e-10
Dsg2	2.2136e-47	0.0775932	0.199	0.191	3.91674e-43
Kdm5a	5.01864e-55	0.0775138	0.246	0.238	8.87997e-51
E2f8	1.91346e-67	0.0774923	0.263	0.201	3.38567e-63
Fam204a	8.28188e-33	0.0774183	0.163	0.165	1.4654e-28
Stil	6.93197e-67	0.0773458	0.193	0.132	1.22654e-62
Hacd3	4.46102e-49	0.0772249	0.155	0.148	7.89333e-45
Erh	3.34419e-18	0.0771315	0.27	0.264	5.91721e-14
Nudt21	1.28864e-22	0.077023	0.217	0.22	2.28012e-18
Sinhcaf	5.09372e-48	0.0769713	0.136	0.131	9.01282e-44
Etv1	2.22485e-54	0.0769364	0.343	0.296	3.93664e-50
Sh3bgrl	7.86995e-15	0.0768994	0.322	0.314	1.39251e-10
Tipin	3.43007e-51	0.0768965	0.174	0.131	6.06916e-47
Tcaf1	2.01074e-47	0.0767618	0.261	0.246	3.55781e-43
Eif3m	9.35418e-14	0.0767568	0.319	0.318	1.65513e-09
Foxn3	9.50287e-25	0.0767255	0.223	0.23	1.68144e-20
Tigd2	7.57713e-35	0.076719	0.209	0.209	1.3407e-30
Srcap	5.04868e-86	0.0767162	0.167	0.155	8.93313e-82
Mpzl2	5.51032e-51	0.0766812	0.117	0.113	9.74996e-47
Ubn1	2.75601e-30	0.0766597	0.218	0.218	4.87649e-26
Cep164	1.06636e-53	0.0766377	0.155	0.149	1.88682e-49
Ppp1r12a	8.5919e-49	0.0765232	0.162	0.16	1.52025e-44
Atp6v1c2	7.62491e-35	0.0764213	0.183	0.18	1.34915e-30
Irf6	3.31958e-68	0.0763856	0.102	0.092	5.87367e-64
Gls	1.55676e-58	0.0762968	0.126	0.118	2.75453e-54
Nfat5	0.000522877	0.076022	0.258	0.251	1
Myb	4.68872e-68	0.075979	0.135	0.084	8.29621e-64
Rnf111	3.96095e-57	0.0757444	0.171	0.164	7.0085e-53
Magt1	3.16544e-20	0.075645	0.24	0.236	5.60092e-16
Sde2	2.00782e-40	0.075644	0.136	0.135	3.55263e-36
Rbm26	3.66362e-29	0.0756329	0.256	0.254	6.48241e-25
Paip2b	3.73389e-41	0.0755225	0.179	0.176	6.60674e-37
Ppp4r3b	7.58106e-31	0.0754796	0.248	0.245	1.34139e-26
Cebpz	6.86336e-23	0.0754633	0.292	0.284	1.2144e-18
Chp1	1.45111e-38	0.0754143	0.12	0.123	2.56759e-34
Slk	3.44695e-55	0.0754077	0.253	0.247	6.09903e-51
Pcm1	2.09603e-27	0.0752244	0.281	0.275	3.70872e-23
H2afx	3.08324e-35	0.0752113	0.202	0.166	5.45548e-31
Exosc8	1.50066e-32	0.0752069	0.148	0.156	2.65528e-28
Fam168a	1.03883e-54	0.0751509	0.112	0.106	1.8381e-50
Fnbp4	3.18008e-76	0.0751125	0.166	0.157	5.62684e-72
Cep83	3.74253e-59	0.0750482	0.101	0.092	6.62204e-55
Cgas	2.66202e-68	0.075044	0.147	0.092	4.71017e-64
Efr3a	3.21756e-43	0.0750154	0.177	0.175	5.69315e-39
Naca	5.2465e-09	0.0749542	0.457	0.43	9.28316e-05
Zmynd8	1.02641e-66	0.0748542	0.127	0.118	1.81613e-62
Phip	1.62131e-42	0.0748136	0.261	0.256	2.86875e-38
Sf3b2	5.75617e-12	0.0747056	0.405	0.381	1.0185e-07
Dnajc1	1.40971e-21	0.0746957	0.268	0.264	2.49435e-17
Trim2	2.23301e-40	0.0746327	0.216	0.21	3.95108e-36
Taok1	1.72308e-43	0.074598	0.213	0.208	3.04882e-39
Irx2	2.32188e-07	0.0745519	0.422	0.407	0.00410834
Lsm8	9.3994e-27	0.0745451	0.156	0.165	1.66313e-22
Rbm27	1.17502e-55	0.074504	0.101	0.094	2.07909e-51
Med29	1.63772e-20	0.0745029	0.288	0.283	2.89778e-16
Ube2l3	6.17517e-17	0.0744409	0.308	0.3	1.09263e-12
Atp5g3	3.33796e-12	0.0743371	0.416	0.393	5.90619e-08
Fam193a	1.17606e-74	0.0743077	0.159	0.149	2.08093e-70
Aurka	5.85305e-67	0.0743065	0.226	0.162	1.03564e-62
Wbp11	2.03534e-31	0.0743062	0.227	0.227	3.60134e-27
Sap18	2.13752e-14	0.0741548	0.27	0.268	3.78213e-10
Smchd1	1.40033e-40	0.0741193	0.183	0.18	2.47774e-36
Rtn4	1.04014e-16	0.0739894	0.352	0.332	1.84042e-12
Satb1	2.97742e-66	0.0739248	0.104	0.094	5.26824e-62
Bod1l	8.85835e-22	0.0739121	0.304	0.297	1.5674e-17
Epcam	6.98686e-14	0.0738835	0.434	0.398	1.23626e-09
Ubp1	3.39766e-62	0.0738511	0.122	0.114	6.01182e-58
Chek1	6.0838e-71	0.0738407	0.255	0.187	1.07647e-66
Birc6	1.36097e-21	0.0737873	0.332	0.323	2.40809e-17
Atf2	6.31845e-44	0.0737577	0.147	0.145	1.11799e-39
Zrsr2	5.0456e-21	0.0736614	0.222	0.225	8.92768e-17
Ankrd17	5.02914e-33	0.073661	0.301	0.292	8.89856e-29
Fxr1	1.21094e-15	0.07364	0.3	0.298	2.14264e-11
Taf1	3.28873e-58	0.0735421	0.148	0.141	5.81909e-54
Ubn2	3.67814e-42	0.0734998	0.23	0.227	6.5081e-38
Limd1	1.56166e-40	0.0734938	0.144	0.143	2.76319e-36
Jarid2	2.15238e-49	0.0734334	0.162	0.156	3.80842e-45
Nabp1	2.91239e-74	0.0733843	0.103	0.095	5.15318e-70
Trak1	1.3393e-74	0.0733288	0.15	0.141	2.36976e-70
Ss18	2.53372e-40	0.0733265	0.155	0.154	4.48317e-36
Arid4a	5.27731e-53	0.0732905	0.17	0.165	9.33767e-49
Espl1	1.34362e-69	0.0731596	0.106	0.061	2.3774e-65
Rbbp6	9.93782e-21	0.0731208	0.317	0.313	1.7584e-16
Pithd1	8.99975e-53	0.0730888	0.103	0.086	1.59242e-48
Arfgef3	1.56677e-49	0.0730357	0.106	0.102	2.77225e-45
Serinc2	5.09937e-31	0.0729045	0.19	0.193	9.02283e-27
Supt6	4.63354e-32	0.0728384	0.236	0.236	8.19858e-28
Snrnp48	1.48466e-31	0.0728373	0.272	0.268	2.62695e-27
U2af2	8.00095e-28	0.0728143	0.228	0.231	1.41569e-23
Cpne3	1.54263e-32	0.0727851	0.198	0.201	2.72954e-28
Mindy2	2.55756e-49	0.0726959	0.157	0.151	4.52535e-45
Esf1	4.90638e-15	0.0726699	0.321	0.317	8.68135e-11
Kdm6a	1.04316e-63	0.0726613	0.161	0.152	1.84576e-59
Sp1	3.72798e-56	0.0726589	0.139	0.132	6.59629e-52
Dock9	2.88832e-87	0.0726495	0.109	0.098	5.1106e-83
Irx1	2.05955e-09	0.0726481	0.406	0.383	3.64416e-05
Ska1	3.03611e-71	0.0726323	0.24	0.173	5.3721e-67
Gabra4	3.69394e-69	0.0726099	0.132	0.082	6.53606e-65
Usp16	4.22846e-26	0.0726072	0.22	0.222	7.48183e-22
Kat6a	7.57626e-53	0.072578	0.18	0.172	1.34054e-48
Psmc3	3.53931e-09	0.0725522	0.393	0.375	6.26246e-05
Mrpl19	1.45981e-34	0.0725515	0.154	0.159	2.58299e-30
Chd1	3.20638e-39	0.0724373	0.166	0.164	5.67337e-35
Mrps12	5.36084e-15	0.0723843	0.271	0.27	9.48547e-11
Clic4	1.12241e-49	0.0723459	0.103	0.101	1.986e-45
Srsf5	2.47937e-08	0.0723251	0.445	0.418	0.0004387
Slc41a1	7.82023e-40	0.0721866	0.164	0.164	1.38371e-35
Ap3d1	4.18861e-58	0.0721784	0.216	0.21	7.41133e-54
Ube3a	2.9928e-19	0.0721526	0.319	0.311	5.29547e-15
Itch	2.28698e-35	0.0720452	0.25	0.253	4.04658e-31
Tmem167	9.12735e-14	0.0719998	0.331	0.326	1.61499e-09
Vps4b	1.7243e-25	0.0719773	0.239	0.239	3.05097e-21
Tdg	4.6009e-47	0.0718563	0.113	0.11	8.14084e-43
Ash1l	5.82457e-27	0.0717102	0.381	0.363	1.0306e-22
Mindy1	1.11265e-42	0.0716529	0.136	0.136	1.96873e-38
Sumo2	3.43048e-26	0.0716475	0.411	0.373	6.0699e-22
Ptges3	3.31292e-11	0.0716182	0.34	0.33	5.86187e-07
Nsmce4a	2.52436e-27	0.0716067	0.181	0.185	4.4666e-23
Cpsf6	1.53702e-41	0.0715467	0.181	0.181	2.7196e-37
Dctn1	8.94728e-65	0.0715196	0.181	0.172	1.58313e-60
Grsf1	8.81504e-42	0.0715056	0.133	0.132	1.55973e-37
Arpc2	5.17289e-11	0.0715015	0.37	0.358	9.15291e-07
Mnat1	1.96749e-30	0.0714818	0.192	0.196	3.48128e-26
Acly	1.26992e-26	0.0714398	0.222	0.22	2.247e-22
Pglyrp1	4.81817e-33	0.0714225	0.238	0.198	8.52527e-29
Azin1	3.72967e-51	0.0713754	0.1	0.097	6.59928e-47
Gapvd1	5.34108e-45	0.0713452	0.21	0.206	9.45051e-41
Ttc3	2.84957e-30	0.0713339	0.286	0.284	5.04204e-26
Snrpb2	1.50705e-24	0.0712844	0.199	0.204	2.66657e-20
Zfp664	1.09107e-23	0.071191	0.273	0.268	1.93054e-19
Slc25a51	1.23814e-45	0.0711339	0.13	0.128	2.19077e-41
Clcn3	9.98597e-24	0.0710809	0.245	0.247	1.76692e-19
Kif14	3.07501e-67	0.0709586	0.142	0.089	5.44091e-63
Vcl	9.64032e-54	0.070934	0.14	0.135	1.70576e-49
Ift20	1.59023e-11	0.0709172	0.343	0.336	2.81376e-07
Pycard	3.3915e-12	0.0708888	0.281	0.287	6.00093e-08
Tex10	8.75135e-58	0.0708693	0.134	0.128	1.54846e-53
Espn	5.7234e-59	0.0708366	0.137	0.099	1.0127e-54
Cd2ap	1.12558e-09	0.0707025	0.368	0.353	1.99159e-05
Tmem54	4.10067e-60	0.0706092	0.241	0.181	7.25572e-56
Creb3l2	1.74354e-47	0.0705711	0.132	0.129	3.08502e-43
Arf3	1.17056e-28	0.0705054	0.193	0.198	2.0712e-24
Gfpt1	2.48455e-37	0.070498	0.175	0.177	4.39617e-33
Rsbn1l	2.24503e-43	0.0704208	0.224	0.221	3.97236e-39
Smad4	1.78297e-34	0.0703527	0.197	0.199	3.15478e-30
Rcc2	1.95265e-25	0.0703417	0.218	0.218	3.45503e-21
Tnrc6b	3.26789e-26	0.0702271	0.294	0.289	5.7822e-22
Itpr1	3.18597e-73	0.0702181	0.169	0.162	5.63726e-69
Trim28	9.53556e-26	0.0702141	0.232	0.234	1.68722e-21
Nop58	2.39359e-10	0.0702023	0.268	0.276	4.23521e-06
Acadm	7.09326e-16	0.0701543	0.293	0.292	1.25508e-11
Sppl2a	4.97411e-28	0.0701422	0.315	0.301	8.80119e-24
Aff4	7.87992e-31	0.070086	0.364	0.34	1.39427e-26
Dixdc1	1.1507e-74	0.0700453	0.162	0.153	2.03604e-70
Hnrnpul1	1.13938e-46	0.0700299	0.183	0.179	2.01602e-42
Ubr2	4.4138e-54	0.0700232	0.186	0.184	7.80977e-50
Ammecr1l	5.83434e-59	0.0699833	0.1	0.094	1.03233e-54
Prdx2	1.78171e-10	0.0697081	0.421	0.4	3.15256e-06
Gatad2b	4.68359e-40	0.0696781	0.201	0.198	8.28715e-36
Uchl3	3.42263e-18	0.0695934	0.267	0.247	6.056e-14
Tmod3	9.07874e-17	0.0693514	0.284	0.282	1.60639e-12
Cldnd1	2.78359e-29	0.0692471	0.179	0.182	4.92528e-25
Pabpn1	1.06782e-07	0.069244	0.378	0.364	0.0018894
Mrpl53	1.03727e-12	0.0691889	0.317	0.309	1.83534e-08
Larp4b	1.61174e-32	0.0689711	0.213	0.212	2.85182e-28
Nbr1	3.20317e-37	0.0689447	0.212	0.209	5.66769e-33
Myo10	4.35174e-32	0.0689083	0.231	0.234	7.69998e-28
Ergic2	1.94076e-13	0.068902	0.312	0.301	3.43398e-09
Tnpo3	8.11833e-50	0.0688944	0.147	0.143	1.43646e-45
Rpa3	8.13643e-27	0.0688841	0.159	0.168	1.43966e-22
Ank3	8.55011e-39	0.0687828	0.172	0.173	1.51286e-34
Crk	2.36457e-38	0.0686844	0.169	0.169	4.18386e-34
Lsm6	1.95415e-17	0.0686667	0.234	0.239	3.45767e-13
Rest	5.56246e-35	0.0686585	0.184	0.187	9.84222e-31
Smad1	6.16026e-61	0.0686455	0.117	0.111	1.09e-56
Parp1	1.76081e-36	0.0686389	0.16	0.165	3.11558e-32
Kpna3	2.70491e-48	0.0686238	0.128	0.125	4.78607e-44
Zc3h18	1.01402e-39	0.0686097	0.174	0.174	1.79421e-35
Rbfox2	5.74642e-63	0.0684453	0.1	0.093	1.01677e-58
Trip11	3.48412e-26	0.0684154	0.285	0.277	6.16481e-22
Anpep	4.41017e-47	0.0684126	0.327	0.309	7.80336e-43
Nol11	8.17864e-43	0.0683392	0.122	0.124	1.44713e-38
Matr3	6.08281e-23	0.0682759	0.273	0.272	1.07629e-18
Ckap2	1.37275e-60	0.0682531	0.175	0.121	2.42895e-56
Rbm5	8.50365e-10	0.068176	0.379	0.372	1.50464e-05
Bcl9l	1.71989e-47	0.0680776	0.205	0.201	3.04316e-43
Kdm5b	4.125e-18	0.0678479	0.276	0.279	7.29877e-14
Actl6a	1.57877e-25	0.0678074	0.182	0.19	2.79347e-21
Lrr1	8.3869e-67	0.0677673	0.302	0.243	1.48398e-62
Ctnnd1	2.9478e-25	0.067631	0.316	0.303	5.21583e-21
Baz1a	5.02743e-37	0.0675185	0.145	0.148	8.89553e-33
Eid1	6.43205e-16	0.0674473	0.263	0.266	1.13809e-11
Dhfr	4.43386e-66	0.0674132	0.208	0.147	7.84527e-62
Cenpi	1.53065e-69	0.0673049	0.115	0.068	2.70834e-65
Neil3	5.70304e-66	0.0672908	0.168	0.111	1.0091e-61
Lin7c	3.96015e-36	0.0672794	0.139	0.141	7.00709e-32
Srrt	5.76211e-35	0.0672327	0.222	0.224	1.01955e-30
Grhl1	4.08791e-43	0.0672254	0.13	0.13	7.23315e-39
Appl2	5.88463e-56	0.0672105	0.215	0.214	1.04123e-51
Ppp3r1	7.19222e-42	0.067151	0.122	0.122	1.27259e-37
Tbl1xr1	2.80442e-53	0.0671105	0.101	0.099	4.96214e-49
Nrd1	4.1415e-35	0.067091	0.249	0.249	7.32798e-31
Erbb3	1.48106e-51	0.0669869	0.17	0.167	2.62059e-47
Smarca2	5.69724e-41	0.0669372	0.194	0.191	1.00807e-36
Mettl16	1.42421e-40	0.0667415	0.125	0.125	2.51999e-36
Rack1	8.16183e-06	0.0666767	0.443	0.422	0.144415
Tcf20	2.04726e-66	0.0666562	0.112	0.102	3.62241e-62
Ago1	5.25501e-62	0.0666549	0.114	0.106	9.29822e-58
Proser2	3.5882e-47	0.06665	0.146	0.144	6.34896e-43
Clk1	0.0322609	0.0666428	0.446	0.416	1
Ireb2	1.40666e-50	0.0666163	0.147	0.142	2.48895e-46
Fyttd1	2.5352e-19	0.0665134	0.242	0.24	4.48579e-15
Lrp8	2.38698e-67	0.066422	0.158	0.101	4.22353e-63
Spen	2.73836e-62	0.0663745	0.164	0.159	4.84525e-58
Chd8	4.05715e-52	0.0663674	0.213	0.21	7.17872e-48
Snrpa1	6.36041e-18	0.0663652	0.21	0.218	1.12541e-13
Brd7	4.47705e-20	0.0663508	0.236	0.238	7.92168e-16
Itpa	1.82711e-44	0.0663069	0.106	0.108	3.23288e-40
Rsrc1	1.36537e-30	0.0662759	0.204	0.209	2.41589e-26
Stat3	3.88285e-18	0.0662029	0.374	0.355	6.87032e-14
Fmr1	2.3747e-51	0.066172	0.121	0.118	4.2018e-47
Rbm33	1.16332e-67	0.0661554	0.123	0.116	2.05839e-63
Abcd3	3.30235e-33	0.0660298	0.205	0.206	5.84317e-29
Emp2	4.76103e-26	0.0660232	0.284	0.285	8.42417e-22
Sptbn2	1.01314e-77	0.0658512	0.141	0.133	1.79266e-73
Tmem242	3.31167e-34	0.0658332	0.15	0.155	5.85967e-30
Arid1b	3.57145e-83	0.0658189	0.104	0.095	6.31933e-79
Timeless	8.09116e-67	0.0658165	0.11	0.067	1.43165e-62
Zfp326	5.86769e-34	0.0658161	0.163	0.166	1.03823e-29
Ccne1	1.06119e-65	0.0657433	0.263	0.2	1.87767e-61
Ago2	2.42133e-53	0.0657181	0.103	0.099	4.2843e-49
Herc2	1.12959e-52	0.0657142	0.149	0.146	1.9987e-48
Med15	1.85228e-55	0.0657135	0.128	0.124	3.27743e-51
Wdfy1	6.66907e-34	0.0655959	0.153	0.156	1.18002e-29
Prrc2b	1.40186e-36	0.0655958	0.216	0.217	2.48046e-32
Ino80d	4.46125e-75	0.0655683	0.138	0.129	7.89373e-71
Mob1a	2.91511e-44	0.0655427	0.143	0.142	5.15799e-40
1110038F14Rik	3.79588e-22	0.0655162	0.22	0.223	6.71643e-18
Dot1l	3.4735e-64	0.0654776	0.112	0.104	6.14601e-60
Akap13	2.89203e-67	0.0653824	0.114	0.107	5.11716e-63
Eno1	3.72187e-13	0.0653587	0.384	0.365	6.58548e-09
Zfp280d	4.17142e-49	0.065304	0.195	0.192	7.38091e-45
Pimreg	5.44336e-68	0.0652709	0.256	0.191	9.63148e-64
Ltbp2	0.326057	0.065258	0.127	0.122	1
Cks1b	1.39106e-15	0.0651227	0.28	0.264	2.46135e-11
Zfp871	9.7907e-57	0.0651141	0.136	0.129	1.73237e-52
Nras	4.57116e-26	0.0649972	0.197	0.204	8.08821e-22
Tbc1d4	1.39782e-53	0.0649866	0.127	0.123	2.4733e-49
St8sia6	3.54684e-69	0.0649551	0.182	0.121	6.27579e-65
Ate1	1.85156e-44	0.0648604	0.167	0.164	3.27615e-40
Tmem41b	4.9377e-39	0.0647964	0.136	0.139	8.73677e-35
Crebzf	9.32254e-75	0.0647948	0.152	0.145	1.64953e-70
Nt5dc2	5.82923e-65	0.0647425	0.106	0.066	1.03142e-60
Cggbp1	1.7402e-13	0.0645543	0.274	0.277	3.07911e-09
Trp53bp2	5.52092e-67	0.0644834	0.205	0.199	9.76871e-63
Ctnnbip1	1.18582e-11	0.064432	0.311	0.305	2.09818e-07
Commd2	3.51777e-18	0.0644243	0.207	0.213	6.22433e-14
Tnrc6a	1.52231e-08	0.0643958	0.404	0.384	0.000269358
Mpp7	2.37573e-37	0.0642803	0.151	0.154	4.20361e-33
Hspa13	2.56637e-44	0.0641788	0.103	0.103	4.54093e-40
Sft2d2	1.22403e-28	0.064178	0.181	0.187	2.1658e-24
Zfp148	6.15135e-29	0.0641639	0.229	0.23	1.08842e-24
Utp14a	1.00903e-38	0.0641506	0.127	0.129	1.78537e-34
Larp1	1.03576e-29	0.0641276	0.245	0.243	1.83267e-25
Twsg1	3.68238e-57	0.0640699	0.116	0.111	6.5156e-53
Dcaf1	1.83582e-58	0.0640695	0.115	0.11	3.24831e-54
Ndufaf2	9.03848e-28	0.064065	0.163	0.173	1.59927e-23
Cpsf2	2.62286e-46	0.0640607	0.11	0.109	4.64088e-42
Ddhd2	6.83927e-15	0.0640481	0.242	0.247	1.21014e-10
Cep350	3.31961e-60	0.0640333	0.173	0.171	5.87372e-56
Mrpl20	5.49942e-10	0.0639846	0.334	0.331	9.73067e-06
Mrps24	1.07238e-08	0.0639644	0.357	0.353	0.000189748
Mitd1	1.60535e-26	0.0639494	0.171	0.179	2.8405e-22
Dip2b	3.90636e-50	0.0639396	0.146	0.144	6.91192e-46
Dock7	6.01296e-56	0.0639305	0.212	0.205	1.06393e-51
Tomm70a	1.40805e-25	0.0638894	0.172	0.182	2.49141e-21
Parp9	1.04965e-54	0.0637648	0.106	0.104	1.85726e-50
Pcif1	3.8246e-25	0.0637393	0.231	0.234	6.76724e-21
Kntc1	3.06357e-66	0.0636831	0.173	0.116	5.42068e-62
Ccdc25	1.07908e-36	0.0636801	0.137	0.139	1.90933e-32
Txlna	2.40414e-40	0.0636673	0.24	0.239	4.25389e-36
Slain2	9.30003e-48	0.0636513	0.125	0.124	1.64555e-43
Slc15a2	5.77526e-20	0.0633693	0.27	0.273	1.02187e-15
Rnf4	1.91917e-43	0.0633308	0.134	0.133	3.39579e-39
Pcmtd2	1.42945e-59	0.0633005	0.127	0.124	2.52928e-55
E2f7	2.20588e-65	0.0632649	0.251	0.188	3.90308e-61
Eef1g	2.82915e-10	0.063242	0.422	0.4	5.0059e-06
Eif2s1	6.87173e-14	0.0632094	0.244	0.251	1.21588e-09
Dhx9	3.98399e-21	0.063188	0.3	0.292	7.04928e-17
Trafd1	1.34706e-70	0.0630433	0.144	0.145	2.38349e-66
Wasl	1.37149e-33	0.0629254	0.169	0.174	2.42671e-29
Spsb4	2.11492e-67	0.0628878	0.138	0.086	3.74214e-63
G2e3	1.50964e-48	0.0628858	0.135	0.134	2.67116e-44
Fen1	1.71922e-54	0.0628629	0.149	0.111	3.04199e-50
Wwtr1	2.74669e-38	0.0628508	0.153	0.156	4.85999e-34
Slc5a3	1.08247e-40	0.0627407	0.184	0.188	1.91533e-36
Naa35	9.63788e-32	0.0627336	0.172	0.176	1.70533e-27
Fbxw7	1.14279e-36	0.0627131	0.17	0.172	2.02205e-32
Pfdn4	1.36237e-29	0.0626998	0.139	0.148	2.41058e-25
Cspp1	4.51878e-56	0.0626978	0.163	0.16	7.99554e-52
Seh1l	8.4971e-33	0.0626643	0.142	0.149	1.50348e-28
Ruvbl1	1.22344e-28	0.0625824	0.14	0.151	2.16476e-24
Ube2d1	2.54864e-42	0.0625778	0.113	0.114	4.50956e-38
Tcp1	6.21721e-12	0.0625643	0.319	0.316	1.10007e-07
Nmt2	1.31972e-51	0.0625082	0.128	0.126	2.33511e-47
Ncaph	1.45955e-64	0.0624454	0.217	0.156	2.58253e-60
Vgll4	2.29732e-17	0.062417	0.265	0.263	4.06487e-13
Syf2	4.04857e-11	0.0622646	0.293	0.296	7.16354e-07
Etf1	1.54193e-18	0.0622039	0.22	0.225	2.7283e-14
Lrrc59	3.10774e-16	0.0621676	0.205	0.217	5.49883e-12
Ccnt1	3.28541e-51	0.0621156	0.118	0.114	5.81321e-47
Prr11	5.14566e-66	0.0620773	0.223	0.16	9.10473e-62
Uck2	6.85707e-55	0.0620011	0.13	0.094	1.21329e-50
Epm2aip1	2.20917e-48	0.0619141	0.156	0.156	3.9089e-44
Man1a2	9.74933e-14	0.0618676	0.322	0.321	1.72505e-09
Uaca	1.82779e-57	0.061848	0.113	0.108	3.2341e-53
Pcnt	7.02938e-76	0.061843	0.106	0.096	1.24378e-71
Tmem238	5.4333e-08	0.0617338	0.346	0.349	0.000961367
Adss	8.51526e-25	0.0616741	0.172	0.183	1.50669e-20
Atl3	1.35098e-35	0.0616601	0.179	0.182	2.39043e-31
Dtnb	1.91975e-53	0.061523	0.131	0.127	3.39681e-49
Mdm4	1.72653e-66	0.0615181	0.172	0.165	3.05493e-62
Ctbp2	1.98852e-35	0.0615157	0.166	0.172	3.51849e-31
Dnajc2	1.65807e-26	0.0614869	0.173	0.18	2.9338e-22
Senp6	2.17502e-22	0.0614509	0.285	0.288	3.84849e-18
Tet3	3.39268e-56	0.0613918	0.178	0.176	6.003e-52
Sdc4	8.29718e-14	0.0613255	0.389	0.375	1.4681e-09
Med1	2.24338e-56	0.061276	0.142	0.137	3.96943e-52
G3bp1	6.50738e-11	0.0612752	0.288	0.292	1.15142e-06
Cnot6l	5.09721e-43	0.0611759	0.123	0.124	9.019e-39
Col4a3bp	1.28749e-50	0.0611604	0.104	0.102	2.27809e-46
Slc44a1	7.21351e-61	0.0611578	0.13	0.125	1.27636e-56
Cyfip1	3.15843e-28	0.061156	0.222	0.228	5.58853e-24
Galnt1	2.3315e-27	0.0611319	0.258	0.26	4.12536e-23
Ncoa3	2.34371e-53	0.0611265	0.131	0.128	4.14697e-49
Cwc25	3.27613e-54	0.0610912	0.129	0.124	5.79679e-50
Rsrc2	1.31974e-09	0.0610398	0.372	0.361	2.33515e-05
Zfp637	9.11061e-26	0.0610318	0.198	0.203	1.61203e-21
Ctnna1	3.4804e-13	0.0609879	0.399	0.375	6.15822e-09
Tm9sf2	5.71627e-22	0.0609692	0.266	0.265	1.01144e-17
Ccdc59	3.72369e-13	0.0608971	0.229	0.238	6.58871e-09
Trappc4	5.82436e-11	0.0608968	0.276	0.277	1.03056e-06
Reep3	1.02549e-20	0.0608851	0.188	0.199	1.81449e-16
Actn4	3.09962e-08	0.0608183	0.447	0.405	0.000548447
Tead1	3.66099e-54	0.0607998	0.141	0.136	6.47776e-50
Ube2s	2.73242e-12	0.0607564	0.312	0.308	4.83475e-08
Ggt1	5.7348e-50	0.060664	0.139	0.136	1.01472e-45
Med13l	3.84031e-46	0.0606443	0.178	0.177	6.79504e-42
Erc1	1.00184e-60	0.0606439	0.148	0.143	1.77265e-56
Osbp	3.44604e-42	0.0605955	0.112	0.114	6.09742e-38
Paxbp1	0.00473529	0.0605943	0.222	0.22	1
0610030E20Rik	6.91593e-62	0.0605604	0.119	0.115	1.2237e-57
Rsbn1	1.07398e-70	0.0605375	0.111	0.106	1.9003e-66
Asf1b	7.03071e-65	0.0604776	0.227	0.166	1.24401e-60
Xrn1	5.54859e-52	0.0604628	0.179	0.176	9.81768e-48
Cenpk	5.52744e-69	0.0604441	0.169	0.112	9.78025e-65
Mga	6.31604e-59	0.0603963	0.209	0.204	1.11756e-54
Met	6.06092e-21	0.0603494	0.195	0.185	1.07242e-16
Sgk1	2.70498e-29	0.0602808	0.193	0.192	4.78619e-25
Micos10	2.04114e-10	0.0602615	0.391	0.374	3.61159e-06
Gjb2	8.28036e-40	0.0602243	0.133	0.13	1.46513e-35
Ythdf3	1.16053e-40	0.060191	0.156	0.156	2.05344e-36
Rorc	1.9582e-76	0.0601089	0.108	0.104	3.46485e-72
Tsen34	2.6611e-16	0.0601055	0.233	0.241	4.70854e-12
Rybp	8.27519e-48	0.0600646	0.107	0.106	1.46421e-43
Kifc1	1.99384e-64	0.0600347	0.194	0.135	3.5279e-60
Stx16	6.03755e-42	0.0598907	0.171	0.172	1.06828e-37
Fam83d	9.99029e-64	0.0598767	0.261	0.201	1.76768e-59
Snhg6	9.0954e-53	0.0598554	0.101	0.098	1.60934e-48
Chchd1	1.12754e-08	0.0598286	0.34	0.338	0.000199506
Trappc10	6.05775e-41	0.0597996	0.154	0.154	1.07186e-36
Bard1	2.69416e-66	0.0596995	0.174	0.117	4.76706e-62
Ryk	4.7581e-25	0.0596918	0.193	0.203	8.41899e-21
Irf9	6.79455e-40	0.0596787	0.139	0.142	1.20223e-35
Rsf1	2.47326e-24	0.059619	0.24	0.247	4.37619e-20
Golga4	3.92786e-36	0.0596057	0.32	0.313	6.94996e-32
Chordc1	2.8367e-21	0.0594664	0.172	0.185	5.01926e-17
Gtf2h5	3.25755e-09	0.0594342	0.373	0.363	5.76392e-05
Srebf2	2.82149e-55	0.059388	0.114	0.112	4.99234e-51
Nkap	8.91567e-35	0.0593837	0.122	0.128	1.57754e-30
Wnk1	2.18029e-30	0.0593633	0.297	0.293	3.85781e-26
Epc1	3.2878e-52	0.0593157	0.144	0.142	5.81743e-48
Cbl	1.06271e-58	0.0591976	0.1	0.096	1.88035e-54
Srek1ip1	1.9881e-24	0.0591894	0.223	0.227	3.51774e-20
E2f1	1.61701e-66	0.0591634	0.103	0.061	2.86113e-62
Thoc1	1.49759e-37	0.0591407	0.193	0.195	2.64984e-33
Gas2l3	3.96997e-65	0.059108	0.13	0.08	7.02446e-61
Ankhd1	8.27854e-63	0.0590904	0.186	0.184	1.4648e-58
Hcfc1	6.86721e-53	0.0590332	0.102	0.098	1.21508e-48
Macc1	2.19985e-64	0.0590084	0.111	0.104	3.89241e-60
Smim10l1	2.42792e-11	0.0589758	0.252	0.26	4.29596e-07
Rala	4.42129e-15	0.0589491	0.24	0.25	7.82303e-11
Jmy	3.73389e-31	0.0589261	0.175	0.18	6.60675e-27
Serp1	3.20891e-16	0.058845	0.315	0.3	5.67784e-12
Cflar	2.46909e-38	0.0588112	0.189	0.189	4.3688e-34
Ndst1	3.68388e-35	0.0588062	0.188	0.191	6.51827e-31
Nop56	5.40809e-19	0.0587506	0.218	0.223	9.56907e-15
Macf1	5.60062e-41	0.0587462	0.286	0.287	9.90973e-37
Pold3	1.05285e-58	0.0587026	0.109	0.105	1.86291e-54
Peli1	1.67262e-38	0.05868	0.137	0.14	2.95953e-34
Brwd1	3.40568e-48	0.0586035	0.216	0.216	6.02601e-44
Ska3	4.78636e-66	0.0586024	0.222	0.16	8.46898e-62
Ppp3ca	6.1073e-13	0.058478	0.325	0.323	1.08063e-08
Ccdc47	1.00128e-12	0.0584622	0.292	0.293	1.77167e-08
Hist1h2ak	3.14522e-64	0.0584248	0.169	0.113	5.56515e-60
Aqr	5.59634e-46	0.0583906	0.139	0.139	9.90217e-42
Rere	1.9907e-43	0.0582782	0.212	0.212	3.52234e-39
Mcl1	1.53327e-10	0.0582506	0.307	0.304	2.71296e-06
Fcho2	5.08526e-58	0.0582037	0.151	0.15	8.99786e-54
Fam114a2	2.22396e-16	0.0581831	0.224	0.231	3.93507e-12
Mplkip	1.10509e-28	0.058094	0.184	0.193	1.95534e-24
Syce2	2.86201e-63	0.0580887	0.161	0.111	5.06404e-59
Atp2c1	8.10453e-55	0.0580293	0.208	0.204	1.43402e-50
Cox5a	3.71284e-10	0.0579485	0.371	0.37	6.56949e-06
Exo1	4.00504e-64	0.0578173	0.109	0.067	7.08652e-60
Scd2	4.12858e-14	0.0577512	0.331	0.323	7.30511e-10
Haus1	6.24484e-43	0.0577363	0.17	0.141	1.10496e-38
Gna13	1.46439e-44	0.0576937	0.116	0.117	2.59109e-40
Cpeb4	5.17539e-43	0.0576735	0.15	0.151	9.15734e-39
Commd1	5.70745e-11	0.0576258	0.299	0.3	1.00988e-06
Cast	1.17706e-24	0.0575877	0.263	0.268	2.08268e-20
Eif4a2	4.91913e-16	0.0575628	0.374	0.361	8.7039e-12
Ung	2.61308e-60	0.0573995	0.198	0.14	4.62358e-56
Tfdp1	1.15639e-36	0.0573971	0.14	0.117	2.04611e-32
Pbdc1	3.64198e-18	0.0573943	0.177	0.191	6.44413e-14
Ing1	3.83235e-38	0.0573286	0.114	0.117	6.78096e-34
Ube2i	3.37074e-08	0.0573232	0.334	0.335	0.000596419
Setd5	2.39051e-30	0.057251	0.299	0.302	4.22976e-26
Ganab	1.39716e-37	0.0571771	0.199	0.202	2.47213e-33
Dnttip2	3.76897e-15	0.057142	0.199	0.213	6.66881e-11
Srsf4	5.38052e-45	0.0571258	0.125	0.126	9.52029e-41
Slc7a1	3.70379e-62	0.0569868	0.109	0.07	6.55348e-58
Cdk2ap1	5.20689e-13	0.056947	0.262	0.267	9.21307e-09
Kif5b	9.70408e-08	0.0569343	0.358	0.348	0.00171704
Acbd5	2.88252e-28	0.056927	0.187	0.194	5.10034e-24
Nsd3	3.13427e-22	0.0569248	0.25	0.259	5.54577e-18
Znrd2	4.49936e-16	0.0569106	0.22	0.23	7.96117e-12
Cdk11b	5.61436e-30	0.0569002	0.227	0.232	9.93405e-26
Hist1h2bk	4.39621e-65	0.0568945	0.124	0.075	7.77866e-61
Bub3	1.84407e-11	0.0568545	0.218	0.229	3.2629e-07
Pmf1	2.15389e-38	0.0568432	0.17	0.141	3.8111e-34
Nme2	5.05768e-05	0.0568299	0.402	0.402	0.894906
Rp9	3.465e-09	0.0566502	0.359	0.349	6.13097e-05
Cwf19l2	1.2676e-51	0.0566291	0.216	0.219	2.24289e-47
Tex30	6.59747e-37	0.0566287	0.186	0.157	1.16736e-32
Ppp4r2	1.93256e-19	0.0565863	0.209	0.218	3.41947e-15
Zranb1	7.28545e-41	0.0565593	0.221	0.222	1.28909e-36
Adam17	1.34516e-56	0.0565539	0.127	0.122	2.38012e-52
Srp72	8.05878e-12	0.0565326	0.281	0.28	1.42592e-07
Ahctf1	6.54215e-52	0.0564986	0.114	0.112	1.15757e-47
Hdlbp	1.5112e-10	0.0564324	0.418	0.392	2.67392e-06
Klc1	2.80344e-75	0.0564093	0.109	0.104	4.96041e-71
Exosc7	1.32263e-14	0.0563325	0.206	0.218	2.34026e-10
Sod1	2.83213e-34	0.056294	0.256	0.256	5.01118e-30
Ap2a2	8.3638e-31	0.0562434	0.207	0.213	1.47989e-26
Selenot	6.91168e-24	0.056194	0.172	0.185	1.22295e-19
Rab1a	6.76104e-07	0.0561921	0.335	0.332	0.011963
Top2b	8.06018e-18	0.0561428	0.308	0.305	1.42617e-13
Fam104a	9.31127e-11	0.0561001	0.319	0.313	1.64754e-06
Thoc3	5.14656e-29	0.0560816	0.144	0.154	9.10633e-25
Tln1	5.27084e-20	0.0560558	0.292	0.291	9.32622e-16
Spcs3	1.13076e-33	0.0559956	0.115	0.124	2.00076e-29
Sae1	2.82709e-16	0.0559365	0.161	0.177	5.00226e-12
Utp3	3.10774e-15	0.0558994	0.25	0.254	5.49883e-11
Khdc4	1.05135e-75	0.0558843	0.133	0.131	1.86025e-71
Tulp4	5.67849e-25	0.0558781	0.268	0.273	1.00475e-20
Ak3	5.79342e-13	0.0558495	0.217	0.229	1.02509e-08
Eif1b	1.35702e-21	0.0558158	0.172	0.185	2.40112e-17
Phc3	1.63212e-76	0.0558083	0.121	0.117	2.88788e-72
Uqcr10	4.67296e-06	0.0558014	0.433	0.411	0.0826834
Gpatch4	3.00754e-32	0.0557346	0.136	0.145	5.32155e-28
Samd4b	3.37502e-36	0.0556828	0.126	0.131	5.97175e-32
Igfals	2.89545e-87	0.0556723	0.128	0.123	5.12321e-83
Hist1h2bn	4.85352e-64	0.0556114	0.212	0.15	8.58782e-60
Fundc2	2.34142e-17	0.0556089	0.245	0.251	4.14291e-13
Rad54l	1.01175e-67	0.0555512	0.119	0.071	1.79019e-63
Ephb3	7.92778e-09	0.0555219	0.102	0.093	0.000140274
Dancr	8.12804e-56	0.0554493	0.153	0.152	1.43817e-51
Thap12	7.8526e-46	0.055403	0.108	0.11	1.38944e-41
Rbm17	2.39308e-16	0.0553957	0.22	0.229	4.23431e-12
Spcs2	2.03937e-09	0.0553376	0.384	0.379	3.60846e-05
Slirp	3.21347e-13	0.0553146	0.269	0.276	5.68591e-09
Pak1ip1	2.92581e-15	0.0552835	0.221	0.23	5.17692e-11
Sub1	7.83884e-08	0.0552729	0.409	0.396	0.001387
Rbx1	2.43278e-06	0.0552305	0.426	0.408	0.0430456
Wdr89	3.83937e-17	0.055206	0.217	0.228	6.79338e-13
Smn1	7.28589e-29	0.0551734	0.136	0.146	1.28917e-24
Larp1b	1.88081e-30	0.0551673	0.151	0.161	3.32791e-26
Htatsf1	9.17431e-39	0.0551367	0.184	0.186	1.6233e-34
Rc3h2	1.26994e-61	0.0551184	0.132	0.129	2.24703e-57
Tuba1b	3.96018e-10	0.0550948	0.295	0.297	7.00715e-06
Itgb3bp	6.70041e-56	0.0550847	0.134	0.098	1.18557e-51
Ptpn1	9.54118e-26	0.0550287	0.169	0.18	1.68822e-21
Psmd12	1.84304e-10	0.0550125	0.322	0.315	3.26107e-06
Wdr70	6.0715e-53	0.0549255	0.129	0.126	1.07429e-48
Cic	1.57497e-64	0.0548985	0.146	0.143	2.78674e-60
Riok1	3.15849e-48	0.0548406	0.114	0.113	5.58864e-44
Dnph1	5.17258e-58	0.0547992	0.215	0.158	9.15236e-54
Tmem63b	7.73198e-20	0.054788	0.339	0.336	1.3681e-15
Lrrc58	2.95383e-22	0.0546957	0.2	0.212	5.2265e-18
Lyrm9	3.97885e-30	0.0546745	0.143	0.154	7.04018e-26
Arih1	4.96424e-40	0.0546276	0.147	0.149	8.78373e-36
Ppip5k2	2.90421e-54	0.0545948	0.104	0.102	5.13871e-50
Trim25	1.17808e-49	0.0545497	0.114	0.113	2.0845e-45
Ccn1	6.53758e-32	0.0545059	0.229	0.207	1.15676e-27
C1qtnf12	8.26683e-42	0.0544771	0.163	0.164	1.46273e-37
Yap1	1.15821e-54	0.0544654	0.111	0.109	2.04934e-50
Nvl	5.35897e-50	0.0544612	0.105	0.103	9.48217e-46
Ppih	2.13033e-25	0.0544208	0.153	0.167	3.7694e-21
Actr3	7.97613e-10	0.054356	0.265	0.274	1.4113e-05
Cnot1	3.54699e-44	0.0543218	0.249	0.25	6.27604e-40
Swap70	1.93374e-43	0.0543123	0.178	0.179	3.42156e-39
Uchl5	1.4327e-16	0.0542487	0.186	0.198	2.53503e-12
2810408I11Rik	1.60312e-64	0.0542243	0.173	0.117	2.83655e-60
Ptk2	1.62706e-67	0.0542044	0.11	0.103	2.87893e-63
Hif1a	2.77409e-26	0.0541649	0.188	0.197	4.90847e-22
Lman1	8.49473e-12	0.0541607	0.292	0.292	1.50306e-07
Ppp1r15a	8.54301e-29	0.0541513	0.101	0.113	1.5116e-24
Trp53	2.50456e-12	0.0540179	0.246	0.256	4.43157e-08
Slmap	3.71717e-35	0.0539852	0.203	0.206	6.57717e-31
Spast	3.96872e-38	0.0539306	0.144	0.146	7.02225e-34
Rfc5	1.78874e-48	0.0539143	0.132	0.101	3.165e-44
Ercc6l	1.10793e-65	0.0538911	0.185	0.126	1.96037e-61
Phlpp1	6.06732e-63	0.0538684	0.111	0.107	1.07355e-58
Pdpk1	1.52229e-45	0.053824	0.106	0.107	2.69354e-41
Atxn1	1.38332e-39	0.0538153	0.122	0.126	2.44765e-35
Map3k4	9.43615e-52	0.0538018	0.16	0.157	1.66963e-47
Pacs1	1.85793e-49	0.0537799	0.174	0.172	3.28742e-45
Ccnl2	0.180866	0.0537301	0.439	0.424	1
Mia2	3.65372e-14	0.0536835	0.297	0.296	6.46489e-10
Cop1	9.26185e-43	0.0536696	0.152	0.153	1.63879e-38
Bcl9	7.71043e-49	0.0535944	0.142	0.141	1.36428e-44
Dnmt3a	2.67725e-58	0.0535669	0.103	0.1	4.73712e-54
Dhh	2.5575e-64	0.0535112	0.188	0.13	4.52525e-60
Ssbp3	1.96961e-20	0.0535005	0.231	0.241	3.48503e-16
Emsy	1.25236e-62	0.0534204	0.12	0.116	2.21593e-58
Calu	2.46287e-36	0.0533569	0.182	0.184	4.3578e-32
Fat1	3.53899e-52	0.0533471	0.172	0.174	6.26189e-48
Rabep1	1.22326e-32	0.0533197	0.209	0.212	2.16443e-28
Taf3	8.19837e-47	0.0532814	0.127	0.128	1.45062e-42
Eml5	0.0225312	0.0532742	0.101	0.093	1
Otud6b	2.06039e-46	0.0531835	0.101	0.103	3.64565e-42
Clip1	1.75549e-40	0.0531762	0.184	0.189	3.10616e-36
Ttc19	1.59899e-31	0.0531119	0.138	0.145	2.82926e-27
Rreb1	3.15642e-42	0.0530922	0.149	0.15	5.58498e-38
Eif3b	2.33994e-15	0.0530743	0.287	0.284	4.14028e-11
Ep400	1.68187e-50	0.0530516	0.15	0.149	2.9759e-46
Fam76a	9.71446e-33	0.0529746	0.133	0.14	1.71888e-28
Mbtd1	1.68123e-52	0.0529571	0.142	0.14	2.97477e-48
Abce1	8.28162e-24	0.0529164	0.164	0.173	1.46535e-19
Foxm1	7.74259e-67	0.0528947	0.182	0.123	1.36997e-62
Abca1	2.26083e-23	0.0528478	0.108	0.105	4.0003e-19
Ipo8	1.43551e-50	0.0528157	0.109	0.109	2.53999e-46
Cops3	2.73423e-16	0.0527082	0.194	0.206	4.83795e-12
Ncald	7.97516e-33	0.0526737	0.15	0.16	1.41113e-28
Zfp24	8.69429e-41	0.0526552	0.141	0.144	1.53837e-36
Msi2	3.03131e-27	0.052592	0.218	0.226	5.36359e-23
Usp47	4.70589e-38	0.0525867	0.223	0.227	8.32661e-34
Timm8a1	4.52403e-17	0.0525809	0.281	0.253	8.00482e-13
Abhd2	1.5011e-30	0.0523564	0.141	0.153	2.65605e-26
Ecpas	5.46063e-38	0.052342	0.202	0.207	9.66203e-34
Kat6b	2.69331e-84	0.0523406	0.121	0.114	4.76555e-80
Mtif2	2.44199e-51	0.0523325	0.109	0.108	4.32086e-47
Ndufb5	1.16692e-08	0.0523222	0.385	0.379	0.000206475
Clasp1	3.94436e-71	0.0523194	0.106	0.099	6.97915e-67
Mysm1	5.76045e-48	0.0522819	0.139	0.139	1.01925e-43
Fam76b	9.27346e-52	0.0522734	0.142	0.141	1.64085e-47
Ik	1.22748e-13	0.0522327	0.265	0.271	2.1719e-09
Myo18a	4.43886e-12	0.0522233	0.235	0.229	7.85413e-08
Asxl2	4.67036e-43	0.0522172	0.131	0.133	8.26373e-39
Med13	1.07033e-54	0.0521887	0.197	0.193	1.89384e-50
Arhgef2	2.40068e-91	0.052164	0.134	0.122	4.24776e-87
Gcn1	5.66158e-44	0.0521104	0.142	0.144	1.00176e-39
Cdc42ep3	2.11214e-23	0.0520986	0.21	0.222	3.73722e-19
Lyrm2	2.1668e-30	0.0520827	0.156	0.164	3.83394e-26
Hdac2	4.47031e-34	0.0520581	0.156	0.162	7.90977e-30
Rnf145	1.74604e-44	0.0519864	0.178	0.181	3.08944e-40
Cdc73	6.30907e-35	0.0519759	0.138	0.144	1.11633e-30
Trmt6	4.77545e-43	0.0519754	0.126	0.105	8.44968e-39
Map7	6.02576e-44	0.0519554	0.196	0.198	1.0662e-39
Fam3c	2.742e-05	0.0519333	0.392	0.388	0.48517
Colgalt1	2.84323e-36	0.0518987	0.195	0.201	5.03082e-32
Smg1	1.08057e-56	0.0518701	0.176	0.176	1.91196e-52
Tial1	4.15506e-26	0.0517995	0.238	0.248	7.35197e-22
Iws1	1.63473e-43	0.0516375	0.133	0.135	2.8925e-39
Mllt10	1.71162e-34	0.0516224	0.151	0.157	3.02853e-30
Phlda2	1.59401e-62	0.0516171	0.129	0.086	2.82043e-58
Ythdf2	1.81868e-33	0.0516159	0.157	0.163	3.21797e-29
Hook3	7.03074e-51	0.0515493	0.225	0.223	1.24402e-46
Strn3	3.43743e-33	0.0514711	0.209	0.215	6.08219e-29
Diaph1	7.07175e-45	0.051357	0.177	0.176	1.25128e-40
Bcl7c	8.32043e-18	0.0512659	0.244	0.248	1.47222e-13
Paf1	8.21886e-50	0.051227	0.152	0.153	1.45424e-45
Casc3	2.22606e-50	0.0512211	0.144	0.142	3.93879e-46
Vps35	1.17718e-17	0.0512184	0.239	0.249	2.08291e-13
BC049987	5.51773e-65	0.0511878	0.153	0.1	9.76307e-61
Cdk13	7.05474e-53	0.0511837	0.145	0.143	1.24827e-48
Psma5	5.58703e-10	0.051158	0.319	0.321	9.8857e-06
1810037I17Rik	2.51099e-09	0.0511539	0.359	0.35	4.44294e-05
Spata7	4.0109e-53	0.0510889	0.101	0.097	7.09688e-49
Ppp1r7	1.01158e-23	0.0510525	0.152	0.165	1.78989e-19
Ddx47	2.15373e-52	0.0510428	0.115	0.113	3.8108e-48
Sypl	4.44413e-14	0.0510364	0.242	0.248	7.86345e-10
Tspyl1	8.64977e-39	0.0510056	0.13	0.134	1.53049e-34
Usf2	4.61988e-22	0.0509917	0.209	0.223	8.17442e-18
Pan3	2.17795e-46	0.0509249	0.163	0.165	3.85367e-42
Ccdc43	8.8253e-38	0.0508988	0.115	0.121	1.56155e-33
Lsm2	6.2715e-13	0.0508306	0.226	0.221	1.10968e-08
4933404O12Rik	5.4687e-63	0.0507497	0.1	0.063	9.67631e-59
Cct3	3.63787e-08	0.0507436	0.333	0.333	0.000643685
Gpatch2	1.68805e-68	0.0507218	0.111	0.109	2.98683e-64
Lsm14a	5.6483e-40	0.050716	0.145	0.148	9.9941e-36
Pex3	1.95565e-40	0.0506843	0.118	0.121	3.46034e-36
Kif16b	1.45955e-57	0.0506277	0.108	0.106	2.58253e-53
Gnai3	1.59276e-15	0.0505748	0.206	0.22	2.81824e-11
Pdha1	1.86789e-10	0.0505561	0.259	0.269	3.30505e-06
Gins2	1.01872e-53	0.0504211	0.13	0.096	1.80252e-49
Rnf6	7.46627e-28	0.0504191	0.198	0.206	1.32108e-23
Bbx	7.72641e-27	0.050394	0.152	0.163	1.36711e-22
Zwilch	3.31792e-64	0.0503007	0.127	0.078	5.87074e-60
Ralgapa1	2.55423e-53	0.0502976	0.162	0.163	4.51945e-49
Anapc13	7.5496e-12	0.0502762	0.379	0.368	1.33583e-07
Flnb	7.34276e-41	0.0502524	0.261	0.263	1.29923e-36
Appl1	9.26232e-44	0.0502167	0.124	0.125	1.63887e-39
Nol7	5.94432e-08	0.0501651	0.371	0.363	0.00105179
Nus1	2.56389e-21	0.0501123	0.181	0.194	4.53654e-17
C1galt1	9.41323e-56	0.0500733	0.115	0.114	1.66558e-51
Tnfaip1	6.85041e-31	0.0500313	0.152	0.16	1.21211e-26
Nab1	4.04898e-33	0.0499513	0.147	0.153	7.16426e-29
Ilf2	4.99087e-20	0.0498725	0.21	0.219	8.83085e-16
Nucb2	6.91482e-10	0.0498578	0.321	0.318	1.22351e-05
Cat	7.08147e-26	0.049821	0.218	0.225	1.253e-21
Tfdp2	2.45086e-44	0.0497679	0.125	0.127	4.33655e-40
1600025M17Rik	5.22733e-63	0.0497248	0.219	0.158	9.24924e-59
Cul1	4.49135e-17	0.049724	0.269	0.275	7.94699e-13
Pls3	5.43374e-45	0.0496532	0.158	0.158	9.61445e-41
Pomp	8.19614e-07	0.0496457	0.412	0.399	0.0145022
Ttc14	8.59398e-14	0.0496201	0.337	0.343	1.52062e-09
Snw1	2.08027e-11	0.0495998	0.297	0.3	3.68082e-07
Acat2	3.04865e-57	0.049584	0.128	0.092	5.39429e-53
Timm8b	3.27684e-07	0.049566	0.386	0.373	0.00579804
Chmp1b	1.60059e-40	0.0495262	0.112	0.115	2.83209e-36
Pfdn1	3.27688e-06	0.0493968	0.366	0.364	0.0579811
Nom1	2.22137e-46	0.0493916	0.13	0.131	3.9305e-42
Ilf3	1.32555e-42	0.0493449	0.152	0.155	2.34543e-38
Papola	1.88024e-11	0.0493039	0.28	0.287	3.32689e-07
Eldr	5.93568e-66	0.0491899	0.161	0.104	1.05026e-61
Mylip	8.64709e-61	0.0491826	0.178	0.18	1.53002e-56
Gtf3c1	4.0276e-47	0.0491789	0.128	0.13	7.12643e-43
Hexim1	2.15657e-74	0.0491507	0.144	0.144	3.81583e-70
Zfp451	2.68961e-54	0.0491024	0.117	0.118	4.759e-50
Gcat	3.61852e-53	0.0490616	0.139	0.104	6.40261e-49
Lrp6	6.61071e-31	0.0490605	0.26	0.266	1.1697e-26
Mthfd1l	1.52213e-66	0.0490596	0.101	0.059	2.69325e-62
Helz	1.90613e-34	0.0490234	0.188	0.194	3.37271e-30
Rbpms	2.14119e-10	0.0490142	0.234	0.246	3.78861e-06
Txndc17	1.47222e-06	0.0489535	0.402	0.397	0.0260495
Stk38	2.58917e-23	0.0488802	0.246	0.258	4.58128e-19
Capza2	1.07113e-06	0.0488747	0.313	0.32	0.0189526
Atg5	1.46018e-18	0.0488742	0.151	0.17	2.58365e-14
Plpp3	7.80147e-35	0.0488664	0.106	0.113	1.38039e-30
Znhit3	2.47999e-29	0.0488426	0.151	0.144	4.3881e-25
Mier1	1.15015e-18	0.0488342	0.26	0.266	2.03508e-14
Epb41l4b	4.74697e-48	0.0488162	0.123	0.124	8.39928e-44
Baz2a	3.97743e-57	0.0487951	0.148	0.148	7.03766e-53
Prkd3	5.59034e-59	0.048739	0.103	0.102	9.89154e-55
Usp10	2.32879e-31	0.0487385	0.152	0.161	4.12056e-27
Mns1	5.00881e-64	0.0486724	0.241	0.177	8.86258e-60
Pafah1b1	5.18695e-06	0.0486328	0.393	0.38	0.0917779
Pif1	7.54194e-63	0.0486306	0.181	0.123	1.33447e-58
Afap1	8.58341e-35	0.0485941	0.153	0.161	1.51875e-30
Sbf2	9.77082e-67	0.0485785	0.113	0.11	1.72885e-62
Rgma	9.78743e-66	0.0485439	0.128	0.127	1.73179e-61
Hist1h2bc	9.62795e-08	0.0485392	0.325	0.325	0.00170357
Gm10260	1.89387e-08	0.0484435	0.361	0.358	0.000335101
Mef2a	6.72742e-69	0.0484421	0.156	0.157	1.19035e-64
M6pr	1.89048e-14	0.0484093	0.249	0.258	3.34501e-10
Noc2l	4.30314e-34	0.0484005	0.158	0.165	7.61397e-30
Ppa1	2.70324e-14	0.0483854	0.274	0.246	4.78311e-10
Dock1	9.54702e-44	0.0483115	0.151	0.153	1.68925e-39
Sucla2	6.66625e-23	0.0483006	0.148	0.162	1.17953e-18
Usp24	9.5096e-51	0.0482568	0.148	0.147	1.68263e-46
Sf3a1	3.80609e-39	0.048248	0.129	0.134	6.7345e-35
Slc16a2	1.86263e-42	0.0482251	0.19	0.193	3.29573e-38
Swt1	2.7105e-36	0.0481797	0.177	0.183	4.79595e-32
Asrgl1	1.10352e-19	0.0481704	0.31	0.294	1.95256e-15
Ep300	1.38405e-45	0.0481439	0.176	0.178	2.44895e-41
Mapk3	3.41758e-18	0.0481245	0.311	0.314	6.04706e-14
Ranbp2	5.39498e-29	0.048018	0.28	0.281	9.54588e-25
Gins1	2.34317e-63	0.0479956	0.196	0.137	4.146e-59
Alkbh1	1.155e-51	0.0479279	0.118	0.118	2.04366e-47
Ctdsp2	6.19825e-35	0.0479213	0.187	0.194	1.09672e-30
Ppfibp1	1.16796e-37	0.0478974	0.124	0.129	2.0666e-33
Itpr3	7.17693e-68	0.0478619	0.187	0.183	1.26989e-63
Dnaja2	1.12613e-08	0.0478518	0.32	0.317	0.000199258
Hist1h3g	2.66356e-63	0.0478189	0.18	0.122	4.71289e-59
Mtrex	7.80651e-49	0.0477709	0.131	0.132	1.38128e-44
Mpp5	3.39804e-48	0.0476879	0.107	0.109	6.0125e-44
Dynlt1f	4.35014e-29	0.047663	0.179	0.159	7.69714e-25
Rnf19a	1.09127e-65	0.0475922	0.102	0.102	1.93089e-61
Yipf6	1.64347e-20	0.0475737	0.168	0.181	2.90795e-16
Chaf1b	2.25189e-61	0.0475601	0.107	0.069	3.9845e-57
Eif2b2	2.03446e-24	0.0475557	0.149	0.163	3.59977e-20
Spag7	6.47134e-16	0.0474559	0.217	0.228	1.14504e-11
Ccnl1	3.62237e-29	0.04745	0.31	0.315	6.40942e-25
Gemin6	9.9216e-44	0.0474249	0.137	0.11	1.75553e-39
Eme1	7.00001e-65	0.0473763	0.222	0.16	1.23858e-60
Rrp8	2.15276e-40	0.0473603	0.104	0.108	3.80909e-36
Gnb1	2.11291e-05	0.0473522	0.365	0.364	0.373859
Tmcc1	8.1879e-75	0.0473162	0.124	0.123	1.44877e-70
Ccdc28b	8.89979e-44	0.0472974	0.114	0.115	1.57473e-39
Galnt2	1.98971e-49	0.0472957	0.147	0.147	3.5206e-45
Magi3	6.14583e-55	0.0472211	0.153	0.157	1.08744e-50
Nop14	6.40326e-20	0.0472038	0.21	0.22	1.13299e-15
Kmt2b	4.01946e-55	0.0471162	0.145	0.146	7.11203e-51
Ptrhd1	7.03478e-24	0.047094	0.151	0.165	1.24473e-19
Epn2	6.82474e-59	0.0470337	0.108	0.104	1.20757e-54
Fam13b	1.91149e-77	0.0470253	0.116	0.116	3.38218e-73
Zfp318	7.30968e-80	0.0469842	0.126	0.125	1.29337e-75
Rnf20	1.80017e-29	0.0469649	0.183	0.191	3.18522e-25
Csnk1g3	1.04307e-30	0.0469412	0.146	0.154	1.8456e-26
Nup214	6.74121e-50	0.0468209	0.1	0.102	1.19279e-45
Smco4	1.32176e-37	0.0468186	0.108	0.107	2.33873e-33
Narf	2.63698e-53	0.0467392	0.143	0.144	4.66586e-49
Usp15	1.38952e-22	0.0466838	0.203	0.216	2.45862e-18
Tagln2	1.35171e-30	0.0466028	0.279	0.26	2.39171e-26
Hist1h2ab	5.34694e-64	0.0465809	0.268	0.208	9.46088e-60
Clstn1	3.96332e-29	0.0465763	0.302	0.296	7.01269e-25
Tmem123	6.52344e-37	0.0465733	0.153	0.159	1.15426e-32
Sem1	0.000108708	0.0465557	0.448	0.424	1
Prlr	7.07825e-12	0.0465127	0.252	0.256	1.25243e-07
Aimp1	2.11166e-06	0.0464667	0.38	0.373	0.0373638
Atp11a	3.97611e-36	0.0464545	0.194	0.196	7.03533e-32
Vwa5a	9.02561e-55	0.0464196	0.136	0.138	1.59699e-50
Dnajc7	3.45173e-10	0.0463807	0.274	0.284	6.10748e-06
Sfxn3	3.88968e-47	0.046312	0.123	0.125	6.8824e-43
Smarcb1	4.07035e-18	0.0463033	0.183	0.2	7.20208e-14
Dera	1.09461e-21	0.0462574	0.145	0.164	1.93681e-17
Msantd4	2.99637e-49	0.0462173	0.111	0.112	5.30177e-45
Kif2a	3.27973e-39	0.046069	0.096	0.102	5.80315e-35
Hnrnph2	2.68708e-32	0.0460543	0.156	0.164	4.75452e-28
Fbxo3	6.61949e-28	0.0460224	0.156	0.166	1.17125e-23
Eps15	8.36649e-47	0.0460081	0.108	0.11	1.48037e-42
Cisd1	1.30894e-09	0.0460074	0.237	0.234	2.31603e-05
Galnt3	1.20717e-12	0.0459756	0.315	0.316	2.13598e-08
Rcn2	2.01779e-37	0.0459742	0.12	0.125	3.57027e-33
Denr	4.02617e-08	0.0459459	0.288	0.296	0.000712391
Gm45397	3.71038e-64	0.045909	0.127	0.077	6.56514e-60
Zfp532	4.07808e-82	0.0458707	0.103	0.102	7.21576e-78
Rsl1d1	8.73016e-07	0.045868	0.281	0.291	0.0154471
Ncor2	4.95768e-58	0.0458569	0.191	0.192	8.77212e-54
Ppp1cb	8.61637e-08	0.0458332	0.376	0.364	0.00152458
Tomm5	1.26692e-07	0.0458114	0.316	0.322	0.00224169
Setd2	3.4738e-54	0.0457649	0.205	0.205	6.14654e-50
Eef1b2	0.00013965	0.0456078	0.433	0.426	1
Kdm6b	8.97671e-25	0.0455364	0.231	0.241	1.58834e-20
Gng12	1.68892e-12	0.0454984	0.254	0.262	2.98837e-08
Stag2	3.74698e-28	0.0454682	0.214	0.223	6.62991e-24
Smo	5.78114e-60	0.0453229	0.103	0.102	1.02291e-55
Ccnf	2.37331e-62	0.045322	0.118	0.075	4.19934e-58
Ppp3cb	1.11958e-38	0.0453002	0.131	0.138	1.98098e-34
Etl4	5.96968e-72	0.0452857	0.124	0.124	1.05628e-67
Txndc16	0.000853006	0.0451879	0.104	0.096	1
Nsl1	5.56718e-64	0.0451857	0.226	0.162	9.85057e-60
Lnpep	1.7721e-65	0.0451768	0.127	0.129	3.13555e-61
Twistnb	1.48789e-21	0.0451541	0.155	0.17	2.63267e-17
Herc1	2.53364e-45	0.0451535	0.21	0.214	4.48302e-41
Gm11361	1.29119e-13	0.0451445	0.235	0.247	2.28462e-09
Ubl3	1.16058e-28	0.0451382	0.146	0.155	2.05353e-24
Arid2	2.06672e-50	0.0450896	0.133	0.134	3.65686e-46
Ndufab1	2.77867e-06	0.0450747	0.359	0.362	0.0491657
Crls1	2.73736e-33	0.0449886	0.114	0.123	4.84349e-29
Atp6v1a	3.73886e-11	0.0449882	0.298	0.304	6.61554e-07
Ncbp3	8.97609e-55	0.0449501	0.108	0.105	1.58823e-50
Ddx42	4.99296e-25	0.0449448	0.236	0.248	8.83454e-21
Tmem234	3.69704e-05	0.0449442	0.378	0.377	0.654154
Arcn1	3.05474e-14	0.0448443	0.236	0.247	5.40505e-10
Fopnl	4.47625e-30	0.044809	0.127	0.137	7.92028e-26
Polr2b	2.59101e-41	0.0447946	0.135	0.138	4.58453e-37
Cbll1	5.03796e-41	0.0447706	0.106	0.11	8.91417e-37
Psmb8	1.61639e-05	0.0447519	0.294	0.301	0.286004
Ier5l	5.49591e-61	0.0447258	0.171	0.168	9.72447e-57
Snrnp27	9.77697e-11	0.0447183	0.307	0.308	1.72994e-06
Mrpl36	3.32575e-07	0.0446618	0.27	0.282	0.00588459
Eif2b3	1.14723e-31	0.0446559	0.099	0.109	2.02991e-27
Nupr1	0.335328	0.0445703	0.309	0.299	1
Ppp1r10	1.82922e-29	0.044563	0.21	0.22	3.23662e-25
Myo1e	1.54316e-34	0.044516	0.205	0.209	2.73047e-30
Gsr	1.66271e-35	0.044478	0.116	0.124	2.942e-31
B230312C02Rik	4.22659e-62	0.0444709	0.141	0.091	7.47852e-58
Vamp7	1.55791e-14	0.0444505	0.176	0.19	2.75656e-10
Ddx10	1.43264e-40	0.0443958	0.127	0.131	2.53491e-36
Zwint	4.48362e-31	0.0443611	0.122	0.131	7.93332e-27
Npepps	2.36295e-26	0.0443544	0.214	0.226	4.181e-22
Sf3b5	1.38544e-08	0.0443481	0.308	0.316	0.00024514
Zfp704	1.11247e-41	0.0443313	0.171	0.174	1.96841e-37
Pop5	5.20077e-05	0.044279	0.35	0.355	0.920225
Vps36	1.62222e-09	0.0442654	0.25	0.26	2.87035e-05
Sort1	8.69449e-48	0.0442552	0.12	0.122	1.5384e-43
Cx3cl1	1.05653e-84	0.0442496	0.111	0.11	1.86942e-80
Usp22	8.2624e-20	0.0442322	0.192	0.207	1.46195e-15
Rsl24d1	1.16295e-17	0.0442052	0.156	0.174	2.05773e-13
Nmi	7.46605e-38	0.0441997	0.101	0.107	1.32104e-33
Mpc1	6.04259e-09	0.0441609	0.298	0.304	0.000106918
Srsf6	0.000140274	0.0441557	0.388	0.382	1
Mybl2	3.00855e-63	0.044107	0.178	0.122	5.32333e-59
Crnkl1	3.93663e-50	0.0440494	0.109	0.11	6.96546e-46
Sh3kbp1	1.3864e-37	0.0438011	0.111	0.116	2.45309e-33
Rmi2	1.33004e-62	0.0437688	0.252	0.191	2.35337e-58
Adnp	6.74511e-21	0.0437635	0.224	0.238	1.19348e-16
Zfc3h1	0.000163815	0.043757	0.136	0.135	1
Cetn3	4.54687e-08	0.0437473	0.301	0.305	0.000804523
Trnt1	6.66211e-37	0.043727	0.103	0.11	1.17879e-32
Acer2	2.29043e-28	0.0436298	0.119	0.129	4.05268e-24
Aarsd1	6.71225e-23	0.0436292	0.162	0.169	1.18767e-18
Cttn	1.75964e-19	0.0436229	0.274	0.282	3.11351e-15
Dcpp2	1.74349e-64	0.0435416	0.101	0.061	3.08493e-60
Pnrc1	0.00414981	0.0434901	0.396	0.387	1
Egln1	3.26728e-38	0.0434871	0.093	0.101	5.78113e-34
Ankle1	1.22244e-61	0.0434275	0.179	0.122	2.16298e-57
Ptprj	1.76861e-75	0.043324	0.1	0.099	3.12938e-71
Psmc6	6.40069e-07	0.0433111	0.326	0.33	0.0113254
Ide	1.78219e-37	0.0433089	0.138	0.145	3.1534e-33
Pdzd8	2.67431e-50	0.0432377	0.105	0.106	4.73193e-46
C330007P06Rik	1.20144e-42	0.0431517	0.095	0.1	2.12584e-38
Ggnbp2	4.72608e-18	0.0430777	0.258	0.268	8.36233e-14
Snrnp25	1.51219e-34	0.0430761	0.151	0.136	2.67567e-30
Pfdn2	1.62772e-05	0.0430555	0.345	0.345	0.288008
Myef2	1.66346e-42	0.0430059	0.104	0.108	2.94332e-38
Ndel1	8.56844e-37	0.0429754	0.177	0.184	1.5161e-32
Sumo1	5.16298e-06	0.0429629	0.354	0.355	0.0913538
Nf1	2.83389e-39	0.042924	0.181	0.184	5.01429e-35
Appbp2	9.83108e-38	0.0427741	0.137	0.143	1.73951e-33
Tfam	2.62747e-34	0.0427431	0.115	0.125	4.64904e-30
Desi2	1.07524e-19	0.0427181	0.164	0.178	1.90253e-15
Ssr3	1.00455e-11	0.04271	0.275	0.28	1.77745e-07
Ino80b	2.26256e-35	0.0426925	0.114	0.122	4.00337e-31
Cux1	1.15515e-43	0.0426839	0.141	0.144	2.04392e-39
Tmem87b	4.97371e-68	0.0424673	0.105	0.104	8.80048e-64
Gpatch8	3.0293e-31	0.0424594	0.258	0.268	5.36004e-27
Rbis	4.83668e-06	0.0424497	0.346	0.346	0.0855802
Hs2st1	4.50062e-35	0.0424397	0.144	0.151	7.9634e-31
Ascc3	9.35978e-24	0.0424094	0.243	0.256	1.65612e-19
Ckap5	1.68498e-37	0.0423975	0.127	0.135	2.9814e-33
Luc7l2	3.11659e-07	0.0423682	0.422	0.408	0.00551449
Midn	3.68657e-32	0.0423216	0.145	0.153	6.52301e-28
Ddx6	1.78746e-10	0.0423161	0.321	0.324	3.16273e-06
Hnrnpr	3.66412e-16	0.0423037	0.263	0.272	6.4833e-12
Cpsf7	6.01294e-74	0.0422801	0.105	0.103	1.06393e-69
Ctr9	2.37779e-36	0.0422495	0.187	0.196	4.20726e-32
Cobll1	5.02614e-41	0.0422249	0.104	0.109	8.89326e-37
Nhp2	4.00853e-08	0.0421754	0.312	0.304	0.000709269
Cox7b	0.00010332	0.0421211	0.421	0.413	1
Hist1h2af	9.50426e-63	0.0421005	0.17	0.115	1.68168e-58
Lims1	1.72109e-19	0.0420988	0.179	0.193	3.0453e-15
Trappc5	2.84424e-16	0.0420826	0.201	0.216	5.03261e-12
Rab6a	3.69877e-19	0.042012	0.184	0.2	6.5446e-15
Ap3b1	1.77985e-28	0.0419174	0.194	0.204	3.14926e-24
Deptor	1.69526e-44	0.0418027	0.102	0.103	2.99959e-40
Ap1g1	2.23014e-39	0.0417948	0.135	0.14	3.946e-35
Nbeal1	3.99288e-43	0.0417815	0.191	0.197	7.06501e-39
Senp7	4.58739e-56	0.0417768	0.107	0.106	8.11693e-52
Ywhag	5.86916e-15	0.0417617	0.188	0.206	1.03849e-10
Mcmbp	2.27513e-48	0.0416807	0.106	0.107	4.02561e-44
Yes1	2.71696e-45	0.0416327	0.107	0.111	4.80738e-41
Dip2c	2.74941e-51	0.0416244	0.107	0.109	4.86481e-47
Gtf2i	1.61571e-30	0.0416047	0.306	0.305	2.85884e-26
Fam136a	2.99497e-21	0.0415952	0.152	0.164	5.2993e-17
Ctdspl2	3.54196e-51	0.0415906	0.113	0.113	6.26715e-47
Ndufaf4	6.69318e-24	0.041587	0.125	0.141	1.18429e-19
Cd47	1.5626e-16	0.0415375	0.195	0.211	2.76486e-12
Eea1	8.45767e-25	0.0415184	0.197	0.21	1.4965e-20
Phf20	1.47642e-29	0.0413619	0.157	0.167	2.61238e-25
Sec14l1	1.75851e-23	0.041222	0.204	0.214	3.1115e-19
Dazap2	3.07822e-14	0.0412142	0.249	0.26	5.44661e-10
Nfkb1	1.32603e-64	0.041182	0.165	0.166	2.34628e-60
Kifap3	7.31246e-51	0.0411438	0.103	0.103	1.29387e-46
Upf1	6.41622e-41	0.0411196	0.132	0.136	1.13529e-36
Eif3e	5.22164e-05	0.0410561	0.368	0.367	0.923916
Mesd	8.99302e-21	0.0410508	0.168	0.185	1.59123e-16
Tpp2	2.73665e-30	0.0410465	0.185	0.196	4.84222e-26
Phf5a	1.8293e-07	0.0410292	0.243	0.246	0.00323677
Usp14	3.05007e-11	0.0410023	0.24	0.252	5.3968e-07
Phf21a	7.12687e-59	0.0409822	0.105	0.106	1.26103e-54
Tox4	8.32016e-25	0.0409813	0.174	0.188	1.47217e-20
Ppp6r3	3.37718e-56	0.0409632	0.161	0.162	5.97559e-52
Irak1	2.27849e-17	0.0409335	0.174	0.19	4.03155e-13
Mfsd2a	4.11682e-63	0.0409251	0.213	0.153	7.2843e-59
Rprd2	2.57794e-51	0.0407727	0.112	0.113	4.5614e-47
Actg1	6.83255e-08	0.0407698	0.374	0.357	0.00120895
Shtn1	2.21779e-18	0.0407514	0.207	0.221	3.92416e-14
Tuba1a	1.55031e-27	0.0406168	0.221	0.217	2.74312e-23
Tmed5	3.37546e-14	0.0406122	0.19	0.204	5.97254e-10
Gtf3c2	1.0786e-48	0.0406032	0.171	0.175	1.90847e-44
Rictor	1.54079e-63	0.0405425	0.114	0.113	2.72628e-59
Cdk8	3.40711e-47	0.0405007	0.108	0.111	6.02854e-43
Chmp3	0.000332188	0.0404937	0.331	0.335	1
Ifngr2	1.88368e-21	0.0404634	0.128	0.145	3.33298e-17
Smarcd1	6.54238e-42	0.0404599	0.108	0.112	1.15761e-37
Chd6	7.16737e-23	0.0403522	0.236	0.239	1.26819e-18
Prdm2	6.96708e-69	0.0403517	0.101	0.1	1.23276e-64
Sgsm1	1.77348e-63	0.0403464	0.148	0.096	3.138e-59
Ak6	4.73167e-14	0.040313	0.165	0.182	8.37222e-10
Copa	5.00925e-19	0.040307	0.264	0.275	8.86338e-15
Paics	3.77633e-11	0.0402789	0.263	0.274	6.68184e-07
Enpp3	2.27353e-49	0.0402679	0.135	0.134	4.02279e-45
Cand1	6.13149e-53	0.0401625	0.144	0.143	1.08491e-48
Fgfr1op2	9.1546e-12	0.040159	0.252	0.26	1.61981e-07
Dscc1	8.50896e-64	0.040148	0.136	0.088	1.50558e-59
Tut7	2.12445e-26	0.0401324	0.252	0.263	3.759e-22
Rspo3	1.98846e-64	0.0401258	0.15	0.096	3.51839e-60
Stx6	6.44716e-31	0.040124	0.146	0.158	1.14076e-26
Rad54b	3.85306e-62	0.0400171	0.131	0.083	6.8176e-58
2510002D24Rik	1.2163e-17	0.0400096	0.21	0.226	2.15212e-13
Atf1	7.41892e-33	0.0400083	0.12	0.129	1.3127e-28
Scarb2	2.70284e-27	0.0400051	0.196	0.208	4.7824e-23
Kpna2	2.00561e-58	0.0399586	0.145	0.097	3.54873e-54
Cd55	1.7913e-21	0.039883	0.272	0.278	3.16953e-17
Immt	6.96402e-08	0.039834	0.252	0.269	0.00123221
Cemip2	1.18732e-62	0.0397858	0.138	0.135	2.10084e-58
Cenpb	2.45177e-32	0.0397792	0.185	0.192	4.33816e-28
Mphosph6	1.65318e-33	0.0397562	0.114	0.125	2.92513e-29
Ufl1	2.26825e-17	0.0397229	0.173	0.191	4.01344e-13
Rnf214	1.75511e-47	0.0397202	0.122	0.125	3.10549e-43
Arhgef19	3.66393e-56	0.0397193	0.101	0.101	6.48296e-52
Tlk1	5.39687e-32	0.0396976	0.148	0.156	9.54922e-28
Phf12	7.62614e-57	0.0396582	0.109	0.11	1.34937e-52
Ncmap	1.88876e-58	0.0396287	0.115	0.075	3.34198e-54
Fam120a	4.71091e-17	0.0395198	0.218	0.232	8.33548e-13
D10Wsu102e	4.69354e-42	0.0395163	0.123	0.128	8.30474e-38
Sf3b6	4.2361e-05	0.0393578	0.353	0.357	0.749535
Evl	8.34873e-32	0.039353	0.116	0.126	1.47722e-27
Trpm7	4.14476e-42	0.0393411	0.191	0.197	7.33374e-38
Nrm	4.65064e-60	0.0393308	0.147	0.1	8.22885e-56
Prpf19	7.39583e-21	0.0392883	0.192	0.209	1.30862e-16
Cinp	5.78797e-13	0.0391926	0.174	0.186	1.02412e-08
Zmiz2	7.45069e-50	0.0391874	0.124	0.126	1.31833e-45
Fto	2.15232e-48	0.0391849	0.105	0.107	3.80831e-44
Iars	1.74845e-33	0.0391723	0.134	0.143	3.0937e-29
Idh1	9.73331e-32	0.0391498	0.169	0.176	1.72221e-27
Cd3eap	2.17643e-23	0.0391331	0.175	0.189	3.85097e-19
Mtfr2	1.04854e-63	0.0390602	0.176	0.119	1.8553e-59
Canx	7.45003e-08	0.0389618	0.392	0.376	0.00131821
Ddi2	4.34615e-36	0.0389602	0.143	0.151	7.69008e-32
Spag9	1.88407e-20	0.0389053	0.307	0.314	3.33368e-16
Dync1li2	4.75188e-39	0.0388668	0.155	0.162	8.40798e-35
Usp25	3.30415e-35	0.0388625	0.167	0.176	5.84636e-31
Arl8b	5.95845e-24	0.0388465	0.151	0.167	1.05429e-19
Sh3glb1	6.75589e-06	0.0386214	0.322	0.324	0.119539
2610001J05Rik	7.14678e-26	0.0386194	0.168	0.181	1.26455e-21
Plekhf2	2.97551e-45	0.0386019	0.098	0.101	5.26486e-41
Nemf	1.57975e-25	0.0385905	0.185	0.197	2.7952e-21
Sugt1	1.44183e-11	0.0385733	0.256	0.267	2.55118e-07
Ermp1	9.68717e-54	0.0385699	0.127	0.128	1.71405e-49
Irx3	4.38947e-06	0.038546	0.348	0.344	0.0776672
Cep44	1.62847e-42	0.0384847	0.095	0.101	2.88142e-38
Ppp2r2d	1.35068e-26	0.0384504	0.159	0.171	2.3899e-22
Prpf8	5.25039e-24	0.0384493	0.241	0.253	9.29004e-20
Rbbp7	3.7622e-10	0.0383571	0.285	0.29	6.65684e-06
Enah	1.80575e-45	0.0383075	0.163	0.161	3.19509e-41
Chrac1	7.31692e-12	0.0382603	0.224	0.238	1.29466e-07
Samd9l	1.40797e-52	0.0382578	0.106	0.106	2.49125e-48
Fchsd2	1.02872e-63	0.0382534	0.116	0.117	1.82022e-59
Taldo1	0.000409776	0.0382045	0.4	0.4	1
Ing2	1.43645e-33	0.0381858	0.13	0.139	2.54165e-29
Scamp1	7.35842e-38	0.0381115	0.123	0.131	1.302e-33
Ccnt2	1.14631e-34	0.0380485	0.181	0.192	2.02828e-30
Borcs7	3.28945e-25	0.0380464	0.127	0.142	5.82035e-21
Snx5	2.3426e-14	0.038037	0.219	0.233	4.145e-10
Bex2	1.32609e-55	0.0379441	0.11	0.081	2.34638e-51
Chmp4c	2.01828e-36	0.0379315	0.149	0.155	3.57114e-32
Perp	4.14233e-16	0.0378882	0.168	0.183	7.32944e-12
Nop10	3.49634e-06	0.0378437	0.368	0.366	0.0618642
Gtf2h1	4.61294e-33	0.0378352	0.123	0.132	8.16214e-29
Cenpn	2.90709e-64	0.0376867	0.152	0.099	5.14381e-60
Suclg2	8.48633e-16	0.0376665	0.192	0.208	1.50157e-11
Chd3	1.55225e-29	0.0376624	0.306	0.308	2.74655e-25
Cul5	5.48056e-30	0.037601	0.159	0.169	9.69731e-26
Col4a5	2.38722e-41	0.0375587	0.232	0.239	4.22395e-37
Impa2	6.3787e-32	0.0374472	0.138	0.123	1.12865e-27
Rnf216	9.48588e-53	0.0373939	0.112	0.114	1.67843e-48
Nmral1	5.5335e-56	0.0373928	0.136	0.092	9.79098e-52
Tcf19	6.83095e-63	0.0373748	0.11	0.069	1.20867e-58
Faf2	5.62886e-22	0.0373709	0.178	0.195	9.9597e-18
Suv39h2	4.07647e-63	0.0373118	0.166	0.112	7.2129e-59
Plaa	7.33545e-32	0.0372449	0.132	0.143	1.29793e-27
Gsk3a	6.95446e-34	0.0372417	0.132	0.141	1.23052e-29
Klf7	2.62107e-32	0.0372329	0.146	0.156	4.63772e-28
Utp18	1.62493e-30	0.0371963	0.091	0.104	2.87515e-26
Dgkz	2.42051e-19	0.0371867	0.281	0.288	4.28285e-15
Tm9sf3	0.000121825	0.037148	0.412	0.402	1
Mybbp1a	2.79003e-16	0.0371372	0.237	0.248	4.93668e-12
Zfr	2.00089e-29	0.0371085	0.19	0.2	3.54038e-25
Hadha	1.06072e-07	0.0370965	0.315	0.322	0.00187684
Prpf38a	5.79916e-25	0.0370506	0.139	0.155	1.0261e-20
Dync1h1	8.62416e-12	0.0369941	0.403	0.387	1.52596e-07
Bcas2	5.75128e-06	0.0369285	0.313	0.322	0.101763
Cdc42bpb	1.2899e-62	0.0368714	0.108	0.11	2.28234e-58
Exoc6b	4.85804e-58	0.0368013	0.103	0.106	8.59581e-54
Chic2	8.15834e-08	0.0367958	0.256	0.269	0.00144354
Dcaf8	2.204e-14	0.0367875	0.31	0.317	3.89977e-10
Eif2s3x	3.79446e-17	0.0367676	0.206	0.219	6.71391e-13
Nup88	1.29311e-37	0.0366858	0.14	0.148	2.28803e-33
Dync2h1	3.07389e-85	0.0366435	0.104	0.101	5.43895e-81
Ahcyl1	1.78098e-24	0.0366305	0.184	0.198	3.15126e-20
Dnase2a	7.50307e-13	0.0366146	0.245	0.257	1.32759e-08
Drg1	2.72874e-15	0.0365557	0.213	0.227	4.82824e-11
Calm3	6.92652e-06	0.0365427	0.288	0.301	0.122558
Pja2	4.71358e-19	0.0364891	0.218	0.234	8.34021e-15
Eif4e	1.2784e-12	0.036479	0.174	0.195	2.26201e-08
Golga2	5.76331e-54	0.0364449	0.134	0.138	1.01976e-49
Stra6	2.72243e-64	0.0364375	0.252	0.192	4.81707e-60
Hook1	3.57514e-40	0.0364151	0.107	0.114	6.32585e-36
Nudt5	1.28213e-16	0.0364086	0.161	0.18	2.26861e-12
Cabin1	2.40438e-41	0.0363917	0.137	0.143	4.25432e-37
Vat1	7.84876e-30	0.0363074	0.128	0.139	1.38876e-25
Zfp329	4.67464e-53	0.0363018	0.162	0.17	8.2713e-49
D8Ertd738e	0.000433421	0.0363004	0.433	0.421	1
Coq7	8.07758e-15	0.0362811	0.173	0.193	1.42925e-10
Vdac3	1.57481e-06	0.0362267	0.32	0.327	0.0278647
Nav3	1.31196e-61	0.0361296	0.16	0.162	2.32139e-57
Mlxip	1.19409e-71	0.0360448	0.116	0.119	2.11283e-67
Add3	1.65717e-55	0.0360206	0.151	0.155	2.9322e-51
Ilrun	1.31952e-27	0.0359862	0.163	0.174	2.33475e-23
Map2	6.02211e-80	0.0359035	0.137	0.135	1.06555e-75
2025-09-11	2.69024e-38	0.0358713	0.145	0.15	4.76011e-34
Mrpl22	1.13275e-14	0.0358562	0.192	0.205	2.00428e-10
Rb1	0.0220744	0.0358531	0.333	0.343	1
Rbm34	5.62247e-42	0.0358441	0.117	0.122	9.94841e-38
Tars	4.45969e-24	0.0358287	0.171	0.186	7.89097e-20
Cnot2	8.88594e-37	0.0358219	0.131	0.139	1.57228e-32
Gpbp1l1	8.70491e-24	0.0358104	0.232	0.248	1.54025e-19
Washc2	1.12287e-49	0.0358055	0.137	0.139	1.98681e-45
Creb1	3.01327e-44	0.0357844	0.116	0.121	5.33169e-40
[truncated: 4,076 more rows]
