# Supplementary material for: Single-cell RNA sequencing reveals the effects of mental stress on mouse mammary tumors and the tumor microenvironment
Source: Cell Death Discov. 2025 Jul 16;11:328. doi: 10.1038/s41420-025-02619-1 (PMC12267534; doi:10.1038/s41420-025-02619-1)
Supplement: Supplementary file 14 — Supplementary Table2. DEGs in endothelial cells (MS vs NC) [file 41420_2025_2619_MOESM14_ESM.xlsx]

## Sheet: Table2. DEGs in endothelial cel
Table2. DEGs in endothelial cells (MS vs NC)
gene	p_val	avg_diff	MS	NC	p_val_adj
Gm42530	1.54302e-10	9.54624e-05	0.195	0.154	3.01692e-06
Gm13003	1.14137e-08	8.1888e-05	0.136	0.106	0.000223161
Rsph1	2.11336e-17	5.58073e-05	0.108	0.086	4.13205e-13
Dlx6	0.198318	5.36202e-05	0.121	0.106	1
Fabp4	1.29826e-35	4.11444	0.796	0.722	2.53835e-31
Depdc1a	0.378853	2.51731e-05	0.554	0.567	1
Fabp5	3.34926e-109	2.34482	0.579	0.375	6.54847e-105
Cd36	4.88562e-20	1.37239	0.478	0.378	9.55237e-16
Cav1	4.88736e-45	1.34508	0.776	0.712	9.55578e-41
Platr30	3.37534e-11	1.20199e-05	0.138	0.106	6.59946e-07
Vim	6.32559e-38	1.15713	0.826	0.725	1.23678e-33
Col1a2	3.37966e-57	1.02089	0.162	0.095	6.6079e-53
Col3a1	7.14575e-59	0.980769	0.134	0.073	1.39714e-54
Cxcl12	8.1562e-12	0.909606	0.543	0.506	1.5947e-07
Col1a1	5.81446e-58	0.869211	0.173	0.101	1.13684e-53
Cavin2	4.66641e-13	0.719589	0.553	0.525	9.12376e-09
Postn	1.91838e-55	0.665002	0.153	0.089	3.75082e-51
Mfap5	2.53543e-47	0.645662	0.218	0.151	4.95727e-43
Gng11	6.01717e-11	0.608533	0.864	0.834	1.17648e-06
Gm42418	1.06755e-47	0.606415	0.248	0.115	2.08727e-43
Dcn	1.98064e-45	0.577244	0.121	0.081	3.87255e-41
Hoxa7	5.81921e-73	0.574792	0.158	0.067	1.13777e-68
Cd93	2.49272e-11	0.547533	0.792	0.777	4.87377e-07
Socs3	7.17817e-35	0.53713	0.268	0.229	1.40347e-30
Selp	0.244141	0.519793	0.132	0.112	1
Zfp36	7.27577e-22	0.51014	0.385	0.339	1.42256e-17
Bgn	4.68218e-39	0.505727	0.182	0.125	9.1546e-35
Gask1b	1.33314e-46	0.499027	0.291	0.223	2.60655e-42
Mest	1.84256e-32	0.494231	0.144	0.1	3.60258e-28
Tmsb4x	3.82677e-18	0.468683	0.678	0.604	7.48209e-14
Zfp36l1	7.77341e-26	0.463563	0.615	0.531	1.51986e-21
Fstl1	5.92394e-47	0.455924	0.276	0.2	1.15825e-42
Col15a1	1.06759e-16	0.455459	0.576	0.532	2.08736e-12
Col6a1	3.85054e-49	0.445853	0.165	0.11	7.52857e-45
Ifitm3	4.0048e-11	0.441462	0.807	0.772	7.83019e-07
Il6st	2.31089e-23	0.438049	0.372	0.338	4.51824e-19
Col5a2	4.36247e-50	0.43724	0.174	0.114	8.5295e-46
Lum	3.30382e-49	0.435849	0.169	0.112	6.45962e-45
Fn1	1.77497e-47	0.430309	0.138	0.092	3.47042e-43
Meox2	1.57973e-51	0.412234	0.158	0.11	3.0887e-47
Lpar4	2.76962e-47	0.411137	0.148	0.098	5.41516e-43
Lars2	2.0057e-19	0.403907	0.25	0.138	3.92153e-15
Dst	1.20022e-35	0.397056	0.476	0.406	2.34666e-31
Dach1	2.2873e-40	0.395491	0.117	0.077	4.47213e-36
Hoxb7	1.2191e-46	0.389476	0.126	0.074	2.38359e-42
Cilp	7.98831e-48	0.382174	0.234	0.164	1.56187e-43
Lpl	3.49302e-61	0.380987	0.129	0.065	6.82955e-57
Gadd45g	1.24509e-42	0.380983	0.227	0.177	2.43439e-38
Tspan7	1.47968e-18	0.380981	0.355	0.301	2.89306e-14
Col6a2	7.69137e-52	0.368045	0.15	0.096	1.50382e-47
Scgb2b27	1.5211e-47	0.365858	0.102	0.061	2.97405e-43
Serpinf1	4.35545e-46	0.36308	0.182	0.125	8.51577e-42
Eif3j1	2.48491e-84	0.362826	0.21	0.078	4.85849e-80
Cxcl14	2.05137e-46	0.360314	0.168	0.116	4.01085e-42
Marcks	5.5432e-16	0.359213	0.687	0.627	1.08381e-11
Fmo2	4.06815e-51	0.350144	0.151	0.1	7.95406e-47
Slco2a1	3.349e-11	0.339639	0.262	0.245	6.54797e-07
Jcad	1.02556e-28	0.336781	0.312	0.272	2.00518e-24
Ccdc80	2.9082e-50	0.335487	0.198	0.132	5.68612e-46
Sox4	1.03801e-35	0.332937	0.384	0.298	2.02952e-31
Ablim3	3.27186e-35	0.331352	0.108	0.071	6.39714e-31
Cldn5	0.000887714	0.330921	0.434	0.44	1
Mecom	1.06477e-17	0.330717	0.335	0.308	2.08185e-13
Kitl	6.69536e-22	0.324861	0.445	0.404	1.30908e-17
Fbn1	3.84563e-45	0.323926	0.188	0.133	7.51897e-41
Slc6a6	6.87675e-34	0.318077	0.175	0.146	1.34454e-29
Afdn	3.17409e-26	0.31676	0.404	0.362	6.20597e-22
Mmp2	4.16669e-48	0.312865	0.164	0.113	8.14671e-44
Atf3	3.01739e-58	0.31276	0.126	0.076	5.8996e-54
Ets2	2.2287e-17	0.309638	0.47	0.446	4.35755e-13
Col8a1	1.40551e-47	0.308609	0.261	0.19	2.74804e-43
Tjp1	1.26507e-17	0.305432	0.436	0.41	2.47346e-13
Fmo1	4.91141e-62	0.305048	0.143	0.079	9.60278e-58
Adgrf5	2.86704e-08	0.302504	0.635	0.616	0.000560564
Eln	7.21982e-33	0.299186	0.242	0.191	1.41162e-28
Cavin1	1.62916e-10	0.290521	0.513	0.51	3.18533e-06
Ier3	4.5868e-31	0.286789	0.284	0.218	8.96811e-27
Nrep	7.16624e-47	0.284528	0.242	0.182	1.40114e-42
Cpxm1	2.07683e-47	0.284404	0.175	0.12	4.06062e-43
Socs2	1.52934e-34	0.283424	0.257	0.211	2.99017e-30
Tspan13	8.35651e-07	0.281786	0.544	0.542	0.0163387
Col6a3	6.15976e-50	0.281349	0.1	0.061	1.20436e-45
Gm26917	0.709628	0.280848	0.107	0.058	1
Tpt1	1.40853e-56	0.277303	0.359	0.223	2.75396e-52
Pxdn	7.87454e-19	0.271516	0.399	0.374	1.53963e-14
Abca1	2.0369e-17	0.270772	0.403	0.383	3.98255e-13
Btg1	3.68461e-17	0.269839	0.394	0.326	7.20415e-13
Sox7	6.38243e-23	0.267821	0.198	0.181	1.24789e-18
Aplp2	1.8681e-12	0.267143	0.726	0.695	3.65251e-08
Ptms	3.71349e-24	0.266296	0.589	0.5	7.26061e-20
AY036118	1.37587e-08	0.265936	0.295	0.199	0.00026901
Spon1	2.0189e-48	0.264332	0.166	0.113	3.94736e-44
Igfbp6	7.42917e-46	0.259569	0.126	0.083	1.45255e-41
Cpd	5.27032e-37	0.257704	0.315	0.243	1.03045e-32
Mylip	2.64238e-38	0.257289	0.253	0.204	5.16638e-34
Aebp1	1.98867e-28	0.257122	0.171	0.143	3.88825e-24
Tcf4	4.63732e-07	0.255358	0.846	0.832	0.00906689
Dock9	9.96255e-18	0.254934	0.336	0.314	1.94788e-13
Tek	9.09529e-07	0.254603	0.368	0.352	0.0177831
Gda	4.18081e-17	0.254063	0.296	0.284	8.17431e-13
Arhgef12	4.44639e-24	0.253285	0.403	0.369	8.69359e-20
Col12a1	4.90833e-48	0.251059	0.169	0.115	9.59678e-44
Myct1	6.17195e-07	0.249096	0.427	0.42	0.0120674
2900026A02Rik	9.98002e-21	0.248688	0.33	0.305	1.95129e-16
Ddx3x	1.61935e-26	0.248267	0.399	0.342	3.16616e-22
Ext1	2.05662e-39	0.246589	0.24	0.195	4.0211e-35
Col5a1	1.27127e-50	0.244024	0.158	0.103	2.48559e-46
Tgfbr3	1.77796e-41	0.242815	0.199	0.149	3.47627e-37
Ppp3ca	1.36952e-20	0.241853	0.402	0.361	2.67768e-16
Loxl1	1.0713e-47	0.241551	0.185	0.125	2.0946e-43
Olfml3	1.12442e-47	0.240786	0.155	0.103	2.19848e-43
Mmrn2	0.000463637	0.236424	0.568	0.559	1
Smoc2	2.57201e-46	0.23577	0.177	0.12	5.02878e-42
Palmd	2.16605e-14	0.235578	0.444	0.423	4.23507e-10
Timp1	1.08137e-26	0.23521	0.281	0.236	2.1143e-22
Sfrp2	6.27709e-51	0.234847	0.188	0.122	1.2273e-46
Ctsk	3.77162e-46	0.234619	0.168	0.116	7.37428e-42
Crabp1	1.75585e-48	0.233788	0.227	0.157	3.43303e-44
Sema6a	3.39423e-18	0.232648	0.347	0.331	6.63639e-14
Igfbp2	1.86232e-46	0.23237	0.283	0.206	3.64121e-42
S100a6	1.55262e-11	0.22905	0.212	0.184	3.03568e-07
Npm1	1.47987e-27	0.226815	0.333	0.229	2.89344e-23
Ahnak	2.287e-18	0.226788	0.505	0.416	4.47155e-14
Csf2rb	5.58696e-15	0.226764	0.238	0.221	1.09236e-10
Tnxb	5.14078e-49	0.224435	0.115	0.07	1.00513e-44
Ywhaz	3.70442e-26	0.222406	0.477	0.388	7.24289e-22
Pi16	6.71669e-43	0.22026	0.127	0.088	1.31325e-38
Ablim1	0.97211	0.220259	0.387	0.356	1
Zfp608	1.95853e-59	0.21969	0.113	0.064	3.82933e-55
Lrp1	4.18114e-50	0.218907	0.113	0.072	8.17497e-46
Zfp36l2	4.70889e-24	0.218772	0.351	0.267	9.20682e-20
Actn1	1.69002e-28	0.218637	0.278	0.247	3.30433e-24
Casp3	5.38077e-25	0.217857	0.178	0.143	1.05205e-20
Nrp2	2.48878e-07	0.216758	0.476	0.46	0.00486607
Iigp1	7.46933e-30	0.21671	0.192	0.176	1.4604e-25
Itga6	1.28794e-10	0.21658	0.561	0.534	2.51819e-06
Mtpn	3.18954e-20	0.216091	0.365	0.318	6.23619e-16
Mfap4	7.05035e-47	0.21575	0.205	0.143	1.37848e-42
Col14a1	1.16124e-47	0.212974	0.187	0.125	2.27046e-43
Fbln2	2.86564e-11	0.210565	0.364	0.345	5.60291e-07
Ptma	1.61357e-16	0.208834	0.631	0.568	3.15485e-12
Nid1	1.71134e-09	0.208242	0.498	0.475	3.34602e-05
Reep3	6.61312e-12	0.20806	0.471	0.451	1.293e-07
Pcbp2	1.12595e-18	0.207146	0.493	0.408	2.20145e-14
Npr1	1.52808e-27	0.206098	0.178	0.157	2.98769e-23
Nsa2	1.30551e-27	0.206005	0.36	0.25	2.55253e-23
Filip1l	6.88653e-32	0.205368	0.225	0.192	1.34645e-27
Ehd2	0.000420154	0.205267	0.582	0.603	1
Gab1	8.30012e-42	0.204906	0.125	0.098	1.62284e-37
Prcp	0.00322128	0.203861	0.504	0.493	1
Gbp2	7.49524e-38	0.203507	0.151	0.133	1.46547e-33
Nudt4	9.96295e-13	0.203031	0.383	0.357	1.94796e-08
Dpysl3	7.29871e-25	0.203025	0.23	0.21	1.42704e-20
Zfas1	1.2698e-37	0.20164	0.251	0.194	2.48272e-33
Igf1	1.31401e-34	0.201586	0.222	0.169	2.56915e-30
Serpina3n	9.30753e-51	0.201059	0.149	0.092	1.81981e-46
Nfia	5.23943e-14	0.198124	0.357	0.343	1.02441e-09
Cd200	1.99925e-09	0.197191	0.49	0.494	3.90894e-05
Ttc28	4.41187e-22	0.196876	0.286	0.269	8.62608e-18
Csrp2	6.17903e-15	0.19565	0.305	0.281	1.20812e-10
Tspan2	3.38557e-40	0.195503	0.122	0.083	6.61947e-36
Dab2	2.7877e-20	0.193292	0.284	0.269	5.45052e-16
Thbs4	1.50133e-46	0.192922	0.179	0.122	2.93539e-42
Prnp	3.0212e-09	0.192274	0.402	0.406	5.90704e-05
Zbtb20	1.60013e-10	0.192256	0.49	0.463	3.12857e-06
Svep1	1.75266e-47	0.191571	0.23	0.16	3.42681e-43
Eif2s2	3.03863e-21	0.191293	0.403	0.314	5.94114e-17
Arid5b	2.56238e-23	0.19034	0.291	0.268	5.00997e-19
Lrrc15	6.32783e-50	0.189419	0.219	0.15	1.23722e-45
Tcf15	0.0343758	0.189361	0.205	0.191	1
Tppp3	8.474e-50	0.188343	0.114	0.07	1.65684e-45
Fndc3b	3.81827e-25	0.188195	0.235	0.206	7.46548e-21
Nedd4	5.2563e-17	0.185669	0.533	0.442	1.02771e-12
Fbln1	1.14207e-48	0.185584	0.135	0.086	2.23297e-44
Prdm1	3.8989e-27	0.185216	0.125	0.114	7.62312e-23
Igf2r	6.5132e-44	0.185115	0.178	0.136	1.27346e-39
Egr1	2.43998e-28	0.18506	0.236	0.2	4.77065e-24
Ccdc34	6.47181e-23	0.180691	0.176	0.127	1.26537e-18
Sparcl1	0.0442194	0.180354	0.827	0.818	1
Tnfsf10	0.0629425	0.179546	0.203	0.185	1
Lox	3.28243e-47	0.179357	0.262	0.189	6.41782e-43
Ypel2	1.11759e-31	0.179127	0.176	0.16	2.18511e-27
Clec3b	1.48739e-43	0.179012	0.103	0.069	2.90814e-39
Vcan	3.66384e-51	0.178265	0.143	0.088	7.16353e-47
Tmem47	6.39493e-17	0.178153	0.253	0.244	1.25034e-12
Sncaip	6.86975e-22	0.178108	0.14	0.13	1.34317e-17
Mbnl2	1.09477e-14	0.177982	0.367	0.341	2.1405e-10
Selenoh	3.05059e-08	0.177364	0.282	0.261	0.000596452
Raph1	1.05609e-20	0.177023	0.234	0.217	2.06487e-16
Txn1	6.25926e-15	0.176624	0.425	0.356	1.22381e-10
Ece1	7.93486e-05	0.175939	0.536	0.555	1
Gas5	5.28532e-23	0.174321	0.291	0.217	1.03338e-18
Atp8b1	1.91161e-30	0.172913	0.179	0.159	3.73758e-26
Kctd12b	1.33849e-18	0.172905	0.273	0.267	2.61702e-14
Dpt	9.96052e-48	0.172211	0.126	0.082	1.94748e-43
Scd2	1.06671e-22	0.172152	0.251	0.212	2.08563e-18
Plec	7.0633e-09	0.171838	0.514	0.498	0.000138102
Timp2	2.03004e-19	0.171465	0.225	0.192	3.96913e-15
Rasa4	0.000698782	0.171303	0.109	0.097	1
Pdap1	8.94288e-17	0.170214	0.326	0.255	1.74851e-12
St8sia4	0.000341542	0.168638	0.29	0.274	1
App	1.66782e-07	0.167253	0.641	0.593	0.00326091
Id1	2.26908e-07	0.166851	0.512	0.503	0.00443651
Pdzd2	7.39651e-40	0.166709	0.121	0.101	1.44617e-35
Nfic	5.74879e-15	0.166495	0.347	0.325	1.124e-10
Rnase4	6.71011e-36	0.166242	0.135	0.103	1.31196e-31
Cd63	5.22983e-32	0.165725	0.14	0.1	1.02254e-27
Dstn	2.20562e-16	0.16499	0.392	0.318	4.31243e-12
Il33	6.1481e-48	0.163596	0.187	0.126	1.20208e-43
Thbs2	1.88138e-44	0.162494	0.165	0.115	3.67846e-40
Sfr1	1.28563e-15	0.162331	0.405	0.358	2.51366e-11
P4hb	5.35955e-25	0.161506	0.325	0.262	1.0479e-20
Papss2	4.58024e-37	0.16106	0.113	0.095	8.95528e-33
Ebf3	5.23934e-18	0.160574	0.119	0.11	1.02439e-13
Dnm3	1.42866e-28	0.160317	0.157	0.149	2.79332e-24
Wasf2	6.62265e-11	0.159952	0.468	0.445	1.29486e-06
Fermt2	2.29504e-11	0.159294	0.42	0.399	4.48727e-07
Lamp2	9.71738e-18	0.159233	0.351	0.303	1.89994e-13
Adamts2	2.15965e-48	0.158191	0.115	0.073	4.22254e-44
Macf1	0.000434893	0.158138	0.552	0.54	1
Rasgrp3	2.0345e-08	0.157463	0.355	0.343	0.000397786
2410006H16Rik	1.94305e-28	0.157377	0.244	0.184	3.79906e-24
Abi3bp	2.56823e-48	0.157143	0.148	0.097	5.0214e-44
Nme2	8.24782e-16	0.156914	0.436	0.366	1.61261e-11
Atxn7l3b	4.44685e-16	0.156824	0.388	0.349	8.69448e-12
Pcolce	3.52824e-33	0.156129	0.127	0.102	6.89842e-29
Cped1	9.95411e-44	0.154941	0.135	0.101	1.94623e-39
Scarb1	0.0165157	0.15467	0.413	0.439	1
C1qtnf9	5.72836e-10	0.154386	0.197	0.188	1.12001e-05
Ebf1	0.0328437	0.154368	0.486	0.437	1
Arrdc3	1.5169e-29	0.153607	0.175	0.152	2.96585e-25
Eef2	1.752e-13	0.152865	0.389	0.316	3.4255e-09
Atp6v1a	7.89948e-32	0.152688	0.179	0.152	1.54451e-27
Ybx1	1.03242e-07	0.152416	0.651	0.611	0.00201859
Pbrm1	6.26519e-11	0.151869	0.36	0.325	1.22497e-06
Gbp7	4.59472e-09	0.151791	0.21	0.193	8.98359e-05
Sec61b	2.39988e-14	0.151177	0.354	0.274	4.69225e-10
Ifi44	3.78482e-43	0.151064	0.105	0.082	7.40009e-39
Tpp1	2.18423e-30	0.150902	0.205	0.186	4.2706e-26
Eif5b	3.82023e-18	0.150648	0.323	0.255	7.46932e-14
Apod	4.61119e-43	0.150602	0.103	0.068	9.0158e-39
Dennd5a	2.34969e-23	0.150596	0.217	0.205	4.59411e-19
Csde1	5.89931e-14	0.15038	0.374	0.333	1.15343e-09
Prelp	1.23469e-50	0.149593	0.108	0.066	2.41406e-46
Adamts5	6.12744e-43	0.149581	0.142	0.101	1.19804e-38
Jun	6.51157e-05	0.149313	0.447	0.432	1
Nr2f2	1.3346e-11	0.149232	0.191	0.175	2.60941e-07
Hoxd8	1.58373e-37	0.148684	0.124	0.109	3.0965e-33
Cdh11	1.80867e-48	0.147559	0.207	0.143	3.53631e-44
Pla1a	6.96962e-48	0.146954	0.136	0.089	1.3627e-43
Spop	1.72316e-11	0.145943	0.384	0.373	3.36911e-07
Flrt2	6.64895e-45	0.145732	0.125	0.087	1.3e-40
Cdh5	0.0968429	0.145567	0.889	0.899	1
Lmo7	8.05724e-23	0.145184	0.147	0.138	1.57535e-18
Cd9	8.08388e-12	0.144507	0.326	0.279	1.58056e-07
Pdgfrl	2.59258e-47	0.143696	0.189	0.128	5.06901e-43
Mir22hg	2.36952e-42	0.143672	0.12	0.088	4.63289e-38
Nfix	4.54871e-41	0.143664	0.102	0.071	8.89365e-37
Ptn	1.00216e-22	0.143597	0.109	0.114	1.95943e-18
Naca	9.04533e-17	0.143162	0.304	0.226	1.76854e-12
Tbl1x	4.92725e-26	0.142873	0.223	0.206	9.63376e-22
Ifi205	1.55024e-47	0.142532	0.111	0.072	3.03104e-43
Impad1	8.48881e-23	0.141302	0.188	0.172	1.65973e-18
Ctdsp2	2.90287e-24	0.141095	0.224	0.206	5.67569e-20
Islr	9.7987e-47	0.140958	0.167	0.112	1.91584e-42
Ltbp4	5.94019e-06	0.140517	0.516	0.515	0.116143
Efemp1	4.09195e-46	0.140498	0.111	0.074	8.00057e-42
Nr3c1	2.72394e-20	0.14045	0.298	0.288	5.32584e-16
Mtdh	5.50221e-13	0.140115	0.394	0.347	1.07579e-08
Spag9	6.79158e-12	0.139854	0.419	0.396	1.32789e-07
Zcchc24	1.07057e-35	0.139705	0.137	0.118	2.09317e-31
Unc5b	2.02429e-30	0.139691	0.158	0.146	3.9579e-26
Timm10b	1.83218e-08	0.139212	0.428	0.38	0.000358227
B230219D22Rik	2.49275e-09	0.138813	0.374	0.371	4.87383e-05
Vwf	3.45051e-05	0.138747	0.178	0.175	0.674644
Wnk1	1.72806e-09	0.138612	0.377	0.354	3.3787e-05
Rwdd1	3.0599e-09	0.138328	0.366	0.338	5.98272e-05
Sacs	0.649543	0.137948	0.116	0.096	1
Tnc	3.02946e-46	0.137894	0.168	0.116	5.92319e-42
Csf2rb2	4.1411e-14	0.137879	0.172	0.154	8.09667e-10
Fndc1	5.43108e-48	0.137722	0.13	0.083	1.06189e-43
Bicc1	8.61944e-45	0.137573	0.172	0.12	1.68527e-40
Fryl	0.0578968	0.137253	0.265	0.253	1
Lpp	3.93887e-16	0.137173	0.291	0.267	7.70128e-12
Pdgfra	2.20258e-46	0.136515	0.141	0.093	4.30649e-42
Fth1	3.1461e-14	0.136457	0.132	0.109	6.15125e-10
Trim24	4.73208e-24	0.13598	0.208	0.188	9.25216e-20
Hsp90b1	1.9818e-10	0.135937	0.387	0.332	3.87481e-06
Hdgf	2.26685e-12	0.135893	0.284	0.257	4.43214e-08
Ifi203	0.00378478	0.135849	0.307	0.284	1
Prrg3	1.20372e-27	0.135841	0.101	0.09	2.35352e-23
Adamts4	3.92198e-20	0.135834	0.142	0.146	7.66826e-16
Chchd2	5.04316e-13	0.134709	0.457	0.392	9.86039e-09
Pgp	1.47464e-24	0.13437	0.118	0.1	2.88321e-20
Stard9	8.61697e-41	0.133945	0.116	0.1	1.68479e-36
Cald1	4.75438e-08	0.132721	0.342	0.306	0.000929577
Smarca2	8.11787e-12	0.132642	0.344	0.346	1.58721e-07
Uqcrh	7.79736e-10	0.131836	0.433	0.379	1.52454e-05
Knop1	1.39793e-11	0.131694	0.297	0.277	2.73324e-07
Nucks1	8.62228e-14	0.131348	0.265	0.22	1.68583e-09
Tceal9	2.46759e-14	0.131294	0.291	0.247	4.82464e-10
Ets1	0.362276	0.13125	0.677	0.682	1
Itgbl1	1.92529e-46	0.130959	0.212	0.148	3.76433e-42
Rdx	2.04041e-10	0.130943	0.421	0.401	3.98942e-06
Hdlbp	1.41438e-15	0.130935	0.288	0.255	2.76539e-11
Fli1	0.875266	0.130176	0.373	0.37	1
Nav1	1.25726e-06	0.129947	0.375	0.386	0.024582
Ogn	1.95774e-44	0.129846	0.124	0.085	3.82777e-40
Foxp1	0.000388939	0.129625	0.362	0.351	1
Hectd1	1.32116e-20	0.129619	0.282	0.254	2.58313e-16
Rnf11	2.08896e-22	0.129521	0.208	0.2	4.08433e-18
2900097C17Rik	3.53925e-38	0.128905	0.145	0.119	6.91994e-34
Itpripl2	3.9281e-36	0.128877	0.154	0.141	7.68023e-32
Elovl5	1.47107e-13	0.128628	0.141	0.129	2.87624e-09
Eef1b2	6.46653e-13	0.128505	0.285	0.232	1.26434e-08
Kif26a	3.12345e-24	0.127979	0.129	0.122	6.10697e-20
Atpif1	2.46341e-15	0.12762	0.305	0.248	4.81645e-11
Xist	8.58672e-05	0.127525	0.299	0.244	1
S100a1	1.79559e-28	0.127507	0.157	0.14	3.51074e-24
Rgl1	1.11655e-20	0.127368	0.257	0.243	2.18307e-16
Tpm1	4.55225e-12	0.127365	0.246	0.193	8.90056e-08
Cdh13	0.00312644	0.12733	0.552	0.552	1
Calcrl	4.70028e-07	0.12733	0.348	0.358	0.00918998
Nckap1	1.51984e-17	0.127276	0.266	0.258	2.9716e-13
Rack1	1.31394e-12	0.127	0.307	0.232	2.56902e-08
Ywhag	2.54367e-24	0.126577	0.183	0.166	4.97338e-20
Cpne3	1.7671e-28	0.126097	0.179	0.163	3.45503e-24
Fblim1	4.40664e-24	0.125873	0.136	0.119	8.61587e-20
Agmo	8.28684e-41	0.125557	0.115	0.097	1.62024e-36
Ddt	4.96839e-18	0.125102	0.189	0.172	9.7142e-14
Chd4	2.03413e-16	0.125044	0.334	0.273	3.97713e-12
Txnrd1	1.00395e-20	0.125043	0.156	0.135	1.96292e-16
Itprid2	2.65019e-37	0.124905	0.12	0.107	5.18165e-33
Zfp521	1.67692e-35	0.124894	0.101	0.091	3.27871e-31
Fibin	5.74062e-47	0.12486	0.205	0.143	1.12241e-42
S100a10	0.000286289	0.124732	0.425	0.384	1
Nmt1	1.54479e-15	0.123946	0.288	0.244	3.02036e-11
Hnrnpab	3.60364e-12	0.12317	0.349	0.291	7.04583e-08
Smap1	3.65533e-19	0.122516	0.261	0.239	7.14691e-15
Itgb1	1.01714e-05	0.122476	0.615	0.573	0.19887
Prrc2b	4.27769e-18	0.122333	0.248	0.242	8.36374e-14
Ralbp1	9.64798e-15	0.122229	0.301	0.263	1.88637e-10
Mdk	9.6131e-45	0.121768	0.193	0.135	1.87955e-40
Rala	1.35256e-10	0.121563	0.275	0.273	2.64452e-06
Kras	1.72153e-08	0.121499	0.294	0.285	0.000336593
Mxra7	6.09095e-37	0.121434	0.135	0.104	1.1909e-32
Hist1h1e	0.461521	0.121346	0.16	0.132	1
Ugcg	1.42817e-39	0.121005	0.137	0.121	2.79235e-35
Itpr1	2.56395e-17	0.120968	0.194	0.186	5.01304e-13
Ncoa7	6.8321e-16	0.120902	0.177	0.162	1.33581e-11
A930005H10Rik	2.40679e-19	0.120836	0.116	0.095	4.70576e-15
Rc3h1	1.61945e-28	0.120758	0.175	0.155	3.16636e-24
Myh9	0.000129698	0.120475	0.599	0.554	1
Map1lc3a	6.06993e-29	0.119843	0.146	0.124	1.18679e-24
Csnk2a1	4.29324e-08	0.119791	0.352	0.337	0.000839415
Medag	7.35462e-48	0.119584	0.168	0.111	1.43797e-43
Pten	3.24378e-25	0.119563	0.228	0.214	6.34224e-21
Nap1l1	1.06885e-08	0.119542	0.286	0.24	0.000208982
Hspa1b	1.64009e-46	0.118932	0.15	0.117	3.2067e-42
Cenpf	0.498696	0.118554	0.571	0.576	1
Rasa1	1.65517e-19	0.1185	0.263	0.256	3.23619e-15
Mob1a	3.74369e-22	0.118484	0.189	0.17	7.31967e-18
Mall	1.4433e-15	0.118125	0.145	0.134	2.82194e-11
Pmepa1	2.64994e-14	0.117738	0.164	0.138	5.18117e-10
Abi1	4.70839e-28	0.117475	0.184	0.163	9.20584e-24
Metap2	3.03542e-06	0.117423	0.422	0.396	0.0593486
Banf1	2.85992e-09	0.117246	0.281	0.265	5.59172e-05
Flnb	5.30208e-12	0.117215	0.277	0.272	1.03666e-07
Ogdh	4.53915e-22	0.117039	0.213	0.196	8.87495e-18
Lama2	2.60155e-46	0.116958	0.131	0.087	5.08655e-42
Pigyl	7.62165e-24	0.116884	0.118	0.107	1.49019e-19
Ap2b1	7.44706e-20	0.116867	0.223	0.199	1.45605e-15
Dync1h1	1.58629e-12	0.116706	0.356	0.33	3.10152e-08
Thbd	6.98299e-21	0.116098	0.233	0.23	1.36531e-16
Sft2d2	9.39993e-25	0.11572	0.122	0.11	1.83787e-20
C1qtnf3	1.04983e-48	0.115682	0.269	0.195	2.05262e-44
Il11ra1	1.58921e-20	0.11553	0.165	0.153	3.10721e-16
Apc	1.89094e-19	0.115487	0.22	0.21	3.69717e-15
1110038B12Rik	9.04313e-15	0.115359	0.232	0.21	1.76811e-10
Plscr4	4.43052e-53	0.115266	0.102	0.064	8.66256e-49
Amotl1	8.69842e-12	0.115164	0.283	0.286	1.70071e-07
Zfp91	1.76643e-10	0.115022	0.326	0.302	3.45373e-06
Calu	3.67014e-13	0.114933	0.296	0.292	7.17586e-09
Tmem238	5.02659e-19	0.114884	0.118	0.104	9.82799e-15
Galnt15	1.07258e-21	0.114711	0.177	0.178	2.09711e-17
Glrx2	4.64136e-12	0.114643	0.25	0.248	9.07479e-08
Crk	1.0715e-15	0.114625	0.248	0.243	2.095e-11
Clmp	6.77053e-47	0.114517	0.224	0.159	1.32377e-42
Nucb2	5.69688e-32	0.114365	0.115	0.102	1.11385e-27
Eif3a	3.67884e-08	0.114315	0.4	0.358	0.000719286
Naa50	2.17142e-18	0.114202	0.148	0.132	4.24557e-14
Emp1	0.000403854	0.114108	0.555	0.55	1
Gng12	2.75489e-10	0.113946	0.241	0.243	5.38636e-06
Ubxn4	8.55415e-13	0.113929	0.255	0.242	1.67251e-08
Tagln	2.51946e-30	0.113806	0.113	0.088	4.92605e-26
Crlf1	1.65082e-46	0.113652	0.214	0.152	3.22768e-42
Mtss1	1.06233e-14	0.113363	0.211	0.21	2.07707e-10
Sumo1	1.94821e-09	0.1124	0.378	0.346	3.80914e-05
Cstb	3.79893e-21	0.112297	0.157	0.139	7.42767e-17
Smad1	1.63408e-07	0.112174	0.374	0.375	0.00319496
Auts2	6.40945e-39	0.111735	0.102	0.066	1.25318e-34
Eif5	5.51913e-10	0.111606	0.338	0.301	1.0791e-05
Sh3glb1	0.000759333	0.111238	0.601	0.597	1
Syne2	9.96521e-21	0.110937	0.17	0.15	1.9484e-16
Pdpn	9.56935e-48	0.110733	0.187	0.127	1.871e-43
Fzd1	3.41281e-48	0.110621	0.133	0.085	6.67272e-44
Psme4	6.06825e-25	0.109976	0.135	0.121	1.18646e-20
Cox8a	6.84233e-10	0.109916	0.299	0.244	1.33781e-05
Lgals3bp	5.62828e-40	0.10976	0.11	0.096	1.10044e-35
Cxcr4	3.55229e-16	0.109638	0.117	0.105	6.94544e-12
Btbd7	1.47217e-14	0.109611	0.325	0.316	2.87838e-10
Sec62	2.19847e-09	0.109534	0.399	0.359	4.29845e-05
Mrc2	6.16474e-48	0.109391	0.181	0.122	1.20533e-43
Ddx21	1.14591e-08	0.108535	0.192	0.177	0.000224048
Rab10	5.33465e-11	0.10845	0.322	0.307	1.04303e-06
Lmo4	5.42092e-26	0.108364	0.103	0.084	1.0599e-21
Mfap2	7.01839e-47	0.108245	0.199	0.14	1.37224e-42
Canx	8.20365e-07	0.108153	0.375	0.352	0.0160398
Rcn3	1.29036e-30	0.108147	0.146	0.121	2.52292e-26
Sfrp1	5.47727e-47	0.107693	0.106	0.069	1.07092e-42
Serp1	4.94821e-23	0.10768	0.126	0.107	9.67474e-19
Brd9	5.21096e-18	0.107504	0.215	0.193	1.01885e-13
Polr2a	3.03755e-13	0.107443	0.231	0.218	5.93901e-09
Pdlim4	4.53121e-21	0.10725	0.158	0.157	8.85943e-17
Papola	1.3239e-09	0.107244	0.31	0.303	2.58848e-05
Palld	2.36565e-39	0.107076	0.103	0.082	4.62532e-35
Cdc42ep5	4.70678e-29	0.106941	0.118	0.103	9.20271e-25
Mib1	2.67631e-25	0.106692	0.152	0.148	5.23272e-21
Dag1	6.44062e-24	0.106512	0.187	0.182	1.25927e-19
Ctnnd1	4.1463e-13	0.106205	0.316	0.312	8.10684e-09
Igf1r	4.93988e-26	0.106179	0.179	0.176	9.65846e-22
Acp1	2.16934e-19	0.106012	0.113	0.099	4.24149e-15
Slit2	1.75172e-47	0.105871	0.227	0.161	3.42496e-43
Eif4g2	1.22821e-05	0.105848	0.532	0.499	0.240139
Lrrc58	3.48389e-09	0.105782	0.325	0.333	6.81171e-05
Zmat2	1.34134e-13	0.105435	0.211	0.192	2.6226e-09
Gpm6b	7.79243e-47	0.105269	0.118	0.077	1.52358e-42
Tmem167	2.43026e-10	0.105219	0.297	0.282	4.75165e-06
Eif3e	3.74387e-06	0.105141	0.415	0.383	0.0732002
Sfrp4	7.61028e-48	0.104958	0.128	0.085	1.48796e-43
Vwa5a	7.21652e-36	0.104949	0.115	0.098	1.41097e-31
Ptgfrn	2.39363e-44	0.104876	0.11	0.075	4.68003e-40
Rassf3	2.40367e-17	0.104219	0.176	0.171	4.69966e-13
Gtf2h5	1.96018e-07	0.103951	0.32	0.304	0.00383255
Mtus1	2.07086e-19	0.103806	0.211	0.216	4.04894e-15
Hist2h2ac	0.568416	0.103765	0.227	0.202	1
Dclk1	3.75847e-47	0.103685	0.22	0.157	7.34857e-43
Fkbp7	4.8374e-28	0.103658	0.187	0.166	9.45809e-24
Cd164	2.18988e-28	0.103514	0.173	0.157	4.28165e-24
Hnrnpa0	3.26858e-05	0.103121	0.457	0.43	0.639074
Vps36	8.84511e-11	0.103026	0.247	0.238	1.7294e-06
Arhgap18	2.6854e-06	0.103011	0.283	0.292	0.052505
Kdr	0.00674271	0.102903	0.712	0.716	1
Golph3	2.00193e-27	0.102796	0.113	0.104	3.91418e-23
Ccni	1.74316e-21	0.10276	0.187	0.179	3.40823e-17
Sod1	2.54747e-07	0.102459	0.39	0.391	0.00498081
Abcf1	4.52018e-13	0.102442	0.265	0.235	8.83785e-09
Rnf144a	4.73869e-17	0.10238	0.124	0.126	9.26508e-13
Ccdc85a	1.08939e-25	0.101993	0.139	0.131	2.12998e-21
Ptbp3	1.26196e-05	0.101811	0.437	0.423	0.246738
Mustn1	1.36447e-15	0.101722	0.101	0.076	2.66781e-11
S100a11	8.2501e-05	0.101716	0.303	0.263	1
Nmt2	2.34292e-23	0.101606	0.116	0.111	4.58088e-19
Kif1c	1.03759e-33	0.100833	0.129	0.12	2.0287e-29
Ube2h	1.10614e-25	0.100707	0.174	0.168	2.16272e-21
Hnrnpa3	0.000358102	0.100502	0.448	0.405	1
Hmgb1	0.00148724	0.100293	0.552	0.521	1
Bmpr2	3.90599e-08	0.100222	0.38	0.389	0.0007637
Rock2	3.60327e-06	0.100086	0.378	0.381	0.0704512
Klhl24	1.25292e-18	0.100006	0.245	0.245	2.4497e-14
Tes	3.08951e-09	0.0998227	0.207	0.204	6.04061e-05
Smc1a	6.04313e-05	0.0997919	0.353	0.346	1
Pcmtd1	5.39809e-10	0.0996781	0.304	0.312	1.05543e-05
Dynll2	1.74831e-16	0.0995926	0.126	0.11	3.4183e-12
Jak2	4.10194e-19	0.0995351	0.129	0.119	8.02011e-15
Srpx	9.38145e-49	0.0994776	0.151	0.099	1.83426e-44
Osr1	2.07209e-47	0.0992959	0.171	0.114	4.05135e-43
Cbx1	1.47065e-05	0.0992733	0.334	0.32	0.287541
Usp34	5.53038e-11	0.0992273	0.305	0.296	1.0813e-06
Abca8a	6.52326e-45	0.0987667	0.115	0.076	1.27543e-40
Trim44	7.11292e-39	0.0985479	0.139	0.124	1.39072e-34
Grina	1.86512e-21	0.0984475	0.194	0.192	3.64667e-17
Fos	8.55341e-08	0.0982723	0.254	0.255	0.00167236
Eif2ak2	1.73249e-21	0.0981964	0.106	0.108	3.38737e-17
Ryk	2.39761e-25	0.0980093	0.151	0.145	4.68781e-21
Hspa1a	8.20076e-46	0.0979295	0.158	0.127	1.60341e-41
Cnot6	5.02949e-10	0.0978188	0.258	0.251	9.83367e-06
Lifr	4.49277e-30	0.097788	0.147	0.14	8.78427e-26
Smurf2	1.22189e-31	0.0977297	0.139	0.127	2.38904e-27
Capza1	7.16444e-08	0.0977273	0.271	0.259	0.00140079
Cpxm2	4.6654e-45	0.0976554	0.146	0.103	9.12179e-41
Ttc3	3.5459e-23	0.0971691	0.21	0.208	6.93294e-19
Pcsk5	1.3169e-46	0.0970366	0.156	0.106	2.57479e-42
Htra3	2.77375e-38	0.0969765	0.113	0.086	5.42323e-34
Pik3c2a	6.85552e-24	0.096809	0.209	0.207	1.34039e-19
Ro60	5.29944e-25	0.0965673	0.157	0.157	1.03615e-20
Magt1	3.27469e-15	0.0962729	0.191	0.183	6.40266e-11
Srpk2	6.81368e-19	0.096224	0.2	0.188	1.33221e-14
Zcrb1	4.74968e-08	0.0961826	0.294	0.282	0.000928657
Card10	2.36682e-16	0.0960085	0.133	0.135	4.6276e-12
Prrx2	1.77377e-47	0.0959737	0.239	0.171	3.46808e-43
Dazap2	3.18488e-10	0.0956872	0.308	0.309	6.22707e-06
Fnbp1l	1.19586e-13	0.0955155	0.21	0.21	2.33815e-09
Psip1	4.6844e-10	0.0952354	0.163	0.144	9.15893e-06
Fam204a	1.50007e-21	0.095133	0.144	0.127	2.93294e-17
Smad4	3.57907e-22	0.0950666	0.188	0.185	6.9978e-18
Kpna3	4.47385e-15	0.0949203	0.115	0.104	8.74727e-11
Calr	4.36639e-07	0.09467	0.381	0.328	0.00853717
Tsn	1.97364e-05	0.0942788	0.309	0.305	0.385886
Lmo1	1.47047e-11	0.0941553	0.193	0.197	2.87507e-07
H2afv	0.00296403	0.0939415	0.396	0.392	1
Itpr2	3.80763e-23	0.0936755	0.153	0.142	7.44468e-19
Uba7	2.28107e-28	0.0934092	0.113	0.106	4.45994e-24
Fzd6	3.67912e-30	0.0933164	0.124	0.121	7.19341e-26
Rp9	1.53959e-15	0.093245	0.237	0.224	3.0102e-11
Copa	1.49472e-19	0.0931953	0.21	0.209	2.92248e-15
Tmod3	9.56996e-08	0.0931647	0.381	0.384	0.00187112
Psmd1	1.40169e-11	0.0931429	0.212	0.206	2.74058e-07
Hnrnph1	6.6645e-10	0.0931427	0.351	0.339	1.30304e-05
Sp1	2.26661e-24	0.0930884	0.151	0.136	4.43167e-20
Upf2	3.12809e-21	0.0930017	0.139	0.122	6.11605e-17
Higd2a	7.26509e-07	0.0928248	0.392	0.368	0.0142047
Ndufb9	1.83911e-07	0.0925151	0.322	0.284	0.00359583
Ppp1cb	7.88539e-18	0.0923854	0.217	0.2	1.54175e-13
Ssr3	2.6613e-13	0.0923311	0.257	0.249	5.20337e-09
C1qtnf2	3.16464e-46	0.0918201	0.169	0.113	6.18751e-42
Loxl2	3.10266e-45	0.0918111	0.104	0.067	6.06633e-41
Myof	1.97472e-18	0.091591	0.166	0.169	3.86097e-14
Dpep1	3.94621e-45	0.0915375	0.12	0.08	7.71563e-41
Plp2	6.54807e-10	0.0915236	0.258	0.255	1.28028e-05
Abcb1a	0.0291746	0.0915217	0.193	0.197	1
Lima1	7.75618e-11	0.0914427	0.267	0.259	1.51649e-06
Rhoj	1.55327e-05	0.0912864	0.353	0.372	0.303695
Zfand5	8.49586e-09	0.0912352	0.406	0.385	0.000166111
Zfp148	2.36481e-19	0.0911993	0.209	0.206	4.62368e-15
Calm2	9.28729e-07	0.0910954	0.333	0.291	0.0181585
Tgs1	1.11827e-11	0.0910356	0.172	0.166	2.18645e-07
Ppig	1.09517e-05	0.0909808	0.308	0.3	0.214127
Tgfbr2	1.04921e-09	0.090775	0.305	0.298	2.05141e-05
Cggbp1	1.01245e-10	0.0907511	0.277	0.27	1.97954e-06
Lsm12	2.04199e-11	0.0906863	0.173	0.172	3.9925e-07
Cast	3.17639e-13	0.090679	0.284	0.28	6.21048e-09
Tnfaip6	2.53815e-47	0.0905362	0.148	0.098	4.9626e-43
Entpd2	1.48746e-45	0.0905334	0.106	0.071	2.90829e-41
Fam171a1	2.49675e-18	0.0903971	0.179	0.181	4.88165e-14
Herc2	2.04112e-17	0.0903627	0.202	0.196	3.9908e-13
Cd302	1.54993e-23	0.0902106	0.136	0.132	3.03043e-19
Fam102b	1.27735e-35	0.0901731	0.1	0.088	2.49748e-31
Twist1	4.95304e-48	0.0900828	0.11	0.069	9.68418e-44
Tardbp	3.5174e-08	0.0900136	0.227	0.218	0.000687721
Hipk1	1.27371e-19	0.0899357	0.25	0.246	2.49035e-15
Kdm7a	3.1839e-32	0.0899056	0.136	0.131	6.22517e-28
Nr1d2	3.22168e-33	0.089903	0.11	0.102	6.29904e-29
Atp5g2	1.70302e-05	0.0897654	0.443	0.41	0.332974
Ddx46	3.81767e-09	0.0896041	0.249	0.232	7.46431e-05
Tgoln1	1.24119e-13	0.0895946	0.269	0.275	2.42677e-09
Lbh	4.09432e-33	0.0895596	0.143	0.139	8.00522e-29
Creg1	4.99083e-28	0.0894238	0.11	0.107	9.75806e-24
Ppic	0.0574837	0.0894238	0.607	0.623	1
Trim25	2.35444e-30	0.0894034	0.112	0.106	4.60339e-26
Chmp3	1.66481e-09	0.089218	0.274	0.273	3.25504e-05
Limch1	6.47257e-10	0.0889471	0.19	0.198	1.26552e-05
Kmt2e	1.36056e-08	0.0888595	0.363	0.37	0.000266017
Sema3d	7.63796e-49	0.0888441	0.122	0.078	1.49337e-44
Galnt1	1.36165e-06	0.0887848	0.341	0.349	0.0266229
Pabpc1	8.59592e-06	0.0887694	0.389	0.335	0.168067
Elk4	8.90167e-13	0.0887098	0.188	0.187	1.74045e-08
Mcur1	1.71373e-30	0.0884618	0.101	0.094	3.35069e-26
Xiap	3.04528e-08	0.0882198	0.302	0.306	0.000595413
Fmnl3	5.75974e-10	0.0878438	0.235	0.238	1.12614e-05
Mmp23	9.52665e-47	0.0875598	0.199	0.137	1.86265e-42
Jund	0.0147866	0.0875046	0.31	0.303	1
Podn	7.15189e-47	0.0875003	0.128	0.083	1.39834e-42
Rere	8.48285e-24	0.087445	0.159	0.153	1.65857e-19
Snx6	6.11023e-07	0.0874427	0.291	0.292	0.0119467
Tcf25	2.51758e-13	0.0872497	0.272	0.239	4.92237e-09
Kdm6a	7.24301e-31	0.0871762	0.124	0.112	1.41615e-26
Tmem245	8.25537e-22	0.0870839	0.117	0.108	1.61409e-17
Fbln7	7.09952e-47	0.0867286	0.115	0.076	1.3881e-42
1110008P14Rik	2.19224e-16	0.0864069	0.108	0.106	4.28627e-12
Dek	0.0216686	0.0863814	0.296	0.285	1
Efnb2	4.72705e-19	0.0862273	0.277	0.271	9.24232e-15
Far1	1.5808e-31	0.0861982	0.136	0.125	3.09078e-27
Prrc2c	9.06445e-07	0.0860434	0.406	0.361	0.0177228
Tpm4	0.0635038	0.0860404	0.505	0.519	1
Gnaq	1.54059e-18	0.085925	0.185	0.192	3.01216e-14
Tcf12	1.79232e-14	0.0859244	0.233	0.242	3.50435e-10
Antxr1	2.60639e-46	0.0858008	0.139	0.094	5.09602e-42
Rbfox2	1.25739e-19	0.08578	0.17	0.175	2.45845e-15
Nfkbiz	2.33936e-28	0.0857137	0.105	0.101	4.57391e-24
Sub1	0.00146918	0.0855279	0.429	0.398	1
Mmp14	1.3437e-12	0.0850859	0.23	0.236	2.62721e-08
Rcor1	2.86984e-23	0.0850471	0.114	0.11	5.61112e-19
Ubl3	9.19737e-20	0.0849042	0.223	0.225	1.79827e-15
Ak1	5.23841e-46	0.0848537	0.152	0.104	1.02421e-41
Timm8b	3.66818e-11	0.0846984	0.247	0.232	7.17203e-07
Mrps24	1.0249e-05	0.0846875	0.335	0.321	0.200389
Atp5l	0.000127179	0.0846081	0.395	0.343	1
Ccser2	9.62135e-10	0.0845759	0.282	0.296	1.88117e-05
Atp5g1	0.00014255	0.084327	0.281	0.237	1
Sltm	2.54702e-14	0.0842801	0.228	0.208	4.97994e-10
H3f3b	3.44731e-06	0.084119	0.242	0.192	0.0674018
Gpbp1l1	5.96885e-26	0.0840247	0.139	0.126	1.16703e-21
Platr26	4.68646e-11	0.0839729	0.175	0.132	9.16297e-07
Emilin1	1.36354e-40	0.0839721	0.132	0.101	2.66598e-36
Zbtb4	1.93162e-35	0.0838142	0.113	0.101	3.77671e-31
Ap3b1	4.74783e-22	0.083462	0.128	0.129	9.28297e-18
Hsp90ab1	2.27675e-06	0.0833213	0.444	0.404	0.0445151
Gnas	0.00694795	0.0833137	0.699	0.677	1
Eef1g	3.76241e-05	0.0832631	0.38	0.336	0.735626
Srpx2	1.60916e-46	0.0829694	0.172	0.118	3.14623e-42
Samd4b	6.39126e-23	0.0829563	0.139	0.14	1.24962e-18
Gria3	1.81508e-48	0.0829331	0.226	0.158	3.54884e-44
Hmgn1	7.03922e-09	0.0829067	0.235	0.192	0.000137631
Pfdn5	3.44759e-05	0.0827875	0.38	0.337	0.674073
Hey1	8.99345e-28	0.0825279	0.127	0.126	1.7584e-23
Dgkh	4.54698e-16	0.0823591	0.188	0.188	8.89026e-12
Ctsb	8.94075e-06	0.0823556	0.445	0.402	0.174809
Crebrf	3.31493e-15	0.082348	0.106	0.098	6.48135e-11
Ywhab	0.00603989	0.0823101	0.582	0.577	1
Rex1bd	8.70746e-07	0.0820443	0.317	0.301	0.0170248
Atp5j	0.000432549	0.082018	0.511	0.475	1
C430049B03Rik	4.31642e-08	0.0818088	0.203	0.215	0.000843946
Purb	3.90139e-05	0.0817032	0.376	0.378	0.762799
Golgb1	1.0707e-13	0.0816811	0.248	0.238	2.09343e-09
Peak1	9.87387e-15	0.0815943	0.283	0.285	1.93054e-10
Zfp106	1.22075e-17	0.0815254	0.169	0.158	2.38681e-13
Wls	1.18325e-18	0.0814918	0.135	0.136	2.3135e-14
Casd1	1.03326e-26	0.0814906	0.105	0.102	2.02024e-22
Tspan1	1.37883e-32	0.0814014	0.266	0.198	2.69588e-28
Stmn1	7.99592e-08	0.0813524	0.313	0.271	0.00156336
Ctnna1	0.000253248	0.0812086	0.509	0.513	1
Fam13c	6.669e-24	0.0811671	0.159	0.156	1.30392e-19
Ppp2r5c	1.90002e-11	0.0811178	0.247	0.254	3.71493e-07
Rexo2	0.000112754	0.0809617	0.331	0.331	1
Ube2b	5.31286e-07	0.0807444	0.326	0.319	0.0103877
Acbd5	2.51814e-27	0.0805778	0.139	0.136	4.92346e-23
Dsel	2.97034e-41	0.0805748	0.1	0.077	5.80761e-37
Oat	1.16724e-25	0.080402	0.107	0.107	2.28219e-21
Mrpl34	1.01574e-06	0.0803655	0.267	0.267	0.0198597
Tspan6	3.9455e-16	0.0802909	0.159	0.168	7.71424e-12
Vgll3	1.28107e-46	0.0802392	0.217	0.151	2.50474e-42
Klf7	4.15027e-06	0.080189	0.402	0.416	0.0811461
Hist1h3c	0.963091	0.0800942	0.483	0.478	1
Atp6v1e1	1.12396e-10	0.0800342	0.225	0.2	2.19756e-06
Tnfrsf11b	1.68976e-49	0.080033	0.239	0.171	3.30382e-45
Pik3r3	3.37515e-22	0.079945	0.114	0.117	6.5991e-18
Gm10260	2.6275e-08	0.0799421	0.244	0.229	0.000513728
Sod3	9.36654e-47	0.0798508	0.117	0.077	1.83135e-42
Ntrk2	1.34441e-47	0.0797685	0.148	0.1	2.62858e-43
Kdelr3	7.97424e-40	0.0797294	0.152	0.114	1.55912e-35
Lpar1	2.39492e-46	0.0796852	0.191	0.134	4.68255e-42
Cox4i1	0.000112579	0.0795323	0.391	0.351	1
Gpx8	5.89547e-41	0.0795222	0.114	0.086	1.15268e-36
Lrp6	9.11383e-32	0.0795123	0.119	0.115	1.78194e-27
2200002D01Rik	5.17807e-11	0.0795113	0.268	0.272	1.01242e-06
Cdkn1c	1.35516e-35	0.079498	0.115	0.098	2.64961e-31
Wdr26	2.24595e-17	0.0794733	0.241	0.242	4.39128e-13
Kansl1	4.68478e-25	0.0794718	0.15	0.141	9.15968e-21
Ski	1.23547e-14	0.0794563	0.22	0.227	2.41559e-10
Tpbg	1.32499e-46	0.0794268	0.108	0.071	2.59062e-42
Denr	4.71908e-08	0.0792885	0.214	0.211	0.000922675
Cd2ap	0.000116267	0.0792598	0.369	0.375	1
Neat1	5.87937e-10	0.0791639	0.147	0.116	1.14953e-05
Hdac7	4.40903e-09	0.0790244	0.307	0.312	8.62054e-05
R3hdm2	1.59052e-19	0.0790184	0.181	0.182	3.10979e-15
Rab14	7.21681e-05	0.0789811	0.405	0.397	1
Lgals8	1.67764e-27	0.0789384	0.125	0.12	3.28012e-23
Stat3	4.86156e-09	0.0787372	0.273	0.276	9.50533e-05
Acly	8.00042e-11	0.0787003	0.191	0.192	1.56424e-06
Glg1	2.05755e-14	0.0786191	0.231	0.243	4.02291e-10
Serbp1	0.00274932	0.0785056	0.421	0.384	1
Skp1a	3.52901e-05	0.0785029	0.296	0.292	0.689993
Lrrc17	7.723e-47	0.0784711	0.162	0.109	1.51e-42
Chp1	6.25006e-31	0.0784437	0.103	0.1	1.22201e-26
Clint1	2.16276e-20	0.0783618	0.135	0.119	4.22863e-16
Sulf1	4.34586e-42	0.0783566	0.112	0.079	8.49703e-38
Lamtor4	4.39087e-09	0.0783494	0.221	0.207	8.58503e-05
Fxr1	3.11882e-08	0.078345	0.246	0.248	0.000609792
H1f0	2.55192e-08	0.078301	0.224	0.224	0.000498951
Ppp3r1	2.18459e-26	0.0782977	0.108	0.101	4.27132e-22
Tpr	5.2186e-05	0.0781908	0.364	0.34	1
Sptbn1	0.0291432	0.0780156	0.788	0.778	1
Fkbp2	1.31219e-12	0.0778926	0.202	0.184	2.56559e-08
Stc2	1.28402e-42	0.0777548	0.108	0.073	2.51052e-38
Wipi1	3.8964e-28	0.0777177	0.125	0.119	7.61824e-24
Secisbp2l	2.7893e-17	0.0773414	0.132	0.123	5.45364e-13
Spred1	3.04092e-16	0.0772414	0.214	0.221	5.94561e-12
Mien1	4.79345e-17	0.0771435	0.132	0.133	9.37216e-13
Ly6e	0.000157089	0.077025	0.396	0.351	1
Ddx24	2.52481e-07	0.0769377	0.312	0.3	0.0049365
Aprt	0.0015346	0.0767624	0.322	0.324	1
Celf1	2.27118e-09	0.0767208	0.228	0.233	4.44061e-05
Gpc3	4.11143e-45	0.0766993	0.147	0.1	8.03868e-41
Pdia4	1.02015e-09	0.0765977	0.21	0.205	1.9946e-05
Ctsd	6.84286e-08	0.0765503	0.174	0.137	0.00133792
Tab2	3.84241e-19	0.0764877	0.134	0.132	7.51268e-15
C1ra	7.04436e-45	0.076369	0.104	0.071	1.37731e-40
Supt5	3.20439e-18	0.0763383	0.181	0.171	6.26523e-14
Fau	3.62525e-09	0.0762729	0.136	0.119	7.08809e-05
BC005537	2.37229e-16	0.0762353	0.22	0.215	4.6383e-12
Tmem131	3.67396e-24	0.0761258	0.132	0.132	7.18334e-20
Ndufa4	0.000185615	0.076093	0.37	0.339	1
Casp7	2.55903e-13	0.0760855	0.105	0.105	5.00341e-09
Map1b	1.53531e-11	0.0759723	0.244	0.252	3.00184e-07
Fndc3a	1.57558e-21	0.0758696	0.141	0.141	3.08057e-17
Hnrnpc	3.98813e-06	0.0757966	0.327	0.318	0.0779759
Tbc1d2b	3.88506e-35	0.0756816	0.101	0.088	7.59607e-31
Slit3	1.58931e-45	0.0755515	0.11	0.074	3.10742e-41
Nfat5	6.09691e-19	0.075471	0.209	0.21	1.19207e-14
Atp2b1	4.93847e-07	0.0754011	0.339	0.326	0.0096557
Parva	7.87239e-26	0.0753323	0.16	0.158	1.53921e-21
Myo1d	1.88404e-39	0.0753247	0.11	0.093	3.68368e-35
Acbd3	3.42109e-15	0.0752511	0.187	0.193	6.68891e-11
Rnf213	3.53923e-26	0.0751094	0.169	0.161	6.9199e-22
C1qtnf6	1.83139e-22	0.0750419	0.16	0.153	3.58074e-18
Cwf19l2	7.15909e-10	0.0750344	0.15	0.145	1.39975e-05
Ncl	0.000192026	0.0750168	0.319	0.258	1
Eif4b	1.28442e-10	0.0749541	0.228	0.23	2.5113e-06
Cab39	2.96817e-22	0.0748458	0.135	0.132	5.80337e-18
Dnm1	3.52234e-47	0.0748055	0.122	0.08	6.88688e-43
Eif3c	3.58512e-06	0.0745965	0.336	0.311	0.0700962
Ep300	4.21456e-20	0.0744319	0.174	0.172	8.24031e-16
Piezo1	1.75429e-19	0.0743849	0.239	0.238	3.42999e-15
Cttn	2.57593e-19	0.0743044	0.152	0.159	5.03646e-15
Nfe2l1	1.84657e-08	0.0742613	0.365	0.359	0.000361041
Ift20	2.69242e-11	0.0742484	0.214	0.219	5.26421e-07
Glul	3.60482e-12	0.0742273	0.201	0.222	7.04814e-08
Gpr153	1.09037e-46	0.0740619	0.15	0.102	2.13189e-42
Arid1a	1.87195e-12	0.0740473	0.202	0.191	3.66004e-08
Dync1i2	4.75408e-05	0.0740277	0.409	0.396	0.929518
Prkd3	1.18354e-23	0.0739607	0.154	0.152	2.31405e-19
Rabl6	7.19026e-20	0.0739083	0.13	0.126	1.40584e-15
Bub1b	0.27814	0.0738882	0.507	0.49	1
Hmgb3	8.15673e-12	0.0738876	0.148	0.146	1.5948e-07
Ncor1	2.23881e-07	0.0738044	0.369	0.349	0.00437732
Gabarap	2.32053e-05	0.0737906	0.407	0.361	0.45371
Ddx5	0.00175251	0.0737661	0.367	0.338	1
Sh2b3	4.0663e-24	0.0736621	0.146	0.143	7.95043e-20
Zranb2	6.60082e-10	0.073533	0.203	0.195	1.29059e-05
Txndc5	3.4358e-25	0.0734901	0.099	0.103	6.71767e-21
Gapvd1	2.81794e-19	0.0734574	0.164	0.166	5.50964e-15
Gns	1.18416e-33	0.0733328	0.109	0.105	2.31528e-29
Pom121	3.64485e-13	0.0733186	0.112	0.104	7.12642e-09
Pcif1	8.89085e-14	0.0732909	0.181	0.181	1.73834e-09
Pcnp	1.40079e-11	0.073223	0.232	0.229	2.73883e-07
Aimp1	9.08016e-06	0.0731413	0.258	0.253	0.177535
Eif2s3x	3.16404e-12	0.0730601	0.156	0.16	6.18633e-08
Zcchc17	4.82517e-07	0.0730149	0.199	0.213	0.00943417
Crim1	3.11302e-06	0.0729931	0.342	0.361	0.0608657
Pcdh7	4.33764e-43	0.0729886	0.135	0.092	8.48094e-39
Pcdh1	8.86554e-08	0.0729648	0.272	0.282	0.00173339
Sgo2a	0.0323711	0.0729487	0.482	0.449	1
Txndc17	0.00181663	0.0728779	0.392	0.395	1
Nol7	0.000155973	0.0727964	0.315	0.303	1
Ndufs5	0.000331193	0.0726657	0.414	0.389	1
Vcp	8.4794e-05	0.0723416	0.364	0.348	1
Cic	6.44603e-22	0.07234	0.12	0.114	1.26033e-17
Pdcd5	0.000289019	0.0723309	0.36	0.353	1
Arf3	1.44246e-28	0.0722672	0.124	0.121	2.8203e-24
Prkar2a	1.17178e-18	0.0721942	0.111	0.107	2.29106e-14
Zfhx4	1.6393e-48	0.0721797	0.129	0.085	3.20517e-44
Larp4b	1.78433e-14	0.072156	0.175	0.172	3.48872e-10
Smarcc1	9.8674e-15	0.0721345	0.112	0.106	1.92927e-10
Plaat3	7.04986e-11	0.0718083	0.182	0.194	1.37839e-06
Mrpl51	1.24092e-05	0.0717937	0.24	0.24	0.242625
Nkap	1.74945e-13	0.0717076	0.128	0.13	3.42052e-09
Ythdf3	1.09173e-29	0.0715784	0.104	0.097	2.13456e-25
Cox7b	0.000760506	0.07155	0.296	0.263	1
Ahnak2	2.61862e-38	0.071405	0.135	0.101	5.11993e-34
Fyttd1	9.21162e-11	0.0713901	0.202	0.214	1.80106e-06
Aldh1a2	2.2823e-47	0.0713598	0.319	0.232	4.46236e-43
Dnajc8	0.000824644	0.0712896	0.345	0.356	1
Snhg1	1.34641e-07	0.0712591	0.247	0.232	0.00263249
Taok1	1.20332e-13	0.0711949	0.246	0.25	2.35272e-09
Lman1	6.44608e-10	0.0708275	0.246	0.254	1.26034e-05
Atl3	1.73698e-27	0.0707521	0.138	0.135	3.39613e-23
Frem1	1.02425e-46	0.0706732	0.196	0.137	2.00261e-42
Cbx5	1.50231e-11	0.0705015	0.145	0.139	2.93732e-07
Gpx4	1.29003e-05	0.0704694	0.277	0.244	0.252227
Gm11361	7.71933e-18	0.07046	0.135	0.13	1.50928e-13
Hnrnpul1	3.60652e-16	0.0704464	0.162	0.152	7.05146e-12
U2surp	6.84168e-07	0.0704338	0.278	0.279	0.0133769
Reep5	3.53408e-08	0.0703137	0.246	0.224	0.000690983
Cks1b	2.55688e-15	0.0702353	0.224	0.181	4.9992e-11
Hells	0.00361874	0.0702117	0.354	0.322	1
Nkd2	6.80771e-46	0.0701122	0.106	0.071	1.33104e-41
Kif1b	1.45165e-15	0.0700232	0.213	0.221	2.83828e-11
Ahr	2.17627e-33	0.069946	0.11	0.103	4.25505e-29
Prdx2	0.00185963	0.0699325	0.425	0.4	1
Hint1	0.00506781	0.0698669	0.517	0.488	1
Cpeb4	7.8329e-33	0.0698176	0.101	0.096	1.53149e-28
Cox7a2	0.00082726	0.0696941	0.422	0.378	1
Bfar	3.85229e-28	0.0694604	0.102	0.103	7.532e-24
Ikbip	1.33896e-28	0.0693089	0.12	0.11	2.61794e-24
Eef1a1	3.05989e-07	0.069258	0.4	0.356	0.00598271
Crip1	0.0384718	0.0691496	0.209	0.207	1
Mrpl57	4.87832e-07	0.0691045	0.225	0.224	0.0095381
Vps35	7.07337e-15	0.0691037	0.178	0.178	1.38299e-10
Wdr89	4.87616e-11	0.0690408	0.146	0.149	9.53386e-07
Sel1l	4.47545e-23	0.068968	0.135	0.137	8.75041e-19
Ganab	1.91844e-19	0.0689309	0.158	0.156	3.75094e-15
Thbs3	6.78593e-47	0.0687992	0.114	0.074	1.32679e-42
Tm9sf2	1.665e-13	0.068778	0.253	0.256	3.25541e-09
Uri1	7.70831e-20	0.0686833	0.124	0.124	1.50713e-15
Rybp	6.36306e-23	0.0686153	0.097	0.102	1.24411e-18
Bms1	3.76483e-14	0.0685888	0.133	0.13	7.361e-10
Prg4	4.03433e-46	0.0685557	0.13	0.086	7.88793e-42
Gatad2b	2.88736e-21	0.0685326	0.191	0.189	5.64537e-17
Gtf2i	1.82938e-14	0.0685268	0.235	0.243	3.5768e-10
Prxl2c	1.61719e-25	0.0685003	0.129	0.133	3.16194e-21
Eif2a	1.61589e-19	0.0684985	0.124	0.121	3.15938e-15
Hnrnpul2	1.16006e-08	0.0683865	0.224	0.231	0.000226815
Maged1	5.22987e-16	0.0683489	0.194	0.203	1.02254e-11
Epb41l2	3.26559e-19	0.0683337	0.178	0.188	6.38487e-15
Dnajc13	3.28537e-19	0.0683178	0.125	0.12	6.42355e-15
Copb2	4.50759e-12	0.0681774	0.198	0.21	8.81323e-08
Selenot	3.44106e-13	0.0680304	0.192	0.197	6.72796e-09
Api5	5.99217e-12	0.0680269	0.15	0.155	1.17159e-07
Surf4	1.04065e-15	0.0679848	0.191	0.187	2.03467e-11
Mfsd1	1.73888e-31	0.067933	0.114	0.111	3.39987e-27
Ssr4	3.22863e-05	0.0678164	0.327	0.287	0.631261
Mrps14	8.95311e-05	0.0678071	0.309	0.295	1
Rbis	1.01549e-10	0.0677971	0.19	0.191	1.98548e-06
Diaph1	3.09218e-16	0.0675423	0.124	0.112	6.04584e-12
Xpr1	3.15873e-29	0.0675325	0.119	0.118	6.17595e-25
Srp72	1.94406e-10	0.0674675	0.189	0.195	3.80103e-06
Selenow	0.0174649	0.0674282	0.467	0.434	1
Med1	1.3249e-21	0.067328	0.12	0.113	2.59044e-17
Ctsl	0.000120337	0.0672609	0.358	0.34	1
Egln1	9.63948e-11	0.0672584	0.182	0.2	1.88471e-06
Lyn	1.66414e-09	0.0672508	0.263	0.265	3.25373e-05
Nbeal1	1.03916e-12	0.0671829	0.282	0.291	2.03177e-08
Fcho2	7.38576e-15	0.0671489	0.251	0.262	1.44406e-10
Bbx	3.01465e-20	0.0670933	0.139	0.141	5.89425e-16
Cltc	1.87564e-05	0.0668917	0.407	0.407	0.366725
Nufip2	2.0795e-21	0.0668875	0.146	0.144	4.06583e-17
Ubr2	3.27399e-22	0.0668777	0.155	0.153	6.4013e-18
Mmp19	1.39733e-46	0.066812	0.158	0.107	2.73206e-42
Tnrc6b	6.06869e-18	0.066798	0.243	0.244	1.18655e-13
Adam23	2.70416e-48	0.0667068	0.199	0.137	5.28717e-44
Tmem63b	1.24453e-24	0.0666785	0.118	0.121	2.4333e-20
Anp32b	0.00197902	0.0666442	0.319	0.289	1
Fam111a	0.396785	0.0666181	0.164	0.159	1
Masp1	8.8814e-41	0.0666066	0.159	0.117	1.73649e-36
Rxylt1	9.01958e-21	0.0664654	0.132	0.141	1.76351e-16
Pik3r1	1.24008e-17	0.0664389	0.14	0.121	2.4246e-13
Sema3a	6.13274e-47	0.0664122	0.108	0.071	1.19907e-42
Cdc5l	3.29582e-09	0.0662862	0.192	0.192	6.44398e-05
Eif3m	5.56059e-05	0.0662759	0.232	0.24	1
Dctpp1	8.60791e-10	0.0661772	0.152	0.138	1.68302e-05
Heg1	2.03449e-06	0.0661428	0.35	0.371	0.0397783
Eny2	0.000556646	0.066103	0.29	0.284	1
Asap2	1.45646e-18	0.0659219	0.149	0.155	2.84768e-14
Kmt5a	4.06663e-13	0.0659028	0.142	0.138	7.95107e-09
Dmac1	2.54155e-14	0.0658575	0.127	0.133	4.96924e-10
Rab5a	8.30364e-17	0.0658383	0.177	0.185	1.62353e-12
Capza2	0.000485054	0.0655842	0.41	0.41	1
Vamp7	4.25302e-21	0.0655616	0.106	0.11	8.3155e-17
Rnasek	0.00198749	0.0654182	0.366	0.355	1
Msx1	1.76888e-38	0.0653006	0.18	0.138	3.45852e-34
Fbxo3	6.77156e-27	0.0652821	0.106	0.108	1.32398e-22
Hsp90aa1	6.43216e-06	0.0651961	0.224	0.196	0.125762
Lars	1.41397e-12	0.0651624	0.159	0.16	2.7646e-08
Pkn2	2.81166e-05	0.065161	0.307	0.314	0.549736
1810037I17Rik	0.00128763	0.0651487	0.38	0.377	1
Arcn1	3.67178e-18	0.065148	0.168	0.172	7.17905e-14
Myo18a	6.15281e-15	0.0650807	0.215	0.221	1.203e-10
Snrpb2	3.02319e-07	0.0650707	0.194	0.204	0.00591094
Eapp	5.5737e-13	0.0650673	0.205	0.212	1.08977e-08
Rbp4	8.2897e-49	0.0648508	0.185	0.125	1.6208e-44
Uggt1	7.59582e-17	0.0647698	0.133	0.125	1.48514e-12
Fam3c	4.77806e-13	0.0647452	0.146	0.15	9.34206e-09
Zfhx3	1.95431e-23	0.0646168	0.102	0.105	3.82106e-19
Ncam1	3.04079e-47	0.0644224	0.206	0.144	5.94536e-43
Nnmt	1.19716e-47	0.0643843	0.112	0.074	2.34068e-43
Clec11a	1.02316e-46	0.0643216	0.147	0.098	2.00048e-42
Rbbp6	1.2947e-11	0.0642846	0.265	0.266	2.53139e-07
Ndufab1	0.000588775	0.064282	0.297	0.291	1
Lcorl	1.19129e-10	0.064229	0.15	0.15	2.32921e-06
Sidt2	1.16603e-32	0.0642195	0.101	0.099	2.27982e-28
Rbm27	1.61539e-15	0.0642148	0.119	0.115	3.1584e-11
Atf7	1.08663e-25	0.0641826	0.139	0.144	2.12457e-21
Fhod1	0.000688874	0.064132	0.114	0.115	1
Hspe1	0.000245084	0.0640134	0.273	0.249	1
Nrd1	7.37173e-13	0.0638641	0.199	0.196	1.44132e-08
Ppp1r2	0.0312658	0.0637897	0.465	0.49	1
Ctnnbip1	0.00681279	0.0637651	0.398	0.425	1
Kifap3	1.98194e-24	0.0635396	0.115	0.118	3.87508e-20
Ldlrap1	3.95751e-13	0.0634474	0.151	0.153	7.73772e-09
Copz2	2.98719e-17	0.0632607	0.149	0.158	5.84056e-13
Huwe1	2.77845e-08	0.0631433	0.266	0.269	0.000543243
Dkk3	3.48616e-47	0.0631428	0.139	0.093	6.81614e-43
Tjp2	1.87853e-19	0.0630712	0.127	0.127	3.6729e-15
Anapc13	3.60576e-12	0.0630412	0.167	0.16	7.04999e-08
Ak3	3.46916e-18	0.0627808	0.135	0.144	6.7829e-14
Wwtr1	0.0100911	0.0626247	0.46	0.485	1
Ccne2	0.162761	0.0625592	0.414	0.401	1
Sh3bgrl	0.126505	0.062533	0.523	0.536	1
Agrn	2.86186e-17	0.0624851	0.218	0.23	5.59551e-13
2310033P09Rik	2.4388e-18	0.0623868	0.12	0.121	4.76835e-14
Ap2a2	4.21075e-16	0.0623843	0.177	0.188	8.23285e-12
Aplnr	0.247	0.062374	0.534	0.535	1
Msrb1	3.65269e-18	0.0622371	0.092	0.104	7.14175e-14
Crtap	1.18443e-18	0.0622323	0.155	0.161	2.31579e-14
Bcl6b	1.89873e-08	0.0621889	0.156	0.16	0.00037124
Morf4l2	2.62413e-06	0.0621237	0.283	0.29	0.0513069
Cox6c	0.00537656	0.0620565	0.475	0.443	1
Mia3	6.04438e-22	0.0619987	0.174	0.175	1.1818e-17
Mapre2	9.41067e-27	0.0619696	0.119	0.119	1.83997e-22
Usp25	9.27667e-15	0.0619041	0.176	0.181	1.81377e-10
Hist1h1b	0.231126	0.0618362	0.447	0.422	1
Cand1	2.20893e-18	0.0617901	0.106	0.103	4.31891e-14
Psma4	0.00076237	0.061734	0.326	0.328	1
Baz2a	7.90166e-30	0.0616778	0.123	0.12	1.54493e-25
Clcn4	2.31253e-25	0.061613	0.123	0.128	4.52146e-21
Ndn	2.22502e-45	0.0615121	0.109	0.072	4.35035e-41
Qk	0.00317192	0.0614744	0.536	0.549	1
Ube3a	4.8779e-12	0.0614668	0.221	0.22	9.53726e-08
Gsk3b	5.50569e-05	0.0614663	0.335	0.346	1
Colec12	2.81038e-38	0.0614344	0.116	0.088	5.49486e-34
Plod2	1.02858e-34	0.0614154	0.105	0.084	2.01107e-30
Eva1a	1.06758e-19	0.061383	0.105	0.108	2.08732e-15
Brwd1	1.61653e-21	0.0612924	0.124	0.13	3.16064e-17
Zc3h15	1.10595e-06	0.0611977	0.263	0.255	0.0216235
Caprin1	9.07216e-08	0.0611964	0.241	0.247	0.00177379
Srsf5	0.0101216	0.0611061	0.357	0.322	1
Spin1	4.17095e-25	0.0610827	0.12	0.126	8.15505e-21
Cdc42bpb	6.17379e-12	0.061053	0.25	0.259	1.2071e-07
Phf14	1.05591e-09	0.0608728	0.244	0.249	2.06451e-05
Sec63	2.59827e-16	0.0608356	0.185	0.193	5.08013e-12
Pum1	8.24773e-13	0.0608132	0.29	0.286	1.6126e-08
Pum2	2.8546e-09	0.0607092	0.248	0.248	5.58132e-05
Atg5	5.27741e-17	0.0607051	0.112	0.117	1.03184e-12
Spats2l	1.19997e-31	0.0606946	0.107	0.095	2.34618e-27
Prkar1a	0.0460163	0.0606455	0.439	0.45	1
Rrbp1	0.0363194	0.060606	0.491	0.46	1
Larp7	1.53491e-08	0.0605011	0.129	0.124	0.000300106
Washc2	5.55473e-31	0.0604769	0.13	0.128	1.08606e-26
Rnf44	2.12896e-30	0.0604663	0.104	0.102	4.16255e-26
Timm13	4.99403e-07	0.0604608	0.289	0.269	0.00976433
Snrpe	0.0542355	0.0604485	0.451	0.423	1
Ptprg	1.49371e-12	0.0603562	0.266	0.273	2.92051e-08
Gkap1	2.06862e-16	0.0603147	0.155	0.162	4.04456e-12
Slc25a4	0.00916181	0.0603134	0.445	0.444	1
Loxl3	4.45374e-48	0.0602497	0.115	0.074	8.70796e-44
Cd276	1.64343e-15	0.060161	0.18	0.195	3.21323e-11
Adgrd1	1.83527e-46	0.0599274	0.16	0.109	3.58832e-42
Wnt9a	2.5196e-46	0.0598517	0.126	0.082	4.92631e-42
Mxra8	1.87261e-28	0.0597783	0.147	0.132	3.66132e-24
Anapc1	5.89413e-12	0.0597703	0.13	0.132	1.15242e-07
Smarca4	2.8853e-08	0.0596989	0.212	0.215	0.000564134
Nipa2	8.945e-19	0.0596976	0.108	0.111	1.74893e-14
Calm3	0.00246012	0.0596873	0.298	0.306	1
2510002D24Rik	1.02066e-23	0.0595518	0.105	0.104	1.9956e-19
H3f3a	0.0412669	0.059534	0.426	0.406	1
Wasl	1.20038e-13	0.0595151	0.19	0.205	2.34698e-09
Tmed7	2.02784e-17	0.0595056	0.142	0.153	3.96483e-13
Dock1	3.24023e-13	0.0593696	0.233	0.242	6.3353e-09
Cyp1b1	7.01933e-47	0.0593448	0.118	0.078	1.37242e-42
Tril	1.43961e-25	0.0592706	0.161	0.163	2.81474e-21
Setd2	1.29497e-14	0.0591097	0.154	0.153	2.53193e-10
Trib1	4.00207e-17	0.0591087	0.142	0.152	7.82484e-13
Lyrm2	3.91091e-17	0.0590853	0.123	0.129	7.64662e-13
Tspan11	1.0497e-47	0.0589506	0.189	0.129	2.05238e-43
Oip5os1	0.000212403	0.0587922	0.361	0.377	1
Nras	3.17159e-08	0.0587701	0.243	0.263	0.000620109
1110065P20Rik	1.91041e-20	0.0587011	0.093	0.104	3.73523e-16
Bad	1.28493e-09	0.0586745	0.189	0.214	2.51229e-05
Rab6a	9.84227e-14	0.0586707	0.211	0.225	1.92436e-09
Faf2	4.56567e-21	0.0586273	0.125	0.13	8.9268e-17
Fam76a	7.28068e-15	0.0585944	0.183	0.197	1.42352e-10
Ppih	5.32892e-09	0.0585364	0.107	0.108	0.000104191
Kif26b	5.71287e-48	0.058535	0.219	0.153	1.11698e-43
Pamr1	2.71282e-45	0.0584578	0.102	0.067	5.3041e-41
Anxa1	3.2763e-06	0.0584216	0.223	0.224	0.0640581
Ncor2	6.47377e-25	0.0583879	0.15	0.157	1.26575e-20
Smndc1	4.2564e-10	0.0583398	0.195	0.196	8.32211e-06
Rad21	2.18605e-06	0.0583138	0.177	0.177	0.0427416
Tcerg1	2.48477e-10	0.058272	0.132	0.129	4.85822e-06
Mdfic	2.36999e-24	0.0582333	0.106	0.104	4.63381e-20
Hipk3	6.06401e-19	0.0581988	0.121	0.132	1.18563e-14
Smarce1	7.47993e-07	0.0581817	0.216	0.232	0.0146247
Cops2	7.99325e-15	0.0580429	0.135	0.142	1.56284e-10
Tmem223	2.06554e-09	0.0580336	0.227	0.241	4.03854e-05
Ipo7	1.71703e-09	0.0580262	0.135	0.144	3.35713e-05
Ier3ip1	7.68627e-07	0.0580027	0.288	0.291	0.0150282
P4ha3	1.73614e-48	0.0579862	0.234	0.169	3.3945e-44
Snhg8	8.72037e-08	0.0579648	0.248	0.239	0.00170501
Churc1	1.28747e-10	0.0579418	0.178	0.177	2.51727e-06
Dact1	5.42827e-46	0.0578985	0.114	0.075	1.06134e-41
Mpc2	6.47637e-10	0.057871	0.198	0.204	1.26626e-05
Cdk16	3.49631e-23	0.0578381	0.108	0.113	6.83599e-19
Wdr82	1.43515e-16	0.0577757	0.115	0.116	2.806e-12
Eci1	9.91563e-15	0.057686	0.136	0.15	1.9387e-10
Gabarapl1	6.46406e-20	0.0575221	0.166	0.169	1.26385e-15
Arid2	3.89532e-22	0.0574697	0.121	0.126	7.61613e-18
Rif1	0.00635866	0.0574687	0.154	0.159	1
Sned1	1.4826e-38	0.057426	0.104	0.084	2.89878e-34
Atp5g3	0.000325608	0.0574249	0.326	0.307	1
Mms22l	0.00278167	0.0573864	0.14	0.114	1
Srpk1	0.000148656	0.0573078	0.217	0.216	1
Limd1	1.01716e-22	0.0570657	0.125	0.122	1.98875e-18
Arl8b	6.44474e-20	0.0570616	0.133	0.137	1.26008e-15
Supt16	6.98054e-06	0.0570491	0.21	0.21	0.136484
Chmp4b	4.27866e-06	0.0569474	0.278	0.282	0.0836563
Suz12	3.25125e-07	0.0568602	0.142	0.14	0.00635684
Tpi1	2.41104e-05	0.0568117	0.208	0.202	0.471406
Ehmt1	1.63423e-12	0.0566681	0.177	0.191	3.19525e-08
Atxn1	1.80209e-28	0.0564378	0.097	0.102	3.52345e-24
Helz	1.8085e-22	0.056355	0.156	0.158	3.53599e-18
Wnt2	8.6214e-47	0.0563046	0.232	0.164	1.68566e-42
Nek7	6.28617e-23	0.0562623	0.119	0.12	1.22907e-18
Tomm5	5.28347e-06	0.0562447	0.219	0.228	0.103302
Mrps6	4.42174e-15	0.0560923	0.091	0.103	8.64539e-11
Atp6v0e	0.00163367	0.056092	0.315	0.296	1
Cox7a2l	0.0184548	0.0560557	0.475	0.475	1
Cnih4	2.91411e-05	0.0560254	0.257	0.257	0.569767
Man2a1	6.33324e-23	0.0560099	0.178	0.185	1.23828e-18
Nav3	8.47624e-25	0.0559871	0.133	0.141	1.65727e-20
Gxylt2	3.03066e-46	0.0559761	0.149	0.103	5.92555e-42
Bcat1	5.92126e-50	0.0558902	0.256	0.182	1.15772e-45
Phf12	1.11824e-22	0.055824	0.101	0.101	2.18639e-18
Gigyf2	1.5914e-25	0.0557881	0.13	0.13	3.1115e-21
Tead2	5.56099e-29	0.0557868	0.096	0.102	1.08728e-24
Naa15	6.24392e-11	0.0557396	0.134	0.128	1.22081e-06
Ptp4a2	2.58662e-05	0.0557304	0.326	0.32	0.505736
Kdm5b	4.63292e-21	0.0556375	0.142	0.147	9.05828e-17
Lrrn4cl	5.55699e-47	0.0556297	0.133	0.089	1.0865e-42
Fam50a	6.14127e-18	0.0554366	0.137	0.141	1.20074e-13
Man1a2	5.10291e-12	0.055362	0.191	0.202	9.97722e-08
Rnh1	1.04969e-09	0.0553405	0.17	0.179	2.05236e-05
Man1a	5.78348e-13	0.0553228	0.237	0.26	1.13079e-08
Hnrnpa2b1	0.0264227	0.0553113	0.38	0.35	1
Tpd52l2	4.55397e-08	0.0552751	0.261	0.277	0.000890392
Ecm2	2.97113e-30	0.0552614	0.135	0.12	5.80915e-26
Acadm	9.33074e-21	0.0549578	0.129	0.139	1.82435e-16
Med13l	1.52235e-27	0.0548861	0.137	0.14	2.9765e-23
Ppp2r1a	4.21525e-16	0.0547964	0.191	0.193	8.24166e-12
Edf1	0.151588	0.0547477	0.442	0.421	1
Chchd1	0.000285419	0.0547004	0.26	0.266	1
Pik3ca	1.62492e-27	0.0546831	0.115	0.117	3.17704e-23
Uqcc3	2.5539e-05	0.0546435	0.305	0.32	0.499339
B3gnt9	5.97357e-48	0.0544893	0.124	0.083	1.16795e-43
Etnk1	4.81377e-07	0.0544585	0.208	0.217	0.00941188
Mpc1	2.04354e-06	0.0544123	0.247	0.259	0.0399552
Dtymk	1.08186e-06	0.054366	0.16	0.165	0.0211525
Aff4	1.58608e-16	0.0543251	0.169	0.179	3.1011e-12
Trappc2l	1.03997e-08	0.0542502	0.206	0.226	0.000203335
Mindy2	8.02306e-15	0.0542156	0.167	0.181	1.56867e-10
Epb41l3	2.26275e-49	0.0541799	0.121	0.075	4.42413e-45
Zfp560	7.55388e-16	0.0540779	0.141	0.148	1.47694e-11
Romo1	0.000325886	0.0540629	0.312	0.302	1
Sf3b5	2.65553e-05	0.0539513	0.231	0.228	0.519209
Psmd7	0.000226625	0.0539118	0.312	0.311	1
Aldh2	1.60457e-23	0.0538766	0.116	0.124	3.13725e-19
Aopep	6.07236e-06	0.0537074	0.251	0.237	0.118727
Tnks2	1.04618e-10	0.0536314	0.247	0.255	2.04549e-06
Rlim	2.06605e-21	0.0536197	0.108	0.104	4.03955e-17
Ep400	1.50442e-10	0.0535701	0.158	0.157	2.94144e-06
Epb41l4aos	1.53733e-24	0.0535457	0.091	0.1	3.00578e-20
Rtn3	1.94326e-08	0.0535276	0.259	0.257	0.000379946
Birc6	0.00241035	0.053494	0.293	0.315	1
Llph	6.40472e-06	0.0533909	0.239	0.23	0.125225
Msantd4	2.5619e-23	0.0533376	0.094	0.1	5.00904e-19
Tmem106b	1.50681e-24	0.0533181	0.14	0.146	2.94612e-20
Ubr3	4.67484e-25	0.0533036	0.104	0.107	9.14025e-21
Os9	3.83902e-22	0.0532014	0.17	0.176	7.50605e-18
Clspn	0.79856	0.0531949	0.427	0.417	1
Ubap2	2.24071e-08	0.0531274	0.155	0.16	0.000438104
Supt6	1.44202e-18	0.0531233	0.151	0.152	2.81944e-14
Hnrnpa1	0.066064	0.053113	0.375	0.375	1
Dync1li2	3.09205e-22	0.0530862	0.132	0.139	6.04557e-18
Ms4a4d	6.38353e-48	0.053053	0.112	0.072	1.24811e-43
Aida	2.83976e-16	0.0529076	0.138	0.15	5.5523e-12
Smarcc2	4.33291e-12	0.0528837	0.16	0.169	8.47171e-08
Dhx9	1.07968e-06	0.0527975	0.226	0.226	0.0211099
Glo1	1.34392e-06	0.0525834	0.228	0.244	0.0262763
Dram1	1.06598e-45	0.0525727	0.121	0.082	2.08421e-41
Zc3h13	7.64914e-07	0.0525531	0.207	0.221	0.0149556
Rrm1	0.00186044	0.0525508	0.251	0.215	1
Mif	0.00018114	0.0525256	0.18	0.161	1
Nemf	8.66753e-15	0.0525127	0.134	0.136	1.69467e-10
Dctn1	5.04494e-16	0.052476	0.164	0.167	9.86387e-12
1300002E11Rik	8.17279e-21	0.0524487	0.104	0.115	1.59794e-16
Scand1	0.000995058	0.0523998	0.371	0.345	1
Bzw2	2.5287e-16	0.0523932	0.113	0.116	4.94412e-12
Rtf1	0.000247667	0.052368	0.307	0.315	1
Rfc1	8.8208e-08	0.0523383	0.126	0.126	0.00172464
Omd	3.53085e-47	0.0523246	0.188	0.127	6.90352e-43
Ssc5d	5.71379e-49	0.0523049	0.113	0.07	1.11716e-44
Rap2a	3.87497e-17	0.0522402	0.174	0.188	7.57634e-13
Rsrc1	4.14097e-20	0.0522299	0.111	0.115	8.09642e-16
Dnajc1	2.77954e-10	0.0521535	0.212	0.23	5.43455e-06
Ckap2	0.714171	0.0521165	0.524	0.525	1
BC005561	2.54077e-09	0.0521163	0.208	0.225	4.96771e-05
Use1	1.14741e-23	0.0520827	0.142	0.144	2.24342e-19
Cip2a	0.0068238	0.0520757	0.395	0.349	1
Bptf	3.2558e-08	0.0520456	0.31	0.303	0.000636574
Gfpt2	1.15462e-44	0.0520096	0.114	0.078	2.25752e-40
Mosmo	2.23385e-24	0.0520001	0.108	0.111	4.36763e-20
Pura	5.64213e-09	0.0519596	0.307	0.305	0.000110315
Commd6	1.78003e-10	0.0519393	0.171	0.179	3.48032e-06
Brd4	9.96072e-07	0.0518922	0.242	0.262	0.0194752
Ash1l	1.60517e-10	0.0518813	0.323	0.325	3.13844e-06
Cnpy2	2.73987e-08	0.051839	0.231	0.235	0.000535699
Fgd5	4.88836e-06	0.0518104	0.288	0.308	0.0955773
Lats2	1.69664e-16	0.0517852	0.186	0.2	3.31728e-12
Gorasp2	4.04996e-14	0.0517077	0.151	0.161	7.91848e-10
Chd3	0.0326488	0.051689	0.134	0.126	1
Esd	0.00742152	0.0515767	0.294	0.31	1
Rfxap	2.99614e-15	0.0515395	0.108	0.111	5.85805e-11
Cnot1	3.8645e-11	0.0514879	0.152	0.149	7.55588e-07
2610001J05Rik	8.73626e-18	0.0514656	0.13	0.141	1.70811e-13
Iqsec1	1.54929e-31	0.0514017	0.104	0.108	3.02917e-27
Calm1	0.581991	0.0513679	0.82	0.823	1
Ppp4r3b	4.14233e-13	0.0513454	0.208	0.213	8.09909e-09
Nudcd2	4.86995e-09	0.0513289	0.136	0.149	9.52173e-05
Tax1bp1	0.000383538	0.051318	0.362	0.361	1
Dusp7	2.35712e-27	0.0513061	0.107	0.113	4.60864e-23
Zfp260	1.24028e-17	0.0512672	0.146	0.161	2.42499e-13
Sbf2	2.70542e-20	0.0512637	0.132	0.146	5.28963e-16
Utp3	5.97983e-09	0.0512033	0.171	0.175	0.000116918
Epha3	4.32537e-48	0.0511508	0.145	0.096	8.45697e-44
Diaph3	0.10235	0.0511247	0.413	0.39	1
Scara3	2.9725e-46	0.0510985	0.116	0.076	5.81184e-42
Myo1c	6.0871e-13	0.0510834	0.243	0.26	1.19015e-08
Ahcyl1	1.57207e-21	0.0510683	0.103	0.113	3.07372e-17
Pdcd4	1.74263e-14	0.0510345	0.193	0.193	3.4072e-10
Mcts1	1.5607e-10	0.050974	0.176	0.189	3.05148e-06
Cmas	1.71287e-12	0.05097	0.108	0.121	3.349e-08
Shc4	8.9416e-46	0.0509689	0.169	0.118	1.74826e-41
Kcnk2	2.84609e-48	0.0509628	0.212	0.147	5.56467e-44
Ddx17	6.19857e-10	0.0509544	0.307	0.316	1.21194e-05
Hist1h2bk	0.455353	0.0509498	0.338	0.327	1
Pnpla8	4.46272e-17	0.0509285	0.148	0.163	8.72551e-13
H2afz	0.127002	0.0508935	0.459	0.441	1
Cpsf2	1.23042e-08	0.0508701	0.114	0.119	0.000240571
Gopc	5.51143e-22	0.0508421	0.11	0.115	1.0776e-17
Gnb4	2.96272e-11	0.0508416	0.254	0.271	5.79271e-07
Gpatch11	9.20502e-14	0.0507561	0.11	0.117	1.79976e-09
Desi2	1.13484e-17	0.0506685	0.143	0.156	2.21884e-13
Mvb12b	4.37654e-20	0.0505837	0.113	0.12	8.55701e-16
Vmp1	4.67029e-16	0.0505745	0.139	0.152	9.13135e-12
Pclaf	0.0191845	0.0505274	0.481	0.453	1
Rprml	3.52081e-46	0.0504983	0.117	0.078	6.88388e-42
Pafah1b2	2.55411e-12	0.0504341	0.18	0.197	4.9938e-08
Efhd2	1.11476e-22	0.0504032	0.105	0.105	2.17959e-18
Gclm	4.42428e-10	0.0503502	0.161	0.172	8.65034e-06
Rreb1	1.42861e-24	0.0503165	0.098	0.105	2.79321e-20
Tns3	8.82302e-26	0.050314	0.096	0.101	1.72508e-21
Uqcr10	0.0218901	0.0502982	0.37	0.338	1
Kidins220	6.07998e-31	0.0502665	0.101	0.099	1.18876e-26
Srp19	0.00414384	0.0500419	0.283	0.286	1
Uba1	1.28696e-07	0.0500395	0.222	0.237	0.00251626
Mki67	0.53784	0.049998	0.526	0.525	1
Pros1	2.33334e-12	0.049958	0.235	0.247	4.56215e-08
Utrn	2.11021e-08	0.0499554	0.383	0.385	0.000412588
Chrac1	1.02673e-09	0.0499514	0.216	0.225	2.00746e-05
Rac1	0.193661	0.0499261	0.564	0.564	1
Vps4b	7.2517e-14	0.0498742	0.164	0.177	1.41785e-09
Fam114a1	5.76404e-28	0.0498513	0.105	0.101	1.12699e-23
Rb1	2.94017e-20	0.049833	0.123	0.127	5.74862e-16
Mrps5	6.24818e-09	0.0497762	0.148	0.159	0.000122164
Brd2	1.41672e-06	0.0497473	0.299	0.311	0.0276997
Sppl2a	6.61183e-12	0.0496701	0.233	0.249	1.29274e-07
Cct2	0.000227516	0.0496092	0.284	0.289	1
1700025G04Rik	1.92254e-20	0.0495338	0.133	0.148	3.75894e-16
Unc5c	9.38406e-47	0.0494734	0.261	0.188	1.83477e-42
4930453N24Rik	1.37443e-15	0.0494348	0.095	0.1	2.68729e-11
2210016L21Rik	2.89195e-17	0.0494012	0.168	0.178	5.65435e-13
Aspm	0.106697	0.0493256	0.562	0.587	1
Nedd8	0.0573308	0.0492847	0.475	0.441	1
Gm2788	0.0204717	0.0492441	0.382	0.343	1
Nfib	0.000732011	0.0491637	0.37	0.355	1
Idi1	5.9823e-13	0.0491558	0.181	0.152	1.16966e-08
Wdfy3	7.40639e-26	0.0489859	0.131	0.136	1.4481e-21
Zzef1	7.03793e-24	0.0489498	0.109	0.113	1.37606e-19
Golga4	6.46175e-16	0.0488651	0.145	0.154	1.2634e-11
Ubl4a	8.35466e-13	0.0487289	0.105	0.111	1.6335e-08
Ehmt2	8.62886e-17	0.0486057	0.135	0.136	1.68712e-12
Ap3s1	7.27841e-09	0.048553	0.179	0.203	0.000142307
Fbn2	5.92711e-47	0.0484216	0.239	0.173	1.15887e-42
Psap	0.0497089	0.0483816	0.317	0.288	1
Crybg3	3.10529e-12	0.0483525	0.141	0.149	6.07146e-08
Golim4	9.69091e-15	0.0482611	0.175	0.193	1.89477e-10
Dgcr6	1.28276e-16	0.0482566	0.111	0.129	2.50806e-12
Bmp1	3.83162e-20	0.0482186	0.174	0.176	7.49159e-16
Rassf9	7.17385e-28	0.0482101	0.108	0.113	1.40263e-23
Mphosph8	1.45912e-09	0.0481988	0.167	0.164	2.85288e-05
2025-09-11	2.54619e-13	0.0481566	0.205	0.219	4.97831e-09
Ube2l3	0.0112722	0.0481141	0.329	0.334	1
Mrps34	7.02931e-10	0.0480797	0.159	0.173	1.37437e-05
Gpx1	0.00944549	0.047981	0.407	0.381	1
Spag7	2.58498e-10	0.047976	0.152	0.168	5.05414e-06
Lsm10	1.06385e-23	0.0479597	0.095	0.105	2.08004e-19
Vps37a	3.57541e-26	0.0479419	0.107	0.115	6.99065e-22
Stox2	8.49439e-13	0.0479365	0.208	0.225	1.66082e-08
Spata6	1.50346e-22	0.0478888	0.144	0.146	2.93957e-18
Srek1ip1	1.58326e-18	0.0478713	0.109	0.115	3.09559e-14
4930402H24Rik	1.45714e-32	0.047825	0.11	0.11	2.849e-28
Dennd6a	2.49614e-18	0.0478136	0.129	0.138	4.88045e-14
Fbxo11	3.18569e-20	0.0477793	0.133	0.14	6.22867e-16
Strn3	1.65142e-13	0.0477398	0.208	0.227	3.22885e-09
Suclg2	1.74262e-17	0.0477224	0.095	0.102	3.40717e-13
Ube2a	0.00102489	0.0476799	0.223	0.237	1
Cpz	2.41249e-46	0.0476299	0.268	0.192	4.7169e-42
Lage3	2.19959e-09	0.0475316	0.162	0.169	4.30065e-05
Pdlim5	8.05045e-10	0.047457	0.243	0.263	1.57402e-05
Usp9x	3.27208e-14	0.0474471	0.193	0.21	6.39756e-10
Tmem132c	7.70647e-48	0.0474017	0.195	0.132	1.50677e-43
Sdhaf4	3.75654e-13	0.047373	0.147	0.157	7.3448e-09
Ticrr	0.077926	0.0473252	0.354	0.355	1
Atp2a2	1.7302e-10	0.047294	0.197	0.205	3.38289e-06
2025-03-07	4.36315e-15	0.0472895	0.178	0.184	8.53084e-11
F2r	1.24936e-15	0.0472813	0.208	0.207	2.44275e-11
Lrrn2	6.31915e-48	0.0472065	0.158	0.107	1.23552e-43
Vegfd	6.16151e-47	0.0471561	0.117	0.077	1.2047e-42
Oxct1	1.3739e-14	0.0470927	0.098	0.103	2.68625e-10
Ddx23	5.979e-16	0.0470572	0.099	0.1	1.16901e-11
Arl6ip4	5.89322e-07	0.047055	0.169	0.183	0.0115224
Ergic2	1.60248e-08	0.0470168	0.183	0.193	0.000313317
Mrpl54	1.19711e-06	0.0469804	0.236	0.241	0.0234059
Pdha1	3.40681e-17	0.046944	0.092	0.106	6.66099e-13
Dnajc3	1.41717e-09	0.0469164	0.23	0.24	2.77085e-05
Tnrc18	3.4204e-20	0.0468467	0.155	0.163	6.68756e-16
Ndufb5	0.0316541	0.0467848	0.373	0.372	1
Grem2	4.53028e-50	0.0467577	0.181	0.124	8.8576e-46
Prc1	0.917253	0.0467402	0.565	0.572	1
Atxn2	4.90084e-24	0.0466336	0.116	0.121	9.58211e-20
Ubp1	1.26798e-22	0.0466277	0.109	0.113	2.47915e-18
Bdnf	1.93816e-47	0.0464688	0.298	0.218	3.78949e-43
Alkbh5	8.00843e-15	0.0464208	0.156	0.176	1.56581e-10
Aup1	3.31054e-19	0.046316	0.156	0.157	6.47277e-15
Hist1h2ak	0.116564	0.0462312	0.403	0.406	1
Gnai3	4.20428e-11	0.0461795	0.168	0.183	8.22021e-07
Lgals9	1.02856e-06	0.0461699	0.34	0.361	0.0201103
Pbxip1	1.50567e-25	0.0460359	0.119	0.126	2.94389e-21
Dio3	5.84652e-48	0.0460249	0.29	0.211	1.14311e-43
Col18a1	0.577539	0.0460156	0.478	0.518	1
Pole3	2.86178e-10	0.0459118	0.106	0.111	5.59536e-06
Ufl1	3.71798e-21	0.0458446	0.103	0.11	7.2694e-17
Rnf6	3.70652e-19	0.0457902	0.109	0.117	7.24698e-15
Pdcd6ip	4.23281e-07	0.0457695	0.25	0.269	0.008276
Plekha1	3.7751e-15	0.0457475	0.155	0.161	7.38108e-11
Znfx1	1.72588e-30	0.045665	0.105	0.111	3.37443e-26
Il1r1	1.82266e-25	0.0456275	0.116	0.116	3.56366e-21
Ace	3.04486e-13	0.0455717	0.235	0.241	5.95331e-09
Sfxn1	8.10838e-11	0.0455711	0.103	0.113	1.58535e-06
Npepps	1.36783e-24	0.0455578	0.101	0.113	2.67437e-20
Erc1	1.34179e-23	0.0455194	0.139	0.141	2.62346e-19
AW551984	7.88476e-49	0.045407	0.183	0.121	1.54163e-44
Tmeff2	1.00061e-46	0.0453928	0.135	0.088	1.9564e-42
Fosb	6.33451e-11	0.0452769	0.156	0.168	1.23852e-06
Kat6a	2.32714e-14	0.0451374	0.167	0.174	4.55003e-10
Adam33	1.3068e-45	0.0450794	0.138	0.093	2.55506e-41
Arhgdig	6.34444e-29	0.0450363	0.197	0.156	1.24046e-24
Fgf2	1.3038e-46	0.0450228	0.103	0.066	2.54919e-42
Clip1	1.35807e-23	0.0449256	0.129	0.137	2.6553e-19
Tmem263	2.13726e-20	0.0449148	0.087	0.1	4.17876e-16
Usp1	0.0324707	0.0448761	0.122	0.121	1
Rab2a	0.0241037	0.0448333	0.429	0.431	1
Ktn1	2.573e-05	0.0448023	0.409	0.412	0.503073
Jak1	0.00290002	0.0447168	0.465	0.46	1
Ankhd1	8.60611e-20	0.0446164	0.117	0.119	1.68267e-15
Lgi2	4.9722e-46	0.0446047	0.115	0.076	9.72165e-42
Dhx40	3.62361e-25	0.0445733	0.095	0.1	7.08488e-21
Airn	1.4559e-33	0.0445721	0.1	0.105	2.84657e-29
Tmed10	0.0691194	0.0444704	0.428	0.432	1
Selenos	1.37036e-12	0.0444109	0.129	0.148	2.67934e-08
Vps13a	1.00932e-11	0.0443731	0.148	0.147	1.97342e-07
Sertad2	6.7657e-19	0.0443269	0.131	0.14	1.32283e-14
Rab22a	7.37801e-23	0.0443214	0.12	0.129	1.44255e-18
Tbca	0.03776	0.0443033	0.335	0.319	1
Rnaseh2c	1.35257e-06	0.0442152	0.211	0.214	0.0264454
Bola1	1.6948e-11	0.0441898	0.101	0.108	3.31368e-07
Ube2r2	0.00142327	0.0441325	0.337	0.357	1
Ssrp1	0.000241239	0.0441258	0.186	0.195	1
Maco1	3.12261e-20	0.0441105	0.143	0.152	6.10533e-16
Spon2	1.34559e-45	0.0441072	0.129	0.086	2.6309e-41
Yy1	2.87266e-05	0.0440862	0.283	0.294	0.561663
Csad	9.08365e-27	0.0440467	0.092	0.101	1.77604e-22
Pgd	2.32575e-15	0.044027	0.105	0.118	4.54731e-11
Mamdc2	2.51134e-48	0.0439952	0.102	0.064	4.91018e-44
Dkk2	1.7797e-34	0.0438853	0.112	0.095	3.47967e-30
Hist1h3f	0.613887	0.0438764	0.112	0.101	1
Msc	2.97438e-48	0.0438079	0.226	0.162	5.8155e-44
Zbtb7a	2.56397e-13	0.0437901	0.24	0.253	5.01307e-09
Pik3c2b	4.07663e-19	0.0437551	0.114	0.12	7.97062e-15
Son	0.15055	0.0437422	0.41	0.39	1
Lig1	0.0416529	0.0437295	0.298	0.267	1
Cat	8.29192e-25	0.0436482	0.109	0.117	1.62124e-20
Rbm25	0.00467168	0.043637	0.368	0.353	1
Lipa	1.16728e-10	0.0435828	0.181	0.183	2.28227e-06
Hsbp1	0.00239679	0.0435497	0.345	0.344	1
Atrx	0.00368373	0.0435226	0.453	0.425	1
Tenm3	9.21857e-50	0.0435168	0.197	0.133	1.80242e-45
Mtf2	2.00857e-08	0.0435044	0.105	0.11	0.000392716
H2afj	0.00385837	0.0434538	0.21	0.188	1
Ccdc50	6.17404e-11	0.0434253	0.194	0.208	1.20715e-06
Zfp131	7.97306e-17	0.0434196	0.102	0.104	1.55889e-12
Pop5	0.000173894	0.0434016	0.222	0.23	1
Tmem173	3.22247e-18	0.0433715	0.169	0.173	6.30058e-14
Ndst1	3.10573e-16	0.0432202	0.183	0.2	6.07232e-12
Med19	6.08429e-12	0.043215	0.109	0.118	1.1896e-07
Efr3a	5.19339e-16	0.0432143	0.127	0.141	1.01541e-11
Carnmt1	1.8089e-13	0.0431746	0.095	0.108	3.53676e-09
Bmper	1.24352e-47	0.0431372	0.164	0.11	2.43134e-43
Ndufa2	0.101764	0.0430884	0.367	0.338	1
Anxa4	1.97674e-14	0.0429803	0.113	0.135	3.86492e-10
Sec61a1	4.01535e-17	0.0429583	0.148	0.158	7.85081e-13
Smim11	0.000410885	0.0429051	0.3	0.316	1
Nsrp1	7.96123e-13	0.0428855	0.143	0.151	1.55658e-08
Arhgap1	1.6326e-24	0.0428401	0.102	0.111	3.19206e-20
Smdt1	0.0724413	0.0426331	0.408	0.415	1
Acyp2	3.04461e-18	0.0426241	0.112	0.124	5.95282e-14
Trip12	9.50741e-13	0.0425807	0.216	0.23	1.85889e-08
Gm48614	4.83554e-39	0.0425239	0.281	0.21	9.45445e-35
Pgrmc2	1.23505e-18	0.042509	0.127	0.139	2.41478e-14
Rab1b	9.41952e-07	0.0423385	0.236	0.258	0.0184171
Smim10l1	2.39011e-06	0.0423282	0.273	0.3	0.0467314
Ptk2	5.54489e-16	0.042322	0.196	0.205	1.08414e-11
Fez1	3.29567e-47	0.0423106	0.109	0.072	6.44369e-43
Crebbp	4.61755e-16	0.0422743	0.227	0.236	9.02823e-12
Cenpa	0.523169	0.0422618	0.489	0.479	1
Ccn4	9.33377e-33	0.0422422	0.24	0.194	1.82494e-28
Fdx1	3.5053e-16	0.0422388	0.116	0.135	6.85357e-12
Pnrc2	5.00387e-11	0.0421727	0.177	0.192	9.78356e-07
Bin1	1.10011e-14	0.0421508	0.089	0.104	2.15094e-10
Ncapg2	0.212402	0.0421323	0.28	0.252	1
Eif4g3	0.000144863	0.0420989	0.269	0.303	1
Mapk1ip1l	5.38468e-19	0.0419895	0.114	0.118	1.05281e-14
Fmod	1.02439e-47	0.0419388	0.156	0.104	2.00289e-43
Aqr	5.87717e-15	0.0419005	0.108	0.106	1.1491e-10
Ly96	1.03895e-26	0.0418617	0.096	0.101	2.03136e-22
Pnrc1	0.00439107	0.0418415	0.341	0.347	1
Adcyap1r1	3.47123e-47	0.0418174	0.157	0.107	6.78696e-43
Spcs3	1.31505e-11	0.0417595	0.108	0.113	2.57118e-07
Ccdc8	7.02477e-49	0.0417506	0.175	0.118	1.37348e-44
Rpp21	8.00326e-07	0.0417481	0.185	0.192	0.015648
Twist2	1.52581e-47	0.0416792	0.197	0.135	2.98327e-43
Cep55	0.301313	0.0416778	0.53	0.537	1
Rab1a	8.86423e-05	0.0416776	0.283	0.298	1
Sntb2	1.72728e-05	0.0416478	0.306	0.324	0.337718
Tmem200a	2.76925e-47	0.0416341	0.284	0.204	5.41443e-43
Kmt5b	2.36167e-24	0.0415903	0.122	0.127	4.61754e-20
Tmx3	1.23912e-11	0.0415641	0.194	0.206	2.42272e-07
Gspt1	2.10068e-05	0.0415584	0.223	0.238	0.410724
Svil	7.26164e-08	0.0414706	0.274	0.291	0.0014198
Tulp4	5.64448e-12	0.0414381	0.234	0.246	1.10361e-07
Eid1	0.0157035	0.0414273	0.414	0.434	1
Copg1	6.20301e-20	0.0413197	0.123	0.136	1.21281e-15
Nin	1.57577e-09	0.041278	0.135	0.136	3.08095e-05
Zfp804a	3.77919e-47	0.0412742	0.339	0.244	7.38907e-43
Pgls	0.00181936	0.04124	0.325	0.31	1
Zfr	7.05618e-13	0.0412078	0.17	0.181	1.37962e-08
Zfp469	5.82182e-47	0.0411098	0.139	0.095	1.13828e-42
Cul5	1.95972e-16	0.0410849	0.125	0.136	3.83165e-12
Snw1	2.15352e-07	0.0410601	0.204	0.22	0.00421056
Srrm1	0.00169807	0.0410545	0.337	0.334	1
Spata13	1.01013e-15	0.0409468	0.112	0.113	1.97501e-11
Rnf111	3.10222e-20	0.0409343	0.136	0.139	6.06545e-16
Mapk1	4.21778e-10	0.0408681	0.178	0.191	8.24661e-06
Nudcd3	2.23432e-06	0.0408483	0.262	0.272	0.0436853
Ccnb2	0.0120882	0.0408441	0.535	0.507	1
Pabpn1	0.00154528	0.0408382	0.333	0.338	1
Wnt11	3.81841e-46	0.0408197	0.176	0.12	7.46576e-42
Shroom4	1.95604e-13	0.0407993	0.098	0.104	3.82446e-09
F5	3.22569e-46	0.0407488	0.157	0.107	6.30686e-42
Tshz3	4.22452e-29	0.0407165	0.11	0.104	8.25978e-25
Lpar6	0.00510953	0.0407145	0.281	0.3	1
Wbp4	1.36513e-06	0.0406412	0.225	0.242	0.026691
Clcn3	8.67179e-18	0.0406248	0.108	0.113	1.69551e-13
Cpne1	6.12755e-25	0.0405548	0.109	0.115	1.19806e-20
Camta1	3.30149e-12	0.0404976	0.159	0.17	6.45508e-08
Actr1b	2.52879e-17	0.040455	0.11	0.118	4.94428e-13
Slc1a3	5.95752e-41	0.0404342	0.15	0.11	1.16481e-36
Selenon	1.34869e-28	0.0402308	0.11	0.109	2.63696e-24
Ndufc1	0.0253438	0.0402242	0.307	0.307	1
Hp1bp3	1.07008e-07	0.0402133	0.238	0.244	0.00209223
Cwc25	6.4122e-26	0.0402118	0.099	0.102	1.25371e-21
Mis18bp1	0.570972	0.0402071	0.504	0.506	1
Tsc22d2	1.61551e-15	0.0400941	0.107	0.12	3.15864e-11
Dpy30	1.91892e-06	0.0400779	0.166	0.176	0.0375188
Ralgds	1.94289e-19	0.0400215	0.143	0.158	3.79873e-15
Tmem45a	1.69219e-47	0.0399946	0.163	0.11	3.30857e-43
St13	0.002873	0.0399531	0.333	0.333	1
Scg3	1.63152e-48	0.0398833	0.124	0.082	3.18995e-44
Chek1	0.00671437	0.0398531	0.329	0.298	1
Bcl10	1.79006e-09	0.0398502	0.215	0.235	3.49993e-05
Timm8a1	3.93419e-10	0.0398079	0.106	0.109	7.69213e-06
Icam1	2.71542e-05	0.0397821	0.109	0.124	0.530918
Lamb2	1.79681e-18	0.0397164	0.171	0.179	3.51312e-14
Tram2	2.25572e-27	0.0396729	0.112	0.113	4.41039e-23
Rabep1	7.20368e-18	0.0396418	0.151	0.166	1.40846e-13
Nkapd1	1.56635e-19	0.0396386	0.109	0.116	3.06253e-15
Tnpo1	2.26119e-16	0.0395864	0.12	0.126	4.42108e-12
Ddb1	2.2701e-07	0.0395312	0.235	0.252	0.00443849
Sbspon	1.36105e-48	0.0394304	0.143	0.094	2.66112e-44
Smc6	0.000423853	0.0393514	0.215	0.217	1
Itga11	3.00529e-45	0.0393209	0.136	0.092	5.87594e-41
Slirp	6.11696e-07	0.0393058	0.192	0.204	0.0119599
Dio2	1.28055e-45	0.0392776	0.26	0.19	2.50373e-41
Psmc3	0.00320053	0.0392173	0.31	0.317	1
Akap9	3.41098e-10	0.0391749	0.211	0.222	6.66914e-06
Erbin	1.37516e-15	0.0391289	0.168	0.186	2.6887e-11
Larp4	2.50904e-09	0.0390795	0.152	0.164	4.90567e-05
Ubr4	5.69038e-13	0.0390114	0.17	0.183	1.11258e-08
Dnajb6	0.0339778	0.0390073	0.334	0.353	1
Slu7	5.06656e-23	0.0389875	0.102	0.11	9.90613e-19
Dhx58os	4.27993e-48	0.0389584	0.268	0.191	8.36811e-44
Zfp664	3.80785e-05	0.0389446	0.256	0.283	0.74451
Med21	0.0180677	0.0389353	0.273	0.298	1
Galnt17	5.19888e-48	0.038875	0.183	0.124	1.01648e-43
Mrps15	5.89051e-09	0.0388587	0.145	0.155	0.000115171
Plin3	7.92042e-19	0.0388401	0.091	0.109	1.5486e-14
Tram1	1.5569e-07	0.038816	0.211	0.228	0.00304406
Lin7c	2.64643e-16	0.0388011	0.106	0.114	5.1743e-12
Nbr1	2.73112e-25	0.0387842	0.099	0.107	5.33989e-21
Ncapd2	0.874902	0.0387493	0.305	0.295	1
Dip2b	2.80402e-24	0.0387191	0.119	0.119	5.48242e-20
Ola1	2.1695e-07	0.0386867	0.128	0.147	0.00424181
Bdh2	3.07361e-47	0.0386717	0.264	0.197	6.00952e-43
Uhmk1	3.49836e-13	0.0385069	0.1	0.105	6.83999e-09
Gm26682	1.94167e-48	0.0384799	0.134	0.088	3.79636e-44
4833439L19Rik	3.59679e-20	0.0384537	0.12	0.133	7.03245e-16
Clip4	1.73559e-45	0.0384077	0.112	0.074	3.39343e-41
Prr16	1.34136e-48	0.0383606	0.194	0.135	2.62264e-44
Psma7	0.294201	0.0382913	0.413	0.398	1
Hint3	3.22825e-13	0.0382893	0.12	0.138	6.31188e-09
Tpx2	0.0771179	0.0382823	0.553	0.538	1
Ccpg1	3.13437e-22	0.0382424	0.129	0.138	6.12832e-18
Adss	1.1202e-09	0.0381789	0.176	0.189	2.19022e-05
Ephb2	9.54614e-48	0.0381726	0.275	0.198	1.86646e-43
Zmpste24	7.30921e-13	0.0381018	0.146	0.16	1.4291e-08
Hist1h2ab	0.503275	0.0380954	0.478	0.473	1
Ghitm	5.23924e-07	0.0380081	0.203	0.222	0.0102438
Rcc2	7.47123e-11	0.0379613	0.122	0.123	1.46078e-06
Zfp277	8.94244e-23	0.0378463	0.1	0.107	1.74843e-18
Nipbl	3.00639e-05	0.037832	0.306	0.328	0.58781
Ypel5	3.70993e-18	0.0377558	0.173	0.192	7.25366e-14
Rnps1	0.000819489	0.0377552	0.232	0.245	1
Eea1	9.52918e-13	0.0377466	0.171	0.187	1.86315e-08
Kdm6b	8.19706e-22	0.0377286	0.137	0.148	1.60269e-17
Col8a2	3.52757e-48	0.0377228	0.165	0.113	6.8971e-44
Mylk	4.31122e-19	0.0377103	0.14	0.155	8.42929e-15
Vkorc1	1.62507e-05	0.0376593	0.219	0.242	0.317734
Mxd3	0.00696322	0.0375526	0.534	0.553	1
Etl4	6.41017e-19	0.0374995	0.177	0.186	1.25332e-14
Zrsr2	1.50453e-09	0.0374301	0.174	0.188	2.94165e-05
Zswim6	1.3078e-25	0.0374182	0.113	0.123	2.55701e-21
Hs6st2	1.96281e-47	0.0374011	0.206	0.147	3.83769e-43
Map6	3.40726e-48	0.0373949	0.101	0.063	6.66188e-44
Nectin3	5.4099e-27	0.0373938	0.102	0.107	1.05774e-22
Prokr2	4.49495e-46	0.037372	0.283	0.208	8.78853e-42
Fgf7	9.18082e-46	0.0373586	0.115	0.076	1.79503e-41
Mapre1	0.177649	0.0373426	0.386	0.409	1
G3bp2	0.00150508	0.0373412	0.285	0.303	1
Trim8	5.50052e-22	0.0373258	0.088	0.103	1.07546e-17
Mrpl21	5.41113e-06	0.0373127	0.156	0.174	0.105798
Mrpl53	2.79198e-06	0.0372935	0.211	0.226	0.0545888
Bod1	9.15371e-12	0.0372559	0.119	0.139	1.78973e-07
Pycr1	5.05314e-39	0.0372558	0.177	0.132	9.8799e-35
Tbc1d9b	8.79185e-23	0.0372538	0.115	0.124	1.71898e-18
Furin	9.48717e-26	0.0372425	0.126	0.134	1.85493e-21
Cenpw	3.90154e-07	0.037209	0.3	0.253	0.00762829
2310039H08Rik	1.21007e-19	0.037157	0.097	0.114	2.36593e-15
Lap3	5.05678e-14	0.0371506	0.092	0.115	9.88701e-10
Gcnt4	9.58097e-48	0.0370884	0.12	0.077	1.87327e-43
Ttc1	1.22427e-15	0.0370267	0.091	0.1	2.3937e-11
Fam114a2	1.83899e-13	0.0369736	0.172	0.191	3.59559e-09
Srp9	0.00273751	0.0369541	0.3	0.307	1
Nxf1	0.00309936	0.036923	0.129	0.12	1
Gm45187	2.9389e-47	0.0369164	0.225	0.159	5.74613e-43
Setx	0.0991995	0.0369015	0.129	0.134	1
Trio	7.90643e-26	0.0367959	0.117	0.124	1.54587e-21
Zfp871	3.59627e-13	0.0367959	0.123	0.134	7.03142e-09
Ubqln1	6.33253e-13	0.0367263	0.097	0.111	1.23814e-08
Anln	0.585637	0.0367084	0.51	0.498	1
Ptprd	1.91744e-49	0.0366881	0.156	0.102	3.74898e-45
Cenpe	0.565077	0.0366478	0.531	0.547	1
Dio3os	1.27834e-46	0.0366292	0.251	0.179	2.49941e-42
Plxnb2	3.57694e-25	0.0366233	0.1	0.112	6.99362e-21
Fgfr1op2	6.60778e-10	0.0366232	0.185	0.201	1.29195e-05
Ccdc88a	2.43433e-08	0.0366032	0.196	0.214	0.000475959
Bri3	0.00398089	0.0365709	0.366	0.368	1
Kif1a	3.25918e-47	0.0365614	0.2	0.138	6.37235e-43
Mcee	2.99096e-16	0.0365421	0.118	0.137	5.84792e-12
Fam104a	0.00856716	0.0365124	0.265	0.281	1
Rbms1	0.00547908	0.0364903	0.441	0.461	1
Wars	4.28952e-12	0.0364568	0.117	0.126	8.38687e-08
Jmjd1c	3.30888e-12	0.0363772	0.214	0.225	6.46951e-08
Olfml1	1.10766e-46	0.0363381	0.128	0.083	2.16571e-42
Srrm2	0.00927776	0.0363254	0.342	0.31	1
Wac	1.2922e-09	0.0362948	0.224	0.243	2.5265e-05
Has1	1.95172e-49	0.036292	0.136	0.088	3.816e-45
R3hdm4	5.78719e-18	0.0362521	0.109	0.129	1.13151e-13
Ppp6r3	1.83124e-12	0.0362514	0.16	0.165	3.58043e-08
Gm266	7.3425e-49	0.0362271	0.115	0.072	1.43561e-44
Elf2	0.000150753	0.0362054	0.284	0.306	1
Bckdk	1.67648e-11	0.0361929	0.086	0.102	3.27785e-07
Csnk1g3	7.07347e-18	0.0361923	0.138	0.15	1.383e-13
Atp1b3	0.426204	0.0360703	0.461	0.482	1
Iqgap1	0.0108966	0.036058	0.454	0.448	1
Srek1	4.83672e-12	0.0360568	0.175	0.186	9.45676e-08
Fam193a	4.1842e-28	0.0360477	0.123	0.129	8.18094e-24
Pde6a	3.09372e-32	0.0360267	0.107	0.078	6.04883e-28
Cdkn2a	5.54102e-32	0.0360222	0.15	0.118	1.08338e-27
Birc5	0.000110609	0.0359863	0.551	0.515	1
Zswim8	2.55541e-32	0.0359052	0.098	0.103	4.99633e-28
Insig2	1.7789e-21	0.0358294	0.11	0.124	3.4781e-17
Wdhd1	0.860592	0.0357993	0.174	0.161	1
Lypla1	4.06583e-14	0.0357584	0.112	0.121	7.94951e-10
Gtf3c6	4.08127e-11	0.0357364	0.114	0.126	7.97969e-07
Ilrun	4.13146e-16	0.0357095	0.108	0.124	8.07783e-12
Mbtps1	4.54359e-25	0.0356867	0.101	0.108	8.88363e-21
Kpnb1	9.05134e-09	0.0356785	0.155	0.163	0.000176972
Ptpre	3.83132e-11	0.0356663	0.177	0.187	7.491e-07
Malsu1	5.35884e-10	0.0356168	0.121	0.144	1.04776e-05
Prkg2	4.89091e-47	0.0355974	0.18	0.121	9.56271e-43
Slc25a51	3.20154e-22	0.0355452	0.091	0.104	6.25965e-18
Cdkn2b	7.98967e-37	0.0355246	0.186	0.143	1.56214e-32
Gmfb	8.6605e-14	0.0354668	0.111	0.122	1.6933e-09
Nars	9.69166e-09	0.0353476	0.173	0.187	0.000189491
Zmynd11	3.0151e-13	0.0352885	0.232	0.246	5.89512e-09
Chtop	5.78054e-08	0.0351724	0.165	0.176	0.00113021
Pfdn1	0.0104191	0.0351629	0.269	0.279	1
Crnkl1	7.57147e-14	0.035159	0.12	0.127	1.48037e-09
Ubxn2a	5.85079e-11	0.0351285	0.163	0.184	1.14395e-06
Chrd	1.01108e-47	0.0350723	0.127	0.082	1.97686e-43
Myrip	9.02938e-46	0.0350573	0.145	0.101	1.76542e-41
Usp47	3.8549e-16	0.0350267	0.133	0.142	7.53709e-12
Ufm1	1.48999e-05	0.0349574	0.189	0.21	0.291324
Dusp11	3.02045e-08	0.0348406	0.274	0.277	0.000590559
Atp6v1f	0.0214926	0.0348218	0.316	0.299	1
Parp14	0.000144593	0.0347384	0.198	0.216	1
Aqp2	1.85253e-47	0.0347314	0.26	0.187	3.62208e-43
Ireb2	6.56451e-19	0.0347296	0.105	0.113	1.28349e-14
Asxl2	4.04673e-24	0.0347132	0.108	0.107	7.91216e-20
Brd1	2.85546e-10	0.0347087	0.256	0.269	5.583e-06
Stil	0.606149	0.0346784	0.406	0.396	1
Stra6	4.38816e-47	0.0346695	0.196	0.136	8.57974e-43
Esyt1	0.889451	0.0346685	0.136	0.14	1
Ormdl2	1.29029e-14	0.0346578	0.087	0.107	2.52278e-10
Eif4g1	0.0248019	0.0345916	0.332	0.342	1
2025-09-10	1.15015e-08	0.0345852	0.127	0.132	0.000224877
Eif1ad	2.57679e-05	0.0345851	0.141	0.157	0.503815
Mrpl43	1.22469e-06	0.0344393	0.227	0.244	0.0239451
Mrpl14	0.00016384	0.0344272	0.242	0.247	1
Twistnb	7.6091e-10	0.034422	0.126	0.133	1.48773e-05
D630033O11Rik	3.76813e-46	0.0344115	0.219	0.152	7.36744e-42
Xrn2	0.00051887	0.0344057	0.257	0.262	1
Ccar1	9.92565e-07	0.0343961	0.22	0.231	0.0194066
Stard4	4.73515e-07	0.0341408	0.099	0.106	0.00925816
Ptger3	3.48371e-49	0.0341239	0.14	0.093	6.81135e-45
Slc35f4	1.33502e-12	0.0340441	0.103	0.064	2.61023e-08
2610507B11Rik	6.77121e-14	0.034019	0.168	0.183	1.32391e-09
Cox6a1	0.326034	0.0339862	0.379	0.385	1
Nop10	0.140208	0.0339227	0.324	0.324	1
Dgcr2	2.92542e-22	0.0338933	0.101	0.111	5.71978e-18
Klhl9	8.02182e-21	0.0338465	0.126	0.143	1.56843e-16
Ndufa12	0.000888186	0.0338346	0.251	0.272	1
Zranb1	2.10246e-17	0.0337543	0.125	0.142	4.11073e-13
Gas2l3	0.180588	0.0337456	0.416	0.407	1
Synrg	5.14562e-22	0.0337178	0.096	0.103	1.00607e-17
9330154J02Rik	6.41988e-48	0.0336954	0.196	0.134	1.25521e-43
Wbp11	7.78909e-07	0.0336594	0.176	0.188	0.0152292
Chd7	6.49246e-07	0.033626	0.173	0.182	0.012694
Igbp1	5.63497e-16	0.0336228	0.132	0.15	1.10175e-11
Mrpl27	4.65189e-09	0.0335647	0.157	0.174	9.09538e-05
She	5.93173e-09	0.0335359	0.198	0.209	0.000115977
BC031181	0.00018201	0.0335289	0.275	0.298	1
Tmod2	5.65591e-45	0.0335229	0.109	0.073	1.10584e-40
Zmym2	2.52107e-30	0.0335164	0.109	0.114	4.92921e-26
Dph3	1.73443e-05	0.0335151	0.205	0.224	0.339116
Gm49490	1.31309e-47	0.0334855	0.237	0.171	2.56734e-43
Upf3b	3.53364e-12	0.0334549	0.119	0.123	6.90898e-08
Tfdp2	1.54554e-14	0.0334471	0.11	0.118	3.02184e-10
Map3k1	1.18163e-26	0.0334381	0.12	0.126	2.31033e-22
Gm3550	0.102222	0.0334021	0.224	0.199	1
Gal3st4	2.2495e-50	0.0333953	0.123	0.076	4.39823e-46
Ahsg	4.7022e-45	0.0333023	0.129	0.088	9.19373e-41
Tcaf1	6.29692e-17	0.0332788	0.154	0.17	1.23117e-12
Tex261	1.0903e-08	0.033232	0.179	0.2	0.000213175
Afap1	1.20062e-23	0.0330987	0.103	0.113	2.34744e-19
Fam171b	3.98016e-46	0.0330949	0.145	0.099	7.78201e-42
Mrap	3.31506e-46	0.0330689	0.103	0.067	6.4816e-42
Hnrnpm	0.00608225	0.0330462	0.331	0.334	1
Lamc3	7.64122e-46	0.0329735	0.149	0.097	1.49401e-41
Kmt2d	1.55567e-28	0.0329471	0.105	0.111	3.04164e-24
Clasp1	1.85682e-23	0.0329371	0.097	0.101	3.63046e-19
Dnajc21	4.30427e-09	0.0329049	0.134	0.15	8.41571e-05
Fam92a	1.74986e-11	0.0328568	0.112	0.127	3.42132e-07
Exoc4	1.53165e-15	0.0328323	0.109	0.125	2.99469e-11
Lasp1	4.64288e-12	0.0328311	0.189	0.214	9.07776e-08
Hist1h3b	0.00279603	0.0328217	0.447	0.466	1
Impa1	1.13158e-13	0.0328157	0.118	0.128	2.21247e-09
Gdf6	1.49893e-46	0.0328053	0.321	0.231	2.93071e-42
Ogt	2.6852e-05	0.0327893	0.261	0.276	0.525011
Itgb1bp1	1.95938e-20	0.0326874	0.111	0.123	3.83099e-16
Ccdc74a	1.59057e-45	0.0326438	0.11	0.071	3.10987e-41
Trim12c	4.46925e-23	0.0325923	0.125	0.134	8.73828e-19
Aldh1a1	7.6392e-46	0.0325724	0.116	0.077	1.49362e-41
Hhipl1	8.07318e-47	0.0325258	0.117	0.077	1.57847e-42
Evi5	5.99074e-19	0.032483	0.142	0.156	1.17131e-14
Cir1	2.48331e-18	0.0324764	0.129	0.141	4.85536e-14
Ppp2r5e	2.01401e-12	0.0324068	0.12	0.131	3.93779e-08
Atf7ip	0.480145	0.0323824	0.147	0.147	1
a	2.74296e-48	0.0323714	0.203	0.145	5.36304e-44
Dhx36	1.94558e-06	0.0323536	0.219	0.238	0.03804
Hist1h2bm	0.0547362	0.0322621	0.322	0.326	1
Emc6	0.000177427	0.0322576	0.217	0.232	1
Cul1	2.60761e-12	0.0322357	0.205	0.217	5.0984e-08
Lxn	1.23478e-05	0.03211	0.258	0.285	0.241425
Pds5a	5.67863e-05	0.0321001	0.177	0.184	1
Suv39h2	2.64795e-05	0.0320975	0.256	0.215	0.517726
Troap	0.0122702	0.0320726	0.508	0.539	1
Nova1	6.40263e-46	0.0320602	0.109	0.071	1.25184e-41
Papss1	2.67771e-08	0.0320395	0.123	0.146	0.000523547
Cdc6	0.0142582	0.0320302	0.367	0.34	1
Arl5a	5.37182e-16	0.0320298	0.103	0.116	1.0503e-11
Hadh	3.20339e-12	0.0319116	0.122	0.145	6.26327e-08
2810433D01Rik	1.63943e-46	0.0319099	0.273	0.193	3.20542e-42
Brd8	3.46361e-08	0.0319089	0.166	0.164	0.000677204
En1	1.18925e-46	0.0319021	0.201	0.139	2.32522e-42
Ppp1r7	9.57402e-10	0.0318578	0.104	0.114	1.87191e-05
Maf1	2.54341e-19	0.0318575	0.123	0.136	4.97288e-15
Bcl7c	4.02356e-08	0.0317836	0.175	0.192	0.000786686
Cbx6	1.45245e-25	0.0317592	0.097	0.105	2.83983e-21
Map4k5	4.45745e-17	0.0317204	0.134	0.15	8.71521e-13
Ubap2l	0.00256459	0.0316581	0.289	0.302	1
Wipf1	0.196925	0.031605	0.13	0.132	1
Uqcrb	0.276169	0.0315714	0.47	0.451	1
Ndel1	1.42267e-18	0.0315557	0.146	0.159	2.7816e-14
Tedc1	0.000268371	0.0314626	0.157	0.127	1
Angptl1	5.95423e-46	0.0314004	0.105	0.069	1.16417e-41
Adam17	3.51757e-15	0.0313735	0.164	0.177	6.87755e-11
Mgst3	4.81051e-11	0.0313446	0.167	0.187	9.40551e-07
Adgrl2	0.00113089	0.0313425	0.362	0.386	1
Fam180a	5.04722e-47	0.0312823	0.105	0.066	9.86832e-43
Cacna1g	1.8421e-47	0.0312004	0.152	0.102	3.60167e-43
Ankrd40	7.22639e-18	0.0311914	0.14	0.154	1.4129e-13
Syce2	0.00648026	0.0311849	0.256	0.225	1
Usp8	1.77622e-24	0.0311805	0.105	0.112	3.47287e-20
Phip	9.12278e-06	0.0311492	0.193	0.198	0.178369
Hint2	6.25824e-08	0.0311266	0.163	0.188	0.00122361
Jarid2	6.48243e-21	0.0311042	0.134	0.138	1.26745e-16
Phf20	1.04741e-15	0.0310954	0.115	0.125	2.04789e-11
Set	0.34991	0.0310921	0.378	0.364	1
Psat1	8.2109e-14	0.0310802	0.132	0.113	1.6054e-09
Pggt1b	1.32245e-09	0.0310761	0.159	0.18	2.58566e-05
Cdc37l1	2.90226e-23	0.031074	0.124	0.131	5.6745e-19
Gna12	1.2081e-15	0.0310172	0.163	0.182	2.36207e-11
Gm26691	1.74476e-36	0.0309761	0.186	0.137	3.41135e-32
Cdv3	0.0342932	0.0309523	0.268	0.288	1
Gm29811	6.82376e-12	0.0308867	0.24	0.185	1.33418e-07
Ssbp3	5.49245e-11	0.0308213	0.141	0.162	1.07388e-06
Mrpl35	1.45815e-05	0.0307916	0.145	0.169	0.285098
Top2a	0.610648	0.0307406	0.537	0.538	1
Ism1	2.67067e-47	0.0307025	0.194	0.134	5.22168e-43
Yeats4	2.65192e-09	0.0306637	0.139	0.148	5.18504e-05
Twf1	3.67688e-10	0.0306619	0.175	0.202	7.18904e-06
Plk5	3.23898e-46	0.0306428	0.101	0.065	6.33286e-42
Osr2	8.28677e-46	0.0306013	0.101	0.066	1.62023e-41
Asah1	1.45848e-23	0.0305714	0.136	0.147	2.85162e-19
Lamtor5	0.00250477	0.0305266	0.309	0.327	1
Aamdc	1.93896e-16	0.030517	0.107	0.128	3.79106e-12
Ube3c	1.22539e-20	0.0305106	0.108	0.113	2.39588e-16
Snrnp27	0.000171179	0.030509	0.251	0.268	1
Zfp771	6.48908e-22	0.03049	0.102	0.118	1.26874e-17
Tmem165	1.9165e-14	0.0304813	0.175	0.189	3.74714e-10
Clta	0.381973	0.0304565	0.428	0.416	1
Sucla2	4.04507e-14	0.030443	0.11	0.12	7.90892e-10
Ifnar1	3.48036e-22	0.0304304	0.172	0.181	6.80479e-18
Mbnl1	0.0661377	0.0304029	0.381	0.363	1
Ecpas	7.81626e-20	0.0303607	0.103	0.113	1.52823e-15
Phf19	0.0100365	0.0303404	0.132	0.134	1
Commd3	0.000735638	0.0302761	0.223	0.248	1
Nuf2	0.317026	0.0302496	0.539	0.546	1
S100a9	5.33954e-34	0.0302482	0.051	0.101	1.04399e-29
Sec11c	2.28132e-06	0.0302195	0.1	0.118	0.0446043
Slc35a1	8.08362e-16	0.0301201	0.1	0.12	1.58051e-11
Wsb1	4.3453e-09	0.0301026	0.182	0.197	8.49593e-05
Ripk1	2.18031e-24	0.0300527	0.122	0.133	4.26294e-20
Usf2	2.84849e-09	0.0300495	0.207	0.228	5.56936e-05
Gm30484	2.39763e-42	0.0300122	0.261	0.191	4.68785e-38
Csnk2a2	5.57688e-07	0.0300083	0.164	0.185	0.0109039
Grn	0.0307376	0.030002	0.381	0.397	1
Gm11627	9.05435e-48	0.0299877	0.213	0.15	1.77031e-43
Bex2	2.31938e-16	0.029936	0.116	0.097	4.53486e-12
Ndufa10	5.72952e-05	0.0299091	0.233	0.251	1
Ppp1r13b	1.54811e-09	0.0298962	0.233	0.248	3.02687e-05
Hsd17b10	5.36783e-07	0.0298677	0.16	0.182	0.0104952
Gm35696	3.8136e-39	0.0298557	0.142	0.106	7.45635e-35
Aph1a	2.12232e-10	0.029828	0.2	0.225	4.14956e-06
Recql4	0.138599	0.029822	0.263	0.238	1
Dhrs1	7.26459e-21	0.0298007	0.087	0.101	1.42037e-16
Mmp13	3.06702e-47	0.0298002	0.139	0.095	5.99663e-43
Gfra1	2.6529e-48	0.0297808	0.101	0.063	5.18696e-44
Gria1	1.27087e-46	0.0297746	0.214	0.15	2.4848e-42
Fam168b	3.47808e-14	0.0297681	0.102	0.109	6.80034e-10
Tbc1d15	1.70222e-15	0.0297097	0.11	0.122	3.32819e-11
Srsf1	1.52576e-05	0.0297097	0.186	0.19	0.298317
Epyc	3.30281e-44	0.0296777	0.133	0.086	6.45766e-40
Etfa	4.56515e-08	0.0296657	0.112	0.136	0.000892578
Sdk1	1.0994e-45	0.0296504	0.165	0.111	2.14954e-41
Fbp2	1.52502e-37	0.0296353	0.139	0.103	2.98172e-33
Kdm5a	4.53841e-21	0.0296061	0.129	0.13	8.87349e-17
Epc1	2.29873e-22	0.0296034	0.104	0.112	4.49447e-18
Cox5a	0.670392	0.0295905	0.483	0.483	1
Tac1	5.72786e-46	0.0295866	0.183	0.127	1.11991e-41
Sars	0.000111109	0.0295846	0.205	0.216	1
Ate1	7.83803e-19	0.029577	0.125	0.134	1.53249e-14
Fam131c	2.34944e-41	0.0295587	0.101	0.072	4.59362e-37
Tbc1d20	4.45228e-16	0.029491	0.124	0.144	8.7051e-12
Txndc9	4.71665e-07	0.0293856	0.205	0.224	0.009222
Reg1	1.3717e-50	0.0292147	0.245	0.175	2.68196e-46
Vezf1	4.70019e-10	0.0291648	0.198	0.219	9.1898e-06
Rbm26	6.10645e-12	0.0291074	0.161	0.175	1.19393e-07
Gatad1	2.34308e-07	0.0290934	0.186	0.207	0.0045812
Ddx6	2.26246e-07	0.0289862	0.275	0.296	0.00442356
Taf3	2.4808e-12	0.0289684	0.116	0.119	4.85045e-08
Syap1	1.78595e-25	0.0289181	0.092	0.105	3.49189e-21
Zfp644	9.37394e-11	0.028853	0.213	0.225	1.83279e-06
2310009A05Rik	1.30017e-11	0.0288438	0.154	0.174	2.54209e-07
Prr11	0.221542	0.0288241	0.541	0.55	1
1810058I24Rik	0.137145	0.0287803	0.363	0.386	1
Cenpp	0.00921266	0.0287788	0.399	0.358	1
Inhba	1.46266e-47	0.0287484	0.12	0.077	2.85979e-43
B4galt1	3.69834e-21	0.0286912	0.09	0.11	7.231e-17
Ykt6	1.04004e-18	0.0286671	0.091	0.104	2.03349e-14
Adh7	4.82626e-46	0.0285541	0.131	0.086	9.4363e-42
4930452B06Rik	2.48767e-14	0.028537	0.129	0.102	4.86388e-10
Tmed3	0.000158855	0.0285079	0.192	0.216	1
Sod2	1.17514e-05	0.0283779	0.191	0.211	0.229764
D630003M21Rik	2.76813e-47	0.0283231	0.19	0.129	5.41225e-43
Dbf4	0.0483223	0.0283083	0.155	0.134	1
Rad50	2.13707e-08	0.0282453	0.106	0.115	0.000417841
Gbp9	4.92262e-12	0.0282449	0.189	0.195	9.62471e-08
Steap2	2.00905e-48	0.0282386	0.115	0.072	3.92809e-44
Adamts19	2.45005e-48	0.028233	0.16	0.11	4.79034e-44
Amotl2	2.27145e-23	0.0281937	0.114	0.119	4.44114e-19
Zfand6	0.000192767	0.0281768	0.23	0.257	1
Ror2	1.75997e-45	0.0281681	0.122	0.08	3.4411e-41
Ssb	0.325451	0.0281563	0.363	0.379	1
Filip1	1.82523e-21	0.0280228	0.142	0.154	3.56869e-17
Bag1	0.0169667	0.0279551	0.287	0.299	1
Insyn1	6.79641e-49	0.0278977	0.161	0.112	1.32883e-44
Ten1	3.81198e-11	0.0278577	0.105	0.128	7.45318e-07
Pitpnb	5.41813e-10	0.0278527	0.162	0.179	1.05935e-05
Cux1	4.89529e-11	0.0277964	0.196	0.21	9.57127e-07
Bzw1	0.218069	0.0277838	0.317	0.347	1
Asphd2	2.48219e-48	0.0277692	0.184	0.124	4.85318e-44
Kcmf1	2.22498e-07	0.0277399	0.197	0.226	0.00435028
Tcf7l2	7.43326e-13	0.0277243	0.19	0.209	1.45335e-08
Azi2	3.5298e-16	0.0276654	0.133	0.146	6.90147e-12
Tmigd3	1.38333e-51	0.0276457	0.148	0.094	2.70468e-47
3830406C13Rik	4.16931e-22	0.0276012	0.101	0.112	8.15183e-18
Slc12a2	4.89957e-09	0.0275635	0.163	0.191	9.57964e-05
Carhsp1	4.20923e-08	0.0275609	0.166	0.189	0.000822989
Zfp292	1.62225e-07	0.0275531	0.236	0.249	0.00317183
Med13	3.07691e-20	0.0275451	0.135	0.144	6.01597e-16
Map4k4	0.0213158	0.0275374	0.426	0.444	1
Bex1	6.56936e-20	0.0275159	0.17	0.135	1.28444e-15
Ano3	1.42686e-46	0.0274955	0.218	0.154	2.78979e-42
Gm29686	8.6436e-48	0.0274367	0.138	0.094	1.69e-43
Tor1b	7.94072e-17	0.0274137	0.123	0.141	1.55257e-12
Arl2bp	9.11108e-11	0.0274089	0.127	0.141	1.7814e-06
Hnrnph2	2.91431e-09	0.0274017	0.172	0.188	5.69807e-05
Map3k4	6.44034e-20	0.0273364	0.101	0.108	1.25921e-15
Mnat1	6.3583e-14	0.0273253	0.113	0.132	1.24318e-09
D130058E05Rik	3.93876e-38	0.0273074	0.187	0.145	7.70106e-34
Htatsf1	1.52268e-12	0.0272957	0.107	0.118	2.97714e-08
Ywhae	0.805691	0.0272574	0.47	0.463	1
Lrrc59	5.88716e-08	0.0272465	0.143	0.161	0.00115106
Arhgef39	0.0117154	0.0272258	0.296	0.287	1
Rc3h2	4.78919e-24	0.0272004	0.128	0.136	9.36382e-20
Sp3	8.89328e-13	0.0271898	0.14	0.147	1.73881e-08
Fam53b	7.78228e-19	0.0271573	0.105	0.11	1.52159e-14
Ptpmt1	5.27585e-13	0.027142	0.121	0.142	1.03153e-08
Hsd17b11	1.48946e-25	0.0271376	0.098	0.106	2.9122e-21
Rpp25l	4.25174e-07	0.0271345	0.141	0.16	0.008313
Trrap	6.01241e-25	0.0270917	0.11	0.114	1.17555e-20
Naa35	1.24338e-14	0.026999	0.103	0.114	2.43106e-10
Cenph	0.0235604	0.0269298	0.38	0.34	1
Cgref1	7.87825e-47	0.0268739	0.174	0.12	1.54036e-42
Dnajc5	1.98863e-11	0.0268476	0.17	0.185	3.88817e-07
Aldh3b2	2.83377e-37	0.026832	0.105	0.08	5.54058e-33
Cdc42bpa	7.39155e-16	0.0268011	0.193	0.212	1.4452e-11
Flot1	3.89291e-14	0.0266815	0.168	0.185	7.61142e-10
Tcea1	0.00147289	0.0266497	0.262	0.277	1
Iws1	2.67821e-10	0.0266286	0.123	0.129	5.23643e-06
Xpo1	5.89718e-06	0.0266255	0.127	0.13	0.115302
Pif1	1.26284e-06	0.0265996	0.542	0.592	0.0246911
Dnlz	1.98486e-14	0.0265701	0.11	0.13	3.8808e-10
Ptrhd1	1.42513e-13	0.0265513	0.111	0.125	2.78641e-09
Smim15	2.12476e-09	0.0265462	0.171	0.186	4.15434e-05
Srsf10	0.0581821	0.026493	0.261	0.283	1
Islr2	6.9707e-46	0.0264875	0.136	0.09	1.36291e-41
Mindy1	2.83467e-15	0.0264829	0.128	0.147	5.54234e-11
Brd3	7.18844e-09	0.0264577	0.159	0.178	0.000140548
Enox1	5.08204e-48	0.0264129	0.151	0.099	9.9364e-44
Nifk	2.39141e-06	0.0263869	0.119	0.143	0.0467569
Gm4258	9.53516e-21	0.0263682	0.098	0.107	1.86431e-16
Csnk1a1	0.00899737	0.026367	0.435	0.411	1
Rad54l	0.923988	0.0263159	0.337	0.316	1
Pkn3	0.6234	0.0263026	0.167	0.182	1
Gjb1	1.31273e-40	0.0262407	0.13	0.1	2.56665e-36
Tma7	0.72421	0.0262375	0.363	0.346	1
Larp6	5.64361e-46	0.0262131	0.126	0.084	1.10344e-41
Ufd1	1.97127e-13	0.0262069	0.116	0.128	3.85422e-09
Knl1	0.0886755	0.0261856	0.525	0.537	1
Mrpl58	0.00103842	0.0261681	0.202	0.231	1
Cfdp1	0.0818345	0.0261289	0.303	0.326	1
Actr2	0.000152225	0.0259971	0.309	0.325	1
Yipf5	4.05387e-15	0.0259605	0.142	0.164	7.92612e-11
Prdx5	4.14695e-06	0.0259019	0.174	0.183	0.0810812
Mdm4	4.79389e-06	0.0258926	0.117	0.12	0.0937301
Tshz2	0.104058	0.0258514	0.584	0.594	1
1110004F10Rik	0.00969787	0.0258427	0.28	0.306	1
Upf3a	8.36705e-11	0.0258424	0.143	0.163	1.63593e-06
Arl3	2.39463e-20	0.025832	0.108	0.124	4.68199e-16
Gosr2	1.24243e-15	0.0257751	0.099	0.114	2.42921e-11
Pygo1	3.25862e-48	0.0257667	0.107	0.068	6.37126e-44
Robo2	1.11255e-46	0.0257391	0.132	0.088	2.17526e-42
Kif18b	0.0173422	0.0257185	0.501	0.518	1
Smarca5	0.00498128	0.0256779	0.271	0.28	1
Mrps12	2.15747e-08	0.0256449	0.114	0.137	0.000421828
Thoc7	0.00566544	0.0255934	0.242	0.263	1
Kcnd1	3.4408e-43	0.02558	0.111	0.077	6.72745e-39
Ankrd11	0.987405	0.0255058	0.385	0.397	1
Pkd2	3.11402e-21	0.0254971	0.132	0.144	6.08852e-17
Irf2bpl	2.23713e-08	0.0254915	0.256	0.276	0.000437404
Gm30382	1.62305e-10	0.0254676	0.148	0.117	3.1734e-06
Jtb	8.91385e-07	0.0253961	0.189	0.212	0.0174284
Myo10	0.0135601	0.0253541	0.383	0.417	1
Rsf1	3.33951e-13	0.0253063	0.158	0.173	6.52941e-09
Sec31a	3.0262e-08	0.0253036	0.185	0.217	0.000591683
Trim26	1.2791e-21	0.0252805	0.098	0.104	2.5009e-17
Alx4	4.62706e-48	0.0252526	0.192	0.131	9.04683e-44
Akap13	0.0147741	0.0252414	0.399	0.409	1
Arhgef5	1.65039e-10	0.0252068	0.221	0.249	3.22684e-06
Zc3h18	7.68001e-10	0.025173	0.112	0.123	1.5016e-05
P3h3	1.9941e-34	0.0251705	0.101	0.087	3.89886e-30
Ubr7	3.71509e-07	0.0251534	0.11	0.106	0.00726373
Cdc123	2.78386e-10	0.0251505	0.093	0.107	5.443e-06
Ubr5	1.38084e-15	0.0251189	0.166	0.178	2.69982e-11
Top2b	0.000703727	0.0251067	0.291	0.316	1
Mllt10	1.32802e-09	0.0250772	0.123	0.139	2.59654e-05
Plcb4	2.79957e-07	0.0250734	0.213	0.239	0.00547373
Chd6	1.1969e-10	0.0249931	0.183	0.191	2.34017e-06
Taf15	4.74224e-07	0.024981	0.144	0.147	0.00927203
Gpr27	2.57276e-48	0.0249552	0.169	0.116	5.03026e-44
Amn	1.82337e-47	0.0249537	0.182	0.123	3.56504e-43
Bicd2	2.37194e-27	0.0249338	0.113	0.118	4.63761e-23
Atp1a1	0.000105756	0.0249123	0.312	0.31	1
Ralgapa1	4.40386e-15	0.0249115	0.213	0.231	8.61042e-11
Mospd1	8.51315e-16	0.0248754	0.104	0.12	1.66449e-11
5033428I22Rik	1.24984e-48	0.024869	0.155	0.101	2.44369e-44
Slc38a4	1.58659e-45	0.0248666	0.122	0.081	3.1021e-41
Tcf24	2.2385e-48	0.0248486	0.124	0.08	4.37671e-44
N4bp2l2	2.44001e-05	0.0248307	0.252	0.27	0.47707
Pcm1	1.26414e-06	0.0247722	0.206	0.219	0.0247164
Gng8	3.92567e-46	0.02477	0.136	0.092	7.67548e-42
Tmem242	1.25435e-15	0.024716	0.097	0.11	2.4525e-11
Bnc2	1.21634e-46	0.0247158	0.162	0.112	2.37819e-42
Col26a1	4.21746e-46	0.0246806	0.235	0.166	8.24597e-42
Tmem97	3.52072e-13	0.0245997	0.182	0.15	6.88371e-09
Cds2	7.86336e-08	0.0245756	0.211	0.227	0.00153744
Pds5b	2.23493e-07	0.0245585	0.131	0.139	0.00436974
Tia1	1.74375e-07	0.0244684	0.172	0.191	0.00340938
Mga	9.63861e-16	0.0244681	0.149	0.169	1.88454e-11
Mospd2	8.73871e-26	0.0244111	0.09	0.101	1.70859e-21
Ssr1	4.33637e-05	0.0243881	0.192	0.218	0.847848
Mtrex	1.02962e-10	0.0243568	0.097	0.103	2.01311e-06
Rest	1.00732e-15	0.0242935	0.141	0.161	1.96951e-11
Gm867	2.56936e-47	0.0242467	0.105	0.068	5.02361e-43
Arid4b	7.98059e-09	0.0242294	0.23	0.252	0.000156037
Chd8	4.24022e-13	0.0242221	0.152	0.163	8.29047e-09
Pin4	0.000603357	0.0242143	0.205	0.229	1
Znrd2	9.67686e-09	0.0241686	0.092	0.11	0.000189202
Tead1	4.79912e-17	0.0241085	0.133	0.154	9.38323e-13
Oga	4.54768e-16	0.024068	0.12	0.133	8.89161e-12
Dclk3	1.69071e-48	0.024056	0.299	0.218	3.30567e-44
Ckap5	0.038649	0.0240545	0.121	0.126	1
Fundc2	0.137011	0.0240526	0.321	0.352	1
Ube2k	0.0354746	0.0240357	0.239	0.269	1
Tmem134	0.00585899	0.0240279	0.246	0.279	1
Mcm10	0.890715	0.024025	0.379	0.368	1
Il11	3.61077e-48	0.024021	0.177	0.122	7.05977e-44
Zzz3	3.15847e-18	0.0239979	0.118	0.125	6.17543e-14
Has2os	2.11292e-48	0.0239821	0.115	0.074	4.13119e-44
Zfp280d	6.11896e-18	0.0239496	0.111	0.119	1.19638e-13
Atad2b	1.41605e-20	0.0239014	0.115	0.124	2.76866e-16
Kdm5c	3.1132e-20	0.0238884	0.099	0.111	6.08693e-16
Hmgcs2	7.66184e-48	0.0238027	0.132	0.085	1.49804e-43
Taf1d	0.000165628	0.0237994	0.195	0.194	1
Smc2	0.0126946	0.0237534	0.316	0.294	1
Dchs2	3.71853e-48	0.0237363	0.223	0.155	7.27046e-44
Zbtb38	3.67765e-14	0.0236877	0.133	0.155	7.19055e-10
Polr2i	0.0315998	0.0236758	0.251	0.278	1
Gm42903	6.77525e-28	0.0236734	0.12	0.094	1.3247e-23
Baz2b	4.82492e-15	0.0236533	0.223	0.238	9.43369e-11
E2f1	0.000485104	0.0235133	0.26	0.225	1
Msl3	1.13159e-10	0.0235034	0.12	0.135	2.21249e-06
Iglon5	1.81602e-47	0.0234541	0.119	0.077	3.55069e-43
Btg3	3.32523e-18	0.0233807	0.148	0.163	6.50148e-14
Ddah1	7.6734e-18	0.023372	0.188	0.18	1.5003e-13
Tkt	1.35327e-05	0.0233588	0.137	0.145	0.264592
Psd	1.74955e-49	0.023338	0.106	0.066	3.42071e-45
Fip1l1	8.56784e-09	0.0233139	0.17	0.185	0.000167518
Zfp473	5.21969e-06	0.023313	0.108	0.081	0.102055
Gls	2.46236e-07	0.0232725	0.23	0.25	0.00481442
Kdm1a	0.000140125	0.0232645	0.246	0.261	1
Rbx1	0.825623	0.0231527	0.418	0.416	1
Bex3	2.61741e-07	0.0231079	0.094	0.113	0.00511756
Cnot7	1.27311e-12	0.0230427	0.129	0.149	2.48918e-08
Ncaph	0.315248	0.0230424	0.378	0.351	1
Ripor1	9.03917e-15	0.0230143	0.19	0.206	1.76734e-10
Zfp467	8.43437e-24	0.0230078	0.114	0.121	1.64909e-19
Ythdf2	3.19533e-10	0.0229975	0.13	0.148	6.24751e-06
Col10a1	1.4433e-46	0.0229758	0.193	0.133	2.82193e-42
Ccdc59	4.67071e-06	0.0229511	0.212	0.236	0.0913217
Smarca1	2.21542e-49	0.0229113	0.107	0.067	4.3316e-45
Zwilch	0.0733902	0.0228567	0.335	0.297	1
Kit	5.53698e-21	0.0228252	0.173	0.184	1.08259e-16
Ccdc12	1.72382e-09	0.0227909	0.2	0.222	3.3704e-05
Cdc73	8.57804e-18	0.0227583	0.097	0.111	1.67718e-13
Rad51	0.427657	0.0227185	0.419	0.396	1
Ufc1	0.00105651	0.0227154	0.237	0.268	1
Zmym4	9.41095e-19	0.0226319	0.121	0.136	1.84003e-14
Eme1	0.329187	0.0225487	0.395	0.384	1
Vdac1	0.00305373	0.0224195	0.22	0.243	1
Brk1	0.16356	0.0224117	0.442	0.447	1
Ppp2r2a	6.79131e-07	0.0224043	0.2	0.221	0.0132784
Aco2	7.6706e-07	0.0223029	0.185	0.204	0.0149976
Got2	5.98839e-10	0.0222857	0.114	0.132	1.17085e-05
B230312C02Rik	3.76085e-08	0.0222393	0.109	0.087	0.000735321
Fgf18	2.50563e-45	0.0222267	0.137	0.092	4.899e-41
Gabra4	3.36428e-19	0.0221825	0.207	0.166	6.57783e-15
Crispld1	4.78337e-41	0.0221538	0.124	0.091	9.35244e-37
Ddx58	1.55563e-24	0.0221339	0.118	0.131	3.04157e-20
0610009B22Rik	4.59068e-13	0.022133	0.084	0.106	8.97571e-09
Eprs	1.4535e-07	0.0220817	0.18	0.194	0.00284189
Keap1	3.71874e-14	0.0220529	0.109	0.124	7.27088e-10
Cox6b1	0.384375	0.0220479	0.387	0.367	1
Alkal2	1.19174e-17	0.0220387	0.158	0.13	2.33009e-13
Pafah1b1	0.00294355	0.022034	0.331	0.339	1
Atg12	1.61244e-16	0.0219263	0.117	0.132	3.15265e-12
Prkacb	1.43871e-19	0.0219258	0.135	0.147	2.81296e-15
Lmnb1	0.132563	0.0217911	0.219	0.205	1
5330416C01Rik	6.27768e-44	0.021699	0.109	0.071	1.22741e-39
Dnph1	1.177e-10	0.0216598	0.226	0.183	2.30127e-06
Tafa1	9.07487e-50	0.0216516	0.294	0.218	1.77432e-45
Pgap2	1.58318e-17	0.0216298	0.09	0.111	3.09544e-13
Gtf3c2	1.45435e-17	0.0215599	0.101	0.111	2.84354e-13
Igdcc4	5.04249e-47	0.0215379	0.147	0.099	9.85907e-43
Serpinb6a	0.221888	0.0215328	0.457	0.482	1
Irak1	4.72819e-13	0.0215224	0.138	0.153	9.24455e-09
Bcas2	0.0037436	0.0215165	0.188	0.212	1
Atp5h	0.89318	0.0214726	0.372	0.366	1
Arhgap19	0.0121456	0.0214295	0.159	0.144	1
Dnaja2	0.00293443	0.0214053	0.275	0.295	1
Prkra	2.45129e-17	0.0213994	0.111	0.131	4.79277e-13
Gm5106	1.05971e-19	0.0212899	0.11	0.181	2.07194e-15
Thoc2	1.31003e-07	0.0212755	0.267	0.282	0.00256137
Tmem147	6.60625e-05	0.0212691	0.194	0.225	1
Akirin2	2.47481e-07	0.0212459	0.177	0.2	0.00483874
Ifrd1	1.15521e-14	0.0212338	0.109	0.132	2.25866e-10
Cebpz	1.83957e-07	0.0212257	0.155	0.168	0.00359673
Pcbd1	8.76202e-40	0.021225	0.103	0.076	1.71315e-35
Cyp2e1	2.50092e-46	0.0212216	0.111	0.078	4.8898e-42
Adnp	3.27959e-10	0.021211	0.165	0.193	6.41225e-06
Tnrc6a	0.000352392	0.0211812	0.266	0.289	1
Fbxw7	1.54633e-19	0.0211412	0.11	0.121	3.02338e-15
Tmem178b	8.92038e-46	0.0210822	0.156	0.107	1.74411e-41
Phf3	5.60065e-13	0.0210815	0.186	0.204	1.09504e-08
Itga5	1.0199e-06	0.021074	0.26	0.282	0.019941
Hivep1	1.21812e-27	0.0210513	0.094	0.103	2.38167e-23
Fgf12	3.86162e-49	0.0210063	0.354	0.253	7.55025e-45
Paip2	0.186184	0.020982	0.36	0.377	1
Slc39a10	6.70432e-05	0.0209587	0.279	0.303	1
Megf11	2.27126e-46	0.0208553	0.289	0.213	4.44076e-42
Sgcd	4.27388e-47	0.0208296	0.135	0.089	8.35629e-43
Kif14	0.00115211	0.0207956	0.543	0.576	1
Imp3	0.00518174	0.0207876	0.316	0.337	1
Adcy2	8.5056e-50	0.0207698	0.134	0.085	1.66301e-45
Sec61g	0.649151	0.0206517	0.303	0.286	1
Myef2	1.10932e-06	0.0205943	0.128	0.138	0.0216894
Gde1	9.21413e-09	0.0205913	0.14	0.171	0.000180155
Prrc1	2.7404e-19	0.0205792	0.098	0.116	5.35803e-15
Lhx8	7.46572e-48	0.0205275	0.161	0.109	1.4597e-43
Pin1	0.0171659	0.020481	0.205	0.234	1
Nme1	0.129544	0.0204459	0.207	0.221	1
Gbf1	3.47234e-15	0.0204458	0.124	0.141	6.78911e-11
Hypk	0.0450518	0.0203591	0.223	0.25	1
Ppef1	3.20255e-12	0.0203335	0.187	0.141	6.26162e-08
Cdca7	0.0344286	0.0203234	0.172	0.159	1
[truncated: 4,365 more rows]
