# Supplementary material for: Single-cell RNA sequencing reveals the effects of mental stress on mouse mammary tumors and the tumor microenvironment
Source: Cell Death Discov. 2025 Jul 16;11:328. doi: 10.1038/s41420-025-02619-1 (PMC12267534; doi:10.1038/s41420-025-02619-1)
Supplement: Supplementary file 15 — Supplementary Table3. DEGs in fibroblasts (MS vs NC) [file 41420_2025_2619_MOESM15_ESM.xlsx]

## Sheet: Table3. DEGs in fibroblasts
Table3. DEGs in fibroblasts (MS vs NC).
	p_val	avg_diff	MS	NC	p_val_adj
Tsc22d3	1.40381970889106e-159	-1.43221	0.178	0.55	2.15317866949711e-155
Col1a2	2.3728792291574e-159	0.842168540919247	0.528	0.228	3.63952216168163e-155
Col3a1	2.07000919081401e-158	1.08086788371199	0.519	0.216	3.17498009687053e-154
Cebpd	1.41667086633053e-149	-1.63679	0.174	0.513	2.17288977477776e-145
Mucl2	1.05347985291981e-143	-1.58119	0	0.416	1.61582739840841e-139
Col6a3	7.34653244587195e-125	0.999236411380543	0.497	0.206	1.12681114654784e-120
Ftl1	9.08026019585624e-112	-0.620234	0.316	0.607	1.39273030884043e-107
Gm42418	1.77158271385897e-104	1.05220374364515	0.492	0.187	2.71725356651689e-100
Col5a1	1.58077119190734e-99	0.641870803958954	0.517	0.26	2.42458685414748e-95
Klf9	1.39828235875867e-93	-0.868148	0.265	0.533	2.14468548186405e-89
Postn	3.5042686109243e-91	1.60905588982779	0.478	0.245	5.37484719543569e-87
Cebpb	5.74403864553778e-84	-0.815108	0.271	0.516	8.81020647452585e-80
Col1a1	2.39304926675217e-83	0.920605233394181	0.461	0.261	3.67045896534448e-79
Col6a1	3.93007286291132e-83	0.595995523586973	0.527	0.286	6.02794575713338e-79
Sparc	1.9941994628397e-82	0.484293728330933	0.537	0.326	3.05870313610353e-78
Lpl	8.89249746582187e-74	-1.09963	0.209	0.455	1.36393126130776e-69
Mt1	5.51922847292835e-66	-1.84074	0.163	0.4	8.4653926317775e-62
Rhob	1.03722426582646e-65	-0.933471	0.266	0.48	1.59089457892463e-61
Cd81	2.31765359312447e-65	-0.527781	0.335	0.562	3.55481708113431e-61
Gsn	2.45893167921801e-64	-1.89537	0.266	0.414	3.77150940958458e-60
Serping1	3.07713540667113e-64	-0.639296	0.308	0.493	4.71971028675218e-60
Rsrp1	5.61881550886387e-63	-0.49196	0.33	0.556	8.61813922749541e-59
Serpina3n	1.46151585536073e-60	0.891288048342093	0.37	0.192	2.24167301895228e-56
Ccn2	3.28321793944673e-60	-1.88162	0.189	0.398	5.0357996755234e-56
Eif3j1	9.67668709420238e-60	0.51675527988482	0.302	0.113	1.48421026650876e-55
Ccl11	8.60968362673961e-59	-1.3361	0.238	0.438	1.32055327466932e-54
Col6a2	6.08837676456702e-58	0.557464593467111	0.504	0.321	9.3383522814929e-54
Pmp22	8.19134488338611e-58	-0.551367	0.315	0.509	1.25638847821376e-53
Fn1	3.84589356489389e-57	0.963406312287673	0.392	0.248	5.89883154983425e-53
Ckb	2.66753414190218e-56	-0.778104	0.231	0.42	4.09146386684957e-52
Errfi1	2.03776441413274e-55	-0.847795	0.251	0.47	3.1255230583968e-51
Anxa5	1.5368607189535e-54	-0.44341	0.333	0.529	2.35723697073087e-50
Tuba1a	7.99169698130792e-54	-0.477109	0.351	0.531	1.22576648299301e-49
Fbln2	9.68507452014621e-54	0.540342589385219	0.477	0.3	1.48549672990003e-49
Pi16	6.67393817318468e-53	-1.30402	0.266	0.472	1.02364863700307e-48
Ogn	2.33915090878388e-52	-0.699156	0.258	0.419	3.58778966389271e-48
Col5a2	4.3482663188063e-52	0.458183022493835	0.497	0.32	6.6693708797851e-48
P4hb	1.24705769011607e-51	0.385221785135355	0.507	0.319	1.91273708510003e-47
Zfp36l1	3.6450580669625e-51	0.469281474125426	0.483	0.283	5.59079006310709e-47
Gstm1	2.80237693185958e-50	-0.910033	0.207	0.357	4.29828573808623e-46
Dpep1	4.01489756842634e-50	-0.851173	0.27	0.449	6.15804989045232e-46
Calm1	2.0278547775652e-49	0.384652162780328	0.497	0.325	3.11032365782951e-45
Aebp1	9.7414878139313e-49	0.422634325685954	0.514	0.323	1.49414940090078e-44
Anxa1	1.09293448170698e-46	-0.504802	0.331	0.497	1.67634290804216e-42
Itm2b	2.6327705278457e-46	-0.358542	0.379	0.542	4.03814343560973e-42
Ubc	1.94044123674079e-45	-0.380392	0.354	0.522	2.97624876891302e-41
Selenop	9.12930864517641e-44	-0.539427	0.283	0.457	1.40025335999716e-39
Fcgrt	1.0139109102795e-43	-0.379271	0.361	0.53	1.5551365541867e-39
Lars2	1.6852401997696e-43	0.734311791930582	0.517	0.307	2.58482141840661e-39
Txnip	9.5673736849551e-43	-0.478279	0.328	0.491	1.46744377579841e-38
Hoxc8	1.81914365682597e-42	0.391912628116728	0.282	0.123	2.79020254083968e-38
Palld	3.48339496861547e-42	0.506329391233071	0.399	0.235	5.34283120286241e-38
Dusp1	6.36615491126589e-42	-0.90903	0.24	0.426	9.76440840289963e-38
Serpinf1	8.43718489584323e-41	-0.391872	0.371	0.54	1.29409541932444e-36
Adamts2	3.75119348042483e-40	0.44286626513345	0.465	0.3	5.7535805602756e-36
Fth1	4.59648153709617e-40	-0.264638	0.293	0.43	7.05008338159811e-36
Clec3b	1.76443892044955e-37	-1.188	0.284	0.386	2.70629641618552e-33
Cpxm1	7.91719602069696e-36	0.648688929222509	0.411	0.277	1.2143395256545e-31
Nr1d1	8.92782267361791e-35	-0.506068	0.176	0.375	1.36934944167952e-30
Bmp4	2.10559530371634e-34	-0.805764	0.072	0.182	3.22956207684013e-30
Cst3	2.66714645432818e-34	-0.687458	0.277	0.422	4.09086923164857e-30
Lamtor3	5.6168231118679e-34	-0.388623	0.16	0.336	8.61508328898298e-30
Lrrc15	6.06668211578863e-34	0.678437133082453	0.415	0.242	9.30507702919661e-30
Jund	6.28560486521580e-34	-0.440005	0.332	0.476	9.64086074226799e-30
Antxr1	7.68155984124779e-34	0.417625133384505	0.454	0.298	1.17819764845059e-29
Il34	1.00586499476798e-33	-0.437246	0.272	0.405	1.54279572897512e-29
Ifngr1	1.09859827091228e-33	-0.43091	0.35	0.493	1.68503002792526e-29
Crlf1	1.2352175317416e-33	-0.664662	0.223	0.365	1.89457665018526e-29
Ppp3ca	1.26944420977907e-33	0.372670118549784	0.423	0.277	1.94707352895914e-29
Lrrc17	5.83719063745501e-33	0.42856112552938	0.372	0.236	8.9530829997285e-29
Ccdc80	6.58672596876422e-33	0.378212965648634	0.452	0.314	1.01027202908906e-28
Hmcn1	7.99468588708193e-33	0.47729291632643	0.396	0.232	1.22622492136063e-28
Cryab	2.70251357223426e-32	-0.390345	0.243	0.386	4.14511531709292e-28
Inmt	7.86779950527049e-31	-0.919322	0.091	0.199	1.20676308811839e-26
Snai2	3.91334729969425e-30	0.371204704482289	0.235	0.112	6.00229208827104e-26
Rrbp1	4.36846621913627e-30	0.323924033992413	0.488	0.349	6.70035348691121e-26
Klf2	4.61588878892804e-30	-0.821109	0.224	0.4	7.07985022445783e-26
Prss23	2.63627735716449e-29	-0.547801	0.291	0.443	4.04352221041889e-25
Mmp14	6.2856896156954e-29	0.419882669613315	0.444	0.315	9.64099073255361e-25
Mgll	7.07799537405578e-29	-0.534366	0.208	0.334	1.08562293047267e-24
Crip2	1.23338899141649e-28	-0.435231	0.308	0.463	1.89177203503461e-24
Tnc	1.64306805193167e-28	0.814068591150569	0.277	0.146	2.52013777805279e-24
Gm8797	1.86926053805499e-28	-0.269415	0.369	0.513	2.86707181326874e-24
Tmem176a	2.15112557427919e-28	-0.678926	0.219	0.309	3.29939640582942e-24
Scara5	4.41589741504076e-28	-0.551805	0.122	0.217	6.77310345518951e-24
Ephx1	5.93812086323644e-28	-0.403941	0.246	0.405	9.10788978003205e-24
Itih5	7.70922117976965e-28	-0.486878	0.326	0.446	1.18244034455307e-23
Col12a1	1.40307409602043e-27	0.930324635943483	0.346	0.2	2.15203504847614e-23
Loxl2	1.93284720117479e-27	0.358464651870401	0.397	0.292	2.96460103716189e-23
Hdlbp	2.11658223790042e-27	0.274034772688341	0.466	0.337	3.24641383649166e-23
Tmem176b	4.64622040989967e-27	-0.826165	0.25	0.337	7.12637286470411e-23
Htra3	1.47040930239928e-26	-0.520861	0.317	0.428	2.25531378802001e-22
Serpine1	1.58684469353703e-26	-0.739093	0.183	0.322	2.43390239094709e-22
Ly6e	1.7339633474149e-26	0.299509495684561	0.464	0.344	2.65955298226498e-22
Ccl8	1.98144075662541e-26	0.574052084584441	0.326	0.211	3.03913383251206e-22
Hsd11b1	2.52751417796104e-26	-0.424553	0.306	0.437	3.87670124615665e-22
Fndc3b	2.96624862331952e-26	0.285266729342314	0.468	0.331	4.54963213844748e-22
Rarres2	5.64982122203582e-26	-0.353081	0.276	0.377	8.66569579035855e-22
Nupr1	1.43440064988264e-25	-0.554129	0.307	0.427	2.20008371678999e-21
Pcolce	1.59396247223711e-25	-0.356705	0.365	0.508	2.44481963991728e-21
Pcbp2	1.8109383819788e-25	0.256623144869057	0.468	0.353	2.77761729027908e-21
Fstl1	2.06932985438812e-25	0.293311060262245	0.441	0.337	3.1739381306605e-21
Grem2	2.18971566167843e-25	0.359382687439736	0.198	0.084	3.35858588188238e-21
Thbs2	2.38969174648105e-25	0.494389607209761	0.406	0.274	3.66530920075263e-21
Lgmn	4.46484178638725e-25	0.341057211255726	0.445	0.318	6.84817433196076e-21
Mafb	4.76163734216522e-25	0.584844304317852	0.385	0.256	7.30339935541301e-21
Prelp	5.26118789298306e-25	-0.410178	0.304	0.446	8.06960999025742e-21
Mfap5	7.32632787465734e-25	-0.517894	0.355	0.471	1.12371216941494e-20
Dcn	8.03790679896886e-25	-0.691401	0.354	0.427	1.23285414482584e-20
AY036118	3.89554487385968e-24	0.459615465236135	0.528	0.372	5.97498672752598e-20
Glul	5.63728264036295e-24	-0.409951	0.17	0.279	8.6464641137887e-20
Adam12	7.55518234451331e-24	0.392307238178857	0.187	0.08	1.15881386800145e-19
Efemp1	8.70172991844499e-24	-0.564006	0.252	0.322	1.33467133489109e-19
Vcan	1.33291504921121e-23	0.308975126051015	0.432	0.322	2.04442510248015e-19
Ntrk2	1.37016290571002e-23	-0.358711	0.278	0.393	2.10155586477803e-19
Wfdc18	7.3831821570009e-23	0.453208885037418	0.497	0.317	1.1324324792408e-18
Ppic	1.90536675453055e-22	0.294994757024302	0.459	0.333	2.92245152809896e-18
Cav1	2.13341030938524e-22	0.386280451707525	0.167	0.077	3.27222473253508e-18
Fermt2	2.45031042975082e-22	0.299125878368482	0.433	0.322	3.75828613715181e-18
Plat	3.19763106602136e-22	-0.298922	0.343	0.474	4.90452652906356e-18
Pcsk5	3.61267149158443e-22	0.347047077999134	0.413	0.276	5.5411155337922e-18
Nenf	4.44148891856198e-22	-0.242786	0.395	0.516	6.81235570329036e-18
Plpp3	4.71934853897044e-22	-0.374075	0.355	0.455	7.23853678907287e-18
Capg	6.27907898810723e-22	-0.337874	0.332	0.446	9.63085135195886e-18
Cp	6.52440905676963e-22	-0.470035	0.166	0.222	1.00071386112733e-17
Igf1	7.28327571208491e-22	0.383201656642898	0.383	0.271	1.11710882871958e-17
Mt2	7.56889040479153e-22	-1.16269	0.178	0.359	1.16091641028693e-17
Ifitm2	1.38151388941176e-21	-0.258805	0.406	0.515	2.11896600357976e-17
Tpm4	1.42237566489036e-21	0.27476774919014	0.43	0.32	2.18163979480883e-17
Tmsb4x	1.69956342106e-21	0.400905627887765	0.431	0.326	2.60679037522183e-17
Man2a1	2.09008208482358e-21	0.320683829004799	0.392	0.28	3.20576790170241e-17
Ifitm3	2.59974913452253e-21	-0.290678	0.38	0.487	3.98749522253066e-17
Pdap1	3.14459765589641e-21	0.266899760511184	0.442	0.333	4.82318388461391e-17
Barx1	3.23835774274527e-21	-0.635687	0.096	0.183	4.9669931058227e-17
Rabac1	4.29336440477476e-21	-0.226127	0.388	0.516	6.58516232404353e-17
Sec61b	5.52831812874306e-21	0.239172658635971	0.459	0.348	8.47933434586611e-17
Pcsk6	5.96275824504997e-21	-0.473891	0.083	0.158	9.14567859625765e-17
Tcf4	7.78297780202715e-21	0.363483124636097	0.446	0.333	1.19375313527492e-16
Arl4a	8.30753316869714e-21	-0.507586	0.143	0.251	1.27420943741477e-16
Eif2s2	9.09848106109621e-21	0.2840868622743	0.453	0.35	1.39552502515094e-16
Tubb2a	1.87397727864455e-20	-0.350858	0.31	0.425	2.874306349985e-16
Apod	2.06329795265831e-20	-1.13372	0.241	0.348	3.16468639978731e-16
Mgp	2.14761941367011e-20	-1.30486	0.328	0.426	3.29401865668722e-16
Myh9	2.18968855798229e-20	0.285139249459453	0.424	0.311	3.35854431023323e-16
Npm1	2.47672313295843e-20	0.236997389915737	0.466	0.35	3.79879794133164e-16
Entpd2	2.57674407159334e-20	-0.298176	0.352	0.471	3.95221005700987e-16
Plxdc2	2.63514264155489e-20	-0.275681	0.37	0.479	4.04178178361688e-16
Ybx3	3.07929578067963e-20	-0.270983	0.36	0.485	4.72302386840641e-16
Igfbp7	3.21371678112012e-20	-0.463722	0.332	0.494	4.92919879888205e-16
Zfp36l2	3.34120267851166e-20	0.305643619501001	0.436	0.32	5.12473666830118e-16
Csn2	4.73785359447376e-20	-0.600992	0.016	0.173	7.26691984320385e-16
Col18a1	5.4543183895162e-20	0.365262386867372	0.332	0.223	8.36583354583995e-16
Lsamp	8.37793058740208e-20	-0.585099	0.058	0.129	1.28500699349573e-15
Gnb2	8.55636407593922e-20	-0.216116	0.392	0.504	1.31237512196756e-15
AW112010	9.04196951545085e-20	-0.367952	0.153	0.218	1.38685728427985e-15
C3	9.28746503377128e-20	-0.692199	0.234	0.29	1.42451138687984e-15
G0s2	1.70961948538151e-19	-0.590868	0.225	0.317	2.62221436667816e-15
Ctsl	2.07554539234112e-19	-0.231099	0.393	0.507	3.18347152277281e-15
Ociad2	4.78492006447257e-19	0.356170128955903	0.292	0.185	7.33911039488802e-15
Nudt4	5.01097905202893e-19	0.302024206594577	0.388	0.273	7.68583967000197e-15
Id2	5.23359072512117e-19	0.361016564514574	0.233	0.134	8.02728145419085e-15
Myl12b	6.15999226563931e-19	-0.238532	0.372	0.48	9.44819613703757e-15
Dync1i2	6.46789503750761e-19	0.238164930375144	0.457	0.345	9.92045740852918e-15
Sfrp2	1.10836896054219e-18	0.523956055547384	0.328	0.226	1.70001631167962e-14
Fzd1	1.22305150660516e-18	0.33663587741072	0.432	0.296	1.875916400831e-14
Aldoa	1.25945767564047e-18	-0.237451	0.37	0.489	1.93175618289735e-14
Tprgl	2.79293183370962e-18	-0.26192	0.354	0.458	4.28379884654381e-14
Ccnd3	3.37109307164278e-18	-0.32545	0.253	0.385	5.1705825532857e-14
Nme2	4.58804118694299e-18	0.205914073918451	0.483	0.364	7.03713757253316e-14
Gas6	5.22730795894879e-18	-0.266982	0.244	0.343	8.01764494743566e-14
Angptl2	6.95859392036016e-18	0.305876770844878	0.428	0.328	1.06730913550484e-13
Mmp2	7.4785945699636e-18	0.254477169555658	0.46	0.36	1.14706683514102e-13
Metrnl	1.36582692672249e-17	-0.256755	0.34	0.438	2.09490534020695e-13
Igfbp3	1.60449933075701e-17	0.647170213494188	0.222	0.136	2.46098107351511e-13
Laptm4a	1.6272883301653e-17	-0.206292	0.407	0.518	2.49593484080754e-13
Ctsz	2.55209807699045e-17	-0.21775	0.39	0.505	3.91440803048796e-13
Tgfbr2	2.92856262137913e-17	0.168456354882487	0.463	0.344	4.49182934867132e-13
Abi3bp	5.0557683146193e-17	0.441317811268306	0.371	0.288	7.75453744096308e-13
Chd3	5.19994870805311e-17	0.232400761615974	0.287	0.203	7.97568132841186e-13
Wnt5a	5.31534714228397e-17	0.355444569339103	0.276	0.183	8.15267944683516e-13
Hsp90b1	5.54078934765417e-17	0.249785459481491	0.477	0.374	8.49846270143197e-13
Wls	5.54559498187423e-17	0.235940683877018	0.448	0.354	8.5058335831987e-13
Chd4	5.54559498187423e-17	0.245546656466834	0.433	0.32	8.5058335831987e-13
Nap1l1	8.18815161629194e-17	0.231953699717234	0.43	0.341	1.25589869490686e-12
Ebf1	9.26572953449236e-17	-0.324605	0.342	0.432	1.42117759600044e-12
Cthrc1	1.11077382453465e-16	0.438598292550617	0.329	0.228	1.70370489207124e-12
Rcn3	1.43671916321802e-16	0.206160725011199	0.468	0.377	2.2036398525438e-12
Tpt1	2.2369256195287e-16	0.182799947142741	0.474	0.381	3.43099651523312e-12
Actb	2.25295797224118e-16	-0.1857	0.382	0.454	3.45558693782353e-12
Cald1	2.40489144326056e-16	0.287668474279261	0.454	0.353	3.68862249567305e-12
Col27a1	2.99153913904006e-16	0.212327209978362	0.27	0.191	4.58842273145964e-12
Islr	3.05165120676249e-16	-0.239453	0.38	0.487	4.68062262093231e-12
Angptl4	3.38052149903427e-16	-0.403933	0.244	0.318	5.18504387521876e-12
Dbp	5.04052615381434e-16	-0.385322	0.332	0.452	7.73115901472043e-12
Prdx6	5.55717383873232e-16	-0.310601	0.342	0.461	8.52359323384764e-12
Bsg	5.65643345167318e-16	-0.183183	0.395	0.5	8.67583762817632e-12
Fxyd6	6.7142030615121e-16	-0.587024	0.248	0.356	1.02982446557473e-11
Map1lc3a	7.85671428649825e-16	-0.212195	0.362	0.478	1.2050628372631e-11
Cyba	8.52261021816785e-16	-0.223587	0.394	0.493	1.30719795526259e-11
Il33	8.95523451940194e-16	-0.341768	0.317	0.416	1.37355387058587e-11
Rhoc	9.07163932025938e-16	-0.241943	0.361	0.465	1.39140803894138e-11
Ramp2	9.92349100905256e-16	-0.307105	0.283	0.358	1.52206505096848e-11
Epha3	1.0524471037362e-15	0.307151237543329	0.249	0.161	1.61424336771059e-11
Srsf3	1.05279712614755e-15	-0.213408	0.381	0.475	1.61478023208511e-11
Chl1	1.08495291516891e-15	0.490638427919933	0.138	0.056	1.66410078128607e-11
Fxyd1	1.29696877424378e-15	-0.213963	0.372	0.466	1.9892907059351e-11
Akr1a1	1.40872340931416e-15	-0.21346	0.381	0.484	2.16069996520606e-11
Ttc3	1.43057585521708e-15	0.235282332349687	0.428	0.332	2.19421724673196e-11
Ywhaz	1.7368780206825e-15	0.216568844484421	0.459	0.359	2.66402350812282e-11
Sbsn	2.32263575273706e-15	-0.750236	0.11	0.164	3.5624587175481e-11
Rhoj	2.33104566667245e-15	-0.283454	0.314	0.426	3.57535784354221e-11
Cd302	2.55886223501372e-15	-0.207058	0.385	0.472	3.92478289606404e-11
Nsa2	2.81732632136998e-15	0.23581214611421	0.455	0.351	4.32121511171727e-11
Sox4	3.31159275185117e-15	0.298783801670658	0.387	0.282	5.07932096278932e-11
Clec2d	4.2150031128647e-15	-0.252088	0.351	0.457	6.46497177451188e-11
Eef1b2	4.90470787835068e-15	0.205293671922004	0.435	0.341	7.52284094381427e-11
H2-D1	5.11535158937391e-15	-0.333341	0.361	0.444	7.84592626778171e-11
Anxa3	5.12823626598852e-15	-0.650688	0.222	0.339	7.86568878477319e-11
Ackr3	5.18724526424283e-15	-0.537684	0.222	0.29	7.95619678629565e-11
Cdkn2b	5.75816489456232e-15	-0.386903	0.218	0.294	8.83187331527968e-11
Tuba1b	6.63083374272602e-15	-0.227082	0.373	0.486	1.01703727945932e-10
Atp6v0c	9.78792613373497e-15	-0.208047	0.377	0.493	1.50127211039227e-10
Srp14	1.10355689368731e-14	-0.206089	0.392	0.484	1.6926355635376e-10
Ypel3	1.34577893849246e-14	-0.208947	0.373	0.48	2.06415573585973e-10
App	1.36877132584926e-14	0.192994330687603	0.48	0.388	2.0994214595876e-10
Ptgis	1.38881806905004e-14	-0.354667	0.241	0.359	2.13016915430895e-10
Spry1	1.39248373787552e-14	-0.329155	0.289	0.385	2.13579155715347e-10
C1qtnf2	1.44319984384558e-14	-0.276994	0.323	0.41	2.21357992049035e-10
Comt	1.62646881261856e-14	-0.228829	0.29	0.413	2.49467786479435e-10
Igfbp6	1.8497166990341e-14	-0.43221	0.321	0.394	2.8370954729785e-10
C1qtnf6	2.37194646001206e-14	0.219826034365998	0.415	0.324	3.63809148036651e-10
Ndrg2	2.59052972470222e-14	-0.3111	0.064	0.145	3.97335449174826e-10
Tgfbi	2.62081429492096e-14	-0.331023	0.076	0.115	4.01980496554978e-10
Eif1	4.15690091617992e-14	-0.148436	0.416	0.509	6.37585462523676e-10
Ncam1	4.68138179296173e-14	0.309021561334658	0.271	0.178	7.18030339404471e-10
Supt5	4.8325554886175e-14	0.184423500400133	0.243	0.173	7.41217360844152e-10
Olfml2b	5.07152944305566e-14	0.217964810038049	0.314	0.235	7.77871185975877e-10
Spon1	5.21914603751969e-14	0.446368757733405	0.48	0.357	8.00512619234771e-10
Pnp	5.2207779791786e-14	-0.323772	0.326	0.452	8.00762926446413e-10
Sfrp1	5.2535225168412e-14	0.433900958565028	0.271	0.217	8.05785283633104e-10
Ryk	6.17127399593142e-14	0.230000704723966	0.419	0.327	9.46550005495961e-10
Svep1	7.98491702836169e-14	0.271821600193848	0.432	0.333	1.22472657381012e-09
Calu	8.9155486276184e-14	0.183597926369879	0.461	0.36	1.36746684850411e-09
Cdkn1a	9.0849112458774e-14	-0.54572	0.19	0.281	1.39344368689268e-09
Rnaset2a	9.39893275695729e-14	-0.228284	0.342	0.439	1.44160830626211e-09
Sult1a1	9.41859060917825e-14	-0.37901	0.026	0.113	1.44462342763576e-09
Egr3	1.04096181225849e-13	0.35235874439273	0.144	0.066	1.59662722764207e-09
Fcgr2b	1.17485399276846e-13	0.305104495565911	0.137	0.067	1.80199105410826e-09
Eif5a	1.2538840234216e-13	-0.186079	0.388	0.487	1.92320731512405e-09
Fkbp1a	1.25784871024885e-13	-0.190636	0.386	0.483	1.92928835177968e-09
Litaf	1.39057724648814e-13	-0.190963	0.321	0.416	2.13286738066351e-09
Ednra	1.44526265603467e-13	0.337220769542299	0.372	0.264	2.21674386182598e-09
Tubb2b	1.48920084678244e-13	-0.274895	0.256	0.345	2.2841362587949e-09
Maco1	1.95748300514919e-13	0.213019800561373	0.255	0.183	3.00238743329783e-09
Crip1	1.97822982431273e-13	-0.22895	0.358	0.458	3.03420890453087e-09
Myl12a	1.97989281760248e-13	-0.248807	0.368	0.465	3.03675960363868e-09
Emb	2.35147164749847e-13	0.340125515694464	0.154	0.091	3.60668721293315e-09
Gstt1	2.47753018320768e-13	-0.210723	0.186	0.229	3.80003579500394e-09
Smap1	2.6952885728953e-13	0.201731720006685	0.404	0.314	4.13403361310681e-09
Ckap4	2.96311815508478e-13	0.203292542916274	0.438	0.352	4.54483062626904e-09
Cygb	3.07550977909773e-13	-0.303791	0.367	0.448	4.71721689918010e-09
Nmt1	3.17857354818062e-13	0.228879344598178	0.428	0.326	4.87529610819944e-09
Caprin1	3.20905490961517e-13	0.220655250407311	0.363	0.291	4.92204842036775e-09
Ctsb	3.28129896459332e-13	0.202220295143957	0.471	0.387	5.03285635189323e-09
Arl6ip5	3.41326692483828e-13	-0.21044	0.339	0.43	5.23526880931695e-09
Eif3a	3.4939838275445e-13	0.212841392818088	0.425	0.332	5.35907239468776e-09
Eif5	3.61872258788821e-13	0.200460541458905	0.449	0.356	5.55039670530293e-09
Tln2	4.63418638250727e-13	0.26778635224584	0.244	0.17	7.10791507348965e-09
Enpp2	4.79625201941541e-13	-0.23684	0.106	0.139	7.35649134737936e-09
Tubb4b	5.36990379233425e-13	-0.254937	0.316	0.416	8.23635843668227e-09
Mxra7	5.372322082935e-13	-0.218382	0.375	0.476	8.24006761080571e-09
Mxra8	5.54428408585909e-13	-0.208213	0.383	0.479	8.50382293089067e-09
Sfrp4	6.00087888604537e-13	0.6415688059078	0.221	0.164	9.20414803541639e-09
Creb5	6.47396876781436e-13	-0.350875	0.202	0.269	9.92977329607367e-09
Ap2b1	6.75275841055029e-13	0.185552737476901	0.355	0.286	1.0357380850102e-08
Ptma	7.27795346952139e-13	0.169127988230762	0.462	0.375	1.11629250315519e-08
Adamts5	8.49748334508644e-13	-0.301427	0.279	0.376	1.30334399546936e-08
Cemip2	9.74408116903906e-13	0.277540896509276	0.14	0.071	1.49454716970721e-08
Ifi207	1.04477132979241e-12	-0.243097	0.111	0.17	1.6024702656356e-08
Ndfip1	1.04593363012868e-12	-0.172573	0.388	0.482	1.60425300189136e-08
Nedd4	1.09186201871986e-12	0.173409401078256	0.471	0.385	1.67469796431252e-08
Sema3c	1.11028912491172e-12	-0.548732	0.136	0.196	1.70296145978959e-08
Ptn	1.195820265221e-12	0.425177370088722	0.108	0.049	1.83414912279596e-08
Ifi205	1.47256486421565e-12	-0.434211	0.296	0.378	2.25861998873396e-08
Phlda3	1.87720807030608e-12	-0.258662	0.317	0.389	2.87926173823547e-08
Bmper	2.41121580754459e-12	0.228258305464524	0.122	0.068	3.6983228056119e-08
Vps29	2.5317713134678e-12	-0.200311	0.358	0.445	3.88323084059691e-08
Pttg1ip	2.63548566846084e-12	-0.188214	0.395	0.476	4.04230791828523e-08
Pkm	2.9462479696483e-12	0.19673531310518	0.435	0.356	4.51895513584656e-08
Eif3c	4.9371264132469e-12	0.17470444246127	0.437	0.344	7.57256449263809e-08
Fabp5	5.14557547385271e-12	0.241139130382759	0.143	0.091	7.89228366179528e-08
Stub1	6.04828306034938e-12	-0.184687	0.377	0.465	9.27685655796388e-08
Lgals3bp	6.33290427457008e-12	0.242238284819418	0.422	0.324	9.71340857633559e-08
Lcn2	6.83963933090514e-12	0.293022822104464	0.42	0.314	1.04906388057423e-07
Map1b	7.16734379365549e-12	0.238068035381195	0.334	0.253	1.09932719107088e-07
Sesn3	7.31678035293922e-12	0.272772909419485	0.352	0.269	1.12224777053382e-07
Arhgdia	7.33351352235865e-12	-0.154087	0.393	0.485	1.12481430405937e-07
Eif5b	7.73109935863905e-12	0.197895683757284	0.4	0.321	1.18579601962806e-07
Sqstm1	9.57079778216349e-12	-0.224209	0.354	0.442	1.46796896382824e-07
Csde1	9.77957844666253e-12	0.172185952983142	0.432	0.341	1.4999917421491e-07
Ddx24	1.06150220617591e-11	0.169507329266086	0.401	0.328	1.62813208383261e-07
Zfhx4	1.06187832681446e-11	0.188642348494616	0.39	0.319	1.62870897766801e-07
Zfp106	1.16053146474525e-11	0.165199787653429	0.299	0.236	1.78002316062626e-07
Adprh	1.1806449934247e-11	-0.177853	0.332	0.422	1.8108732909148e-07
Hist1h2bc	1.25345798193113e-11	0.238715726328173	0.311	0.233	1.92255385268596e-07
Vezf1	1.35700515664118e-11	0.159362530082528	0.264	0.208	2.08137450925625e-07
Sept4	1.38210265619668e-11	-0.2817	0.231	0.331	2.11986905407447e-07
Itm2a	1.46005136528461e-11	0.209619993947634	0.382	0.309	2.23942678407354e-07
Klf13	1.55755578311884e-11	-0.286613	0.313	0.431	2.38897906014768e-07
Myh10	1.58973907831632e-11	0.182875755222615	0.256	0.201	2.43834179832157e-07
Smarca2	1.75414969227868e-11	0.199559222169759	0.424	0.345	2.69051479801704e-07
Kctd12	1.77954464321889e-11	0.241993617613219	0.286	0.216	2.72946557376913e-07
Serp1	2.02363316926169e-11	0.197107697221282	0.382	0.305	3.10384855501358e-07
Sgk1	2.23899007424395e-11	-0.270542	0.284	0.373	3.43416297587537e-07
Mtpn	2.25073578056186e-11	0.200207706515922	0.387	0.302	3.45217854022578e-07
Vwa1	2.2790131945558e-11	-0.239439	0.075	0.11	3.49555043780968e-07
Tpm1	2.29256253509317e-11	0.271389369252208	0.38	0.296	3.51633241632591e-07
Elf2	2.56997096340563e-11	0.168876342274737	0.302	0.236	3.94182146367156e-07
Bloc1s1	2.73799565213936e-11	-0.214357	0.294	0.399	4.19953773125135e-07
Zfp503	2.8552764926451e-11	0.180465835490513	0.226	0.162	4.37942308441905e-07
Smoc2	2.97685065182306e-11	-0.347843	0.367	0.452	4.56589352976621e-07
Dap	3.16646352691854e-11	-0.186773	0.366	0.438	4.85672175758765e-07
Lrpap1	3.34350817199795e-11	-0.173276	0.358	0.432	5.12827283421046e-07
Ogdh	3.34836884840987e-11	0.176031202856172	0.287	0.224	5.13572813969106e-07
Morc4	3.45946103242434e-11	0.204775689343093	0.129	0.075	5.30612133153246e-07
Rbp4	3.65705503970328e-11	0.220650856825563	0.185	0.121	5.60919101989689e-07
Enah	3.78520120969795e-11	0.181218448608827	0.142	0.089	5.80574161543471e-07
Nbl1	3.87154910599722e-11	-0.266658	0.334	0.421	5.93818201877854e-07
Slc38a2	4.1508865728812e-11	0.196976654212427	0.454	0.368	6.36662982548518e-07
Lrrc8a	4.22701804427657e-11	-0.287584	0.245	0.353	6.48340027631141e-07
Tbc1d2b	4.74060236937825e-11	0.203930969276413	0.335	0.265	7.27113591415236e-07
Penk	5.03324909579297e-11	-0.0606348	0.167	0.215	7.71999746312726e-07
Selenbp1	5.25066465085059e-11	-0.214554	0.089	0.125	8.05346944147463e-07
Efhd1	6.42467297713636e-11	-0.331506	0.056	0.1	9.85416341233175e-07
Mmp19	6.56372057017012e-11	0.200539033334955	0.356	0.281	1.00674346105269e-06
Plec	6.6687972619164e-11	0.224843698445516	0.415	0.341	1.02286012403274e-06
S100a6	7.77036206055169e-11	-0.195248	0.368	0.449	1.19181813284742e-06
Ggt5	7.92113449340163e-11	-0.22058	0.169	0.191	1.21494360859794e-06
Wnt11	8.38513402173054e-11	-0.281903	0.12	0.219	1.28611185625303e-06
Fabp4	8.74439833557162e-11	0.26223555883333	0.154	0.098	1.34121581670998e-06
Ndufa7	8.8163641299352e-11	-0.151174	0.397	0.481	1.35225393024946e-06
Id3	8.9808669571415e-11	-0.392747	0.284	0.38	1.37748537388636e-06
Podxl2	9.67726100721014e-11	-0.233836	0.129	0.226	1.48429829328589e-06
Fbln5	1.00409155300899e-10	-0.204241	0.322	0.398	1.54007562400519e-06
Stra6	1.06553241238804e-10	0.239898757392273	0.109	0.05	1.63431361412078e-06
Prg4	1.07745488644185e-10	0.413500286293795	0.138	0.085	1.65260030482451e-06
Eif3f	1.16668166279579e-10	-0.191716	0.376	0.471	1.78945633439618e-06
Tagln2	1.21547525150684e-10	-0.17073	0.358	0.446	1.86429594076119e-06
Top1	1.33059030427939e-10	0.174372156132607	0.441	0.351	2.04085940870373e-06
Casp3	1.36889026836933e-10	0.176039009378954	0.14	0.087	2.09960389362488e-06
Erc1	1.38597754934791e-10	0.170748219036038	0.138	0.088	2.12581236518983e-06
Bicc1	1.42230385386514e-10	0.199576717912985	0.45	0.378	2.18152965105836e-06
Calr	1.69760971094194e-10	0.171670436553674	0.467	0.393	2.60379377464274e-06
Csnk1a1	1.77436998297611e-10	0.182760492253161	0.444	0.369	2.72152867988876e-06
Zfp91	1.78017575156588e-10	0.191738318819143	0.384	0.301	2.73043356775175e-06
Pdlim1	1.83229303633293e-10	-0.212929	0.297	0.366	2.81037105912744e-06
Ndufa3	1.93807030826045e-10	-0.16969	0.373	0.448	2.97261223880988e-06
Rpn1	2.06086720371767e-10	0.181013568581465	0.445	0.382	3.16095811706216e-06
Tnfsf12	2.14606573202619e-10	-0.190305	0.366	0.448	3.29163561978177e-06
Pcdh7	2.251807758958e-10	0.172643769280975	0.376	0.3	3.45382274068978e-06
Gas1	2.36482499114053e-10	0.235239656232832	0.382	0.31	3.62716857141135e-06
Timp2	2.42732569624861e-10	-0.471652	0.334	0.408	3.72303215290611e-06
Soat1	2.5772291076629e-10	0.202997210147588	0.306	0.248	3.95295400533336e-06
Lman1	2.66115262961163e-10	0.201323731801842	0.41	0.338	4.08167590329831e-06
Lims2	2.76849226573734e-10	-0.259617	0.059	0.102	4.24631343718794e-06
Bmp1	3.20802985324667e-10	0.166134918033801	0.437	0.362	4.92047618890975e-06
Masp1	3.43107404218635e-10	0.226888531457359	0.261	0.182	5.26258136590542e-06
Anxa6	3.56535239468368e-10	0.191168607553616	0.402	0.327	5.46853750296583e-06
Ddah2	3.9168368614256e-10	-0.193028	0.372	0.453	6.00764437805459e-06
Prokr2	4.12481494094396e-10	0.225879081229616	0.14	0.076	6.32664115641984e-06
Tle5	4.13318157317769e-10	-0.177233	0.39	0.469	6.33947389693993e-06
Gfra1	4.26402762185218e-10	0.226957871842261	0.106	0.054	6.54016556639687e-06
Ifrd1	4.32318886506375e-10	-0.251368	0.212	0.316	6.63090708123478e-06
Ecm1	4.58465966559095e-10	-0.263757	0.348	0.424	7.0319509950834e-06
Herpud1	4.75600551275786e-10	-0.201836	0.366	0.445	7.29476125546801e-06
Tmod2	5.10203393475765e-10	0.244282001481227	0.186	0.134	7.82549964913129e-06
Ifi30	5.16781008683473e-10	-0.203126	0.303	0.383	7.92638711118712e-06
Npdc1	5.76153884136942e-10	-0.166282	0.386	0.475	8.83704827489242e-06
S100a4	5.80052107828377e-10	0.510294215425401	0.242	0.175	8.89683922987164e-06
Serpinb1a	5.81181371243753e-10	0.20791205563453	0.199	0.15	8.91415987213668e-06
Shisa5	6.2803196450049e-10	-0.166798	0.385	0.469	9.63275427150851e-06
Srgn	6.3909840733055e-10	-0.497594	0.118	0.227	9.80249137163598e-06
Grina	7.43467209402492e-10	-0.201081	0.384	0.462	1.14033000578154e-05
Hsp90ab1	7.6321818811656e-10	0.136901699897113	0.48	0.397	1.17062405693318e-05
Sorcs2	7.67506056912607e-10	0.170733973936077	0.119	0.065	1.17720079009256e-05
Slc48a1	8.06598536994808e-10	-0.260623	0.177	0.275	1.23716083604264e-05
Mdk	8.28249325058778e-10	-0.214182	0.326	0.398	1.27036881477515e-05
Scd2	8.82561170540129e-10	0.170568487201526	0.393	0.322	1.35367232337445e-05
Hexa	9.34514522315334e-10	-0.199941	0.387	0.463	1.43335837432726e-05
Sfr1	9.80997452661141e-10	0.158988461994753	0.428	0.375	1.50465389289166e-05
Prdx1	9.9802936075916e-10	-0.134003	0.414	0.483	1.5307774335324e-05
Fzd3	1.02677421404179e-09	0.188915708969878	0.112	0.063	1.57486628949731e-05
Krt18	1.04131468865704e-09	0.213607562658342	0.118	0.065	1.59716846946217e-05
Anxa2	1.14791949049499e-09	-0.115128	0.386	0.443	1.76067891452121e-05
Ifngr2	1.16109211225839e-09	-0.173878	0.237	0.336	1.78088308178192e-05
Tenm3	1.27070106078303e-09	0.21117788514259	0.159	0.107	1.94900128702902e-05
Rflnb	1.29245483416195e-09	0.331297169890611	0.274	0.197	1.98236722463761e-05
Ndufs3	1.29615677135927e-09	-0.193612	0.306	0.391	1.98804525591084e-05
Tpr	1.30491779492642e-09	0.171245874846545	0.419	0.34	2.00148291385815e-05
Xbp1	1.36536629672275e-09	-0.19796	0.383	0.467	2.09419882591335e-05
Eif3j2	1.37947660979572e-09	-0.320461	0.07	0.175	2.11584122410468e-05
Prr13	1.40108669559747e-09	-0.180749	0.306	0.396	2.1489867737074e-05
Atp6ap1	1.4949401926468e-09	-0.148422	0.325	0.414	2.29293926748166e-05
Csrp2	1.57835690036618e-09	0.256941603352262	0.384	0.32	2.42088381378165e-05
Capza1	1.62359509872514e-09	0.17158017429157	0.31	0.257	2.49027016242462e-05
Atp6ap2	1.62729293063422e-09	-0.170706	0.324	0.391	2.49594189700677e-05
Hspa8	1.755471986437e-09	-0.154566	0.417	0.491	2.69254293279708e-05
Gm10260	1.77416874769363e-09	0.112820466907954	0.326	0.275	2.72122002521249e-05
AW551984	1.84928387974108e-09	0.213370908384468	0.129	0.077	2.83643161474687e-05
Psip1	1.93929306330592e-09	0.157751241615129	0.333	0.278	2.97448770049862e-05
Hoxc6	1.95214418901429e-09	0.183122222917988	0.151	0.099	2.99419875711012e-05
Eif4g2	2.0868768423649e-09	0.146060129929374	0.454	0.391	3.20085170081928e-05
Runx2	2.25963754394012e-09	0.186085342776839	0.157	0.106	3.46583206489535e-05
Far1	2.52917134282933e-09	0.125486722039564	0.258	0.211	3.87924300563162e-05
Lhfp	2.5367672398949e-09	-0.165151	0.385	0.461	3.8908935925508e-05
Ergic3	2.56753394833204e-09	-0.16406	0.379	0.451	3.93808356995168e-05
Filip1l	2.5955831114525e-09	0.279134653001395	0.34	0.268	3.98110537634585e-05
Ncl	2.64976715006686e-09	0.16971907821195	0.44	0.377	4.06421285477255e-05
S100a16	2.68320634569164e-09	-0.237621	0.368	0.443	4.11550189302183e-05
Rnf187	2.76714597691154e-09	-0.166646	0.315	0.399	4.24424849938692e-05
Gfpt2	2.84211116204947e-09	-0.547617	0.273	0.363	4.35923010035148e-05
Arhgap42	2.92323446266087e-09	0.150288106345726	0.249	0.198	4.48365701882924e-05
Lmcd1	3.14793977372336e-09	-0.436824	0.064	0.159	4.82831002493689e-05
Tecr	3.31294935457279e-09	-0.1607	0.355	0.435	5.08140172004374e-05
Acp1	3.32550945718411e-09	0.121515123254285	0.194	0.152	5.10066640542899e-05
Gm26917	3.34723798953573e-09	0.520381113029932	0.356	0.232	5.13399362834991e-05
Canx	3.39005942376724e-09	0.150720107655444	0.456	0.383	5.1996731441742e-05
Fxyd3	3.39279283220942e-09	0.229558917867801	0.109	0.051	5.20386564604281e-05
Gpx8	3.39384472279795e-09	-0.174994	0.378	0.456	5.20547903582749e-05
Mex3b	3.44129626099846e-09	0.18939198904512	0.116	0.067	5.27826020511944e-05
Ablim1	3.5342029289887e-09	-0.257391	0.225	0.3	5.42076045248287e-05
Selenok	3.63899567546051e-09	-0.114796	0.413	0.472	5.58149156702133e-05
Arf1	3.91583674098674e-09	-0.158299	0.394	0.473	6.00611039332546e-05
Chchd2	4.06183993732696e-09	0.135486200187547	0.479	0.396	6.23005009587209e-05
Sh3kbp1	4.19292668893746e-09	0.167868123162333	0.183	0.134	6.43111095549228e-05
Nuak1	4.25724946759595e-09	0.178942165103403	0.16	0.101	6.52976923339867e-05
Gpx4	4.32812729417484e-09	-0.146677	0.408	0.485	6.63848164380537e-05
Flrt2	4.51315943795668e-09	0.225872685030856	0.36	0.297	6.92228394593796e-05
Adgra2	4.56425524508481e-09	0.170435815682116	0.226	0.17	7.00065469491109e-05
Srp72	4.6312657737784e-09	0.157497062510339	0.319	0.263	7.1034354438213e-05
Slc43a3	4.80315546436015e-09	-0.172649	0.199	0.219	7.3670798512356e-05
Plvap	5.01405850052631e-09	-0.383242	0.131	0.23	7.69056292810726e-05
Spcs1	5.20963953281796e-09	-0.149047	0.384	0.479	7.99054511543619e-05
Tns2	5.33203211505626e-09	-0.276185	0.165	0.262	8.17827085807329e-05
Ccn1	5.35625365822418e-09	-0.499998	0.249	0.338	8.21542186098425e-05
Ywhaq	5.45221190353707e-09	-0.175036	0.365	0.443	8.36260261764516e-05
Sdf4	5.5031731699356e-09	-0.168993	0.38	0.451	8.44076700804722e-05
Trip12	5.57025238389283e-09	0.174969819407545	0.331	0.279	8.54365310641483e-05
Rabl6	5.59381485488037e-09	0.124181195338549	0.219	0.172	8.57979322441551e-05
Ppp1r2	5.74004563676582e-09	-0.212401	0.366	0.444	8.80408199767142e-05
Lpp	5.78018249594322e-09	0.139325900737943	0.426	0.356	8.86564391227772e-05
Nr2f2	6.12432338970365e-09	-0.186534	0.133	0.168	9.39348721512746e-05
Spred1	6.52999902225593e-09	0.194136501870053	0.402	0.334	0.000100157125003361
Lsp1	6.60238334756508e-09	0.265915344437212	0.393	0.336	0.000101267355784953
Aldh1a3	6.63543249443289e-09	-0.247396	0.077	0.115	0.000101774263599612
Ivns1abp	6.94062855360727e-09	0.160478486751643	0.208	0.157	0.000106455360755228
Meis2	7.00976022837472e-09	0.158114760863148	0.296	0.236	0.000107515702382811
Il1r1	7.13831722889867e-09	0.165715228002562	0.294	0.251	0.000109487509656848
Hspb11	7.41268818591772e-09	0.110372060264516	0.186	0.146	0.000113695811395606
Ubald2	7.46732965522008e-09	-0.278213	0.187	0.294	0.000114533902251766
Vat1	7.54109960017108e-09	-0.172709	0.39	0.454	0.000115665385667424
Vdac2	8.42727578693779e-09	-0.157377	0.361	0.435	0.000129257556020052
Hspa1b	8.60597503164977e-09	0.233323393884325	0.239	0.176	0.000131998445035444
Ireb2	8.68173413359486e-09	0.133833710945909	0.151	0.11	0.000133160438141078
Msx1	8.95446401848427e-09	-0.152337	0.236	0.307	0.000137343569115512
Mif	9.39055814825409e-09	0.174844797866921	0.414	0.345	0.000144032380877921
Itgb1	9.50276697789998e-09	0.147339859825393	0.461	0.377	0.00014575343990703
Selenoh	9.77223027423523e-09	0.166292045438937	0.175	0.133	0.00014988646794622
Tnfrsf1a	1.00503247221583e-08	-0.148156	0.384	0.441	0.000154151880588464
Eln	1.01036969953251e-08	-0.436369	0.275	0.332	0.000154970504514297
Osr1	1.0178758744144e-08	-0.266966	0.311	0.378	0.00015612180161768
Smim14	1.02081979311933e-08	-0.17912	0.371	0.449	0.000156573339868642
Galnt1	1.02673247529968e-08	0.175040961448309	0.355	0.299	0.000157480227061464
Cope	1.04901371151233e-08	-0.162127	0.382	0.455	0.000160897723071762
Ppia	1.06771519766794e-08	-0.117664	0.415	0.495	0.000163766157018308
Rack1	1.09013968959159e-08	0.140633878909211	0.454	0.379	0.000167205625589559
Tmsb10	1.09894671250384e-08	0.149392522739966	0.453	0.379	0.000168556446763839
Abcg1	1.19326367136555e-08	0.205780463230183	0.168	0.11	0.000183022781914048
Matn2	1.20158315441462e-08	0.190205390270212	0.235	0.182	0.000184298824224115
Golph3	1.27354516855847e-08	0.150377126494064	0.293	0.242	0.000195336357953497
Rbfox2	1.27712892716917e-08	0.170680514866681	0.332	0.28	0.000195886034849208
F3	1.29025056927724e-08	-0.297309	0.125	0.178	0.000197898632315743
Adh1	1.32074792289392e-08	-0.163718	0.111	0.131	0.000202576316413469
Tceal9	1.37120223642779e-08	0.160414004184877	0.439	0.375	0.000210314999023294
Xrn2	1.39363167633582e-08	0.143390646576079	0.298	0.249	0.000213755226516388
Tcim	1.50128460512827e-08	0.155827802303599	0.13	0.09	0.000230267032734574
Impad1	1.57490415364083e-08	0.135735991607833	0.304	0.254	0.000241558799085431
Mir99ahg	1.58532656172375e-08	0.234451288473069	0.391	0.314	0.000243157388037189
Sdhb	1.6468368245686e-08	-0.181472	0.304	0.388	0.000252591832152332
Baz1b	1.69903743854355e-08	0.129058097247442	0.282	0.233	0.000260598362323809
Igfbp4	1.73867209450522e-08	-0.214479	0.389	0.446	0.000266677525855211
Ubr2	1.74155935174912e-08	0.143066390395598	0.216	0.168	0.00026712037337128
Crabp1	1.75981475971205e-08	0.718920895013732	0.281	0.205	0.000269920387844635
Naxe	1.76117053405444e-08	-0.174288	0.225	0.317	0.000270128336513271
St3gal2	1.77615096452664e-08	0.135471430408308	0.233	0.185	0.000272426034939097
Arsb	1.78945299169849e-08	0.161249841502314	0.183	0.133	0.000274466299866714
Bptf	1.89492317277313e-08	0.147402178964253	0.372	0.312	0.000290643316239943
Gabarapl2	1.95450947184741e-08	-0.155718	0.361	0.44	0.000299782662791956
Ltbp4	1.97597801035329e-08	-0.194608	0.302	0.37	0.000303075507227987
Nrep	2.08840116129397e-08	0.227172711558833	0.304	0.232	0.00032031897011927
Rian	2.14274836087431e-08	0.205892127572806	0.341	0.27	0.000328654743590902
Srm	2.17657682671093e-08	-0.18369	0.262	0.349	0.000333843353680922
Ahnak	2.28361762843957e-08	0.175011943961294	0.421	0.352	0.000350261271850062
Ndufb10	2.29047469913593e-08	-0.141522	0.382	0.469	0.000351313009353469
Ccn4	2.34123662850739e-08	0.262453916433532	0.32	0.238	0.000359098874080463
Usp47	2.39829374643975e-08	0.138420285339123	0.217	0.167	0.000367850294828929
Colgalt1	2.47361813043894e-08	0.148103496276357	0.409	0.339	0.000379403548846724
Pdxk	2.48729275089755e-08	0.125481102474155	0.133	0.094	0.000381500962132666
H2afz	2.52757275075554e-08	0.177126913581106	0.432	0.362	0.000387679108510884
Larp7	2.67266048616028e-08	0.148585278526904	0.144	0.103	0.000409932665367263
Egflam	2.67266048616028e-08	-0.218824	0.189	0.272	0.000409932665367263
Apoe	2.73050256424807e-08	-0.661041	0.198	0.248	0.000418804483304368
Jak2	2.88653385749064e-08	0.145590176406061	0.134	0.092	0.000442736563061914
Uggt1	2.88687094166947e-08	0.125466118390717	0.195	0.153	0.000442788265033264
Lum	2.93238737724238e-08	0.182089518999553	0.463	0.412	0.000449769575921436
Ddx3x	3.12934430259433e-08	0.166379811114419	0.429	0.36	0.000479978829131918
Rhobtb3	3.20382801227969e-08	0.107668493135808	0.191	0.151	0.000491403140523459
Dpysl3	3.21372610396346e-08	0.17206680560167	0.414	0.348	0.000492921309825915
Adamts12	3.3251615927348e-08	0.192237663980375	0.319	0.272	0.000510013285093664
Steap4	3.36678348131855e-08	-0.125044	0.16	0.171	0.000516397250364639
Uqcrh	3.67048981580115e-08	0.127155258535088	0.465	0.398	0.00056297972794758
2900097C17Rik	3.97900904679034e-08	0.149971953941372	0.423	0.356	0.000610300407596702
Elk3	4.03087409436656e-08	0.150732851175803	0.217	0.174	0.000618255468593943
Phip	4.05752080845076e-08	0.180259427886155	0.322	0.265	0.000622342541600177
Rdh10	4.09000594867863e-08	0.205098720054667	0.197	0.152	0.000627325112408329
Stc2	4.4754808693006e-08	-0.446922	0.191	0.247	0.000686449255733327
Phf14	4.61525967577685e-08	0.156561896566164	0.199	0.149	0.000707888529070654
Scara3	4.63923091885433e-08	-0.285898	0.214	0.305	0.000711565238333878
Zcchc24	4.7537953815047e-08	0.131160427843286	0.371	0.32	0.000729137135615191
Uba52	5.04016752536451e-08	-0.172905	0.389	0.46	0.000773060895040409
Slc1a5	5.10304561070448e-08	-0.215274	0.188	0.258	0.000782705135769853
Lama2	5.31208541292013e-08	-0.161285	0.383	0.441	0.00081476766063369
Gng11	5.39769539960843e-08	0.286149244331746	0.386	0.313	0.000827898520391941
Ttyh3	5.56848123240601e-08	0.157267241647101	0.152	0.106	0.000854093651426434
Dsel	5.63032191205295e-08	0.211235384171629	0.398	0.33	0.000863578774870682
Cyp4b1	5.64257596474213e-08	0.237173487387704	0.228	0.179	0.000865458301472148
Cpd	5.77677566156685e-08	0.156750263714113	0.335	0.29	0.000886041850971123
Pxk	5.8298508597203e-08	0.10960476098548	0.183	0.146	0.000894182524863899
Isoc1	5.93742245073479e-08	0.128507021000229	0.19	0.152	0.000910681855493703
Hmgn3	6.2119984085448e-08	0.214675369720166	0.363	0.293	0.000952796315902601
Hoxc9	6.21873426967948e-08	0.185808764399429	0.119	0.071	0.000953829462283439
Runx1	6.22228232284931e-08	0.375662338763775	0.385	0.284	0.000954373662678628
Fgf7	6.27073072140695e-08	0.12554554525218	0.152	0.118	0.000961804678049399
Npc2	6.27645451598914e-08	-0.124665	0.411	0.485	0.000962682593662414
Rev3l	6.31594277518451e-08	0.179271794903215	0.173	0.124	0.0009687393028578
C1qtnf1	6.61648339502662e-08	-0.141877	0.096	0.139	0.00101483622312918
Ctsd	6.73080514994644e-08	-0.162198	0.398	0.476	0.00103237089389879
Trf	6.79119170122737e-08	0.215976240932006	0.297	0.238	0.00104163298313425
Yipf3	6.93637570535206e-08	-0.15049	0.372	0.434	0.0010639013056869
Kifap3	7.12532460432468e-08	0.142692501802817	0.268	0.218	0.00109288228781132
Mgst1	7.35380796152698e-08	-0.11938	0.375	0.435	0.00112792706513901
Ccdc34	7.46857680723767e-08	0.133439288906257	0.203	0.162	0.00114553031069411
Wdr26	7.5696164675566e-08	0.159784429075986	0.316	0.265	0.00116102777379383
Dynll2	7.58164071289728e-08	0.116745493916171	0.264	0.228	0.00116287205254418
Ptprs	7.60660697633383e-08	0.154364366711723	0.444	0.369	0.00116670137803008
Nmt2	7.61523448030181e-08	0.17962746900862	0.289	0.242	0.00116802466458869
Dpm3	8.1556663022243e-08	-0.133105	0.408	0.474	0.00125091609743516
Itpripl2	8.39279199385539e-08	0.142495347350592	0.311	0.261	0.00128728643601754
Ddx5	9.40664640832981e-08	0.137105126802299	0.467	0.397	0.00144279142610963
Ankrd12	9.70832982510317e-08	0.179777929211498	0.432	0.364	0.00148906362857432
Copa	9.73128878397296e-08	0.15849981190471	0.404	0.344	0.00149258507368577
Ndrg1	9.74004884998423e-08	-0.135605	0.099	0.127	0.00149392869261058
Eef2	9.86793118888771e-08	0.122828924189487	0.445	0.386	0.0015135432857516
Cdk4	9.98564808688888e-08	-0.143179	0.348	0.416	0.00153159870356702
C1galt1	1.02637101025253e-07	0.108375655074255	0.216	0.175	0.00157424785552534
Apbb2	1.0335983380196e-07	0.174095468703677	0.278	0.228	0.00158533313085446
Tpm2	1.07048016706113e-07	0.223088683165739	0.311	0.235	0.00164190248023837
Dync1h1	1.08182122021361e-07	0.165566524201708	0.431	0.361	0.00165929738756363
Thy1	1.11529680538771e-07	0.204681774971336	0.39	0.313	0.00171064224010367
Slc29a1	1.13920912369895e-07	-0.176175	0.327	0.376	0.00174731895392945
Uhrf1bp1l	1.14829550320993e-07	0.139438591936474	0.101	0.065	0.00176125564282339
Atl3	1.16570107556618e-07	0.12233144052767	0.281	0.233	0.0017879523097034
Nid1	1.16935651306639e-07	0.12356230108736	0.431	0.375	0.00179355901974123
Irx2	1.21382500247578e-07	0.158465934053995	0.113	0.072	0.00186176478879736
Dusp7	1.21396056701341e-07	0.135577304236939	0.1	0.065	0.00186197271768517
Mdh1	1.2241014301581e-07	-0.143513	0.292	0.381	0.00187752677357649
Mgst3	1.24344963720225e-07	0.136258222078353	0.118	0.087	0.00190720305354081
Pth1r	1.30139970050034e-07	0.130149473633293	0.186	0.138	0.00199608686062742
Ptger4	1.30488441106725e-07	0.171536498083506	0.122	0.085	0.00200143170969495
Hnrnpab	1.32576154455985e-07	0.156677828782953	0.421	0.36	0.00203345305704589
Nav1	1.32775605125152e-07	0.160225607964777	0.442	0.381	0.00203651223140958
Eid1	1.41341168134739e-07	0.167909911560995	0.423	0.363	0.00216789083685063
Il6st	1.4602448887075e-07	0.203400742080777	0.434	0.347	0.00223972361029956
Nfkbia	1.46788266193532e-07	-0.323673	0.25	0.358	0.0022514384268764
Nr1h3	1.50916293913959e-07	-0.181644	0.088	0.129	0.00231475411605231
Bdp1	1.53719090850601e-07	0.123606407444463	0.178	0.136	0.00235774341546652
Mpp5	1.54984691188046e-07	0.140238620461051	0.105	0.068	0.00237715519344225
Fhl2	1.5537149601936e-07	-0.21736	0.25	0.321	0.00238308800594494
Cd164	1.62891632061104e-07	0.132593751770497	0.404	0.341	0.00249843185255321
Pabpc1	1.67836385318365e-07	0.133549544637894	0.438	0.376	0.00257427447801309
Puf60	1.74835604024575e-07	-0.200777	0.2	0.298	0.00268162849452893
BC005537	1.76726467444532e-07	0.151153078571761	0.355	0.315	0.00271063055766423
Arhgdib	1.77703795103065e-07	-0.226781	0.235	0.306	0.00272562080929082
Ctdsp2	1.77899886375883e-07	0.129826234141528	0.423	0.368	0.00272862845723329
Atf7ip	1.81815833205487e-07	0.108455197049083	0.187	0.148	0.00278869124970575
Dclk1	1.85508349772111e-07	0.158265021348624	0.38	0.318	0.00284532706880465
Sulf1	1.86040270716405e-07	0.19625896948435	0.409	0.345	0.00285348567224823
Fbxw7	1.88805174904346e-07	0.16780163387402	0.103	0.066	0.00289589377268286
Dst	1.88867528071117e-07	0.130555013726637	0.349	0.304	0.0028968501455548
Bgn	1.89335812108427e-07	0.164761121359557	0.467	0.427	0.00290403268611906
Rad23a	1.93771578090296e-07	-0.216102	0.157	0.249	0.00297206846474896
Col14a1	2.08637614530762e-07	0.277224807793835	0.405	0.349	0.00320008373167283
Hexb	2.09589528953429e-07	-0.146494	0.305	0.381	0.00321468419508769
Ehmt1	2.14435909704054e-07	0.0887099922423552	0.183	0.149	0.00328901798304078
Lox	2.20594993951804e-07	0.158369955812436	0.379	0.303	0.00338348601723278
Atp5g3	2.2425920962497e-07	0.12205980085188	0.426	0.374	0.00343968775722779
C1qtnf3	2.30337750256352e-07	0.34385252327274	0.232	0.162	0.00353292041343192
Col7a1	2.35004021453089e-07	0.376788602904891	0.303	0.212	0.00360449168104748
Pcdh18	2.42419715418587e-07	0.148144942234445	0.187	0.143	0.00371823359509029
Nrp2	2.45521169561249e-07	0.142625693914344	0.15	0.111	0.00376580369873044
Ctnnb1	2.47659580096276e-07	0.135669630691435	0.391	0.335	0.00379860263951668
Actr3	2.5646438694904e-07	0.151209627774812	0.388	0.331	0.00393365076702437
P4ha3	2.59202375675216e-07	0.143427544608783	0.258	0.192	0.00397564603810646
Aqp5	2.6381419367906e-07	0.14945243883592	0.135	0.098	0.00404638210264942
Ddx39b	2.67703266850957e-07	-0.147061	0.323	0.401	0.00410603270695998
Fam20a	2.67994617831505e-07	-0.183176	0.198	0.28	0.00411050144829963
U2surp	2.74228927276752e-07	0.114227406221504	0.303	0.257	0.00420612328657082
Fis1	2.76187890994328e-07	-0.136475	0.385	0.459	0.004236169872071
Oip5os1	2.77526492453688e-07	0.136301805625517	0.337	0.292	0.00425670134125467
Lsm7	2.89199627744729e-07	-0.127011	0.319	0.391	0.00443574389034866
Hnrnpm	2.9367226655061e-07	0.121951338317346	0.391	0.338	0.00450434522435325
Crebbp	2.9379966636546e-07	0.136614643965963	0.341	0.287	0.00450629928271343
Tmem242	3.00971007197173e-07	0.13370093085364	0.166	0.126	0.00461629330839024
Rlim	3.01803606743342e-07	0.0879703068562514	0.143	0.11	0.00462906372022938
Ndufv2	3.07777674984601e-07	-0.136296	0.328	0.403	0.00472069397891382
Slc39a7	3.08728687560839e-07	-0.172002	0.302	0.381	0.00473528060980815
Bc1	3.11362835838585e-07	0.216953064680085	0.105	0.069	0.00477568317609222
Uaca	3.20035606926125e-07	0.179301241739026	0.18	0.137	0.00490870613903291
Igdcc4	3.26728062499458e-07	0.104707509262267	0.109	0.079	0.00501135502261668
Usp34	3.27983456625365e-07	0.133035204518632	0.334	0.291	0.00503061025771985
Peg3	3.28267004654963e-07	0.176832368338259	0.185	0.146	0.00503495931739783
Adam19	3.42029983409719e-07	0.176491154968923	0.242	0.203	0.00524605588553827
Lrig1	3.49655342970233e-07	0.144783795582991	0.128	0.09	0.00536301365047743
Junb	3.51696113220419e-07	-0.277075	0.323	0.394	0.00539431498457479
Csnk2a1	3.55256886492797e-07	0.127813204522541	0.407	0.342	0.00544893012502653
Rdx	3.58350431574057e-07	0.123422306031803	0.403	0.352	0.00549637891948289
Asnsd1	3.63029782669178e-07	0.109001402175444	0.176	0.138	0.00556815080657985
Zc3h15	3.63166575191778e-07	0.155910300804543	0.398	0.338	0.00557024893029149
Ermp1	3.72025519334647e-07	0.128830192556088	0.104	0.072	0.00570612741555482
Emilin2	3.72305694560545e-07	-0.225321	0.313	0.353	0.00571042474316964
Zfp664	3.77018884106361e-07	0.125241289587216	0.164	0.123	0.00578271564442337
Ptk7	4.06116744149782e-07	0.243814781363818	0.308	0.245	0.00622901862176935
Mycbp2	4.09592694032726e-07	0.114477501864215	0.398	0.335	0.00628233274107395
Set	4.10493651772337e-07	0.136096879707338	0.415	0.36	0.00629615163088411
Gapvd1	4.16229423669737e-07	0.114292128568076	0.197	0.159	0.00638412690024643
Tnxb	4.20418684013985e-07	-0.227275	0.329	0.338	0.00644838177540651
Rsu1	4.38429265276238e-07	-0.163153	0.341	0.409	0.00672462807080694
Reep5	4.46159308911921e-07	0.133426843753889	0.444	0.391	0.00684319148009105
Hoxb7	4.50710983910243e-07	0.138143009981193	0.101	0.065	0.00691300507121531
Tcf25	4.55477642736365e-07	0.128751359639476	0.445	0.387	0.00698611608429037
Kif26b	4.55769562788027e-07	0.193803063587804	0.164	0.117	0.00699059355404276
Ndufs7	4.92797176229734e-07	-0.129565	0.375	0.437	0.00755852308901166
Clec11a	4.94031867441133e-07	-0.184349	0.225	0.297	0.0075774607828121
Emp3	5.12532485859558e-07	-0.16106	0.4	0.449	0.0078612232681139
Ddah1	5.12641499674243e-07	0.237735599428211	0.285	0.232	0.00786289532200354
Ppig	5.32434856306456e-07	0.139414652127023	0.341	0.3	0.00816648582602843
Tnik	5.69409870668552e-07	0.158136664585247	0.116	0.076	0.00873360859631425
Kat6a	5.74377083152503e-07	0.121147279255715	0.186	0.146	0.00880979570139308
Metap2	5.79202060831866e-07	0.137952240215131	0.424	0.363	0.00888380120903916
Opcml	5.84375269741838e-07	-0.147625	0.129	0.149	0.00896314788730032
Emp1	5.87351359128892e-07	0.155681418069468	0.45	0.375	0.00900879514631895
Mib1	5.88066546081554e-07	0.155595298907849	0.247	0.201	0.00901976468379888
Meox1	6.01116166925699e-07	-0.182745	0.183	0.243	0.00921991976830638
Fndc1	6.03536026810491e-07	0.0986914257064007	0.325	0.265	0.00925703557921931
Sec62	6.05517074085716e-07	0.137814899272891	0.455	0.391	0.00928742088232672
Ndufb1-ps	6.09916799480208e-07	-0.118865	0.385	0.466	0.00935490387042743
Txn1	6.11110323694476e-07	0.198264966864837	0.417	0.345	0.00937321014482588
L3mbtl3	6.38314890654278e-07	0.148495022378103	0.146	0.111	0.00979047379285531
Supt6	6.4321537064426e-07	0.13330013156845	0.2	0.164	0.00986563735494166
Serbp1	6.5477973147627e-07	0.12256034590637	0.449	0.398	0.010043011521383
Birc6	6.68442651259703e-07	0.118223561817965	0.331	0.289	0.0102525733850213
Glg1	6.85871884585863e-07	0.136771647877602	0.436	0.372	0.010519902965778
Nxn	6.9090560677037e-07	0.166526625444766	0.298	0.24	0.0105971101966439
Cyp2d22	7.01559355260592e-07	-0.161275	0.114	0.164	0.010760517390987
Tmem258	7.01965163722149e-07	-0.153806	0.379	0.441	0.0107667416811703
Dhx36	7.09271225429488e-07	0.124985366369062	0.33	0.287	0.0108788020556375
Ccl7	7.37684991273769e-07	0.188194364234171	0.182	0.137	0.0113146123961571
Ly6a	7.49464913020818e-07	-0.388757	0.314	0.356	0.0114952928359133
Serpinb6a	7.55383019470628e-07	-0.152236	0.374	0.426	0.0115860647526405
Dctn1	7.57087828652625e-07	0.117915602313556	0.164	0.129	0.011612213115874
Nr2c2	7.57762844509058e-07	0.106936349352686	0.115	0.083	0.0116225665090799
Pgm1	7.78774342198721e-07	0.100635658934021	0.133	0.104	0.011944840860644
Tmed10	7.78978291883405e-07	-0.110643	0.412	0.478	0.0119479690409077
Cop1	7.80284775063783e-07	0.122798460828552	0.241	0.2	0.0119680078799283
N4bp2l2	8.05976312371989e-07	0.0915549503314748	0.285	0.244	0.0123620646791616
Bzw1	8.11941423542607e-07	0.123005681893861	0.384	0.332	0.0124535575542965
Vps13a	8.13811564759606e-07	0.113405291317998	0.193	0.156	0.0124822417802828
Stt3b	8.23698073342757e-07	0.120648755388156	0.294	0.248	0.0126338810489312
Trps1	8.59645951093528e-07	0.133677637820936	0.133	0.1	0.0131852495978725
Arrdc3	8.74936704199004e-07	-0.206384	0.107	0.166	0.0134197791690043
Slc16a2	8.92393740935741e-07	0.0486046477148898	0.16	0.136	0.0136875351984724
Rtl8a	8.98037380663793e-07	-0.175208	0.234	0.324	0.0137740973446213
Ppp4r3b	9.07913806254151e-07	0.089898485698917	0.223	0.19	0.0139255819603262
Hnrnpul2	9.08765206878584e-07	0.120021732270032	0.361	0.311	0.0139386407431037
Fzd2	9.3836977589048e-07	0.182758267318084	0.371	0.307	0.0143927156226082
Flnc	9.39590656064027e-07	0.0678345488793114	0.164	0.136	0.0144114414827101
Use1	9.41106674084274e-07	0.106364624395517	0.278	0.24	0.0144346941671046
Tbx3	9.44587719062424e-07	0.12594707502187	0.104	0.07	0.0144880864349795
Timp3	9.73189100343699e-07	-0.421234	0.295	0.352	0.0149267744210716
Pum2	9.74504173972023e-07	0.126188784683867	0.276	0.232	0.0149469450203829
Mdh2	1.00345584950816e-06	-0.136741	0.351	0.417	0.0153910058197562
Creb3l2	1.0071063786677e-06	0.14307372209685	0.384	0.332	0.0154469976360052
Pmepa1	1.03157592243907e-06	0.234451849260106	0.448	0.358	0.0158223114983704
Psme2	1.04637948411277e-06	-0.154625	0.368	0.432	0.0160493685273217
Itsn1	1.04719280553997e-06	0.104755820904974	0.198	0.164	0.0160618432513721
Atp1a2	1.05077864611104e-06	-0.141254	0.082	0.122	0.0161168428740511
Eml1	1.06105775724433e-06	0.129940487502441	0.141	0.108	0.0162745038806135
Ybx1	1.077772838095e-06	0.101928020749937	0.455	0.393	0.0165308797907011
Egr1	1.0859442260465e-06	0.238392386575836	0.394	0.334	0.0166562125391012
Mmp16	1.08695577360706e-06	0.160628158475444	0.106	0.07	0.0166717276555851
Epdr1	1.12085030914704e-06	0.121522147361509	0.118	0.09	0.0171916020416973
Pxdn	1.12560850471328e-06	0.180400948854745	0.384	0.326	0.0172645832452923
Rell1	1.12653919421039e-06	0.12898803480062	0.104	0.07	0.017278858160799
Nfatc4	1.13811796050352e-06	0.139079164478301	0.181	0.142	0.017456453278203
Cdh11	1.17130801820176e-06	0.240606228843882	0.418	0.358	0.0179655223831786
Trrap	1.19442187223982e-06	0.11148193731467	0.155	0.122	0.0183200426764143
Ap3d1	1.23470698231618e-06	0.119744508651771	0.217	0.179	0.0189379356947656
Rhoa	1.23757027263202e-06	-0.123631	0.422	0.48	0.01898185284163
Manea	1.25108131540873e-06	0.0877390387043039	0.109	0.083	0.0191890852157392
Itgav	1.28261163454647e-06	0.151899744092694	0.375	0.314	0.0196726972506737
Ppp4r1	1.31072549521871e-06	0.122012509436458	0.106	0.076	0.0201039076456646
Vamp5	1.31855674985778e-06	-0.176782	0.275	0.322	0.0202240234293186
Rtf1	1.32854550072852e-06	0.127093669430932	0.349	0.303	0.020377230890174
Plekhf1	1.33025149097242e-06	-0.33621	0.083	0.189	0.020403397368535
Smc6	1.33120776941683e-06	0.119746352914509	0.377	0.329	0.0204180647673153
Suclg2	1.43288620297144e-06	0.0601888612325473	0.114	0.092	0.021977608581176
Aldh2	1.43398672627499e-06	-0.177022	0.396	0.456	0.0219944884076057
Pcnx	1.45319205193114e-06	0.0868923657219483	0.119	0.084	0.0222890596925198
Gxylt2	1.50444411487212e-06	0.121069046677433	0.307	0.272	0.0230751638339086
Ctcf	1.5358837305805e-06	0.108467593655037	0.27	0.231	0.0235573846596437
Ddost	1.54311310615807e-06	-0.14808	0.394	0.45	0.0236682688222525
Nptn	1.55084994557235e-06	-0.134968	0.41	0.467	0.0237869364651888
Fam168a	1.55481166461276e-06	0.0908197112010629	0.199	0.167	0.0238477013118306
Prex2	1.55711391731422e-06	-0.134359	0.108	0.14	0.0238830132637655
Bri3	1.5673947511792e-06	-0.133295	0.393	0.46	0.0240407006935866
Tut7	1.58184920573594e-06	0.116096950533631	0.27	0.236	0.0242624031175778
Bcat1	1.6242471812968e-06	0.114084844421353	0.16	0.113	0.0249127032667304
Golgb1	1.64933460599448e-06	0.144829238387293	0.361	0.306	0.0252974941867433
Irs1	1.68068351247003e-06	0.117379541576242	0.146	0.114	0.0257783237142654
Tcaf1	1.70149632357976e-06	0.108363663189471	0.243	0.208	0.0260975506110663
Tmem223	1.75114584122428e-06	-0.157196	0.246	0.329	0.0268590749126981
Sat1	1.79324754673978e-06	-0.164373	0.339	0.402	0.0275048308718948
Fam98b	1.80878039081319e-06	0.10701607910907	0.129	0.103	0.0277430736342926
Plaat3	1.91439327891076e-06	-0.0941117	0.314	0.365	0.0293629641119332
Gdf10	1.93112828057788e-06	-0.109949	0.094	0.107	0.0296196455675036
Tmeff2	1.96820260545467e-06	0.17979694590563	0.163	0.124	0.0301882915624637
Mcrip1	2.04782146557517e-06	-0.115552	0.389	0.451	0.0314094856389919
Fer	2.06515412376007e-06	0.0785876588702813	0.192	0.162	0.0316753339502319
Eef1g	2.138273626957e-06	0.108662795273873	0.446	0.389	0.0327968408902665
Gpc1	2.15232533040423e-06	0.195968164342553	0.256	0.204	0.0330123659177401
Dipk2a	2.20342759096547e-06	0.109093923686815	0.112	0.081	0.0337961723902283
Lpgat1	2.22146415828707e-06	0.0924113598327211	0.255	0.22	0.034072817259807
Arhgap21	2.24133284154565e-06	0.109089580544679	0.212	0.183	0.0343775631236271
Cuedc2	2.24200933757542e-06	-0.172772	0.271	0.355	0.0343879392197319
Zfas1	2.35186681470675e-06	0.0823941827785277	0.243	0.214	0.0360729332039721
Timp1	2.35340215767832e-06	0.131653397475404	0.383	0.32	0.0360964822944701
Hist1h1c	2.36797653864063e-06	0.0833702832530963	0.13	0.101	0.03632002414967
Ptprd	2.3720204937328e-06	0.132687236012848	0.125	0.09	0.0363820503328738
Ywhab	2.42544225660531e-06	0.128814056671887	0.45	0.398	0.0372014333318122
Bace2	2.43445743443876e-06	-0.204256	0.118	0.195	0.0373397081294216
Usp16	2.47741038127801e-06	0.125112118634769	0.255	0.218	0.0379985204280421
Csnk2b	2.60403035388458e-06	-0.138468	0.299	0.377	0.0399406175678817
Snu13	2.65196927743533e-06	-0.111693	0.366	0.424	0.0406759047773032
Oxct1	2.69173540179253e-06	0.12214309298458	0.246	0.214	0.0412858375926939
Asph	2.71183244388001e-06	0.126496626010756	0.295	0.258	0.0415940860242316
Abca8b	2.71454097029802e-06	-0.0770784	0.116	0.142	0.041635629402431
Acvr1	2.72730586216374e-06	0.137629270328268	0.171	0.134	0.0418314173138674
Cd9	2.77326784728122e-06	-0.194815	0.386	0.472	0.0425363822415993
Cpq	2.78254900681505e-06	-0.158426	0.391	0.454	0.0426787366665292
Fibin	2.82222206290286e-06	-0.257495	0.33	0.375	0.0432872420008041
Rras	2.91290060290883e-06	-0.161214	0.374	0.433	0.0446780694474157
Ccar1	2.93545553603358e-06	0.114769530759652	0.268	0.228	0.045024017011683
Tnpo3	2.96834731080494e-06	0.0818093433183926	0.154	0.127	0.0455285110531262
Wac	2.97322275867697e-06	0.109729127043858	0.312	0.275	0.0456032906725874
Smim13	2.97499755223438e-06	0.133514622475098	0.18	0.143	0.0456305124561709
Myof	2.988043799812e-06	0.137234495178882	0.382	0.322	0.0458306158015164
Map1a	3.10394730318401e-06	0.0960663222810137	0.137	0.111	0.0476083437362364
Ide	3.19187173082752e-06	0.11978774781948	0.171	0.136	0.0489569286074325
Abi1	3.23632393540828e-06	0.120955333001884	0.219	0.185	0.0496387365212922
Hs6st2	3.31238931473642e-06	0.142587192165916	0.139	0.098	0.0508054273094273
Jpt1	3.3339402081888e-06	-0.298062	0.315	0.399	0.0511359749131998
Ext1	3.40057976599105e-06	0.135260434761294	0.39	0.328	0.0521580924507708
Ctsh	3.43030412280103e-06	0.151262637798745	0.405	0.359	0.0526140046355222
Bach1	3.47896638619595e-06	0.140681430023808	0.204	0.167	0.0533603864314734
Zcrb1	3.51004076143605e-06	0.110344891116872	0.356	0.307	0.0538370051989061
Col16a1	3.53544083777125e-06	0.162812706139181	0.417	0.359	0.0542265915697354
Brd9	3.58393970248184e-06	0.116584152091826	0.263	0.221	0.0549704671566665
Ankrd17	3.76357527690214e-06	0.115342566628894	0.282	0.244	0.0577257175971251
Tshz1	3.76876881028154e-06	0.0880089663220616	0.152	0.124	0.0578053760120983
Rest	3.79371887724513e-06	0.102760425013418	0.209	0.177	0.0581880601391858
Bcl9l	3.79988755326726e-06	0.124745797787921	0.177	0.138	0.0582826752920132
Tvp23b	3.83559163823413e-06	-0.127591	0.295	0.365	0.0588303045472351
Clmp	3.83747968089588e-06	0.179368844638458	0.393	0.335	0.0588592633455811
Fbxo11	3.87237907601198e-06	0.101348552357831	0.166	0.13	0.0593945502678718
Bbx	3.87409389467886e-06	0.0811919260505013	0.146	0.12	0.0594208521565843
Naa50	3.99693844025333e-06	0.122533500068012	0.274	0.238	0.0613050417966055
Ifitm1	4.07282784623105e-06	-0.084765	0.107	0.122	0.0624690335054918
H13	4.24434230783015e-06	-0.153734	0.337	0.402	0.0650997223174988
Rcor3	4.25704830902508e-06	0.120773538830339	0.129	0.098	0.0652946069638267
Xdh	4.2656088935823e-06	-0.11084	0.209	0.229	0.0654259092097654
Nrg1	4.33002303249827e-06	0.121615110324582	0.126	0.083	0.0664138932724584
Slc25a24	4.35702977709924e-06	0.0596815739804906	0.203	0.179	0.0668281227211482
Adam9	4.37562352856493e-06	0.0998022794255035	0.224	0.194	0.0671133136811288
Ddx42	4.42016997095842e-06	0.105094508163241	0.23	0.198	0.0677965670145602
Ubr4	4.47630007425225e-06	0.13965196397627	0.213	0.174	0.068657490538881
Nf1	4.48945111674606e-06	0.0974706700118381	0.144	0.112	0.0688592012286511
Cacna1g	4.49933868381777e-06	0.145834422572395	0.143	0.107	0.069010856732397
Coa5	4.49955865165603e-06	0.0840229479574957	0.151	0.128	0.0690142305991002
Htra1	4.55954913918714e-06	0.194521413383962	0.397	0.338	0.0699343646968523
Stk3	4.57405151063194e-06	0.0831051601477664	0.139	0.116	0.0701568020700727
Pfdn2	4.5776281059191e-06	-0.150524	0.327	0.405	0.0702116598885872
Cdon	4.59847011876278e-06	0.156318694669203	0.202	0.164	0.0705313346815836
Cdk6	4.60971304770244e-06	0.115018910275562	0.119	0.077	0.0707037787256601
Piezo1	4.62075665974096e-06	0.122715054763021	0.109	0.078	0.0708731656471069
Tspan4	4.71945387999977e-06	0.100847598418681	0.425	0.366	0.0723869836114364
Smg1	4.93109801085101e-06	0.103929102132337	0.211	0.177	0.0756331812904327
Eif2ak2	4.93710484035184e-06	0.0837334760680525	0.14	0.115	0.0757253140413165
Notch1	4.95444370630429e-06	0.083593359219507	0.113	0.088	0.0759912575672952
Rab8b	4.95806330241696e-06	0.0989436440285647	0.139	0.113	0.0760467749324713
Cavin3	5.00827308899864e-06	-0.105562	0.386	0.45	0.0768168926390612
Cdkn2a	5.02854195263541e-06	-0.421007	0.127	0.188	0.0771277764695219
Osbpl8	5.17515398286173e-06	0.0850003884842473	0.12	0.096	0.0793765117891333
Ankrd13a	5.18900436228275e-06	0.0837670840446857	0.119	0.092	0.0795889489086928
Edem3	5.23661598018923e-06	0.124304302913284	0.102	0.073	0.0803192159041424
Sbno1	5.23992368638681e-06	0.101607085339272	0.239	0.206	0.080369949501801
Helz	5.25879032441369e-06	0.0813379251726363	0.185	0.16	0.0806593259958572
Atpif1	5.2866988816487e-06	0.120735580785212	0.446	0.4	0.0810873874467278
Aplp2	5.48952554584353e-06	0.144593350339752	0.41	0.347	0.0841983428221481
Cyb5a	5.54863886075039e-06	-0.145935	0.383	0.449	0.0851050228461896
Stk26	5.55724858702219e-06	0.124174748492449	0.105	0.065	0.0852370788277464
Cachd1	5.56236666978652e-06	0.168709201637895	0.164	0.12	0.0853155799811856
Cic	5.56317519701645e-06	0.11216718255423	0.135	0.101	0.0853279811718383
Egr2	5.5888369289464e-06	0.17561013953941	0.228	0.183	0.0857215808161798
Itgbl1	5.60021820908289e-06	-0.127325	0.357	0.409	0.0858961468909134
Bst2	5.74881776550541e-06	-0.127631	0.312	0.372	0.088175366887322
Vps28	5.84695698369468e-06	-0.106386	0.33	0.389	0.089680626215909
Pcyox1	5.85544312127071e-06	0.116329344150825	0.217	0.178	0.0898107865940501
Cdc42	5.89463144208825e-06	-0.105809	0.42	0.468	0.0904118570587497
Hmcn2	5.9083208879735e-06	0.332828267007793	0.217	0.173	0.0906218257797375
Nomo1	5.91003421171948e-06	0.066542927831475	0.126	0.103	0.0906481047393534
Gria3	5.92032413146944e-06	0.157057858916321	0.297	0.252	0.0908059315284782
C1qbp	5.94181655275317e-06	-0.139298	0.294	0.37	0.0911355822861281
Epb41l3	5.96626488365648e-06	0.0838871657076404	0.215	0.186	0.0915105707855231
Gstm2	6.04544006180829e-06	-0.177567	0.335	0.407	0.0927249596680155
Nhsl2	6.07850558085428e-06	0.174869512360141	0.171	0.129	0.093232118599143
Rap2c	6.13893396528186e-06	0.0829938586923617	0.124	0.1	0.0941589691594932
Fat1	6.15999654184989e-06	0.156695498882036	0.379	0.308	0.0944820269588936
Plac8	6.22480036217818e-06	0.247623305633261	0.24	0.252	0.095475987955089
Bace1	6.37507493179777e-06	0.10376893741663	0.246	0.211	0.0977808993039142
Kcnj8	6.38244849357712e-06	0.139486397100263	0.107	0.078	0.0978939949944859
Cd44	6.56219754060866e-06	0.145860778050341	0.259	0.233	0.100650985877856
Mylip	6.57452011330553e-06	0.106216756056293	0.219	0.183	0.10083998949788
Tmem167	6.64956108115706e-06	0.107939573832789	0.442	0.395	0.101990967862787
Ndufs4	6.7002575156571e-06	-0.139793	0.338	0.412	0.102768549775149
Stx16	6.81257084740295e-06	0.0945410890874212	0.162	0.128	0.104491211657466
Pum1	6.89417851044513e-06	0.113483303500673	0.354	0.313	0.105742909993207
Gm11361	6.92402476692814e-06	0.0876269087982454	0.172	0.145	0.106200691875144
Sh3pxd2a	6.99616089816341e-06	0.123851671813492	0.143	0.111	0.10730711585603
Mfap3	7.07953085207292e-06	0.111291771141305	0.108	0.077	0.108585844209094
Zfp281	7.17003264996061e-06	0.127542790725817	0.127	0.096	0.109973960785096
Gmfb	7.21552459687813e-06	0.0875766663023984	0.202	0.178	0.110671716266917
Sptssa	7.40983558323698e-06	-0.141983	0.323	0.404	0.113652058175689
Atp2a2	7.51694177641717e-06	0.132004754409584	0.442	0.379	0.115294852966687
Smco4	7.62844343947351e-06	0.0970334062686123	0.167	0.146	0.117005065474645
Slpi	7.71900284267804e-06	0.145738351877025	0.178	0.146	0.118394065600996
Fzd7	7.81767758114215e-06	0.143760478108826	0.1	0.063	0.119907538739558
Syncrip	8.00452067490621e-06	0.110532833767973	0.339	0.303	0.122773338111712
Tmed2	8.03894764427304e-06	-0.102783	0.402	0.464	0.12330137896786
Atp11b	8.10668092573745e-06	0.112291928576213	0.142	0.114	0.124340272038961
Srsf1	8.1411397662066e-06	0.103626512318609	0.217	0.184	0.124868801734077
Picalm	8.28038044743134e-06	0.132385494947094	0.371	0.324	0.127004475302702
Fbxw11	8.32069291250794e-06	0.0793761620830835	0.106	0.083	0.127622787892047
Frs2	8.41348411716559e-06	0.0885117060715717	0.104	0.08	0.129046019389086
Cadm3	8.60531419830595e-06	-0.135137	0.151	0.164	0.131988309173617
Ifi204	8.63194367593143e-06	-0.22593	0.252	0.35	0.132396752101436
Pla2r1	8.72597565227737e-06	-0.111878	0.083	0.104	0.13383901455463
Ace	8.9560028102215e-06	-0.123352	0.382	0.431	0.137367171103177
Ikzf5	9.02168126692774e-06	0.101535475805194	0.109	0.083	0.138374547272138
Arf4	9.208387546257e-06	-0.111234	0.406	0.469	0.14123824818449
Upf2	9.21100647572662e-06	0.1028846197828	0.15	0.121	0.141278417324695
Tcf7l1	9.30664589888152e-06	0.0757359869197136	0.118	0.094	0.142745334797045
Fam111a	9.32650577286409e-06	0.0868853020623547	0.203	0.172	0.143049945544189
Ppp3r1	9.34021057235056e-06	0.105895652768652	0.228	0.197	0.143260149758713
Zfp469	9.49448529533194e-06	0.109736604376178	0.158	0.116	0.145626415459801
Large1	9.58975784097755e-06	0.0891577906541081	0.128	0.101	0.147087705764914
Uap1l1	9.64708524509236e-06	-0.191934	0.16	0.24	0.147966993489227
Nrd1	9.76456981329988e-06	0.0945494627521631	0.272	0.242	0.149768971796393
Tmem59	9.89136147266076e-06	-0.106968	0.409	0.47	0.151713702267671
Prrx1	9.91287983996319e-06	0.128048276034247	0.416	0.382	0.152043750985355
D630033O11Rik	9.99468057754112e-06	-0.317994	0.113	0.205	0.153298410698326
Psmb2	1.025799106838e-05	-0.121256	0.372	0.455	0.157337067006812
Ppp1cb	1.0268156408836e-05	0.127119370422953	0.292	0.257	0.157492982998727
Drap1	1.03415338631124e-05	-0.130496	0.386	0.447	0.158618446392419
Spats2l	1.03698514575987e-05	0.147370754336834	0.335	0.287	0.159052781656649
Cd109	1.04660943662265e-05	0.178035044317926	0.164	0.124	0.160528955389182
Ech1	1.0469547339968e-05	-0.154551	0.29	0.367	0.160581917100429
Tomm7	1.04725079028955e-05	-0.111637	0.407	0.476	0.160627326214611
Tm9sf3	1.05393321955374e-05	0.114729840705141	0.444	0.389	0.161652277215152
B3gat3	1.06852661765916e-05	-0.192398	0.169	0.252	0.163890612616562
Tppp3	1.07038949665179e-05	-0.108317	0.292	0.373	0.164176340996451
Rcor1	1.07260884668434e-05	0.106573350367829	0.161	0.131	0.164516744904444
Hivep1	1.07924250666372e-05	0.08472005327492	0.115	0.091	0.165534215672082
Lsm5	1.15527975239887e-05	0.0892733190403504	0.265	0.232	0.177196808422939
Neo1	1.16994731135984e-05	0.0654522197503435	0.146	0.126	0.179446518616372
Dnajc13	1.18445944494121e-05	0.0797993939935107	0.158	0.133	0.181672389665083
Ube2s	1.18618127804579e-05	-0.128314	0.303	0.376	0.181936484426664
Epm2aip1	1.18707089724108e-05	0.0913166437361684	0.134	0.11	0.182072934218837
Sirt2	1.18729340330827e-05	-0.161831	0.208	0.285	0.182107062199422
Mrpl52	1.21042584016235e-05	-0.0962577	0.403	0.461	0.185655115364102
Ptbp3	1.21212693449229e-05	0.110247707804004	0.331	0.297	0.185916029212428
Ube2h	1.22840153764968e-05	0.119684336018367	0.255	0.225	0.188412227844708
Dstn	1.24360468807798e-05	0.131006073608435	0.441	0.393	0.190744087057401
Map3k2	1.24517558766654e-05	0.106685736897194	0.199	0.169	0.190985031636295
Prss35	1.26275795190696e-05	0.142420395709935	0.109	0.07	0.193681814663489
Clcn5	1.26701283361107e-05	0.0549513711540956	0.156	0.134	0.194334428419266
Mcm2	1.28488920785431e-05	0.0922957218453618	0.11	0.072	0.197076306700694
Wdr82	1.29246882391344e-05	0.0947491743126422	0.164	0.14	0.198238868211843
Ube2g2	1.29488395911825e-05	-0.187118	0.16	0.242	0.198609301649557
Sbspon	1.30251981160494e-05	0.15142167813055	0.105	0.073	0.199780488703965
Ube2m	1.33386794320674e-05	-0.13013	0.364	0.418	0.20458866512905
Grsf1	1.34836524675835e-05	0.0894584684777478	0.113	0.089	0.206812261547796
Tmem140	1.36899066309043e-05	-0.234465	0.183	0.265	0.209975787904811
Ssc5d	1.38153571320031e-05	0.152220704654618	0.226	0.184	0.211899947690664
Sltm	1.38733286056792e-05	0.128107186277191	0.287	0.252	0.212789114153907
Cyc1	1.38972285502949e-05	-0.133537	0.313	0.387	0.213155691504424
Syne2	1.417261019985e-05	0.0782028874408807	0.107	0.082	0.217379495245299
Mtmr3	1.43235522329139e-05	0.0575982150130625	0.119	0.1	0.219694644148434
Glis2	1.45319159204637e-05	0.121265503075472	0.164	0.129	0.222890526388073
Snrpe	1.45319159490821e-05	0.118107371687646	0.448	0.387	0.222890526827021
Ptov1	1.45575724411297e-05	-0.105084	0.385	0.439	0.223284046102048
Tmed3	1.46926384778603e-05	-0.109023	0.408	0.468	0.225355688973422
Sp1	1.47794601359301e-05	0.0801871089263268	0.211	0.182	0.226687359564895
2310009A05Rik	1.49844135924379e-05	0.0857192231222238	0.275	0.245	0.229830935680813
Adamts1	1.50115271190024e-05	0.191168456313057	0.297	0.252	0.230246802951259
Acaca	1.50728782812299e-05	0.0875815078595755	0.118	0.093	0.231187807077504
Vangl1	1.53008290927892e-05	0.11482087694358	0.139	0.11	0.234684116625201
Cd151	1.54603423377584e-05	-0.186986	0.2	0.288	0.237130730776538
Tm9sf2	1.55514835815151e-05	0.132154326049901	0.403	0.351	0.238528655173279
Gfpt1	1.55976068985043e-05	0.109320433408299	0.229	0.2	0.239236094609259
Csnk1g1	1.56113248304434e-05	0.123241498597275	0.159	0.123	0.239446500249341
Iqgap2	1.57476816889597e-05	0.104438108030858	0.135	0.094	0.241537941745264
Ykt6	1.57950899261147e-05	0.104043265031286	0.2	0.173	0.242265089286747
Rsbn1	1.58228684849099e-05	0.111106087966559	0.114	0.083	0.242691156821548
P2rx4	1.60920715186791e-05	-0.199302	0.164	0.246	0.2468201929535
Bmpr1a	1.63452495991689e-05	0.0968187997835888	0.274	0.241	0.250703438352053
Tmem165	1.65662595831992e-05	0.0981004163245865	0.316	0.281	0.254093289487109
Srrm2	1.6756084182654e-05	0.10496944065722	0.44	0.387	0.257004819193548
Lamb2	1.76553198834589e-05	-0.133164	0.381	0.433	0.270797296372493
Actr2	1.78488062599723e-05	0.121848381116817	0.349	0.306	0.273764990415455
Socs5	1.79046932203141e-05	0.11344579806904	0.193	0.161	0.274622184613177
Tmem47	1.79599213975579e-05	0.0577199631726667	0.144	0.121	0.275469274395743
Cpne1	1.80120003622767e-05	0.10129952990276	0.172	0.145	0.276268061556599
Hddc2	1.80758478722824e-05	0.0770602052477645	0.126	0.104	0.277247354665068
Selenof	1.83392944073308e-05	-0.099387	0.424	0.48	0.28128809761964
Smarca4	1.84236902979599e-05	0.120989934669256	0.164	0.136	0.282582561790109
Ago1	1.84406138130253e-05	0.100655769468834	0.124	0.096	0.282842134664183
Khsrp	1.84770495937993e-05	0.0700876373968127	0.147	0.124	0.283400986669694
Armcx2	1.87632669832467e-05	0.0731141475612291	0.151	0.13	0.287790988989038
Sertad1	1.8770153358553e-05	0.103517638738714	0.15	0.12	0.287896612213486
Uba3	1.89161924543646e-05	0.0550075455822193	0.131	0.114	0.290136559865044
Hnrnpa2b1	1.92308980472044e-05	0.143407075974819	0.444	0.391	0.294963514248021
Cdc73	1.92935508637183e-05	0.0799657161133979	0.159	0.137	0.295924483147711
Arl5a	1.95326938626433e-05	0.0744324372896447	0.207	0.183	0.299592458465223
Peli1	1.9792761531801e-05	0.0837457141843758	0.184	0.157	0.303581376374763
Msrb3	2.00313791437701e-05	0.123088700732792	0.212	0.178	0.307241293307146
Vps4b	2.01240948617842e-05	0.0785049761610363	0.228	0.199	0.308663366990046
Ost4	2.02033629224901e-05	-0.0872735	0.396	0.464	0.309879180505154
Bmp2k	2.02866360951387e-05	0.0976728669848882	0.103	0.075	0.311156424427238
Cand1	2.03525599174799e-05	0.0901633103937646	0.182	0.159	0.312167564014307
Zc3h18	2.03693053949663e-05	0.0985228471277216	0.139	0.113	0.312424406147994
Nipbl	2.04149567790195e-05	0.107260380580312	0.345	0.304	0.313124607076602
Tab2	2.04925069532005e-05	0.119660295231625	0.219	0.187	0.314314071648189
Arid1b	2.0621125406459e-05	0.102660141550734	0.136	0.108	0.316286821484269
Barx2	2.08150201019828e-05	0.125232067668811	0.119	0.078	0.319260778324212
Arhgap6	2.0926458709939e-05	-0.148889	0.216	0.282	0.320970023693045
Sipa1l1	2.12002935618071e-05	0.148136869649796	0.137	0.105	0.325170102650997
Hif1a	2.13886411129802e-05	0.114000200297995	0.302	0.27	0.328058977390891
Tbx15	2.13964421089357e-05	0.0916716486073756	0.151	0.125	0.328178629066856
Dnmt1	2.178698741162e-05	0.106555878241164	0.114	0.087	0.334168812919427
Tmem45a	2.17959192453176e-05	0.0882336107199308	0.175	0.149	0.334305809384682
Ptger3	2.21318799372174e-05	0.103314834837248	0.115	0.095	0.33945877447704
Tug1	2.2142961552751e-05	0.075855364461395	0.201	0.175	0.339628744296095
Hipk3	2.2281421155626e-05	0.0826537583957916	0.177	0.149	0.341752437684991
Fam214a	2.26914449344355e-05	0.0999481843164406	0.115	0.086	0.348041382404372
Rwdd1	2.27513412613975e-05	0.131333673371304	0.413	0.37	0.348960072267314
Tspan11	2.29256842788467e-05	0.138462072900446	0.257	0.221	0.351634145468951
Hivep2	2.295382197311e-05	0.106478394337252	0.153	0.129	0.352065721423561
Zfp318	2.30667018802536e-05	0.080554615267387	0.146	0.12	0.35379707343933
1300002E11Rik	2.35737429253205e-05	0.114433394658997	0.214	0.18	0.361574068988565
Nrxn1	2.37659297834819e-05	-0.123613	0.098	0.123	0.364521831019045
Zzef1	2.43757544953848e-05	0.060918951959604	0.121	0.104	0.373875322450212
Med13l	2.47696082634531e-05	0.122961770396866	0.27	0.231	0.379916251544843
Plekho2	2.491237587956e-05	0.0921945227443624	0.144	0.119	0.382106021240691
Ep300	2.50004476008981e-05	0.086987731833428	0.195	0.162	0.383456865302575
Lysmd3	2.52858722593309e-05	0.0378376022918941	0.11	0.097	0.387834708713618
Sgce	2.53316436490485e-05	-0.165567	0.261	0.336	0.388536750289107
Pamr1	2.54027450348808e-05	-0.173924	0.278	0.338	0.389627303345002
Tra2b	2.59608389984214e-05	0.089154786421449	0.367	0.324	0.398187348557787
Tprkb	2.63861487073929e-05	0.0686824870085515	0.127	0.106	0.404710748873992
Zmym5	2.64731963879424e-05	0.0968081914006493	0.179	0.153	0.406045886198261
Ppm1b	2.65629132697846e-05	0.0651897589868372	0.109	0.091	0.407421963731957
Tmem183a	2.66012804196378e-05	0.0885704105625747	0.12	0.097	0.408010439076405
Wnk1	2.67601027174219e-05	0.0938177313120181	0.359	0.322	0.410446455479818
Hexim1	2.71366473825374e-05	0.0937160702981542	0.151	0.123	0.416221897553359
Psme4	2.72052033988456e-05	0.0985529175567461	0.194	0.166	0.417273409731494
Mbd3	2.74476847518209e-05	-0.124179	0.32	0.385	0.420992588723429
Fbxo3	2.78309149510526e-05	0.09773688579917	0.162	0.132	0.426870573519245
Uap1	2.80332591109352e-05	-0.462826	0.245	0.299	0.429974128243524
Vps13d	2.82217672111511e-05	0.0753686046552504	0.106	0.084	0.432865465484636
Med1	2.83094706075335e-05	0.0786136884645618	0.149	0.124	0.434210660178349
Stard9	2.85074311910442e-05	0.0805366111242226	0.147	0.12	0.437246979608235
Msantd4	2.86371322076746e-05	0.0895089224065005	0.129	0.107	0.439236333801314
Zkscan1	2.87596400797239e-05	0.0540305491935409	0.122	0.104	0.441115359542805
Eif2a	2.87816150089193e-05	0.0635180943562549	0.166	0.147	0.441452411006804
Etv1	2.89332878301739e-05	0.132851092256224	0.161	0.134	0.443778768739207
Spats2	2.93783703032061e-05	0.0799794502027151	0.133	0.111	0.450605443710575
Map3k7	2.98460139141695e-05	0.0895158752495925	0.118	0.097	0.457778161415532
Klf4	3.00285822391398e-05	-0.385702	0.278	0.353	0.460578394383926
Shoc2	3.00609101584869e-05	0.0306985452999668	0.167	0.155	0.461074240010872
Prrc2c	3.02067955762457e-05	0.11777566372728	0.43	0.382	0.463311830548456
Eif4ebp2	3.0426885866724e-05	0.0665795649929406	0.186	0.164	0.466687575423812
Per1	3.06677232333383e-05	-0.259729	0.086	0.173	0.470381538952942
Lgals3	3.1075467336204e-05	0.166723360910594	0.332	0.292	0.476635518002696
Snhg18	3.1905034656525e-05	0.0859031073103738	0.421	0.382	0.48935942156178
C330007P06Rik	3.2462956131816e-05	0.0614798918884944	0.103	0.084	0.497916821149793
Ptpn13	3.24745566151181e-05	0.0574392453176854	0.142	0.123	0.498094749362682
Rab7	3.28361312171669e-05	-0.119316	0.366	0.424	0.503640580608906
Ror1	3.28786609557577e-05	0.137891758622466	0.132	0.096	0.504292901739411
Hnrnpu	3.28830636037847e-05	0.119979790376538	0.433	0.394	0.50436042955485
Thoc7	3.28992113589884e-05	0.0858466586659282	0.382	0.344	0.504608103824164
Dvl3	3.30920959889793e-05	0.0937815099458473	0.121	0.096	0.507566568278965
Nsd2	3.33484680635249e-05	0.0673974299364029	0.106	0.089	0.511498803158345
Ssr4	3.34557213995609e-05	0.0955318433308082	0.454	0.4	0.513143854826465
Smad1	3.35274054305454e-05	0.0986061636630621	0.149	0.124	0.514243344493706
Rrm1	3.3689228455362e-05	0.0632493097195576	0.137	0.12	0.516725386048342
Serpinh1	3.39106801284068e-05	0.100310307383795	0.458	0.416	0.520122011809504
Fryl	3.40363273491916e-05	0.0989534073543595	0.107	0.084	0.522049188881901
Zfp131	3.42736812303273e-05	0.0739512198813097	0.152	0.131	0.525689722710761
Ror2	3.45402765180117e-05	0.122922408348484	0.135	0.103	0.529778761233264
Ehd1	3.45495044933904e-05	-0.190828	0.203	0.286	0.529920299919621
Ecrg4	3.48879323961052e-05	0.491840667582882	0.212	0.151	0.535111107091462
Atp6v1a	3.55521220849884e-05	0.102446812474645	0.248	0.222	0.545298448539553
Chsy1	3.56549989949712e-05	0.127193202783292	0.189	0.16	0.546876374584868
Rnase4	3.57279749716345e-05	-0.130677	0.389	0.429	0.54799568011493
Naa60	3.64412984728776e-05	0.105364191279841	0.18	0.153	0.558936635976997
Pdia3	3.66164477706849e-05	-0.0804737	0.417	0.476	0.561623075906766
Qser1	3.66978056870639e-05	0.076278152610889	0.123	0.101	0.562870943628186
Tma7	3.69478287035585e-05	0.110667084597575	0.444	0.4	0.566705796655181
Gtf2i	3.7376417396619e-05	0.0821731326045901	0.232	0.204	0.573279490029342
Aars	3.75724839811337e-05	0.09624373224038	0.16	0.135	0.576286759302629
Atp13a3	3.7726026452672e-05	0.0629425299348099	0.141	0.122	0.578641793731084
Vps36	3.78852007746759e-05	0.0958883093407387	0.317	0.286	0.58108320948198
Thbs3	3.79355986308923e-05	0.136399208657558	0.313	0.29	0.581856211800626
Trim28	3.8055127295473e-05	0.0856918793626067	0.244	0.214	0.583689542457965
Adgrl2	3.82274703263025e-05	0.0689174807437414	0.105	0.084	0.586332939864827
Herc2	3.82969540194156e-05	0.0705274126363331	0.206	0.181	0.587398680749796
Fam20b	3.87764079301339e-05	0.0980276157939218	0.13	0.107	0.594752544832393
Emc10	3.91713451236485e-05	-0.109651	0.385	0.432	0.600810091506521
Fkbp9	3.92650291152639e-05	0.128863502728423	0.433	0.38	0.602247016569918
Hectd1	3.92702400292443e-05	0.133281195864568	0.358	0.319	0.602326941568548
C1ra	3.95281273643857e-05	-0.129745	0.387	0.428	0.606282417514948
Slc39a6	3.95473586462897e-05	0.0620152028761283	0.171	0.152	0.606577386916791
Ttc28	3.97138174057588e-05	0.111056379386954	0.345	0.314	0.609130531369528
Atn1	4.04255889229211e-05	0.0737013732399134	0.148	0.127	0.620047682899764
Ywhag	4.05042251513605e-05	0.0969192339776016	0.326	0.299	0.621253805371567
Ube4b	4.07914004559443e-05	0.0741830006234348	0.125	0.103	0.625658500193273
Rif1	4.09483618446094e-05	0.0628123641693316	0.126	0.104	0.628065973972619
Atrx	4.11639844706857e-05	0.0938338463905898	0.432	0.374	0.631373193811377
Maf	4.19595376801579e-05	0.114485705595354	0.396	0.353	0.643575388938263
Elob	4.20206221696017e-05	-0.0705985	0.435	0.491	0.644512302837351
Gxylt1	4.22174038830477e-05	0.0893723193436016	0.124	0.101	0.647530540758185
Kitl	4.23627636245167e-05	0.124809337957425	0.278	0.249	0.649760068472837
Cfb	4.28431855524231e-05	0.0592296732263335	0.207	0.198	0.657128780003066
Wwp1	4.2928167040315e-05	0.0902990578432973	0.177	0.155	0.658432226064351
Nfic	4.32011837800708e-05	0.123781406670455	0.427	0.387	0.662619756818726
Rassf8	4.32830284185342e-05	0.130404386568163	0.191	0.159	0.663875089883478
Fbxl7	4.33058950261965e-05	0.051173050653553	0.127	0.108	0.664225817911802
Trak1	4.3648351915707e-05	0.112379344011009	0.131	0.103	0.669478421683113
Pcolce2	4.42533547375851e-05	-0.123601	0.259	0.256	0.678757954965081
2810004N23Rik	4.50638281727611e-05	0.0771321003866279	0.196	0.17	0.69118899651381
Tmem109	4.56212876071811e-05	-0.164948	0.229	0.302	0.699739309318943
Itga11	4.60578102300291e-05	0.0681972219381076	0.193	0.173	0.706434693308187
Supt16	4.60578102300291e-05	0.0607757537590023	0.208	0.19	0.706434693308187
Rcc2	4.61447790060405e-05	0.0990171436915458	0.121	0.095	0.707768620394649
Cbfb	4.6246101284817e-05	0.0921732077268228	0.225	0.195	0.709322701506523
Scn7a	4.63903415175526e-05	0.131455315332714	0.415	0.362	0.711535058196222
Cdh19	4.68543715467414e-05	-0.0996895	0.095	0.117	0.718652350783919
Secisbp2l	4.73725847945506e-05	0.0764584117921479	0.196	0.175	0.726600705578817
Ecpas	4.82920304981899e-05	0.0633565039332307	0.177	0.155	0.740703163781236
Dip2c	4.86547324832904e-05	0.0526997618583535	0.122	0.106	0.746266286828708
Smpdl3a	4.90972482501977e-05	-0.241559	0.137	0.217	0.753053593661532
S1pr3	4.9163846336153e-05	0.138749431749225	0.2	0.167	0.754075075103915
Pdgfra	4.92520592193168e-05	0.165505679447685	0.42	0.365	0.75542808430588
Sde2	4.96085811434914e-05	0.0781045625981577	0.143	0.122	0.76089641757887
Akap9	4.97040660780426e-05	0.100954903538049	0.365	0.318	0.762360965505017
Tm4sf1	4.98454421099625e-05	-0.16104	0.281	0.336	0.764529391082604
H19	5.00440089821318e-05	0.219108938342781	0.115	0.087	0.767575009767938
Atp6v0d1	5.07415915633123e-05	-0.140771	0.308	0.377	0.778274531398085
Rbm27	5.193758154448e-05	0.0755914726234315	0.148	0.128	0.796618625729234
Serinc3	5.21031391228285e-05	-0.100029	0.404	0.46	0.799157947865944
Ets1	5.28532047667736e-05	0.140005762141333	0.147	0.114	0.810662454712774
Mlec	5.29615181910929e-05	0.123174799265301	0.392	0.346	0.812323766014983
Clspn	5.32251101369435e-05	0.0699007483599425	0.161	0.141	0.816366739280439
Ncbp1	5.32970033813616e-05	0.0930871456365903	0.119	0.097	0.817469437863324
Ptprf	5.34340866791234e-05	0.0777261398012114	0.152	0.127	0.819572021484394
Dazap2	5.36088274632751e-05	0.0453313439261514	0.241	0.219	0.822252195631713
Exoc5	5.41763570984993e-05	0.0874367785873034	0.177	0.159	0.830956965176783
Trmt112	5.47710045036515e-05	-0.107501	0.386	0.436	0.840077667077007
Atraid	5.47805308480176e-05	-0.105844	0.391	0.442	0.840223782146894
Ifi202b	5.50287668768618e-05	-0.212134	0.317	0.387	0.844031226357306
Ddx21	5.50670514913005e-05	0.0920365497146034	0.221	0.192	0.844618435773567
Tnrc18	5.58041187315761e-05	0.0981115525082361	0.243	0.212	0.855923573104915
Arpc3	5.61103252899595e-05	-0.105281	0.409	0.467	0.8606201692974
Agrn	5.80239932793272e-05	0.139166884756487	0.265	0.225	0.889972008918321
Arnt	5.87552003411863e-05	0.132916888294499	0.198	0.159	0.901187262833115
C1d	5.90281309681998e-05	-0.113725	0.338	0.389	0.905373472790248
Tmem9b	5.91714512822271e-05	-0.167174	0.184	0.26	0.9075717197668
Gigyf1	6.01865632242287e-05	-0.06689	0.092	0.106	0.92314150673322
Dpp8	6.05966828186795e-05	0.0716442038314452	0.152	0.127	0.929431921072907
Dusp11	6.10727794215726e-05	0.0437507729307584	0.331	0.305	0.936734290768081
Dhx15	6.12525580695158e-05	0.0927607678844673	0.295	0.27	0.939491735670233
Sept7	6.14089483034254e-05	-0.112587	0.407	0.453	0.941890449077939
Ccne1	6.18376333934973e-05	0.0873625571035267	0.12	0.082	0.948465620989462
Rnh1	6.20088282402315e-05	-0.110428	0.365	0.416	0.951091407548671
Entpd1	6.20249006787889e-05	0.222340064796689	0.178	0.14	0.951337926611265
Gda	6.34274583116306e-05	0.0506797870378528	0.213	0.194	0.97285035558379
Fau	6.40183729340165e-05	0.0466019796730653	0.444	0.376	0.981913804061945
Mia3	6.41952769775514e-05	0.114572537910527	0.415	0.367	0.984627158281683
Snx5	6.42645056638011e-05	0.0741767888425842	0.225	0.202	0.985688987871381
C1qtnf7	6.45310013368775e-05	-0.343678	0.06	0.161	0.989776498505027
Iah1	6.46534945207096e-05	-0.176893	0.244	0.323	0.991655298958644
Nrp1	6.5463538156371e-05	0.157916007169067	0.378	0.335	1
Sgpp1	6.56951210584802e-05	0.111644703831864	0.164	0.139	1
Rhou	6.62660655562773e-05	0.0823325195321566	0.168	0.149	1
Tgfb3	6.70865537189689e-05	0.148252557968289	0.256	0.223	1
Pbrm1	6.7384391716978e-05	0.114695618446947	0.397	0.349	1
Jmy	6.74945893424265e-05	0.0941405991222277	0.152	0.126	1
Spast	6.77504388224249e-05	0.0385374972948873	0.134	0.122	1
Vdac1	6.85058427761871e-05	-0.096503	0.336	0.399	1
Tm2d2	6.86856072762936e-05	-0.0994175	0.363	0.407	1
Atf5	6.89102005750452e-05	-0.175618	0.341	0.407	1
Sfxn1	6.92008335938909e-05	0.0755023542966434	0.275	0.256	1
Washc4	6.93078876962575e-05	0.0824714634258989	0.165	0.143	1
Gon4l	6.97077455277143e-05	0.0833163369486164	0.172	0.147	1
Hmgxb4	7.01188111387106e-05	0.07818889060918	0.113	0.093	1
2024-03-08	7.01609467493457e-05	0.0488002375485186	0.101	0.088	1
Lamp2	7.01970821391388e-05	0.119607383713999	0.462	0.412	1
Dnajc5	7.07048285929725e-05	0.0722325575245747	0.209	0.183	1
Mxd4	7.07108941574799e-05	0.119348501929629	0.42	0.382	1
Lgals9	7.13474568772012e-05	-0.15465	0.261	0.338	1
Tmem50a	7.16723750561788e-05	-0.0867139	0.408	0.462	1
Cnot6	7.18292017576051e-05	0.062201226118733	0.243	0.22	1
Ankfy1	7.1955513474618e-05	0.071530505621863	0.122	0.103	1
Tmc4	7.31738306841545e-05	0.0873499720186968	0.108	0.088	1
Sept9	7.34782992769099e-05	0.14476310032704	0.266	0.231	1
Rgs10	7.35916025070423e-05	0.113422395586295	0.253	0.22	1
Tardbp	7.38566195436635e-05	0.0589115737196147	0.271	0.25	1
Snrpb	7.47209770737919e-05	-0.110079	0.404	0.449	1
Mbtps1	7.48200933468469e-05	0.0812217095356518	0.251	0.223	1
Dnajc7	7.53722918790649e-05	0.0671929925983721	0.189	0.167	1
Chst12	7.58861806671921e-05	-0.16772	0.178	0.25	1
Flnb	7.60972133817301e-05	0.0471462039186751	0.156	0.141	1
Rabgap1l	7.63414023867568e-05	0.0892843850732064	0.146	0.122	1
Exoc6b	7.67336464840805e-05	0.0457724202180829	0.133	0.118	1
Crk	7.74015346058471e-05	0.0813087327802611	0.281	0.252	1
Chmp2a	7.74081420765732e-05	-0.108112	0.389	0.445	1
Hmgb2	7.84220422544217e-05	0.105459586352426	0.146	0.125	1
Uba6	7.89387364377706e-05	0.0930903394437385	0.143	0.116	1
Rnf149	7.91476635373293e-05	0.159613229627551	0.23	0.194	1
Gtf3c1	7.96451136800618e-05	0.0773210444923238	0.107	0.084	1
Skap2	8.03882736884562e-05	0.0775710060110014	0.182	0.155	1
Has2	8.08689836792598e-05	0.0671607731927714	0.118	0.102	1
Hpcal1	8.12347558552762e-05	-0.172849	0.178	0.248	1
Kpnb1	8.15638988865577e-05	0.10515379762531	0.225	0.2	1
Tbx18	8.19884368046883e-05	0.107304480617196	0.128	0.104	1
Cped1	8.2664309889324e-05	0.139736249608734	0.436	0.391	1
Tox4	8.3083660583943e-05	0.0775678330305347	0.138	0.121	1
Eif2s3x	8.37217950699141e-05	0.0866454601257317	0.222	0.2	1
Ncoa1	8.37538229999631e-05	0.0602177246094145	0.13	0.111	1
Kpna3	8.42678483516463e-05	0.113308084861057	0.167	0.141	1
Bcap31	8.45331586259122e-05	-0.102473	0.385	0.437	1
Slc10a6	8.59007506612159e-05	-0.350101	0.038	0.126	1
Tdrd3	8.80212342570595e-05	0.0784327082736528	0.105	0.084	1
Timm44	8.81967296514916e-05	0.0653118762842033	0.132	0.116	1
Trappc10	8.87214429718523e-05	0.0792865811483305	0.123	0.102	1
Mcm5	8.88041654460169e-05	0.0756426224244388	0.176	0.16	1
Fkbp8	8.92642238475073e-05	-0.117542	0.347	0.412	1
9930021J03Rik	8.96240241291299e-05	0.0610692627282193	0.142	0.123	1
Fam32a	8.96392036693665e-05	-0.0939451	0.347	0.403	1
Ubap2	9.01033468534404e-05	0.106439898547722	0.14	0.119	1
Gmppb	9.09345282052725e-05	-0.129687	0.211	0.26	1
Slmap	9.12775174491788e-05	0.0731265043234422	0.141	0.119	1
Omd	9.13624894886404e-05	-0.186712	0.16	0.225	1
Dhx9	9.17962337382051e-05	0.0827906871639956	0.219	0.198	1
Polr2a	9.20877740038111e-05	0.11045413237016	0.255	0.226	1
Wnt9a	9.2900894993703e-05	0.109756664667624	0.145	0.116	1
Smarcc1	9.30187301496976e-05	0.102173334796621	0.209	0.183	1
Xpr1	9.32745238716021e-05	0.0753827076684801	0.112	0.091	1
Capns1	9.35112307973249e-05	-0.0979067	0.405	0.456	1
Pdzrn3	9.46153948674247e-05	0.159376320078329	0.27	0.231	1
Pcm1	9.63881913463085e-05	0.0885540616742064	0.267	0.238	1
Dym	9.68852654759557e-05	0.065139768782902	0.107	0.093	1
F5	9.73601372324222e-05	0.163639856245008	0.115	0.083	1
Casp8ap2	9.77424396496112e-05	0.0865784317784293	0.146	0.129	1
Trim44	9.79526907478787e-05	0.0615623563601312	0.219	0.195	1
Ttyh2	9.86815469331076e-05	-0.197986	0.182	0.255	1
Ahctf1	9.91522014126939e-05	0.0722263436237425	0.156	0.138	1
Frrs1	9.94783134369968e-05	0.12515794329187	0.16	0.13	1
Tgoln1	9.95034407463104e-05	0.0920760638235747	0.409	0.363	1
Rftn1	9.98222406903066e-05	-0.116504	0.262	0.32	1
Rsf1	9.98768686380436e-05	0.0987948285773779	0.184	0.163	1
Brd7	0.000100670035809054	0.0940292768529773	0.211	0.183	1
Cep350	0.00010080987391875	0.0890591964392392	0.144	0.125	1
Smarcd1	0.000101545970055808	0.0623868791167196	0.118	0.102	1
Tsen34	0.000102429094784066	-0.122476	0.302	0.375	1
Prickle1	0.000102437704317071	0.0916940618296231	0.11	0.089	1
Bms1	0.000102679046356342	0.0747398893866331	0.158	0.137	1
Herc1	0.000104401057890331	0.0629406425519391	0.169	0.147	1
Zcchc7	0.000105078060518026	-0.0808724	0.299	0.34	1
Tsc22d1	0.000105219255469079	-0.147378	0.348	0.403	1
Zfp871	0.000105564168040389	0.0527266337657122	0.204	0.188	1
Tnrc6a	0.000106297310188274	0.0992704823491442	0.361	0.33	1
Srek1	0.00010648022860553	0.0957084736702327	0.241	0.208	1
Afg3l1	0.000106623200473211	0.0812587163558803	0.118	0.099	1
Cops6	0.000106699228046806	-0.11308	0.293	0.356	1
Txndc15	0.00010677530668748	-0.130783	0.284	0.351	1
Ep400	0.000106802170206138	0.0711237995371943	0.159	0.14	1
Celf1	0.000107098090165092	0.100856402309612	0.211	0.183	1
Bet1l	0.000107107069586231	-0.106432	0.328	0.387	1
Heyl	0.000107187915498385	-0.150735	0.174	0.232	1
2024-03-06	0.000107214876914775	0.0607937302002074	0.116	0.099	1
Phc3	0.000107570466744711	0.0802630590781243	0.12	0.102	1
Smarce1	0.000108571138145717	0.0721178991271855	0.212	0.191	1
Vwa5a	0.000109543892487038	0.0367278385667886	0.269	0.248	1
Lrrtm3	0.000111225310329954	-0.0751204	0.098	0.121	1
Rspry1	0.000112935773482319	0.0877756231312891	0.17	0.144	1
Ncor1	0.000114140676360299	0.0919292411081483	0.416	0.375	1
Myoc	0.000114513112443753	-0.0545173	0.082	0.1	1
Myo1c	0.00011492507567229	0.0926209224968662	0.311	0.279	1
Phf20	0.000115642136499462	0.0635192998716986	0.17	0.153	1
Abcf1	0.000117186644560784	0.0827506988034325	0.329	0.3	1
Hsp90aa1	0.000118089185255714	0.101903640290171	0.432	0.379	1
Zkscan3	0.000118128574412576	0.0888201256946098	0.19	0.162	1
Aifm1	0.000118404645838227	0.0829599776357721	0.101	0.085	1
Cgrrf1	0.000118557732686578	0.051059317112424	0.164	0.147	1
Yipf4	0.000118711006344342	-0.115656	0.332	0.401	1
Slfn5	0.000119669467785902	0.156370293256207	0.37	0.343	1
Atp6v0e	0.000120434464523059	-0.101956	0.399	0.454	1
Tnfrsf23	0.000122874707485607	0.0837103544551929	0.1	0.067	1
Ubxn1	0.000123150980937831	-0.123393	0.379	0.425	1
Trmt6	0.000123520256419136	0.0597297993913711	0.101	0.086	1
Prpf6	0.000123746438324428	0.0592379125584596	0.158	0.139	1
Adam10	0.000124556682793832	0.0757053117495055	0.238	0.217	1
Huwe1	0.000124976659994475	0.0653608101970082	0.295	0.274	1
Cd55	0.000125304231424391	-0.291201	0.253	0.249	1
Usp7	0.000125768370472809	0.0591044944245815	0.199	0.178	1
Gak	0.000126082187255384	0.0764692052948326	0.103	0.084	1
Cdc42bpb	0.000126627885335935	0.100250456681751	0.166	0.141	1
Nek9	0.000126733082214925	0.0806727267542589	0.13	0.109	1
Mpdz	0.000127954090539183	0.0496679520331321	0.158	0.144	1
Clint1	0.000128550077660766	0.089235794632627	0.38	0.338	1
Vps37a	0.000128811643664435	0.0789716536297906	0.148	0.124	1
Mta2	0.000132373050953732	0.0699052351263356	0.105	0.092	1
Rnf103	0.000132384016088109	0.0557896851360506	0.117	0.1	1
Acsl4	0.000133071031353637	0.0761414942039862	0.142	0.128	1
Zfp24	0.000133379902583063	0.0761516676815579	0.103	0.083	1
Fam76a	0.000134171694903828	0.0955247985406457	0.295	0.269	1
Etfb	0.000136027091761127	-0.116647	0.353	0.406	1
Ppp1r15b	0.000136771473620521	0.0243508055126207	0.141	0.127	1
Pom121	0.000137128098061357	0.0447102235230142	0.102	0.09	1
Svbp	0.000137428793869514	0.101429742372844	0.407	0.352	1
Peli2	0.000138620620617948	0.0813207438840493	0.101	0.076	1
Hyou1	0.000138844094028418	0.0952314398520437	0.105	0.083	1
Gli3	0.000139073650070591	0.0477995495391941	0.123	0.109	1
Yif1a	0.000139320821568765	-0.113455	0.28	0.343	1
Creb1	0.000141039361594565	0.0789933389166726	0.138	0.117	1
Dnajc1	0.000141873909398436	0.0944302211231068	0.408	0.351	1
Ipo7	0.000142866188706832	0.0516555060381862	0.16	0.146	1
Xpo7	0.000144369844992851	0.0930999439220861	0.106	0.084	1
Gtf2h1	0.000144971886718574	0.0672366682731849	0.117	0.1	1
Atp6v0b	0.000145055524641383	-0.09878	0.409	0.444	1
Aspa	0.000145252850002276	-0.0689034	0.084	0.107	1
Kif1c	0.000145606274583612	0.0779395629979273	0.105	0.088	1
Rab7b	0.000147137064534195	0.0860402485558203	0.208	0.185	1
Lpin2	0.000147719566826616	0.0733454823101111	0.102	0.084	1
Rab11b	0.000152364459390192	-0.120236	0.355	0.414	1
Anapc1	0.000154367047263467	0.0950108697759331	0.185	0.161	1
Itm2c	0.000154392394230937	-0.0751257	0.404	0.452	1
Slain2	0.000154652425350224	0.0598701649944308	0.177	0.156	1
Zmym2	0.00015479847686805	0.0766958066160466	0.12	0.1	1
Tshz3	0.000156837582944373	0.165270301880991	0.259	0.218	1
Akirin1	0.000158635198211459	0.0571935887168171	0.169	0.151	1
Cpeb4	0.000158914972235895	0.0740153046520811	0.117	0.097	1
Cmklr1	0.000160209235641232	-0.184888	0.165	0.241	1
Ascc3	0.000161064391789153	0.0679950084940572	0.193	0.169	1
Nfat5	0.000161731745370955	0.113504926463133	0.309	0.275	1
Zhx1	0.000163327987668693	0.0442282926019482	0.116	0.103	1
Bmpr2	0.000164433990318255	0.124938720177464	0.402	0.339	1
Ppp2r5c	0.000165127972044964	0.112537310199241	0.319	0.288	1
Pds5a	0.000166708033602458	0.0879674134173591	0.195	0.17	1
Mob1a	0.000166912505628326	0.0791130534184788	0.264	0.243	1
Sh3d19	0.000167055776248541	0.0833279692985821	0.297	0.274	1
Lrrn2	0.000168784072776589	-0.105206	0.17	0.232	1
Ifnar2	0.00016883921374839	-0.141643	0.335	0.402	1
Zranb2	0.000169059947325786	0.0568857639584048	0.303	0.28	1
Cd34	0.000170056612231124	-0.0698239	0.314	0.318	1
Pofut2	0.000170369201682236	-0.0840473	0.352	0.407	1
Edem1	0.000171205417802431	0.0644031380184681	0.154	0.136	1
Atxn10	0.000173964039872642	-0.108182	0.331	0.386	1
1110038B12Rik	0.000176304342321174	0.11387522850171	0.339	0.306	1
Ssbp3	0.000176455182591609	0.0581354025072301	0.239	0.221	1
Rasl11b	0.000180302530328194	-0.215649	0.133	0.199	1
Midn	0.00018167871331594	0.0946922925472786	0.16	0.136	1
Pole3	0.000182537344712722	0.0432045361660277	0.184	0.17	1
Draxin	0.000183384888073644	0.0790807151085138	0.1	0.067	1
Med15	0.000183832448134102	0.0772003100106123	0.153	0.136	1
Skp1a	0.000184738153079617	0.122176248342065	0.393	0.354	1
Tubb6	0.000185550091975376	-0.16705	0.249	0.322	1
Poglut1	0.000185700818685746	0.0802068079487658	0.135	0.114	1
Igfbp2	0.000186994238563177	-0.565184	0.258	0.278	1
Rnf213	0.000187153662696986	0.0955237732082199	0.102	0.084	1
Xpot	0.000189637279616611	0.0868844671853799	0.115	0.097	1
Ccny	0.000189729572810123	0.0672255779198584	0.194	0.175	1
Fkbp11	0.000190392243467345	0.137687653210792	0.346	0.303	1
Ralbp1	0.000190832653406939	0.0969053165487108	0.43	0.381	1
Tars	0.000191227515677816	0.0779717203564619	0.23	0.208	1
Tafa1	0.000194052410667475	0.0658998705894914	0.128	0.091	1
Dtl	0.000194068126120268	0.0518773777787967	0.124	0.096	1
Hist1h1b	0.000195629896943971	0.0746979852377753	0.127	0.095	1
Ptgfrn	0.000196980226939086	0.139456214192858	0.421	0.378	1
Fam98a	0.000198869324949301	0.0574538143494888	0.114	0.099	1
Bnc2	0.000200742985916578	0.0958849737367233	0.136	0.112	1
Aup1	0.000201002719834513	0.0827333203392206	0.25	0.222	1
Cir1	0.000203461339163755	0.0946813853708359	0.193	0.166	1
Smndc1	0.00020468882374254	0.0619244315428473	0.201	0.182	1
Ssr3	0.000206214243563231	0.0980346711662472	0.43	0.383	1
Sdc1	0.000207315137055374	0.159089253318158	0.318	0.264	1
Plin2	0.000208001802548157	-0.151139	0.268	0.337	1
Pard3	0.000209634867643557	0.0331786870343507	0.155	0.143	1
Cspp1	0.000210083104232423	0.081758514626851	0.163	0.139	1
Inppl1	0.000210210126775021	0.0982862646063201	0.126	0.104	1
Brwd1	0.000210922787920438	0.119406012169015	0.194	0.167	1
Tmem123	0.000212149774340076	0.0856405614381872	0.215	0.194	1
Ammecr1	0.000212414792409719	0.090150284769474	0.1	0.081	1
Cyp1b1	0.000213108727654468	-0.194457	0.216	0.288	1
Pla2g7	0.000213125888757029	0.156557880033954	0.163	0.126	1
Aprt	0.000213443603403653	0.0930583456542828	0.401	0.365	1
Nedd8	0.000213495166653444	0.102747797219164	0.445	0.405	1
Ndufb2	0.000214701633047487	-0.104479	0.387	0.434	1
B230219D22Rik	0.000218342000693809	0.0919261122510508	0.386	0.346	1
Gcc2	0.000219936243527923	0.0848140850204223	0.208	0.182	1
Smad5	0.000220724155139596	0.0719006858902013	0.179	0.16	1
Psap	0.000220883829864337	0.110737092766107	0.46	0.403	1
Rprml	0.000221799611685688	0.0630737147038024	0.129	0.092	1
Rab11fip5	0.000221888712122229	0.0615790654718682	0.103	0.085	1
Snx6	0.000224289158611399	0.0768870796703027	0.368	0.335	1
Smc5	0.000224947223411983	0.0743377284556988	0.144	0.123	1
Fmo2	0.00022746078616998	-0.107802	0.229	0.249	1
Nufip2	0.000227698064613493	0.0903855344409495	0.264	0.234	1
Dynlrb1	0.000229227670104551	-0.0906108	0.344	0.391	1
Tor1b	0.000229641485545945	0.0995483341272106	0.277	0.251	1
Dcaf7	0.000230600543352323	0.0654887037309235	0.138	0.124	1
Zyg11b	0.000230609783114868	0.0757465414406635	0.123	0.102	1
Kat2b	0.000234005664255377	0.0741488508313972	0.133	0.114	1
Wdr75	0.000235085284048358	0.0502271352299233	0.104	0.091	1
Naca	0.000237201627524472	0.0811617338984273	0.448	0.392	1
Mindy2	0.000237685965168792	0.020275828966386	0.158	0.148	1
Dnajc15	0.000240064027887124	0.0415921797497566	0.184	0.17	1
Trim2	0.000241227674985605	0.0637379927365214	0.126	0.106	1
Spop	0.000242338523732265	0.0822743760992347	0.368	0.334	1
Ccne2	0.000242483770041849	0.0430258914847236	0.145	0.125	1
Naa15	0.000243600043405943	0.0653525014797388	0.167	0.149	1
Cdk12	0.000244848172210992	0.0473311175773106	0.197	0.178	1
Ctsc	0.000245650904552824	0.126662764742451	0.191	0.163	1
Kdm5c	0.000247866222338493	0.0829095746414692	0.139	0.118	1
Mob1b	0.000248064043787507	0.0670568546487755	0.144	0.126	1
Abcc9	0.00024865839666518	0.0330619199958829	0.107	0.095	1
Ppp1r12a	0.000248876660641385	0.0662843133693754	0.225	0.206	1
Zswim6	0.000249055373918542	0.101302073337308	0.118	0.098	1
Map3k20	0.000249771430844396	0.067622559365716	0.124	0.111	1
Cntln	0.000250070357569763	0.075674166509075	0.128	0.109	1
Ctnnd1	0.000250889136702815	0.0630199073089197	0.245	0.225	1
Slit3	0.000251249394319811	0.11080426117654	0.429	0.384	1
Lhfpl2	0.000251389625572905	0.105971636485547	0.209	0.178	1
Dek	0.000251660278705952	0.102113668534347	0.341	0.317	1
Rnf150	0.000251800724754188	0.0856356424596502	0.119	0.098	1
Copb2	0.000253138635182346	0.103815741356453	0.386	0.338	1
Imp3	0.000253249587577921	-0.115289	0.35	0.4	1
Socs6	0.000254371751081442	0.0796291730046442	0.127	0.109	1
Ccl12	0.000256180995804102	0.0620607770557998	0.144	0.122	1
Kmt2c	0.000256323806644942	0.0693867696470611	0.183	0.165	1
Mbtd1	0.000257694492356398	0.0649058692575519	0.107	0.087	1
Map7d1	0.000258146065306675	0.0894623846696936	0.337	0.306	1
Nfatc3	0.000258485231609172	0.0686543139708069	0.136	0.117	1
Naa10	0.000259587829076351	0.0481754087347116	0.138	0.124	1
Phf21a	0.000260228733458915	0.0817605663749414	0.149	0.127	1
Ilk	0.000260611915708359	-0.102368	0.352	0.411	1
Tssk6	0.000264252372394005	0.0710788143032726	0.128	0.1	1
Fbxo6	0.000266349450065519	-0.172571	0.16	0.235	1
Reg3g	0.000266762259106405	0.0614105935347921	0.151	0.13	1
Tcf12	0.00026778096151392	0.104332457691867	0.342	0.307	1
Prpf4b	0.000267908555482995	0.129739238489828	0.447	0.393	1
Phactr1	0.000268717974208872	0.0893054449037448	0.1	0.083	1
Adk	0.000273286743075229	-0.131972	0.253	0.319	1
Tgs1	0.000275931614644291	0.0605246394551705	0.146	0.131	1
Zfyve9	0.000276106601622938	0.0693367005050576	0.107	0.086	1
Ppp1r3b	0.000276697950587037	0.0554745207103303	0.153	0.134	1
Cenph	0.00027812644067757	0.0615108609410201	0.163	0.149	1
Vwc2	0.000278412966760609	0.0607489749990296	0.117	0.085	1
Ccdc28b	0.000278479127435386	0.0459719149611989	0.112	0.099	1
Zeb2	0.00027872184294286	0.122530992542369	0.423	0.373	1
Mms22l	0.000279097337932123	0.0435925755533262	0.122	0.088	1
Dcaf10	0.000279097338226825	0.00862259217162926	0.101	0.097	1
Tut4	0.00027910838918224	0.0881329511708332	0.228	0.199	1
Ulk2	0.00028004923727067	0.0847863098769573	0.162	0.145	1
Chmp1b	0.000280770713717095	0.0551843841984063	0.118	0.103	1
Anks1b	0.000281248954845319	0.0682960761298413	0.102	0.07	1
Psma3	0.000281939856230125	-0.0827183	0.408	0.453	1
A530016L24Rik	0.000283102358781242	-0.036715	0.095	0.113	1
Hltf	0.000284303082208396	0.0421743571810396	0.112	0.1	1
Tmem198	0.000285147552984513	0.0450111473711619	0.128	0.101	1
Lats1	0.000286062221097779	0.0541867233369128	0.153	0.137	1
Cdh3	0.000286345080605673	0.0252508064204732	0.183	0.17	1
Ppp6r1	0.000287660981511509	0.060466281837668	0.138	0.122	1
Jtb	0.000288856981519167	-0.104447	0.342	0.393	1
Trpm7	0.000291838584945834	0.0689865515024407	0.263	0.243	1
Ppp2r5e	0.000292715560703009	0.0743517740107743	0.13	0.115	1
Dnmt3a	0.000293734090169636	0.0615733881472003	0.129	0.112	1
Pdlim7	0.000294651278941964	-0.110764	0.285	0.347	1
Mark2	0.000294953724754297	0.0561875637594558	0.154	0.138	1
Nucks1	0.00029834692672179	0.105861986582205	0.4	0.348	1
Ube2g1	0.000299124262883059	0.0663800517248469	0.121	0.106	1
Tram1l1	0.000299738045161372	0.054293496576007	0.127	0.098	1
P3h1	0.000299998077547532	0.122254351946359	0.316	0.284	1
Stox2	0.000301467668397826	0.0636002462719464	0.189	0.167	1
Bax	0.000302276432837742	-0.108574	0.373	0.422	1
Heatr5a	0.000304690937657273	0.0601546229019456	0.124	0.109	1
Slc44a1	0.000305712331312256	0.101233728963608	0.231	0.207	1
Tns3	0.000311320205805117	0.141354772978354	0.181	0.153	1
Sos1	0.000311724431239509	0.0535419557584983	0.1	0.085	1
Epc2	0.000313198488867397	0.0803117627797688	0.18	0.156	1
Hist1h3a	0.000313691289678505	0.0567804516301817	0.153	0.134	1
Uqcr11	0.000314295960536089	-0.0820548	0.408	0.462	1
Atp1b3	0.000315013102725755	0.107039443016603	0.36	0.326	1
Mtch1	0.000315161668495941	-0.123648	0.408	0.459	1
Aak1	0.000316166201748224	0.0554923799768419	0.171	0.155	1
Leprot	0.000316862445976538	-0.124091	0.346	0.393	1
Hif3a	0.000317111451977542	-0.0366744	0.087	0.103	1
Mtrex	0.000318159279769444	0.0734037145809962	0.119	0.1	1
Fxr1	0.000318284237162068	0.0536400445813174	0.239	0.222	1
Dusp9	0.00032127180739187	0.0599777209270832	0.143	0.123	1
Psmb6	0.000321536673571363	-0.0860464	0.396	0.438	1
Fstl3	0.000323345722719945	-0.159347	0.114	0.178	1
Cab39	0.000325215302107832	0.0420337182808992	0.154	0.143	1
Tnrc6b	0.000325240808292969	0.0796633935815465	0.329	0.307	1
Mon2	0.000327390014560642	0.0856779309646213	0.21	0.188	1
Igsf21	0.000328019365516093	0.0491779623232824	0.105	0.074	1
Fam83d	0.00032832803201567	0.0508895017165426	0.213	0.21	1
Emilin1	0.000328688486702452	0.105099807216133	0.388	0.334	1
Il1rl2	0.000329113783455475	0.037040109953663	0.176	0.16	1
Ckap5	0.000330340999335123	0.0369112732080922	0.133	0.125	1
Dennd5a	0.000332821320538672	0.0818573844356088	0.208	0.188	1
Pik3c2a	0.000333721629339481	0.0694583282264953	0.11	0.092	1
Gpc3	0.000334964914470119	0.0993814525049629	0.249	0.221	1
Cacnb3	0.000336633760555656	0.0819418364790243	0.136	0.115	1
Zzz3	0.000337160990263194	0.0411815735768286	0.18	0.164	1
Brca1	0.000339835322838906	0.046732124388437	0.143	0.123	1
Cebpzos	0.000339848611455285	0.0429841437602993	0.125	0.11	1
Gnas	0.000340180982456135	0.0931539591607536	0.468	0.407	1
Hdac2	0.000342021146478629	0.03655366029443	0.204	0.188	1
Ubap2l	0.000344691119344713	0.079311818397952	0.395	0.369	1
Adgrl1	0.000348753079323008	0.129848134797827	0.155	0.13	1
Nectin4	0.000350021349983773	0.0465518318270928	0.113	0.078	1
Dpp7	0.000350212645649921	-0.172942	0.125	0.195	1
Pcnx3	0.00035494388748431	0.0441098992687955	0.108	0.095	1
Anapc4	0.0003551238513531	0.066798160988074	0.144	0.126	1
Arhgef12	0.000355691988448453	0.0717970760905131	0.358	0.334	1
Scarf2	0.000355789072618144	-0.0968703	0.328	0.373	1
Wdr89	0.000357345789274226	0.0771271222208836	0.195	0.172	1
Blmh	0.000359160680014703	0.0531033292392158	0.228	0.208	1
Rac1	0.000359552706157342	0.0716563335796025	0.442	0.4	1
Cox6b1	0.000360141495507684	0.0819212916327151	0.453	0.411	1
Vapa	0.000361462530633692	-0.109725	0.374	0.418	1
Map2k4	0.000363042445261879	0.066006431614512	0.128	0.111	1
E2f8	0.000363169682464478	0.0511685658496053	0.179	0.169	1
Mex3c	0.000363509186003396	0.0823859261404001	0.125	0.107	1
Upf1	0.000364203260460493	0.0398140013012197	0.153	0.137	1
Arl6ip6	0.000364373426788736	0.050826884540223	0.112	0.099	1
Ralgapa1	0.000371949218471428	0.0389096461221369	0.137	0.127	1
Dscc1	0.000372209568048211	0.0428420305091892	0.164	0.154	1
Actg2	0.000375492932083139	0.0481846970654496	0.218	0.213	1
Snrpb2	0.000383582001486825	0.0467758210839163	0.173	0.159	1
Polr3k	0.000384132982682451	0.0546934898646139	0.154	0.14	1
Ppp4r2	0.000387154108335329	0.0515734433724051	0.304	0.281	1
Dnajc8	0.000387679822113745	0.0880651633254581	0.341	0.313	1
Ankib1	0.000387980529243656	0.0592053494890568	0.139	0.127	1
Arpc1b	0.000389789356202908	-0.0880965	0.413	0.462	1
Ebf2	0.000393263088146126	0.0261162146939728	0.186	0.17	1
Cacybp	0.000395400992412933	0.0666612787073658	0.324	0.298	1
Slc4a2	0.000395630696554445	0.044550311544095	0.118	0.105	1
Cdc42bpa	0.000396934710216447	0.053859483021755	0.248	0.23	1
Dennd4c	0.000397242119886174	0.05724182337986	0.116	0.101	1
Megf11	0.000398412307322821	-0.248163	0.138	0.181	1
Ash1l	0.000401460566043654	0.0789560076871069	0.378	0.35	1
Ccr2	0.000401880041132942	0.0503551715747104	0.111	0.08	1
Mier1	0.000403780558853327	0.0455656173992424	0.369	0.347	1
Zdhhc5	0.000403858627451063	0.0743305096940088	0.172	0.152	1
Lsm10	0.000406521374079244	0.0863336763531169	0.195	0.173	1
Gng10	0.000407874648959254	-0.108665	0.374	0.419	1
Rbbp6	0.000408174194952501	0.0574414620642372	0.282	0.258	1
Lypla1	0.000410641409012019	0.0461409603352348	0.122	0.109	1
Thoc2	0.000412214358517472	0.0592730199487	0.274	0.254	1
Lyrm2	0.000413952699175823	0.0602833535008855	0.182	0.164	1
Tbl1x	0.000415184825278684	0.0916963979973191	0.326	0.302	1
Cnot2	0.000416902688789418	0.0656183064906806	0.136	0.12	1
Capn1	0.000419128052677273	0.0885728981276239	0.189	0.165	1
Ppp1cc	0.000420520479295003	-0.0920039	0.362	0.404	1
Socs2	0.000420520479295003	-0.117666	0.321	0.363	1
Scpep1	0.000421787112220268	-0.106774	0.325	0.38	1
Rtl8c	0.000421949758204468	0.0407232727175159	0.221	0.218	1
Cab39l	0.000423938764454545	0.0536469021326256	0.132	0.12	1
Mrfap1	0.000425493640140519	-0.0839006	0.404	0.46	1
Cxcl12	0.000425936522331672	-0.0430957	0.277	0.292	1
Ptpn12	0.000428338835982497	0.0491416573305332	0.142	0.131	1
Cstf3	0.000439982770741837	0.0739641459350037	0.103	0.088	1
Exo1	0.000440304279284934	0.0462576706621761	0.157	0.143	1
C430002N11Rik	0.000440812371262242	0.0520952028029537	0.141	0.12	1
Raph1	0.000444435591332144	0.0694114351808224	0.151	0.133	1
Grik3	0.000444452666829126	-0.0277938	0.087	0.102	1
Suco	0.000446163342101357	0.0436998498692496	0.118	0.105	1
Apol10b	0.00044700381402373	0.0335530117244764	0.103	0.072	1
5031439G07Rik	0.000451418931496744	0.0613677203517192	0.108	0.097	1
Slu7	0.000452095108326104	0.0511152965905511	0.14	0.122	1
Nsd1	0.000452650626486674	0.104372573569275	0.325	0.298	1
Cnot3	0.000454373295667694	0.0979191987258205	0.203	0.184	1
Mfge8	0.000455997132817033	0.152159252766388	0.431	0.376	1
Cnot6l	0.000457959908020411	0.0655370609965861	0.189	0.177	1
C130021I20Rik	0.00046017745259869	0.0315871692623385	0.242	0.236	1
Cdk8	0.000463220753797041	-0.0849186	0.101	0.118	1
Ak6	0.000471289979802685	0.0686531806356165	0.173	0.157	1
Akr1b8	0.000471398209769748	-0.0876697	0.266	0.325	1
Rin2	0.000471939705631005	0.0863678434648854	0.217	0.197	1
Ginm1	0.000472680688844413	-0.167035	0.245	0.321	1
Rer1	0.000476329042219673	-0.103301	0.386	0.435	1
Krtcap2	0.000477331915466751	0.0843869822884951	0.447	0.416	1
Lrrn4cl	0.000477697083806736	-0.30436	0.184	0.267	1
Cyb5d1	0.000480315644783005	0.0399253467860779	0.101	0.071	1
Wdfy3	0.000482025803743036	0.0684456851645582	0.159	0.142	1
4931406C07Rik	0.000483224445824741	0.0352224655901716	0.121	0.109	1
H3f3a	0.000483593818153022	0.0863202133187809	0.465	0.422	1
Usp46	0.000485055412251906	0.029967483183178	0.118	0.11	1
Ppp1r18	0.000485945481106968	0.10300642142199	0.206	0.179	1
Kidins220	0.000486762714975506	0.0733382851178433	0.154	0.136	1
Zmynd8	0.000489128744344773	0.0351731651634259	0.175	0.163	1
Rab34	0.000489296822001339	-0.0981242	0.325	0.388	1
Kctd8	0.000490081896475592	0.0461821142407472	0.154	0.137	1
Rpp25	0.000490718293406845	0.041455318542515	0.102	0.072	1
Arxes1	0.000491167978661217	0.0435055928210876	0.175	0.161	1
Kcna2	0.000493459826290147	-0.0263602	0.21	0.265	1
Rnaseh2c	0.000493930696920236	0.0950165898490095	0.315	0.284	1
Slit1	0.000494968086453489	0.0254456659279408	0.139	0.119	1
Gng5	0.000496177789214791	-0.07808	0.431	0.479	1
Arpp19	0.000498149435630023	0.0989886513835889	0.418	0.374	1
Btbd3	0.000499918727483257	0.0581193170215725	0.12	0.106	1
Hdgfl3	0.000500185579164628	0.0786740962644356	0.167	0.15	1
Slc22a23	0.000502191205141499	-0.0237938	0.14	0.176	1
Gm1673	0.000502593229211735	0.0729025822247523	0.186	0.173	1
Eif4a3	0.00050391627885225	-0.09787	0.234	0.3	1
Xrn1	0.00050533880889662	0.0424290777131665	0.215	0.201	1
Susd6	0.000505762445606834	-0.112556	0.293	0.354	1
Slc35a1	0.000505897307770705	0.0451992037470079	0.182	0.167	1
Htr1b	0.000506610710013551	0.0412182239198589	0.115	0.086	1
Vegfd	0.00050763424518536	0.0766414219398777	0.131	0.108	1
Lsm12	0.000508233809977218	0.0663845328888898	0.294	0.267	1
Map4k4	0.000508969660739301	0.0796705340394604	0.343	0.31	1
Raet1e	0.000512117864701421	0.0532626756260632	0.142	0.123	1
Asxl2	0.000515127423100244	0.0694897597195092	0.123	0.106	1
Nckap1	0.000515421441624882	0.0873919521901379	0.332	0.309	1
Ndufs8	0.00051585295143276	-0.104313	0.315	0.374	1
Arhgap10	0.000516677677760497	0.0467427018166222	0.2	0.192	1
Esyt2	0.000518212573530344	0.0724050905292601	0.309	0.29	1
Gpbp1l1	0.000519514650125608	0.0330772517731025	0.126	0.116	1
Bclaf1	0.000519593662113832	0.0642579370235875	0.38	0.354	1
Atp9b	0.000520186606268956	0.0599370044961254	0.114	0.098	1
Rxrg	0.000520325050529731	-0.0222166	0.18	0.224	1
Plxna1	0.000521136629364618	0.0612312976664091	0.106	0.094	1
Ass1	0.000523101161544071	-0.101255	0.274	0.315	1
Gm13054	0.000523299981921477	-0.0167303	0.148	0.18	1
Erbin	0.000523837150314402	0.0350644340110063	0.203	0.188	1
Galnt16	0.000525152392356075	0.061123281652209	0.13	0.118	1
Sumo1	0.000529377857050504	0.0992699448161644	0.426	0.381	1
Ss18	0.000529639226720837	0.0774305544623142	0.158	0.139	1
Top2b	0.000530484475332814	0.0451030111570427	0.349	0.322	1
Npepps	0.000532279752671776	0.0505762025408958	0.214	0.197	1
Pomp	0.00053472960420867	0.0834406997537466	0.436	0.4	1
Usp33	0.000535358939750454	0.0954396667634041	0.136	0.116	1
Vkorc1	0.000537312233739409	-0.0990495	0.414	0.462	1
Cltb	0.000538209710541572	-0.0964965	0.355	0.395	1
Nsf	0.000541259276639419	0.0215636742288668	0.118	0.111	1
Tfpi2	0.000542635798625316	0.0960515362042512	0.181	0.164	1
Topors	0.000544882186145815	0.0592966790704944	0.138	0.124	1
E2f7	0.000545812117612377	0.0321789545608957	0.197	0.197	1
Gdnf	0.000551422829278834	0.0362834873062453	0.142	0.123	1
Myo18b	0.00055188235754512	0.0349303560573407	0.129	0.107	1
Gm10457	0.000554185354374633	0.0395368664078394	0.169	0.157	1
Brd8	0.000554185354374633	0.0833819407052654	0.188	0.167	1
Zfp366	0.000554479104368745	0.0352064245863096	0.156	0.141	1
Efnb1	0.000555340206900939	0.099469306851587	0.136	0.117	1
Otud4	0.000555424283719788	0.0617938643751244	0.123	0.109	1
Plg	0.000557846563207031	0.026374556685803	0.195	0.196	1
Hdac9	0.000559262336716318	0.034312974168142	0.126	0.101	1
S100a14	0.000559791467451879	0.0325117032355081	0.176	0.167	1
Plekhg4	0.00056017273012369	0.0353493645208448	0.17	0.157	1
Gm28347	0.000560384647207394	-0.00784225	0.093	0.104	1
Nptx2	0.000560427039583162	-0.0147113	0.098	0.115	1
Notch2	0.000561594001212524	-0.102263	0.149	0.173	1
A330074K22Rik	0.000563274142340702	0.0308013025241773	0.178	0.168	1
Ndufv1	0.000563870758605731	-0.130111	0.247	0.322	1
4921508D12Rik	0.000564510642618299	0.0409043006545593	0.12	0.093	1
Glmp	0.000565664139861559	-0.0826701	0.317	0.369	1
Qsox1	0.00056639154015111	0.0923940175463435	0.273	0.249	1
Hist1h2bj	0.000568836835311053	0.0325504089696745	0.181	0.173	1
Mrpl18	0.000568944310724474	0.104024027157966	0.315	0.291	1
Pole	0.000571248801395439	0.0380704801863098	0.143	0.124	1
Tusc3	0.000571313539127939	-0.112109	0.275	0.338	1
Ipo9	0.000575340601004374	0.0749634867595051	0.117	0.1	1
Prkcq	0.000575623048073971	-0.0271008	0.112	0.138	1
Eno1	0.000576971881825686	0.0823045538017598	0.233	0.215	1
Psmc2	0.000578935102991836	-0.0928899	0.289	0.347	1
Cxcr2	0.000579328492058419	0.0324409761816841	0.165	0.156	1
Ccl2	0.000579875279495859	0.14819302765215	0.171	0.14	1
Qpct	0.000580137908559003	-0.263325	0.219	0.293	1
Mapk10	0.000583892420536011	0.0347472885254954	0.11	0.08	1
Tbrg1	0.000586916730920714	-0.0938532	0.412	0.442	1
Crispld1	0.000587758170096941	-0.123146	0.193	0.248	1
Gpm6a	0.000589422201663766	-0.0117125	0.156	0.194	1
H2afj	0.000590066803093323	0.112292792967829	0.423	0.402	1
Edn3	0.000592316917147025	-0.0242783	0.194	0.244	1
Tspan3	0.000592919785297755	-0.10614	0.362	0.4	1
Clip3	0.000605758273997321	0.042719970694983	0.141	0.13	1
9030612E09Rik	0.000606122998110844	0.0266899237907304	0.136	0.116	1
Npc1	0.000609529318501618	0.0612886028986492	0.123	0.109	1
Htt	0.000612953446650908	0.0344571037261712	0.114	0.103	1
Npr1	0.000613391364504045	-0.00976268	0.104	0.093	1
Myo1b	0.000615215306327737	0.0301124659809699	0.173	0.162	1
Ankrd50	0.00061563159291323	0.082934492136619	0.108	0.089	1
Cfap300	0.000615955552863818	0.0305406789631677	0.152	0.135	1
Egfr	0.000616766147257118	0.0825239892471251	0.356	0.336	1
Kras	0.000620437769797584	0.101993890036801	0.339	0.311	1
Kctd5	0.000622374670650059	0.0650477349489662	0.109	0.086	1
Dysf	0.000622842234288662	0.0254633215217162	0.109	0.079	1
Stat1	0.000623333528024012	0.0394225571913281	0.148	0.137	1
Kcnq1ot1	0.000626194849410915	-0.153152	0.294	0.344	1
Fkbp4	0.000626712123521868	-0.134019	0.212	0.282	1
Mpo	0.000627394592181119	0.0473624805734501	0.13	0.102	1
Bend4	0.000627959917127606	0.0217861533569153	0.206	0.204	1
Loxl3	0.000629422534507934	0.185914524074741	0.305	0.272	1
Cnn1	0.00062998955879505	0.0328043470117746	0.103	0.073	1
Ccnjl	0.00063226241294731	0.0238035754864478	0.258	0.25	1
Cplane1	0.000633116698124535	0.0615183677896714	0.113	0.097	1
Txnrd1	0.000634400139395097	0.100676279023567	0.199	0.175	1
Tex26	0.000634542893281523	0.0308218928527069	0.18	0.171	1
Hpgds	0.000635972076551278	0.028900017015056	0.143	0.125	1
Oip5	0.000638169307571798	0.0218185997749677	0.21	0.209	1
Dnajc21	0.000639174737508165	0.0841796406058212	0.224	0.207	1
Prss23os	0.000641141966449871	0.0177253008432456	0.272	0.266	1
Timm8a1	0.000641214045130371	0.0507660884906857	0.123	0.112	1
Ifi211	0.000644586102774778	-0.160924	0.338	0.369	1
Gm48832	0.000645238321924605	0.0277162114396919	0.153	0.139	1
Zcchc10	0.00064795038502887	0.0865257122008982	0.101	0.083	1
Gm2000	0.00065052691984882	0.0275225131122817	0.112	0.101	1
Sod3	0.000656052133738707	0.0724277249759364	0.33	0.315	1
Zfp558	0.000657206649875178	0.0215276208425329	0.181	0.173	1
Specc1l	0.000658338431630186	0.0457647398661255	0.135	0.127	1
Eri3	0.00066036045126353	-0.11093	0.241	0.308	1
Mup6	0.00066107693686343	0.0235292032265046	0.223	0.219	1
Gm36529	0.000661225265525798	0.021243119138918	0.143	0.125	1
Lypd6	0.000661670437212176	0.0244020203739974	0.176	0.164	1
Cited2	0.000662487309606662	-0.00961304	0.134	0.13	1
Ppp1r36	0.000662561616762802	0.0322059174183437	0.136	0.117	1
Ecm2	0.000662561617381679	-0.174636	0.268	0.331	1
Sorcs1	0.000662908487897769	-0.00820303	0.194	0.243	1
Hist1h1a	0.000664446662147014	0.0304566136991315	0.142	0.124	1
Olr1	0.000665142408683811	0.026276129116022	0.184	0.183	1
Ndufc2	0.000666062827844718	-0.0879849	0.385	0.429	1
Fam120a	0.000669031127648968	0.0594396989733561	0.312	0.294	1
Wnk4	0.000669181114186527	0.0215738011554888	0.186	0.181	1
Cdh15	0.000669231116923194	-0.0102421	0.228	0.281	1
Pcgf3	0.000672388301653792	0.0416451391105837	0.126	0.114	1
Rbl2	0.000673946915333166	0.0799901408280276	0.106	0.091	1
Snap91	0.000674853457167869	0.0277321805402847	0.156	0.143	1
Lrr1	0.000676518395873899	0.0236756251085073	0.198	0.198	1
Zfp521	0.000677023676150788	0.0782970038022159	0.1	0.083	1
Gal	0.000677175328631595	-0.00872289	0.218	0.272	1
Tmem229a	0.000678389685821784	-0.010272	0.172	0.212	1
Mcl1	0.000678415007285031	-0.133241	0.375	0.418	1
Gm36426	0.00067874425447905	0.0264530868084589	0.181	0.171	1
Ptgds	0.00067996122674377	-0.00389626	0.171	0.208	1
Prr16	0.000680976919413878	0.09877698029729	0.11	0.089	1
Ankrd34a	0.000695293689284002	0.0268469715216495	0.142	0.124	1
Cldn22	0.00069659011676877	-0.00998403	0.209	0.262	1
Gnptab	0.000698200807027016	0.054021499891174	0.11	0.097	1
Fgfr4	0.000700179922692726	-0.0105075	0.246	0.299	1
H2-T22	0.000700492890830634	0.0502566000560005	0.108	0.097	1
Gtf3c6	0.000701955128463141	0.0552462153590842	0.199	0.182	1
Rhd	0.000702425735479634	0.0201771349660747	0.166	0.156	1
Atxn7l3b	0.000704468423195763	0.0992685759459984	0.426	0.378	1
Snx7	0.000705019319777697	0.0631990941672652	0.155	0.142	1
Gpr153	0.000705413062401992	-0.067145	0.356	0.397	1
Clstn3	0.000706043474996673	-0.00762027	0.104	0.126	1
Tigd3	0.00070625372905603	0.0232902361351892	0.185	0.183	1
Cdyl	0.000706332589762539	0.0471258251759962	0.112	0.101	1
Mettl5os	0.000706464041294986	0.0259992892329806	0.135	0.116	1
Senp5	0.000709335349997646	0.0774494352392896	0.129	0.108	1
Syt8	0.000709784144789788	0.0296423185403548	0.158	0.146	1
Foxd1	0.00070994260601231	-0.0141024	0.168	0.208	1
Gm8883	0.000710259627076425	0.0276076968584609	0.138	0.118	1
Uox	0.000712323472351239	0.0232774845338363	0.183	0.18	1
Nav3	0.000712774023938585	0.0630059012889644	0.204	0.181	1
Bank1	0.000715030754993676	0.017515095566946	0.254	0.247	1
Nlrp3	0.000718067853067248	0.0276396252786967	0.142	0.123	1
Csnk1g3	0.000720848989006111	0.0705573473931117	0.209	0.191	1
Cldn8	0.000720956155355196	0.0265964040888114	0.191	0.189	1
Gdf5	0.0007235325924057	0.0216132077122773	0.188	0.187	1
Rasa1	0.000726198499994781	0.132113426019683	0.368	0.315	1
Kcng2	0.000728765270474276	0.0296496305696078	0.117	0.088	1
Plxna4	0.000730824752140407	0.0416561053954001	0.129	0.104	1
Slc6a13	0.000731150427227648	-0.00557484	0.097	0.113	1
Smad4	0.000731557711561504	0.081762533281386	0.303	0.283	1
Tnfaip8	0.000733461155132552	0.0827260629267201	0.237	0.215	1
Gatm	0.000735669452380467	-0.0182945	0.108	0.131	1
Utrn	0.000738870120314954	0.0425639132745724	0.18	0.168	1
Med13	0.000740598909648436	0.0474172215095871	0.211	0.193	1
Trappc8	0.000741533466273501	0.056094357675814	0.105	0.095	1
Kdelr1	0.000742496655473206	-0.0783278	0.41	0.449	1
Gm16025	0.000742909805140136	0.01946374636267	0.147	0.127	1
A130051J06Rik	0.000744951141295015	0.0175904992839482	0.13	0.11	1
Dpp9	0.0007466377802115	0.0678068084921649	0.1	0.089	1
Spn	0.000748716376723391	0.0248354830496233	0.129	0.107	1
Pdzd8	0.000749327117040448	0.0430848427183047	0.13	0.118	1
Ubn2	0.000750522173052896	0.0536302951231449	0.235	0.214	1
Flacc1	0.000750995124739155	0.0130356566500823	0.284	0.277	1
Rnps1	0.000751384822811574	0.0684480115112939	0.269	0.248	1
Capn9	0.000752610809144883	0.0149848391334862	0.159	0.153	1
Fut8	0.000752666579929398	0.0593127354859041	0.163	0.147	1
Gosr2	0.000754006230640971	0.070893507226179	0.168	0.152	1
Clk1	0.000757589465494103	-0.0717231	0.36	0.398	1
Kcnj13	0.000757645578321943	0.00300264703429926	0.106	0.126	1
Spink1	0.00075888104752305	-0.00289099	0.179	0.221	1
Plpp1	0.00076116032723778	-0.169684	0.173	0.24	1
Slc35g2	0.00076169589238516	0.0198987452689026	0.114	0.083	1
Adipor2	0.000761752288037371	0.0470621691426722	0.101	0.09	1
Ribc1	0.000762090743375148	0.0212873943200813	0.15	0.134	1
Ankrd11	0.000763248187401453	0.102537515707686	0.384	0.349	1
Ap3b1	0.000763869926271366	0.0471949776899921	0.204	0.188	1
Tenm2	0.000764124409319155	-0.000735172	0.159	0.199	1
Fam169b	0.000764407261099627	0.0205698324275543	0.126	0.1	1
Luzp2	0.000764690210089811	-0.00139898	0.174	0.215	1
Gm15829	0.000766787056862501	0.0274112042407882	0.106	0.075	1
Dpy19l1	0.000768661720512081	0.0847858390214525	0.225	0.205	1
Gm17634	0.000768832354799399	0.0287401176573984	0.151	0.134	1
Gm12976	0.000771339041622228	0.0198824586904594	0.11	0.081	1
Tmem168	0.000772795251498161	0.065561560612985	0.106	0.094	1
Gm29157	0.000773281221361765	0.0199975538209617	0.101	0.073	1
Rab4b	0.000774168132812041	-0.124998	0.272	0.334	1
Tmprss5	0.000778444221215523	-0.00840155	0.154	0.189	1
Ate1	0.000779941701259503	0.0431747704849977	0.143	0.132	1
Ankrd10	0.000783118263188229	0.0696416677481595	0.153	0.135	1
Rnf4	0.000783176129618564	0.0642851061282217	0.182	0.169	1
Apc	0.000783870839290232	0.0824653913205598	0.152	0.134	1
Gm10184	0.000785145959528563	0.0157047703078477	0.132	0.114	1
Efna3	0.000794125852432104	0.0172698156612705	0.23	0.225	1
Kcna6	0.000795710036249734	-0.00176286	0.221	0.274	1
Sox11	0.00079588623760446	0.00900347681493888	0.107	0.076	1
Fcgr1	0.000796708989492072	0.0176179939590082	0.232	0.226	1
Gm15326	0.000797179487755794	0.0214878133128574	0.175	0.168	1
Gm44658	0.000798769323835411	0.0230297323214286	0.142	0.123	1
Lyve1	0.000802431201311659	0.000923803539495545	0.146	0.178	1
Dpy19l4	0.000805633265344643	0.0300760215572701	0.1	0.089	1
Fam171b	0.000807685232031258	0.0429074994245588	0.115	0.103	1
Ccdc88a	0.000807893673517978	0.108737028161176	0.241	0.224	1
Gm21188	0.000809085723727142	0.0106845546630748	0.195	0.198	1
Kcna1	0.000812013148959399	-0.00353305	0.222	0.275	1
Nkapd1	0.000812312418259806	0.0567355792902431	0.103	0.091	1
Cep83	0.000813061037839112	0.0779233312500087	0.13	0.115	1
Pax7	0.000814470176169378	-0.0037977	0.215	0.269	1
Gfra3	0.00081477028509373	-0.0118053	0.204	0.255	1
Calcr	0.000815370810773699	-0.00193131	0.245	0.297	1
Zc3h13	0.000815400848081221	0.0429914158301279	0.169	0.156	1
Cdc5l	0.000816994282546543	0.0783259665862007	0.219	0.202	1
Gm50431	0.00081711465841401	0.0252828267955402	0.102	0.073	1
Noc2l	0.000817295253809709	0.0298627706431124	0.107	0.101	1
Gm10244	0.000818439884914427	0.02295504664036	0.128	0.104	1
Dab1	0.000818681049326689	0.0186268047598079	0.137	0.12	1
Akr1b3	0.000819586003690522	-0.132877	0.378	0.423	1
Gm34907	0.000820491885073904	0.0134474374344586	0.103	0.074	1
Hspa1a	0.000821096322560658	0.134433753513487	0.207	0.169	1
Slc35f1	0.000822185350503386	-0.00207984	0.217	0.271	1
1700055D18Rik	0.000822306436318739	0.0150395656008715	0.167	0.157	1
Ythdf2	0.000822457817101165	0.0572664215337566	0.18	0.168	1
Nab1	0.000822488096062724	0.0839915088550636	0.148	0.133	1
Chmp5	0.000823366643638078	-0.102509	0.326	0.387	1
Serpinb1b	0.000823700112825306	0.0242541482485505	0.164	0.154	1
Gm43136	0.00082801616710818	0.0211733644187046	0.135	0.116	1
Col4a1	0.000831955268933133	-0.109897	0.368	0.395	1
Syt7	0.000834253425696105	0.0212834689499333	0.15	0.134	1
Gm2115	0.000834621677072138	0.00237267255209807	0.179	0.22	1
Cblc	0.00083683435365356	0.0114404196324096	0.113	0.083	1
Gpr37l1	0.000837203661662993	-0.00378731	0.216	0.269	1
Foxd3	0.000838374134614758	-0.00390046	0.223	0.276	1
Cmtm5	0.000839978294256906	-0.00374441	0.237	0.291	1
Atp13a1	0.000841678099630449	0.0847448150776917	0.124	0.104	1
Fyb2	0.000843629068953647	0.0138238910185958	0.11	0.079	1
Tfam	0.000844901000253127	0.0210512234463236	0.124	0.118	1
Slc25a1	0.000845149388906122	0.0908602484846336	0.179	0.156	1
Grik2	0.000845615300407722	0.00297840484365607	0.175	0.216	1
D730003K21Rik	0.000847419068145565	0.016919409770753	0.185	0.182	1
Gm10501	0.000847668143553458	0.0168838449074142	0.12	0.095	1
Stx19	0.000848353451065803	0.0209447459482238	0.102	0.072	1
Gm4787	0.00085010018954348	0.0103827340526623	0.135	0.116	1
Adnp	0.00085028753779372	0.0641393325377706	0.23	0.212	1
F2r	0.000850693591137035	-0.105593	0.338	0.37	1
Exph5	0.000850787320348605	0.0175929411605403	0.14	0.122	1
Rasgef1c	0.000850974809034843	0.00161931895260341	0.171	0.211	1
Myf5	0.0008513499013665	-0.00543072	0.229	0.28	1
Cat	0.000851412431915411	0.049341816566623	0.152	0.144	1
Med9os	0.000851850262993011	0.0109935908878032	0.197	0.199	1
Zfp109	0.000852413495809853	0.0107033840603367	0.198	0.2	1
Lypd2	0.000852851804527892	-0.00663361	0.206	0.261	1
Sgo1	0.000854858164514766	0.0178743939030303	0.164	0.155	1
Xk	0.000855172053375835	0.00999248205536973	0.091	0.102	1
Rskr	0.000855486049116903	0.0168268888892324	0.173	0.164	1
Ube2d3	0.000855894404701548	-0.0813522	0.408	0.461	1
Gm3716	0.00085630293847977	0.0229337523477533	0.122	0.098	1
1600012H06Rik	0.000857246402216845	0.0598123370523312	0.141	0.13	1
Gm10642	0.000859136221483704	0.00811305491782382	0.109	0.081	1
5930403N24Rik	0.000859388489114	0.0204224487899165	0.142	0.124	1
Pcp4	0.000862294508074588	0.00216029138879022	0.113	0.136	1
Oas3	0.000866098662178692	0.0237766294374763	0.117	0.089	1
Cpsf2	0.000866670625630982	0.0720024465766289	0.15	0.137	1
Bard1	0.000868006569307935	0.00637815023006779	0.122	0.098	1
Gm49774	0.000868006569307935	0.0172679851228374	0.23	0.225	1
Pgk1	0.000872345595267643	0.0818054543427687	0.292	0.276	1
Gm28523	0.000873049383307732	0.0145587266089828	0.11	0.083	1
Adcy3	0.000873369460960106	0.0251155558166111	0.106	0.097	1
Slco1a5	0.000874394440720597	0.0157460337812954	0.137	0.118	1
Ptpn7	0.000881600585694874	0.0170342012375535	0.198	0.198	1
Muc20	0.000882569864102732	0.0204793374852794	0.177	0.166	1
Man2a2	0.000884155144211027	0.0816539289243461	0.212	0.187	1
Dsc2	0.000884576170907517	0.0106650429836933	0.194	0.195	1
6330415G19Rik	0.000886002565611116	0.0218062749812791	0.108	0.076	1
Tbc1d9b	0.000886294590972761	0.0206606754754545	0.162	0.148	1
1700009N14Rik	0.000887821060829904	0.0125560982524244	0.228	0.225	1
Baiap2l2	0.000893820505523792	0.00992832138069314	0.102	0.122	1
Cnih2	0.000894343968342959	0.017997561161937	0.174	0.164	1
Syt15	0.000894998696464153	0.0213200883570133	0.127	0.105	1
Strn	0.000895260712620305	0.0641971409459463	0.122	0.108	1
Cops7a	0.000895686639655708	-0.157788	0.185	0.255	1
Uck2	0.000896637461504975	0.160496811108221	0.251	0.198	1
Sh3bgrl	0.000900120844701096	0.0894095338604787	0.396	0.366	1
Zfp599	0.000900384249101439	0.012037597238787	0.147	0.128	1
Smim10l2a	0.0009037489337117	0.00727863441598901	0.192	0.192	1
Nfam1	0.000904476176120389	0.0165686430022679	0.133	0.115	1
Dgkb	0.000905402541790724	0.0182046660682555	0.191	0.191	1
Sfrp5	0.000906793739141382	-0.0095194	0.22	0.273	1
Hist1h2bh	0.000907589598271244	0.0228346326702417	0.104	0.075	1
Mmgt2	0.000908186917382936	0.0811806639690843	0.172	0.152	1
Zmiz1os1	0.000909848049258337	0.0132080844672997	0.159	0.15	1
6330403K07Rik	0.00091044674570484	0.0157348352971471	0.136	0.117	1
Syt4	0.000911112392157915	0.0114033377042602	0.157	0.147	1
Stil	0.000911778489594271	0.0159382343399868	0.251	0.244	1
Grip2	0.000911911763223975	0.0178830944654807	0.165	0.156	1
Rmi2	0.000912178364643598	0.0127207392193306	0.249	0.243	1
Npy	0.000913712725036268	0.0100721046367218	0.122	0.1	1
4930500F10Rik	0.000914313777719114	0.0127603047687842	0.255	0.247	1
Arhgef33	0.000918128961194492	0.0192214583610908	0.122	0.097	1
Alas1	0.000922935532225954	0.041941442941352	0.129	0.119	1
Rasef	0.000927223842750526	0.00658884614579349	0.263	0.256	1
Glipr1	0.000927765409887647	0.00875190994690682	0.143	0.125	1
Dhrs13os	0.000928104038161923	0.0151036517313988	0.149	0.133	1
Mt3	0.000928442780950397	0.0153649469940262	0.174	0.166	1
Gm30906	0.000929188418348465	0.0166006229394127	0.14	0.122	1
Gm36839	0.000929324048379451	0.0067923611044761	0.157	0.148	1
Cnksr2	0.000929595363471328	0.00148049320892071	0.202	0.252	1
Ythdc1	0.000929663204534702	0.0511782911971444	0.266	0.252	1
Was	0.00093170054512988	0.0186028765526372	0.132	0.114	1
Mrpl21	0.000931802521256941	0.0618290103397073	0.23	0.213	1
Rara	0.000932312553720859	0.0740854826453432	0.132	0.116	1
Amotl1	0.000933503637335485	0.108998225469268	0.311	0.284	1
Pm20d1	0.00093367390654699	0.0166604464690299	0.117	0.089	1
Brd2	0.000935685264450599	0.098959483029219	0.331	0.307	1
Atp5a1	0.000935719390099269	-0.0689567	0.407	0.46	1
Gnaq	0.000936777849008848	0.0504672433879264	0.182	0.171	1
Il13ra2	0.000938726941401659	0.0136326401175436	0.192	0.193	1
Gm13715	0.000938863860868726	0.00855249192227618	0.157	0.146	1
Gm28809	0.000941468848512867	0.0148703458581557	0.149	0.133	1
Zfp652	0.000942018120027248	0.0829597036824335	0.187	0.168	1
Kansl1	0.000942189828628643	0.048117560302951	0.166	0.153	1
Plek2	0.000943255064716017	0.0192845431516595	0.128	0.107	1
Tacc1	0.00094380530153326	0.0936297156245016	0.397	0.375	1
Arhgap35	0.000945044419883752	0.0469476225107474	0.105	0.095	1
Gm27042	0.000946354013537519	0.0166755855461813	0.151	0.135	1
Gm39302	0.00094711296749665	0.0145318707023693	0.108	0.077	1
C230035I16Rik	0.000947872485245171	0.0156708502658067	0.116	0.09	1
Ociad1	0.000947976100388104	-0.140773	0.27	0.334	1
Psmb5	0.000948909101937141	-0.0797433	0.388	0.424	1
Dkk2	0.00094953157451337	-0.168448	0.123	0.187	1
Zcchc14	0.000952198648722196	0.0605034583066801	0.158	0.144	1
Reep6	0.000958914174622308	0.0163451786953012	0.181	0.173	1
0610039K10Rik	0.000959193483003637	0.00441624921171907	0.206	0.205	1
Ywhah	0.000962831356380282	-0.0996762	0.353	0.397	1
Smco3	0.000963883114053535	0.0123192625053275	0.191	0.193	1
Eif3h	0.000965146629650564	-0.0963452	0.398	0.446	1
Gm31645	0.000966411677345271	0.00602752521673523	0.198	0.199	1
Ildr1	0.00096795993319258	0.00803720519812486	0.1	0.073	1
Anxa8	0.000970392506459224	0.0238316023913115	0.123	0.097	1
Gck	0.000971628583044157	0.0124804196906073	0.219	0.217	1
Os9	0.00097176994234623	0.116604471034733	0.361	0.332	1
Prpf40a	0.00097637448209049	0.0695122639252527	0.265	0.25	1
Atp6v1f	0.000981819550468867	-0.0770399	0.398	0.449	1
Gga2	0.000981890913062437	0.0658473611974525	0.184	0.169	1
Calm3	0.00098199796739666	0.0988310361236929	0.409	0.375	1
Abcg2	0.000982926218023171	0.0769479618357744	0.122	0.108	1
Gm44623	0.00098779494415857	0.0125907220582042	0.1	0.072	1
Ppp4r3a	0.000991713195440055	0.0316350213190847	0.132	0.123	1
Mstn	0.000991821239224309	0.00978761218676432	0.13	0.159	1
Gm5464	0.00099412879588386	0.0165666348726399	0.134	0.115	1
Ncbp3	0.000996911662529564	0.048066403240585	0.124	0.111	1
Mpv17	0.000998432628000205	-0.15535	0.157	0.224	1
Gbp7	0.00100151734697853	0.0362093332238164	0.158	0.145	1
Gm33055	0.00100421004856143	0.010268318571032	0.15	0.135	1
BC031181	0.00100493895598936	-0.112223	0.329	0.385	1
Gm43062	0.0010073478243717	0.0122140266249402	0.213	0.211	1
Ssu72	0.00101104447495485	-0.106069	0.317	0.365	1
Aunip	0.00101276897494287	0.00558986799051163	0.108	0.081	1
Ska1	0.0010173317978527	0.015042256707647	0.102	0.074	1
Sel1l	0.00101854930028751	0.0800656997397368	0.358	0.332	1
Gm29325	0.00101858621412211	0.0120030796854462	0.14	0.122	1
Psme3	0.00101947254651265	0.0208773838266147	0.1	0.094	1
Gm10320	0.00102161746334432	0.00658372447476007	0.119	0.094	1
Rab33a	0.00102176554251504	0.0100000662994628	0.112	0.087	1
Ube2z	0.00102283971104175	0.0597930739548044	0.194	0.179	1
Gm36208	0.00102599415899539	0.0155176836530042	0.122	0.098	1
Cpxm2	0.00102603132457408	-0.194774	0.328	0.344	1
Prom2	0.00102710964162104	0.0054160178406254	0.11	0.086	1
Ak3	0.00103046282749963	0.0863305217739539	0.261	0.244	1
4833439L19Rik	0.00103091068421194	0.039072673182756	0.182	0.17	1
Gm15491	0.00103120935442189	0.0102467407662146	0.148	0.131	1
Sostdc1	0.00103225533298543	0.00351816107560393	0.182	0.225	1
Slc38a3	0.00103457492339148	0.0198893720818456	0.124	0.099	1
Gzmc	0.00103562406063102	0.016574363884802	0.131	0.108	1
Cpm	0.00103644907333634	0.00861002847713608	0.101	0.073	1
Wbp1l	0.00104069623223262	0.0676344076205043	0.147	0.133	1
Vps13c	0.00104152498355222	0.0611306142661692	0.159	0.145	1
Asap2	0.00104239205709663	0.0374503791307374	0.115	0.11	1
Zmat2	0.00104628324247988	0.0473624525868131	0.265	0.253	1
Borcs8	0.00104654817969917	0.0645308472219143	0.24	0.224	1
Pkp1	0.00105117562550949	0.0101628606297252	0.136	0.118	1
Ndp	0.00105254471458828	0.0119885875626338	0.137	0.121	1
Gatad2b	0.00105269693770004	0.0853918902834067	0.268	0.247	1
Angptl7	0.00105620368870686	0.00538565252963453	0.14	0.175	1
Gm12843	0.00105658550785361	0.0165125598848003	0.126	0.104	1
Cycs	0.00105765528186298	-0.0583675	0.322	0.365	1
Tbl1xr1	0.00105857302709791	0.0405788878603741	0.153	0.143	1
Nus1	0.00105968295326492	0.0679708542454266	0.199	0.187	1
Kcnb1	0.00106048736407891	0.00408162153704792	0.101	0.074	1
Lrrc29	0.00106301919353173	0.0147493308217204	0.135	0.116	1
Gm48336	0.001065325708027	0.0107220670237574	0.174	0.167	1
Itga2b	0.00106590305991575	0.0813304514691744	0.1	0.08	1
Ccdc36	0.0010677910925778	0.00832055695797035	0.133	0.115	1
Gm49035	0.00106894855751621	0.00921636353293249	0.217	0.216	1
Snrpd3	0.00107173121137522	-0.0918029	0.34	0.389	1
Ptprn	0.00107622847092872	0.00769277974152399	0.188	0.187	1
Pitpnc1	0.0010763838610267	0.0729645478265736	0.136	0.119	1
Mphosph8	0.00107848364180263	0.0664291672317322	0.167	0.152	1
Ager	0.00107856148420951	0.00945718355124032	0.148	0.13	1
Hhex	0.00107856148420951	0.0159436463401667	0.137	0.118	1
Tspan31	0.00108066519496402	-0.121613	0.326	0.385	1
Uchl4	0.00108121122025525	0.00661830862560474	0.145	0.128	1
Efcab5	0.00108206977608225	0.0146420025678504	0.123	0.099	1
Apobec2	0.00108425803713109	0.0161489724324456	0.107	0.076	1
Gm13283	0.00108527540615718	0.00634727549576135	0.24	0.236	1
Trappc1	0.00108860758563185	0.0677312355121144	0.21	0.196	1
Acbd5	0.00109029687731779	0.0758531174538086	0.191	0.176	1
Scamp1	0.00109104408114925	0.0490685651992299	0.102	0.093	1
Chd8	0.0010917130327582	0.054918556912153	0.178	0.165	1
Ntng1	0.00109218546247769	0.00881608137734015	0.151	0.185	1
Capns2	0.00109478720735057	0.0034778111769669	0.102	0.073	1
Kdm2a	0.00109830469789445	0.0630103855165137	0.202	0.188	1
Gm50295	0.00109945310132792	0.00804282407818867	0.101	0.073	1
3930402G23Rik	0.00110000790063628	0.0189843768343557	0.127	0.103	1
1700102H20Rik	0.00110056295882984	0.00545016809859159	0.118	0.092	1
Cd59a	0.00110350114356955	-0.197172	0.229	0.268	1
Fbp1	0.00110636687733935	0.011948866061025	0.13	0.109	1
Phactr4	0.0011092794384065	0.0685057242902335	0.128	0.115	1
Fgfr3	0.00111035848147506	0.0119194549287623	0.124	0.101	1
Orc1	0.00111171865745284	0.00571943037860279	0.16	0.151	1
B2m	0.00111316052482712	-0.0745685	0.415	0.436	1
[truncated: 4,346 more rows]
