# Supplementary material for: Single-cell RNA sequencing reveals the effects of mental stress on mouse mammary tumors and the tumor microenvironment
Source: Cell Death Discov. 2025 Jul 16;11:328. doi: 10.1038/s41420-025-02619-1 (PMC12267534; doi:10.1038/s41420-025-02619-1)
Supplement: Supplementary file 16 — Supplementary Table4. DEGs in pericytes (MS vs NC) [file 41420_2025_2619_MOESM16_ESM.xlsx]

## Sheet: Table4. DEGs in pericytes (MS v
Table4. DEGs in pericytes (MS vs NC).
	p_val	avg_diff	MS	NC	p_val_adj
Gm42418	3.08818757751268e-109	1.03486952353373	0.535	0.143	4.03811407635559e-105
Mucl2	2.80807156477343e-54	-1.27235	0.006	0.34	3.67183437809774e-50
Igfbp7	2.29579211879538e-51	-0.560178	0.336	0.564	3.00197777453684e-47
Ccn2	4.33704058526251e-40	-1.24687	0.218	0.45	5.67111426928926e-36
Gm13889	2.04338771759036e-39	-0.86613	0.277	0.486	2.67193377952115e-35
Anxa5	8.47474427610524e-37	-0.529555	0.308	0.526	1.10815756154352e-32
Col6a3	9.69468820222543e-37	0.601245255128659	0.449	0.275	1.267677429323e-32
AY036118	1.58592364618682e-36	0.689476777468392	0.503	0.284	2.07375375975389e-32
Mgp	4.97395398927847e-32	-1.12276	0.302	0.453	6.50394223638053e-28
Hspa8	6.73175881931404e-32	-0.518516	0.346	0.522	8.80244783213504e-28
Lars2	1.28971508185789e-30	0.706573691530547	0.459	0.216	1.68643144103738e-26
Ahnak	3.74514070751452e-29	0.436205318916896	0.459	0.283	4.89714598914598e-25
Cst3	5.65094691451821e-29	-0.46422	0.361	0.528	7.38917818542402e-25
Cebpd	8.90138197815403e-29	-0.743182	0.281	0.503	1.16394470746342e-24
Itga1	4.35125480549882e-27	0.485952856769034	0.485	0.337	5.68970078367025e-23
Nid1	9.59052912239292e-24	0.397706655796449	0.427	0.269	1.2540575880441e-19
Lpp	3.75565113429619e-22	0.391294649666837	0.443	0.309	4.91088942320569e-18
Tmem176b	5.14209671338114e-22	-0.553243	0.334	0.502	6.72380566241718e-18
Ndufa4l2	6.89100954294065e-22	-0.410102	0.365	0.532	9.01068407834919e-18
Actg1	1.42468919432126e-21	-0.469998	0.351	0.503	1.86292359049448e-17
Actb	1.69183677022628e-21	-0.358843	0.372	0.545	2.21224576074789e-17
Col1a2	1.23743501584788e-20	0.540322628587821	0.417	0.288	1.61807002672269e-16
S100a10	7.04828669681428e-20	0.449668990270575	0.363	0.225	9.21633968475435e-16
Pcbp2	1.12217667911694e-19	0.299791409791569	0.432	0.304	1.46735822561331e-15
Hsp90b1	1.12935576443403e-18	0.338355503985813	0.453	0.335	1.47674559757394e-14
Itgb1	5.2852108574414e-18	0.286274259077269	0.482	0.349	6.91094171719038e-14
Igfbp5	9.69087431957677e-17	0.705356411371843	0.349	0.198	1.26717872602786e-12
Nedd4	1.18918364224274e-16	0.311350269303381	0.503	0.36	1.5549765305966e-12
Postn	2.34664498202591e-16	0.37873927566744	0.403	0.285	3.06847297849708e-12
Errfi1	4.61448413432475e-16	-0.474209	0.297	0.472	6.03389945404305e-12
Gm26917	1.0300201418335e-15	0.422100815569305	0.31	0.173	1.34685433746148e-11
Laptm4a	1.21997783864137e-15	-0.285985	0.389	0.524	1.59524302180746e-11
Tpt1	5.61477804266933e-15	0.295422253793197	0.495	0.376	7.34188376859442e-11
Hspg2	8.71083014595841e-15	0.261268948201896	0.269	0.145	1.13902814988552e-10
Tmem176a	1.24154337375726e-14	-0.462289	0.337	0.469	1.623442115525e-10
App	2.47089895501699e-14	0.264248441474886	0.461	0.36	3.23094747358021e-10
Eif3j1	2.72288703645471e-14	0.363869790729705	0.223	0.088	3.56044708886818e-10
Ech1	2.72288707669088e-14	-0.341879	0.304	0.45	3.56044714148099e-10
Serpina1b	4.50453773473797e-14	0.446725784902984	0.421	0.305	5.89013354194337e-10
Tmsb4x	6.77797578452363e-13	0.303573731853229	0.501	0.396	8.8628811358431e-09
Cfh	7.14185390951315e-13	-0.475143	0.286	0.452	9.3386881720794e-09
Calm1	1.46544189331339e-12	0.252354903676786	0.489	0.364	1.91621181969659e-08
Wfdc18	1.56702163346485e-12	0.346786241768542	0.395	0.249	2.04903748791864e-08
Cald1	3.73131342693799e-12	0.234158869132147	0.485	0.383	4.87906543706412e-08
Col3a1	4.284257205114e-12	0.381072698028115	0.405	0.317	5.60209472140707e-08
Aspn	5.77089649941759e-12	0.272559408040151	0.47	0.362	7.54602426263844e-08
Pcolce	6.12170378155258e-12	-0.293199	0.374	0.503	8.00473986475816e-08
Ftl1	7.29963757029183e-12	-0.25793	0.363	0.487	9.5450060869136e-08
Mnd1	8.50171585049394e-12	-0.427917	0.252	0.404	1.11168436461059e-07
Cav1	1.5641457860906e-11	0.300633904098375	0.349	0.268	2.04527702989207e-07
Itm2b	1.69277416919536e-11	-0.212246	0.41	0.507	2.21347150363986e-07
Npm1	1.84904796310374e-11	0.260170503758391	0.475	0.374	2.41781511655445e-07
Eif1	3.0796172067258e-11	-0.181771	0.408	0.518	4.02690745951466e-07
Txn1	3.31475703676071e-11	0.272435887666683	0.468	0.358	4.3343763012683e-07
Mtpn	5.58882858484668e-11	0.187116582635632	0.293	0.199	7.30795225754552e-07
Epb41l2	7.21566692562729e-11	0.209258923547195	0.371	0.295	9.43520607195024e-07
Dnaja1	1.1694835170501e-10	-0.294366	0.366	0.503	1.52921664689471e-06
Eif5	1.34475830451197e-10	0.248904587124646	0.385	0.288	1.75840595897985e-06
Pdlim2	1.36611470341306e-10	0.206853882515823	0.376	0.299	1.78633158618291e-06
Nbl1	1.43843015744048e-10	-0.337003	0.349	0.483	1.88089127386917e-06
Fstl1	1.44491122395504e-10	0.239455430670742	0.443	0.352	1.8893659164436e-06
Itpripl2	1.51902261019963e-10	0.240318912082046	0.356	0.252	1.98627396509703e-06
Cavin2	1.5551304857603e-10	0.347821116463478	0.175	0.063	2.03348862318017e-06
Notch3	1.69012662915493e-10	0.216656405676315	0.474	0.374	2.21000958028298e-06
Nap1l1	1.70151967514839e-10	0.215333935461101	0.395	0.32	2.22490712722404e-06
Rsrp1	2.17622816551406e-10	-0.3646	0.346	0.501	2.84563594922618e-06
Sept4	2.38755437041462e-10	-0.296206	0.386	0.481	3.12196609475416e-06
Atp2b4	2.87458730766703e-10	0.254793735655319	0.28	0.179	3.75881036350541e-06
Ebf2	3.60749203249251e-10	0.258051333334994	0.241	0.136	4.71715658168721e-06
Tpm4	3.75097349903398e-10	0.240262928091446	0.432	0.345	4.90477294733683e-06
Dstn	4.40258110233925e-10	0.240501302178432	0.381	0.282	5.7568150494188e-06
Rock2	6.0811803502841e-10	0.203856479347111	0.407	0.338	7.95175142603148e-06
Zfp91	6.97580826126512e-10	0.212318108156562	0.344	0.255	9.12156688243027e-06
Rhoc	7.26031260107128e-10	-0.287378	0.352	0.478	9.4935847571608e-06
Lamtor3	1.04857035374344e-09	-0.335468	0.084	0.199	1.37111059455492e-05
Fermt2	1.05820560936417e-09	0.224819385360922	0.46	0.382	1.38370965480458e-05
Cd81	1.18820698330813e-09	-0.264105	0.396	0.476	1.55369945137372e-05
Pbrm1	1.28918364145749e-09	0.204967020508271	0.336	0.249	1.68573652956982e-05
Ramp1	1.33411003566902e-09	-0.352644	0.324	0.453	1.74448228264081e-05
Ecm2	1.96667681413001e-09	0.183513112057177	0.185	0.125	2.5716266021564e-05
Eif5a	2.17877862827481e-09	-0.25229	0.39	0.5	2.84897093433215e-05
Calr	2.49199832280605e-09	0.204709833304049	0.43	0.357	3.2585370069012e-05
Fn1	2.58024421453414e-09	0.296133998426461	0.361	0.281	3.37392733492484e-05
Myh11	3.67014062513255e-09	0.393472806082259	0.34	0.231	4.79907588142332e-05
Angptl2	4.5781639622157e-09	0.248017405468758	0.333	0.242	5.98640719699325e-05
Serpine2	4.60089509777661e-09	-0.330314	0.35	0.436	6.01613042985269e-05
Ifitm3	5.64671991413856e-09	-0.266044	0.406	0.499	7.38365095972759e-05
Egr1	5.72370589489909e-09	0.40068007916063	0.339	0.263	7.48431782817004e-05
Dtx3	7.08915593218071e-09	-0.239006	0.452	0.554	9.2697802969195e-05
Zeb2	7.76543266400132e-09	0.283770233027125	0.442	0.359	0.000101540797514481
Trf	7.80766983226539e-09	0.195523026592507	0.187	0.122	0.000102093090726702
Gm8797	8.36957111449017e-09	-0.236479	0.395	0.482	0.000109440511893073
Dst	1.01583041885109e-08	0.231331192810207	0.305	0.21	0.000132829985568968
Myadm	1.17035058995089e-08	0.183993506197907	0.37	0.314	0.000153035043141979
Serping1	1.50711395451822e-08	-0.280377	0.398	0.486	0.000197070220692803
Pdap1	1.60198248877127e-08	0.181412115285353	0.359	0.296	0.000209475230231731
Klhl24	1.85674104537592e-08	0.186579871434298	0.205	0.149	0.000242787459093355
Klf9	1.96691011803688e-08	-0.314253	0.367	0.496	0.000257193167034502
Gja4	2.21621443456689e-08	-0.392266	0.353	0.491	0.000289792199463967
Ifitm2	2.37836872751067e-08	-0.216732	0.401	0.502	0.000310995494809295
Adgrf5	2.43653448861124e-08	0.212633516964989	0.31	0.241	0.000318601249730806
Chd4	2.66580815333812e-08	0.21208746610829	0.373	0.288	0.000348581074130493
Nckap1	2.92855031849571e-08	0.171977655467384	0.26	0.174	0.000382937239646499
Macf1	3.00403429035138e-08	0.184004548879235	0.342	0.264	0.000392807523806346
Cd36	3.14632824321407e-08	0.341479321187407	0.19	0.098	0.000411413881082672
Myof	4.30104264079785e-08	0.168502788530056	0.337	0.275	0.000562404335710727
Rdx	5.13633493490848e-08	0.175784054718532	0.299	0.225	0.000671627156088633
Tnfrsf1a	5.44913638264504e-08	-0.290296	0.37	0.488	0.000712529073394665
Ywhaz	6.0548296813373e-08	0.174615790132042	0.434	0.386	0.000791729529131665
Tln1	6.19161812011141e-08	0.182551883617951	0.435	0.38	0.000809615985385769
Aplp2	6.41754726497065e-08	0.24142280470409	0.384	0.3	0.000839158480367562
Cygb	6.53140616663302e-08	-0.290711	0.363	0.472	0.000854046670348934
Lrp1	7.83056979499497e-08	0.219268994701362	0.329	0.236	0.00102392530639354
Tppp3	8.21747425244459e-08	0.346570407894766	0.224	0.154	0.00107451693324965
Smc6	8.29893509936673e-08	0.172953722820463	0.296	0.22	0.00108516875359319
Atp2a2	8.63048785800981e-08	0.191219969982699	0.397	0.321	0.00112852259231336
Il34	9.51885381558284e-08	-0.273392	0.35	0.465	0.00124468532492561
Prkacb	9.59947392369651e-08	0.208961744355181	0.417	0.361	0.00125522721026256
Timp3	1.00655831110971e-07	0.408970751027527	0.413	0.313	0.00131617564760706
Canx	1.23779124895575e-07	0.145859475766538	0.37	0.297	0.00161853583713454
Tm9sf3	1.53862618415489e-07	0.145005878433351	0.358	0.295	0.00201190759840094
Myl9	1.68807032769945e-07	-0.400575	0.34	0.428	0.00220732076049981
Ier3	1.69727266500087e-07	0.158170725166855	0.129	0.09	0.00221935373675513
Tpr	1.75697974673883e-07	0.148947845275788	0.334	0.265	0.00229742671683569
Elob	1.84421919395235e-07	-0.170912	0.415	0.491	0.0024115010180121
Pebp1	2.00367517000401e-07	-0.217975	0.375	0.483	0.00262000565229725
Mbnl2	2.16338918341799e-07	0.181658088008642	0.397	0.328	0.00282884769623737
Anxa6	2.35572584173402e-07	0.177869889294346	0.317	0.242	0.0030803471106514
Eif4g2	2.61373130470672e-07	0.160536430134147	0.428	0.363	0.0034177150540345
Rb1cc1	2.63033200236509e-07	0.0846360039547256	0.183	0.148	0.00343942212629259
Ptp4a3	3.06777132742322e-07	-0.312997	0.344	0.453	0.0040114177877386
Ly6e	3.18158654092249e-07	0.242514537440211	0.212	0.125	0.00416024256091024
Sptbn1	3.2273085244792e-07	0.167250396384884	0.461	0.394	0.00422002862660901
Rora	3.39648027801598e-07	0.163928372722932	0.239	0.169	0.00444123761153369
Tm4sf1	3.61793928794427e-07	-0.279154	0.351	0.427	0.00473081741291593
Gas1	3.77264809628713e-07	0.236315687427372	0.24	0.155	0.00493311465070505
Lgals1	4.08133097830343e-07	0.204143550787856	0.441	0.356	0.00533674838722957
Sfr1	4.76376298649419e-07	0.134217370836054	0.373	0.317	0.0062290964811398
Flna	4.79853822629778e-07	0.231027290223159	0.421	0.363	0.00627456858470698
Eif5b	4.89966726050963e-07	0.180679331104215	0.353	0.287	0.00640680490984239
Srsf3	5.21615892438316e-07	-0.231143	0.36	0.477	0.00682064940952342
Crim1	5.22733092296727e-07	0.257803168134376	0.275	0.205	0.00683525791487201
Col6a1	5.92822726829546e-07	0.220528532687088	0.373	0.316	0.00775174997602314
Tpm2	5.95071457273223e-07	0.219503039550128	0.381	0.304	0.00778115437530467
Rian	6.11477782397427e-07	0.203791068685888	0.326	0.266	0.00799568348262876
Rack1	6.50960338660523e-07	0.194005969545567	0.465	0.386	0.008511957388325
Ppic	6.63902181166419e-07	0.201785698277851	0.369	0.304	0.0086811849209321
Bgn	6.75578562892947e-07	-0.24358	0.375	0.452	0.00883386528838817
Ccnd2	6.78368664310973e-07	0.260293112916893	0.418	0.336	0.00887034865453028
Hrct1	6.88748359096475e-07	-0.303469	0.302	0.424	0.00900607354354551
Cebpb	7.21745963761641e-07	-0.335599	0.314	0.427	0.00943755022214722
Myh9	8.48171374988846e-07	0.184904409628217	0.443	0.361	0.0110906888993542
Fxyd5	9.16032132701027e-07	-0.255205	0.297	0.4	0.0119780361671986
Ddr2	9.26112560876626e-07	0.192259616916509	0.264	0.181	0.0121098478460228
Eef1b2	9.33362673331094e-07	0.17652322380684	0.476	0.402	0.0122046503164774
Wnk1	9.36081891863149e-07	0.18738560520806	0.243	0.159	0.0122402068180025
Aldoa	9.87957202490638e-07	-0.199885	0.391	0.476	0.0129185283797676
Ptbp3	1.01010553687586e-06	0.176561591350782	0.257	0.176	0.0132081400001887
Col1a1	1.06087073542852e-06	0.327583568127117	0.373	0.289	0.0138719457364634
Iqgap1	1.10357388729996e-06	0.150702789500434	0.414	0.347	0.0144303321503343
Col15a1	1.32946512964133e-06	0.308938260806357	0.298	0.244	0.01738408603519
Ednrb	1.38346655290223e-06	-0.355539	0.218	0.317	0.0180902086457496
Ddx24	1.42939115199272e-06	0.139986821513158	0.351	0.285	0.0186907187034568
Col12a1	1.5451394383077e-06	0.193310288909961	0.237	0.174	0.0202042432953115
Apoe	1.66209519835648e-06	0.0933971070053124	0.22	0.167	0.0217335568137093
Zfp36l1	1.66550458889541e-06	0.206605269984873	0.425	0.357	0.0217781380043964
Mgst3	1.69321528964286e-06	-0.212207	0.377	0.459	0.02214048312737
Calu	1.71472720086268e-06	0.113489511373835	0.317	0.263	0.0224217728784804
Spag9	1.81843093185475e-06	0.18932744315516	0.341	0.27	0.0237778028649327
Tsc22d1	1.89503218403585e-06	-0.315461	0.367	0.459	0.0247794408384527
Impa2	2.62398579141529e-06	0.0770015573287065	0.222	0.189	0.0343112382085463
Ctdsp2	2.64046498287077e-06	0.155914830821035	0.27	0.199	0.0345267201160182
Ebf1	2.71828567601229e-06	0.15841118214762	0.464	0.381	0.0355443034995366
Psmb2	3.2238370586897e-06	-0.208552	0.341	0.435	0.0421548933794265
Sparc	3.31440061689626e-06	0.184717879677839	0.487	0.409	0.0433391024665356
Rem1	3.35241804528474e-06	-0.226517	0.346	0.445	0.0438362183601433
Aebp1	3.52853835512767e-06	0.286498050495724	0.325	0.252	0.0461391675316494
Col5a1	3.64293179786057e-06	0.162164605301631	0.288	0.236	0.0476349761888248
Csn2	3.78873751993347e-06	-0.506906	0.016	0.132	0.0495415318106501
Lama4	4.0237246463528e-06	0.176075046323607	0.32	0.236	0.0526142234757093
Gm10076	4.24510157271564e-06	-0.179236	0.399	0.486	0.0555089481648297
Dync1h1	4.35439497057774e-06	0.168433139322265	0.283	0.206	0.0569380686352746
Ndufs7	4.43133508756677e-06	-0.221268	0.378	0.477	0.0579441376050231
Nfic	4.56563050667034e-06	0.166061641029892	0.322	0.255	0.0597001845052213
Rab11b	4.85552895913493e-06	-0.205214	0.25	0.346	0.0634908966696483
Vps28	5.20188336614936e-06	-0.20037	0.253	0.337	0.068019826895769
Dag1	5.58936117149785e-06	0.156977664924993	0.268	0.199	0.073086486678506
Ctsc	5.69940432921351e-06	-0.265963	0.178	0.256	0.0745254110087958
Ccdc80	5.71237699577025e-06	0.186665720665686	0.255	0.194	0.0746950415966918
P4hb	5.75270977987356e-06	0.171568070437106	0.331	0.266	0.0752224330816267
Rarres2	5.84999092376388e-06	-0.201752	0.378	0.459	0.0764944813191365
Uqcrh	5.93343491665928e-06	0.171062116799639	0.464	0.403	0.0775855949702367
Palld	5.93985117534046e-06	0.119102567966576	0.259	0.199	0.0776694939687519
Adamts2	6.45574758825186e-06	0.190165846863136	0.356	0.282	0.0844153554639813
Nrep	6.60546663175324e-06	0.242881258736432	0.222	0.142	0.0863730816768054
Prdx1	6.79710774021962e-06	-0.17237	0.429	0.495	0.0888789808111117
Clec2d	7.01962499285218e-06	-0.232798	0.381	0.456	0.0917886164065351
Pkn2	8.28568464338255e-06	0.139673750246021	0.297	0.23	0.10834361239687
Rbms1	8.34324465769409e-06	0.123764700646365	0.389	0.337	0.109096267144008
Igf2r	8.5992513904383e-06	0.202877097816953	0.172	0.094	0.112443811181371
Amotl1	8.89198068326417e-06	0.177906840543395	0.186	0.119	0.116271539414362
Ccnd1	1.10824392158056e-05	0.120094823446385	0.296	0.209	0.144913975185873
Tmpo	1.11232954603644e-05	0.170362553681382	0.174	0.115	0.145448211439726
Loxl2	1.14951167912073e-05	0.11977467296156	0.249	0.205	0.150310147161826
Nab1	1.1906206384594e-05	0.134834272953077	0.36	0.32	0.155685554684951
Mrpl18	1.2911685059578e-05	0.141939094493051	0.26	0.202	0.168833193839042
Galnt16	1.30023159219447e-05	0.167507838646905	0.173	0.111	0.170018282995348
Hnrnpa0	1.30921873666523e-05	0.120410064624623	0.389	0.347	0.171193442006345
Smc3	1.31647853760378e-05	0.141005142425753	0.232	0.174	0.17214273357707
Atp5g3	1.32460540455669e-05	0.142688519676522	0.42	0.387	0.173205402699833
Tef	1.393393623105e-05	0.1594553584527	0.139	0.085	0.18220015015721
Nfat5	1.43277022828676e-05	0.0457500201323126	0.169	0.153	0.187349035050777
Tgfb2	1.47734029732346e-05	0.232235245905217	0.28	0.167	0.193177017278016
Nes	1.50877512979486e-05	0.116215583413133	0.292	0.244	0.197287435971976
Daam1	1.54852503800293e-05	0.197620676013583	0.254	0.18	0.202485133969264
Ccn1	1.62969275582188e-05	-0.453236	0.223	0.335	0.213098624751269
Zbtb20	1.72376332669713e-05	0.134451694609838	0.419	0.365	0.225399292598916
Cdc42	1.79049342612775e-05	-0.159923	0.416	0.489	0.234124920400465
Ywhab	1.82430580578447e-05	0.132589056713714	0.444	0.401	0.238546227164378
Gab1	1.82580589796986e-05	0.0870330452274452	0.121	0.096	0.238742379218539
Id3	1.84522533474346e-05	-0.383925	0.319	0.384	0.241281664771055
Vcl	1.90193872091284e-05	0.125771601317476	0.382	0.328	0.248697507146563
Synpo2	1.99512655288836e-05	0.155175051887538	0.273	0.212	0.260882748055683
Atp6v0b	2.02721297701318e-05	-0.186815	0.377	0.483	0.265078368874243
Hmgb2	2.11843577881446e-05	0.298214182915369	0.261	0.187	0.277006662437778
Map4	2.26297566327884e-05	0.124020587918065	0.242	0.18	0.295906697730341
Ywhag	2.28238545542539e-05	0.0987428091356892	0.224	0.164	0.298444722151424
Csnk1a1	2.28377793712599e-05	0.125443795926369	0.401	0.358	0.298626803058595
Marcks	2.36882107481287e-05	0.196983016757204	0.445	0.385	0.309747043742531
Ndufa3	2.38836675063645e-05	-0.192548	0.281	0.379	0.312302836313222
BC028528	2.41075291184792e-05	0.136807267186252	0.2	0.137	0.315230050753233
Flt1	2.45811657889772e-05	0.129409083739726	0.269	0.218	0.321423323856665
Hes1	2.51576542054384e-05	0.196108414359468	0.429	0.353	0.328961486390312
Hdlbp	2.70687854938801e-05	0.123203458513677	0.322	0.275	0.353951439117976
Cd63	2.91730814524404e-05	-0.144609	0.421	0.5	0.381467213072111
Rabac1	3.04195755649562e-05	-0.178828	0.417	0.487	0.397766370087368
Man2a1	3.04378743778445e-05	0.165794108468847	0.167	0.1	0.398005645364695
Reep5	3.06767188314664e-05	0.106529838926278	0.346	0.31	0.401128775440255
Mt1	3.08616556314803e-05	-0.381166	0.304	0.387	0.403547009037236
Col5a2	3.15173136172309e-05	0.194469644740204	0.398	0.345	0.412120392858912
Atrx	3.31320849042446e-05	0.110334559228271	0.385	0.336	0.433235142207903
Crebrf	3.47352129536002e-05	0.0504550572167545	0.132	0.123	0.454197644581277
Clic4	3.52717267666494e-05	0.118973517324634	0.257	0.201	0.461213099200707
Mia3	3.53279174468082e-05	0.191284951877111	0.202	0.132	0.461947848534464
Rac1	3.56384895745152e-05	0.111761958774331	0.393	0.357	0.466008889676361
Ccdc88a	3.68190689853819e-05	0.195479926636986	0.183	0.111	0.481446146052854
Serpinh1	3.75235495971618e-05	-0.180446	0.395	0.453	0.490657934532488
Srp14	3.76689608943047e-05	-0.191865	0.365	0.462	0.492559332653928
Cfl1	3.78899592491802e-05	-0.170168	0.403	0.465	0.49544910714228
Timp1	3.93197531065882e-05	-0.224739	0.208	0.299	0.514145091621747
Zfp292	4.11973638880493e-05	0.0441662419096624	0.114	0.104	0.538696730200132
Tomm5	4.1873571443341e-05	0.0983862829734122	0.318	0.275	0.547538820193127
Smc1a	4.19645241171711e-05	0.118324454353465	0.305	0.252	0.548728117356129
Tceal9	4.20473711841222e-05	0.125121328642075	0.395	0.346	0.549811425603581
Ogdh	4.27578604791328e-05	0.143541428164969	0.224	0.163	0.559101783625141
Xbp1	4.30198032237866e-05	-0.23686	0.243	0.328	0.562526946954233
Tnc	4.53442241519236e-05	0.272701519199764	0.185	0.084	0.592921075010553
Ssr3	4.58231837116357e-05	0.113299246395709	0.288	0.234	0.599183950213349
Vps36	4.69702254342118e-05	0.074024684024187	0.252	0.202	0.614182667777753
Pmp22	4.73725116141674e-05	-0.234458	0.34	0.441	0.619442961866853
Cks1b	4.95398774878604e-05	0.207365468801317	0.311	0.196	0.647783438031263
Rhob	5.01194843635685e-05	-0.30904	0.379	0.483	0.655362377538022
Smap1	5.16496342830318e-05	0.137092304354101	0.308	0.25	0.675370617884924
Nmt1	5.38076705196266e-05	0.146447675138212	0.309	0.249	0.703589099714637
Prpf4b	5.51592978672797e-05	0.139352330441568	0.405	0.343	0.72126297891255
Col6a2	5.55305246543773e-05	0.142321657139307	0.354	0.336	0.726117140380638
Psmb3	5.68402661234401e-05	-0.180642	0.364	0.455	0.743243319830103
Atp6v0c	5.85696784902239e-05	-0.187351	0.381	0.47	0.765857115938168
Lamc1	5.94443230971104e-05	0.135927681488937	0.262	0.199	0.777293968817816
Ncor1	5.97559629236012e-05	0.120289769669711	0.38	0.326	0.781368971189009
Adcy6	5.99413681771716e-05	0.0955758368207989	0.239	0.195	0.783793330284696
2024-03-07	6.04014219205163e-05	0.135015934166005	0.124	0.082	0.789808993032672
Snai2	6.17360596603223e-05	0.187580217925548	0.134	0.071	0.807260716118374
S100a11	6.17539633591091e-05	0.169994923929145	0.451	0.408	0.80749482488371
Nipbl	6.20950502938675e-05	0.141781238385769	0.265	0.204	0.811954877642611
BC005537	6.2179098871246e-05	0.153447837826732	0.218	0.15	0.813053896840413
Cyb5a	6.24258613992923e-05	0.146860982726575	0.412	0.363	0.816280563657146
Zfp703	6.43528743215077e-05	0.0420225094878954	0.184	0.161	0.841478184628034
Cd44	6.44895418504346e-05	0.166275291096896	0.234	0.172	0.843265249236283
Csnk2a1	6.50389644345942e-05	0.114225616874167	0.355	0.307	0.850449498946753
Btbd3	6.55422805200351e-05	0.183988469450304	0.336	0.264	0.857030860079979
Nfia	6.92964548517567e-05	0.149641094340877	0.316	0.246	0.906120443641571
Ckap4	6.99248135871201e-05	0.121605035830718	0.271	0.218	0.914336862465182
Sec62	7.73643877613424e-05	0.140032946483107	0.409	0.362	1
Parva	7.85698552885464e-05	0.111235923183125	0.268	0.212	1
Ppp1cb	7.90208148166525e-05	0.139158311390452	0.293	0.227	1
Cbx5	8.06953552301604e-05	0.149080561355025	0.194	0.14	1
Ddb1	8.1080582686566e-05	0.137963065344102	0.251	0.193	1
Plec	8.39059725949513e-05	0.122339326817608	0.37	0.335	1
Mgst1	8.49569962074822e-05	0.00816439711274229	0.1	0.097	1
Prkar2b	8.78097799727156e-05	0.0850160391521933	0.258	0.206	1
Fat1	9.07357203840111e-05	0.156435179874765	0.195	0.133	1
Emp2	9.26788227392112e-05	0.149137058798057	0.247	0.178	1
Kras	9.47416572662302e-05	0.133116735050519	0.175	0.12	1
Tnxb	9.69208893799025e-05	0.141026425640859	0.212	0.186	1
Zcchc24	0.000100330587160754	0.133410913833263	0.202	0.146	1
Ttc28	0.000100993665935534	0.123699330466055	0.239	0.179	1
B3gnt2	0.000101996044786823	-0.207528	0.212	0.293	1
Dynlrb1	0.00010530666228637	-0.208677	0.302	0.384	1
Tmem165	0.00010614006108824	0.13847588791993	0.212	0.155	1
Nrarp	0.00010973138644327	0.18418073400216	0.186	0.117	1
Bsg	0.000119479145077744	-0.172008	0.389	0.495	1
Lamb2	0.000122145764437147	0.170624289965245	0.361	0.295	1
Sntb2	0.000125520051303683	0.145748645457246	0.169	0.111	1
Prnp	0.00012919765589796	0.17154050810613	0.166	0.112	1
S100a6	0.00013015995553522	0.208074793842394	0.424	0.384	1
Kif1b	0.000131408859036666	0.176296495377722	0.192	0.127	1
Tia1	0.000134400197752892	0.0245429536557884	0.124	0.112	1
Oip5os1	0.000139206929636952	0.140185443820891	0.261	0.203	1
Tnfaip6	0.0001465730187557	0.217693855956289	0.177	0.085	1
Ralbp1	0.000155556624373944	0.0987276119018888	0.335	0.29	1
Ndufb2	0.000157451993324025	-0.155888	0.359	0.459	1
Twist1	0.000169257559335834	-0.210122	0.215	0.286	1
Rbm3	0.000170887926382833	-0.147488	0.367	0.455	1
Utrn	0.000172124308425044	0.117442341758092	0.299	0.245	1
Dynll2	0.000173733094232891	0.132292236727515	0.161	0.111	1
Antxr1	0.000174336054003202	0.236018600324893	0.115	0.049	1
Wdr26	0.000176333388411118	0.154608955246953	0.195	0.133	1
Csde1	0.000177106068215026	0.120256572574225	0.376	0.332	1
Ttc14	0.000184305335209432	0.0250506612318882	0.174	0.156	1
Osmr	0.000185683354646099	0.0240188940897418	0.212	0.204	1
Dad1	0.000187155986119011	-0.171373	0.397	0.477	1
Ntn4	0.000187734473271277	0.130354868714449	0.185	0.13	1
Sh3bgrl	0.000194051504454465	0.13033757642652	0.406	0.375	1
Kif5b	0.000199104269606591	0.0968006626461011	0.368	0.333	1
Sdc2	0.000199374547839385	0.0997210176363462	0.232	0.18	1
Snapc1	0.000200422871085201	0.0351137196267121	0.114	0.1	1
Rwdd1	0.000205204738758777	0.103752332884182	0.342	0.31	1
Pxdn	0.000205724051514365	0.19185689209127	0.158	0.097	1
Gnb2	0.00020969624942286	-0.142106	0.411	0.494	1
Puf60	0.000210283088377406	-0.222918	0.123	0.194	1
Cd248	0.000219884844637686	0.161733094544095	0.377	0.342	1
Cox8a	0.000227987773743714	0.119741971006961	0.472	0.392	1
Litaf	0.000230165151123529	-0.204668	0.225	0.285	1
Swi5	0.000232966489490139	-0.168694	0.357	0.453	1
Gpx3	0.000234326665140824	-0.279963	0.337	0.397	1
Pafah1b1	0.000237302852522857	0.0467880701936448	0.36	0.316	1
Tnfrsf21	0.000245632905368654	-0.234908	0.388	0.49	1
Sox4	0.000246291674908003	0.144085119132875	0.197	0.138	1
Hmgb1	0.000250256912389607	0.159635238637795	0.456	0.403	1
Phip	0.000250413185123745	0.00924988745299869	0.201	0.188	1
Dek	0.000253535376688754	0.152520997095118	0.312	0.274	1
Fhl2	0.000278524346019024	-0.228294	0.093	0.162	1
Ndufa4	0.000279067667871668	0.169000938808058	0.194	0.132	1
Dynll1	0.000283450126310215	-0.134362	0.389	0.463	1
Actn1	0.000310991821362003	0.125025386785367	0.364	0.32	1
Rnf187	0.000315814198770167	-0.205546	0.247	0.324	1
Tuba1c	0.000319105274590038	-0.187575	0.194	0.272	1
Zcrb1	0.00033329318867942	0.105368920332516	0.295	0.246	1
Arhgef12	0.000333293190980456	0.120931319436319	0.337	0.284	1
Ryk	0.000344740716806468	0.0826013166770654	0.275	0.23	1
Uqcr11	0.00034486125216959	-0.127389	0.411	0.468	1
Tead1	0.000355778724434982	0.0939649522381524	0.205	0.156	1
Smim10l1	0.00035814424611986	0.122009485745181	0.291	0.247	1
Nrip1	0.000360493052544178	0.123038927432905	0.214	0.16	1
Hoxc8	0.000361468093097236	0.184529450329852	0.137	0.076	1
Ccdc34	0.000370065269008239	0.136841316753083	0.185	0.142	1
Fkbp5	0.000373395014457663	-0.327187	0.08	0.163	1
Gng5	0.000374500296875548	-0.0980232	0.42	0.495	1
Il6st	0.000378327153781069	0.10520692517724	0.429	0.384	1
Sec61b	0.000378392883567427	0.101842891278091	0.4	0.376	1
Aoc3	0.000380336814886731	0.123449029201552	0.374	0.326	1
Vtn	0.000386392323451147	-0.143302	0.409	0.478	1
Pabpc1	0.000401093755889137	0.104140919540084	0.373	0.336	1
Spcs1	0.000403600041076901	-0.162394	0.352	0.452	1
Rab10	0.000415598290554628	0.0924382582238496	0.296	0.261	1
Hdac5	0.000420468450201152	-0.0157659	0.103	0.107	1
Lamtor4	0.000424512676192871	0.0790573460709234	0.302	0.253	1
Zfhx3	0.000428851757452902	0.133176799998369	0.423	0.38	1
Prss23	0.000429702316908574	-0.187019	0.366	0.437	1
B230219D22Rik	0.000441776738779354	0.079742271810688	0.368	0.341	1
Tsc22d3	0.000449319262965001	-0.256264	0.214	0.289	1
Capza1	0.000458788539653141	0.10037282305251	0.171	0.13	1
Nucks1	0.000460957481924418	0.119294925271444	0.331	0.297	1
Wasf2	0.000463096293846216	0.107871748419809	0.34	0.282	1
Fam129a	0.000468604276585988	0.132026165843967	0.168	0.117	1
Far1	0.000495929094643822	0.149502110678951	0.148	0.094	1
Nfib	0.000497666719322719	0.194915313275057	0.258	0.199	1
Hspe1	0.000498729030167717	0.123271568975501	0.402	0.369	1
Nfix	0.000501714754440337	0.110137594758774	0.241	0.195	1
Hnrnpab	0.000504803169224609	0.117745590525326	0.346	0.322	1
Map4k4	0.000515840525649609	0.095123313359785	0.29	0.255	1
Pde3a	0.000521975479376535	0.120186657333631	0.314	0.264	1
Selenoh	0.000524020678096128	0.176943846744244	0.209	0.148	1
B2m	0.00052625219897354	0.132752896696781	0.429	0.384	1
Nr4a1	0.00052844767113559	0.1803398470984	0.184	0.137	1
Tmem273	0.000541984595735128	-0.240283	0.209	0.29	1
Tspan3	0.000545442066079331	-0.169682	0.356	0.433	1
Rp9	0.000548873562495945	0.110505260863452	0.222	0.17	1
Mob1a	0.000559715207683727	0.144234760182166	0.172	0.116	1
Cyc1	0.000565282215063583	-0.166023	0.306	0.376	1
Fos	0.000568781731861622	0.201636814888019	0.29	0.252	1
Eif3a	0.000573511424109068	0.0858567505569807	0.333	0.299	1
Psma6	0.000577399525348883	-0.18663	0.223	0.294	1
Ece1	0.000592449180553324	0.114628219884875	0.184	0.136	1
Ppib	0.000593999095044043	-0.13043	0.427	0.478	1
Prpf39	0.000607658774126541	-0.0156383	0.1	0.101	1
Atp5d	0.000617757214621085	-0.137745	0.411	0.471	1
Zfp106	0.00061890039833274	0.10041657136006	0.168	0.122	1
Ubc	0.000624226430450839	-0.129491	0.402	0.457	1
Pear1	0.000630017953739302	0.0497310909518842	0.231	0.212	1
Eif2s2	0.000642020280312407	0.120270251665849	0.417	0.38	1
Fzd4	0.000657803717689354	0.156446318943281	0.257	0.206	1
Kmt2e	0.000662387024828639	0.144730186980283	0.328	0.281	1
Snhg18	0.00067620275987858	-0.178971	0.377	0.47	1
Ash1l	0.000677446212651666	0.0830457855565453	0.278	0.23	1
Arpc1b	0.000682498285311167	-0.142074	0.364	0.448	1
Cd164	0.000685008849788759	0.12912651417173	0.164	0.11	1
Kcne4	0.000693747926138516	-0.0608581	0.085	0.101	1
Lpl	0.000694152866403316	0.166388107524782	0.284	0.225	1
Cdc42ep4	0.000694847563453434	-0.0328446	0.113	0.125	1
Myl12a	0.000715217615365013	-0.144709	0.404	0.463	1
Rab13	0.000719632818342862	0.102060168203982	0.183	0.136	1
Ago2	0.00072479582029883	0.145401916019759	0.197	0.139	1
Ubb	0.0007255792670286	-0.131631	0.411	0.46	1
Eif3e	0.000728236750546009	0.0725527693495971	0.358	0.327	1
Ssr2	0.000731389076482157	-0.213017	0.304	0.394	1
Usp34	0.000758009118112831	0.130750928110696	0.236	0.182	1
Cast	0.000769709010527154	0.11455106732479	0.257	0.207	1
Wac	0.000796632983573445	0.126986809201814	0.211	0.16	1
Acta2	0.000807418862520444	-0.501061	0.341	0.397	1
Ddt	0.000825447668756407	0.147775557919622	0.19	0.135	1
Atxn7l3b	0.000827080281080447	0.0983761394685171	0.359	0.315	1
Samd4	0.000837214405333152	0.107257263824704	0.168	0.125	1
Hnrnpa2b1	0.000843918724827309	0.106276855725987	0.423	0.389	1
Rala	0.000848020924449295	0.0881035656126664	0.204	0.165	1
Cys1	0.000870522761239868	0.154657047466966	0.114	0.066	1
Hoxa7	0.000873669546735755	0.150287593033093	0.113	0.063	1
Tmem47	0.000894455324045801	0.0964534983732244	0.143	0.098	1
Fabp5	0.000901509747990776	0.163099895595548	0.317	0.298	1
Ddx3x	0.000904908228992002	0.168792323910997	0.284	0.23	1
Tomm6	0.000920649599546203	-0.174277	0.334	0.415	1
Hnrnpul2	0.00094277576686436	0.103037974549718	0.225	0.175	1
Rhoj	0.000945084618228362	-0.137133	0.376	0.454	1
Fcgrt	0.00094925374275417	-0.225012	0.34	0.429	1
Tmod3	0.000953051564266445	0.080126249533988	0.226	0.187	1
Brd2	0.000967596285423534	0.0784607965433893	0.247	0.208	1
Cystm1	0.000978997601661959	-0.195777	0.335	0.423	1
Smad4	0.000981707664275173	0.128201820760608	0.203	0.147	1
Slc38a2	0.000986507107312224	0.143429420602779	0.452	0.406	1
Ehd1	0.000999980132422284	-0.185724	0.198	0.266	1
Eea1	0.00100739323252998	0.11934373164344	0.218	0.164	1
Snrpd3	0.00101321236948256	-0.209452	0.277	0.353	1
Aimp1	0.00101873218671519	0.0997504922314699	0.295	0.255	1
Tax1bp1	0.00102378189337232	0.0929843312680732	0.369	0.336	1
Smc4	0.00103856572978149	0.1779426186138	0.178	0.11	1
Prkar1a	0.00105133383884825	0.0940878831567719	0.411	0.392	1
Rgs5	0.00105567896027775	0.159525592415039	0.503	0.424	1
Enpep	0.00106166988276631	0.0392858577242006	0.118	0.117	1
Itih5	0.00106855516064344	0.209212129380389	0.135	0.078	1
Impad1	0.00108612476030394	0.132165424629866	0.172	0.117	1
Gabarap	0.00109298029287809	-0.119001	0.411	0.474	1
Ugp2	0.00110040788231974	0.142133231730827	0.159	0.101	1
Krit1	0.0011100262570314	0.0259252070765467	0.182	0.174	1
Eif3f	0.00111378768424315	-0.160141	0.376	0.466	1
Pakap.1	0.00117503019278894	0.0738012504507791	0.37	0.345	1
Gnai2	0.00118259239007024	-0.126462	0.421	0.482	1
Lin7a	0.00118401528950776	-0.203834	0.217	0.302	1
Itpr1	0.00118962742023594	0.0863012980629236	0.177	0.128	1
Rrad	0.00120265761016586	0.178116925437926	0.218	0.179	1
Herc1	0.00120275390164837	0.0571735870947965	0.142	0.122	1
Rgs4	0.00120564612824368	-0.212197	0.376	0.44	1
Dbndd2	0.00120912525686331	-0.15754	0.38	0.466	1
Igf1r	0.00120922203176738	0.137937756567746	0.197	0.143	1
Ptprs	0.00122137539483898	0.0750587778827995	0.215	0.173	1
Ext1	0.00123937150738329	0.141066537686328	0.145	0.096	1
Atp6v1g1	0.00124155139426588	-0.126971	0.402	0.486	1
Efhd2	0.00124592177767585	0.121247367614341	0.388	0.351	1
Gnai1	0.00124990716242155	0.120292780202499	0.13	0.082	1
Qk	0.00125330400699356	0.0756373724272912	0.279	0.239	1
Selenom	0.00126334418077692	-0.117064	0.423	0.472	1
Procr	0.00128139960484686	0.16374934771852	0.145	0.093	1
Agtr1a	0.00128385218863304	0.0285513445597805	0.142	0.132	1
Efr3a	0.00129824548514225	0.13024818754029	0.143	0.094	1
Cox4i2	0.00130103842326526	-0.154377	0.361	0.416	1
Nr1h3	0.00133881111207487	-0.238637	0.178	0.262	1
Lgalsl	0.00135656712940885	0.108057482070281	0.318	0.282	1
Tcf25	0.00135710530957877	0.10699415056023	0.335	0.287	1
Bach1	0.00136455224773077	0.119146871516401	0.149	0.099	1
Map3k20	0.00137770246752274	0.0976007814206639	0.317	0.27	1
Dock10	0.00137781162266647	0.120434620993752	0.147	0.099	1
Scn7a	0.00137934076874499	0.16124720175217	0.232	0.181	1
Tgoln1	0.00138415684959821	0.111021659439831	0.187	0.15	1
Fkbp2	0.00139681764547874	0.0573427352641801	0.287	0.256	1
Eif4a1	0.00140013799021241	-0.129328	0.386	0.473	1
Mmp14	0.0014309152771151	0.150077032636896	0.277	0.225	1
Aldh2	0.00143941666282598	0.131632276477365	0.311	0.258	1
Esyt2	0.00144945097482507	0.159499793873872	0.274	0.229	1
Syncrip	0.00145025191836984	0.0750526713603796	0.218	0.173	1
Cd151	0.00145805378851573	-0.131966	0.346	0.434	1
U2surp	0.00146231515569591	0.109285490810667	0.255	0.206	1
Eef2	0.00146450789298027	0.112998003790521	0.461	0.409	1
Tmem160	0.00147238039406602	0.0831360979460304	0.315	0.28	1
Shisa5	0.00148789093239839	-0.149748	0.197	0.263	1
Cnih4	0.00149917990269823	0.0755581632158886	0.257	0.225	1
Lamb1	0.00156379607940113	0.151692553285702	0.235	0.179	1
Dennd5a	0.00157277536061077	0.0971519108062611	0.206	0.158	1
H2afj	0.00160929525481669	0.0912325756231969	0.418	0.396	1
Hspb1	0.0016201616449778	0.0674039157095696	0.395	0.354	1
Tspan31	0.00162612874093205	-0.152991	0.158	0.216	1
Rsbn1l	0.00164607973387516	0.0910864319950416	0.234	0.192	1
Cyth3	0.00167734460521101	0.0997904393844788	0.232	0.18	1
Gm13470	0.00169021363664368	-0.012403	0.1	0.094	1
Dut	0.00169351106032542	0.116187742169871	0.163	0.123	1
Susd2	0.00170862246669116	0.139106464931329	0.113	0.069	1
Cks2	0.00174219666484132	0.203054317701275	0.274	0.174	1
Pls3	0.00177265565339415	0.10583073018874	0.335	0.307	1
Arhgap10	0.0017893868490905	0.103456444604558	0.299	0.253	1
Wtip	0.0018135605460971	-0.266067	0.298	0.355	1
Ppp1r14a	0.00184745044022234	0.132577729623282	0.373	0.318	1
Ankrd12	0.0018577734016634	0.0754082339066923	0.29	0.248	1
Golim4	0.00187741707184916	0.102103185129411	0.208	0.155	1
Hsp90aa1	0.00191151529354954	0.114068758445123	0.409	0.387	1
Ptp4a2	0.00193510949966867	0.0646829551946165	0.278	0.245	1
Elf2	0.00195143832597909	0.0874805429499702	0.206	0.16	1
Nnmt	0.00199488600525032	0.0822467159551892	0.179	0.141	1
Adamtsl5	0.00201895724968448	0.14599090625467	0.106	0.064	1
Capza2	0.0020217517903104	0.0919628274014334	0.36	0.332	1
Rrbp1	0.00202454988001089	0.0972239418736782	0.402	0.379	1
Psip1	0.00203452742027599	0.0733519497036646	0.25	0.209	1
Tprgl	0.00206647423700891	-0.16631	0.363	0.446	1
Cspg4	0.00211874210969918	0.189777301702913	0.248	0.194	1
Tnrc6c	0.00213077418763099	0.0730840872880412	0.245	0.199	1
Rcan2	0.00214926841369519	0.0389028934773095	0.124	0.116	1
Ccdc50	0.00220681584206412	0.125115781063131	0.222	0.175	1
Sept7	0.00227475654081532	0.127869261164528	0.456	0.426	1
Rasgrp2	0.0023029553903417	0.108830153192693	0.403	0.386	1
Pbxip1	0.00232369644781984	0.128336176367092	0.272	0.231	1
Pcdh19	0.00237828216694279	0.0682100585894654	0.283	0.255	1
Mtus1	0.00237846244811371	0.0328199006308951	0.218	0.203	1
Casc4	0.00238026606248321	0.0918902405253049	0.113	0.073	1
Eif4h	0.0024142252330311	-0.120459	0.209	0.274	1
Apbb2	0.00242613270064335	0.0962086537379215	0.248	0.205	1
Agrn	0.00243772506102714	0.13570918400885	0.164	0.117	1
Naa50	0.00244400227952598	0.0754383533093546	0.161	0.122	1
Hectd1	0.00246106196362818	0.123098306028983	0.211	0.163	1
Cox7a2l	0.00246832662779241	0.0755329684488494	0.373	0.36	1
Eif3c	0.00248741937350024	0.0881387991702076	0.358	0.332	1
Abcf1	0.00251479360369649	0.0757316978312763	0.24	0.199	1
Gls	0.00255281109477081	0.0885941913172345	0.2	0.156	1
H2afv	0.00260386170729886	0.0894639913382717	0.386	0.377	1
Purb	0.00261151090864062	0.0979348626582503	0.333	0.299	1
Raph1	0.00267987594676073	0.106603157010805	0.22	0.177	1
Rsrc2	0.00268571339614479	0.0922605142833819	0.298	0.253	1
Ddx46	0.00269055316542208	0.0857130557209902	0.238	0.195	1
Fbn1	0.00270430916772573	0.0510967866007345	0.313	0.294	1
Sept8	0.00271772200254404	0.107744145000308	0.31	0.264	1
Dusp11	0.00272547207016572	0.0876087199868058	0.274	0.236	1
Cnot6	0.00275007877903644	0.08571388392075	0.15	0.109	1
Wbp4	0.00276266482154768	0.0787977278663892	0.209	0.168	1
Vim	0.00277343547958546	0.0964613293031969	0.409	0.373	1
Ptpn11	0.0027809144726259	0.101211211023259	0.164	0.118	1
Bloc1s1	0.00278882900279286	-0.153004	0.261	0.325	1
M6pr	0.00284693354195451	0.052040129846627	0.25	0.221	1
Supt5	0.00290830755796688	0.131696109431818	0.15	0.102	1
Pclaf	0.0029152491672122	0.246368769613054	0.355	0.27	1
Tulp4	0.0029206828336759	0.102316358436135	0.202	0.157	1
Bclaf1	0.00292612573105764	0.0663225910459385	0.284	0.251	1
Reep3	0.00300018204091361	0.121885468154845	0.348	0.307	1
Ddx39b	0.00304303785729483	-0.148049	0.266	0.325	1
Prkar2a	0.00304800981218217	0.120431928811861	0.122	0.082	1
Myl12b	0.00306206163015447	-0.13522	0.342	0.423	1
Tut4	0.00311724521443898	0.0697415211959391	0.143	0.116	1
Eif3j2	0.00313390662926313	-0.264991	0.044	0.104	1
Tcf4	0.00313947848970075	0.0871505435553933	0.437	0.419	1
Polr2a	0.00315088231427439	0.115310750215703	0.145	0.104	1
Jag1	0.00315905104052767	-0.162605	0.231	0.293	1
Selenof	0.00325955416250121	-0.103472	0.422	0.466	1
Banf1	0.00327328508678422	0.0366114278238215	0.244	0.208	1
Bmpr2	0.00327352643423223	0.125073380186967	0.208	0.162	1
Lnpep	0.00328222631705905	0.114538225019487	0.221	0.175	1
Psma2	0.0033082087626346	-0.135302	0.374	0.445	1
Set	0.00332359431385347	0.0825113095308458	0.391	0.373	1
Eif4g3	0.00334741062657283	0.0438202236206836	0.219	0.187	1
Maco1	0.00339027326774235	0.173247604149982	0.105	0.055	1
Atp6v1e1	0.00348797157397228	0.0315042947434802	0.277	0.247	1
Srpk2	0.00349308953553852	0.0797073881496039	0.267	0.222	1
Rab12	0.00351568981483027	0.0925774387849385	0.248	0.206	1
Tpm3	0.00354698245310447	0.119420473686782	0.309	0.282	1
Zbtb7a	0.00355191913352635	0.12414707616033	0.211	0.159	1
Vps13a	0.00359347697374289	0.138473188007096	0.147	0.096	1
Ttc3	0.00363866447190085	0.1045026004231	0.188	0.148	1
Capzb	0.00367363070060096	-0.172138	0.316	0.404	1
Pam	0.00369540358284945	0.102535752075094	0.235	0.198	1
Maged1	0.00369729070560579	0.0658390580595847	0.216	0.18	1
Anp32b	0.00375185275582086	0.0905043012226255	0.353	0.339	1
Senp6	0.00375677443445242	0.045632333751448	0.223	0.19	1
Usp25	0.00378835726291599	0.121854043527091	0.17	0.123	1
Pds5b	0.00382212613534891	0.118099924876667	0.133	0.092	1
Dnajb4	0.00388540507789816	-0.213158	0.182	0.244	1
Mindy2	0.0038927456659066	0.088237013436078	0.132	0.093	1
C2	0.00390123122696564	0.187343151058366	0.103	0.054	1
Glud1	0.00390888259763007	0.0708265349873587	0.272	0.239	1
Uri1	0.00393676886825241	0.157766030981943	0.112	0.066	1
Ccdc85b	0.00399539818191044	-0.210255	0.273	0.344	1
Dpm3	0.00399684507132362	-0.160683	0.355	0.434	1
Sh2b3	0.00402471784404751	0.105467169516323	0.135	0.09	1
Fam124a	0.00403054682699839	0.086649811751474	0.138	0.104	1
Uba52	0.00405423272975473	-0.122156	0.374	0.452	1
G0s2	0.00407421461885374	0.0343459347717293	0.191	0.171	1
Ptprf	0.0041028729163038	0.0959358896171059	0.167	0.124	1
Arhgap6	0.00411474398945816	0.113630684637907	0.247	0.207	1
Tsn	0.00412664618538356	0.076535941817954	0.277	0.243	1
Mustn1	0.004160438902178	-0.249613	0.298	0.337	1
Axl	0.00416945247973837	0.128039842872032	0.29	0.244	1
Tuba1a	0.00417999075473169	-0.176285	0.399	0.443	1
Prrc2a	0.00418270447811629	0.116009678377368	0.234	0.18	1
Txndc17	0.00420144257755045	0.0722097052818734	0.385	0.369	1
Lgals3bp	0.00420325996379928	0.118790034160524	0.163	0.123	1
Emp1	0.00426424957801479	0.14249286275512	0.289	0.252	1
Adgre5	0.00428825223036946	0.132129928965173	0.255	0.207	1
Fblim1	0.00429937166251447	0.0898939081826844	0.267	0.227	1
Ehd2	0.00430401247605135	0.0709411211127268	0.4	0.391	1
Rtf1	0.0043188935827351	0.0769290037524356	0.259	0.215	1
Bnip2	0.00432386430043235	0.0471687509576786	0.27	0.235	1
Txndc5	0.00433039624677366	0.0800631912145278	0.174	0.136	1
Itgav	0.00434473560716117	0.146574973658776	0.127	0.08	1
Calm3	0.00446292809425536	0.0797994915862547	0.377	0.351	1
Tnfaip2	0.00449115813059768	0.168241922185556	0.173	0.12	1
Gnas	0.00452052063872533	0.114110512688427	0.448	0.401	1
Glg1	0.00456113722094936	0.102152056718245	0.238	0.194	1
1810058I24Rik	0.00459222660330803	0.0708339680530734	0.396	0.377	1
Ddx5	0.00467529358513769	0.0982379423366088	0.451	0.416	1
Eif4g1	0.0048026172990304	0.0886113986870375	0.25	0.215	1
Dhx15	0.00482282482172472	0.087049773200145	0.222	0.18	1
Tacc1	0.00499860572145336	0.0783705402222546	0.354	0.316	1
Ets1	0.00500818402563583	0.0944490428997844	0.316	0.269	1
Kcnj8	0.00503166759416158	-0.230321	0.344	0.383	1
Chmp2a	0.00503487756343412	-0.121612	0.339	0.402	1
Hdgf	0.00504559094153695	0.0757329880376838	0.333	0.301	1
Dhx36	0.00507677640024525	0.106426163480672	0.23	0.187	1
Galnt1	0.00509946761868427	0.0831158763411772	0.19	0.149	1
Dnmt1	0.00516298059770869	0.173331591786762	0.117	0.054	1
Kifap3	0.00523311561571196	0.0753757957394478	0.183	0.145	1
Arf4	0.00525829220972378	-0.156654	0.334	0.407	1
Spop	0.00529887707642017	0.0827368499919161	0.305	0.272	1
Zc3h15	0.00530261459797694	0.0997141818369463	0.246	0.204	1
Blvrb	0.00532584038870131	0.103188832177651	0.195	0.157	1
Frmd4a	0.00537294610144159	0.106454027442569	0.18	0.137	1
Rere	0.00541432901090171	0.0765405415451141	0.135	0.107	1
Ythdc1	0.00542500587074045	0.0871300113784685	0.214	0.174	1
Csk	0.00545139777513054	0.0834369940241441	0.172	0.135	1
Atl3	0.00551033287705875	0.112913884710395	0.195	0.149	1
Lrrc58	0.00551691661120871	0.120279721962138	0.261	0.22	1
Cd2ap	0.00553632165557013	0.0863480861718604	0.139	0.1	1
Btbd7	0.00560354628508932	0.0880191909348307	0.27	0.23	1
Slc25a5	0.00561180422690664	-0.101677	0.387	0.446	1
Sgip1	0.00562756391576171	0.0488658233232142	0.192	0.171	1
Tra2b	0.00572737082213837	0.0824659046340023	0.306	0.265	1
Scoc	0.00578656199319529	0.0873066200484804	0.158	0.123	1
Actn4	0.00579587298631627	0.0958875207217769	0.434	0.408	1
Ncl	0.00584344681759298	0.0863924806271407	0.418	0.396	1
Rbfox2	0.00585243151177459	0.0837846167292793	0.198	0.161	1
Foxs1	0.00587289767156187	-0.171608	0.301	0.36	1
Abi2	0.00590660185157526	0.116775145892478	0.136	0.093	1
Dnajc21	0.00593013297917498	0.0532464458792312	0.156	0.122	1
Stk38l	0.00597411737735165	0.0656682903500043	0.154	0.143	1
Hspb2	0.00612016781705123	0.0701738262602921	0.37	0.358	1
Afap1	0.00614232922402182	0.0808186628559855	0.177	0.139	1
Diaph1	0.0061881580987615	0.155170122073811	0.1	0.056	1
Crk	0.00618944744641706	0.11948804987776	0.162	0.118	1
Pik3ca	0.00622132804399297	0.124874238037666	0.199	0.155	1
Mafb	0.00627073073462716	0.0319943826816497	0.104	0.099	1
Dync1i2	0.00627290560738831	0.0816625825866873	0.403	0.374	1
Irf2bpl	0.00627682201633433	0.132358659463978	0.225	0.176	1
Rrp1	0.00632442946104699	-0.145506	0.221	0.282	1
Ep300	0.00640331588819729	0.126274072168632	0.156	0.112	1
Mrpl52	0.00648039831810604	-0.142277	0.374	0.445	1
Baz1b	0.00657100403253789	0.0581394198281378	0.205	0.171	1
Vwa5a	0.0065855334750022	0.0958196750451521	0.137	0.1	1
Hist1h1e	0.00661011741536756	0.156274578721089	0.125	0.089	1
Fam76b	0.00662244032461938	0.0244456536871272	0.107	0.098	1
Tcf7l1	0.00678032809057227	0.127601769431853	0.131	0.086	1
Trak1	0.00693492222779126	0.115419920653218	0.175	0.131	1
Lman1	0.00695542217397317	0.0832089493417442	0.192	0.153	1
Btf3	0.0069683221021073	-0.110941	0.431	0.484	1
Cxcl12	0.00720717998338055	0.280389272418042	0.142	0.083	1
Arhgap1	0.00727101130280378	0.0974360635359278	0.178	0.141	1
Man2a2	0.00738305637995871	0.0119694594826116	0.102	0.095	1
4930523C07Rik	0.00742091615854266	0.0902903285036564	0.306	0.272	1
Higd1b	0.00751863188409	-0.0854295	0.409	0.455	1
Nsa2	0.00752990178834881	0.0658147874784224	0.423	0.398	1
Supt16	0.00754118683729195	0.0928720863948621	0.163	0.123	1
Tapbp	0.00763564749838256	0.0313779385163109	0.135	0.123	1
Arpc3	0.00777062332805154	-0.110478	0.393	0.457	1
Cd47	0.00790452005334625	0.098066850848421	0.349	0.321	1
Mrtfb	0.00796792511796122	0.144017035008435	0.124	0.077	1
Clic1	0.00801875986007153	0.0969620804481824	0.428	0.406	1
Kdm6b	0.00804537371634554	-0.0257093	0.134	0.136	1
Jak1	0.00805408109844713	0.075366448818969	0.345	0.318	1
Aopep	0.00806279690882647	-0.168932	0.366	0.444	1
Nrp1	0.00810157524167955	0.0543149203426602	0.268	0.256	1
Pnpla8	0.00818957568671947	0.115086029643044	0.177	0.136	1
Stx2	0.00824334156238752	0.126916919616943	0.131	0.084	1
Slc25a24	0.0082505712422442	0.124972990963771	0.112	0.071	1
Ppp3ca	0.00829574573832287	0.0796471790471239	0.194	0.155	1
Acbd3	0.00839297123957056	0.0923817046940121	0.18	0.142	1
Gnai3	0.00839523125064471	0.0401638436382983	0.207	0.17	1
Srpx2	0.00839862227150441	0.151442346185719	0.1	0.059	1
Akap12	0.00842749536287364	0.0535739788585827	0.248	0.218	1
Prrx1	0.00845133987321208	0.110193111311165	0.413	0.387	1
Tns1	0.00846499236128247	0.0596816491501193	0.396	0.383	1
Sh3glb1	0.00852380850752157	0.0837399774688018	0.381	0.36	1
Snx6	0.00854330359185116	0.040325813564633	0.212	0.18	1
Cyp4b1	0.00862805083095899	0.0705199960506047	0.429	0.431	1
Prrc2b	0.00868321834035837	0.0915819429442579	0.197	0.155	1
Arl6ip5	0.00869953829529254	-0.158472	0.193	0.245	1
Grcc10	0.00870245550631179	-0.118714	0.412	0.477	1
Tardbp	0.00872173064194741	0.0711262914503583	0.167	0.131	1
Gstt1	0.00874162986238885	0.163457812938799	0.181	0.139	1
Mrfap1	0.00884706378536564	-0.129332	0.406	0.468	1
Snrpb	0.00885832151830638	-0.135595	0.385	0.462	1
Uqcrc1	0.0088796870423392	-0.127201	0.252	0.305	1
Ifi203	0.00893389974742004	0.0920716339255067	0.237	0.203	1
Gucy1a2	0.0089512383202208	0.113916728864029	0.132	0.092	1
Sema6d	0.00899982615289055	0.0263112118280124	0.239	0.232	1
Fam76a	0.00900644259881533	0.0781285896458429	0.236	0.204	1
Magt1	0.00900764606025331	0.0939369811019582	0.161	0.12	1
Spry1	0.00902390689319279	-0.143935	0.308	0.368	1
Dazap2	0.00906981877958103	0.122347616770419	0.211	0.16	1
Prex2	0.00913115602127386	0.146065189314008	0.104	0.059	1
Trps1	0.00916410185460893	0.0926539089640833	0.132	0.102	1
Ndufb10	0.00926357696465144	-0.109938	0.371	0.444	1
Ddit4l	0.00927839568708807	0.165675967945921	0.163	0.12	1
Hmgn1	0.00936152294281467	-0.121462	0.389	0.453	1
Rab5a	0.00944280303118444	0.103077526535148	0.165	0.126	1
Oaf	0.00956907877589076	0.131197133841461	0.106	0.058	1
Tm9sf2	0.00965516396565894	0.0844297195296783	0.235	0.194	1
Bad	0.00977878536107462	0.036602107972688	0.212	0.185	1
Ubap2l	0.00996093699663759	0.0736408412145595	0.299	0.262	1
Ube2l3	0.00996818012120098	0.0347725308173652	0.291	0.269	1
Bace1	0.00998927772977534	0.151085976417629	0.138	0.094	1
Baz2a	0.0101060271153602	0.121111990363004	0.109	0.068	1
Smco4	0.0101360721733833	0.0587673148135682	0.207	0.175	1
Col18a1	0.0101615055208965	0.0662744722077193	0.366	0.348	1
Lcn2	0.0101682079216931	0.0707590036513374	0.276	0.247	1
Cirbp	0.0103105494661415	0.0109847263934023	0.173	0.168	1
Ubr2	0.0103506670700719	0.0784092851971041	0.153	0.123	1
Susd6	0.0103881899526601	-0.153567	0.138	0.192	1
Slit3	0.0103970766383031	0.135162289561567	0.192	0.146	1
Apold1	0.0103998123888853	0.178510438302868	0.186	0.142	1
Cxcl1	0.0104491651829143	0.24936541276861	0.134	0.085	1
Plvap	0.0104890730393467	-0.186392	0.085	0.13	1
Cdc42ep5	0.0105526533156853	0.0573292538952079	0.174	0.146	1
Top2a	0.0106388907686259	0.253099014983388	0.353	0.273	1
Gucy1a1	0.0106829447053052	-0.12799	0.4	0.443	1
Prrc2c	0.0107814233495081	0.0928032725147153	0.369	0.359	1
Lsm6	0.0108373488319741	0.0348160979291458	0.219	0.189	1
Col5a3	0.0109973272635299	-0.117057	0.358	0.397	1
Hpf1	0.0111085261570139	0.0798321379856219	0.197	0.163	1
Cflar	0.011286021569536	0.0938478374597653	0.169	0.131	1
Nr1d2	0.0113664537130138	0.126920139786027	0.141	0.102	1
Rsf1	0.0114124308046682	0.0715451441062004	0.136	0.104	1
2310022B05Rik	0.0114295287817703	0.0713447786683591	0.227	0.187	1
Mark1	0.0114503743825199	0.127629589532554	0.23	0.185	1
Bcr	0.0114779720972654	-0.151544	0.169	0.223	1
Map1lc3a	0.0115206030605074	-0.105752	0.409	0.479	1
Col4a1	0.0115716447707924	0.129704692151635	0.402	0.361	1
Zdhhc2	0.0115927201972848	0.147773427252531	0.11	0.066	1
Aff4	0.0117732409209422	0.0297815892869648	0.193	0.17	1
Mier1	0.0117877591387008	0.0868709937286644	0.275	0.234	1
Psma7	0.0118628950945531	-0.0939656	0.402	0.472	1
Daam2	0.0118636638968404	0.0689764991809782	0.187	0.151	1
H2-D1	0.011863663971225	-0.134449	0.392	0.437	1
Lima1	0.0119037064598446	0.0955892401671079	0.236	0.202	1
Hnrnpc	0.0120276668698807	0.0664329624028564	0.274	0.246	1
Map1b	0.0121065048400225	0.117059654445141	0.266	0.229	1
Micos10	0.0121614133723891	-0.0749392	0.407	0.458	1
Gcnt2	0.012264764007225	-0.164579	0.337	0.405	1
Fundc2	0.0122774401122626	0.0272395340030435	0.293	0.271	1
Emc10	0.0122956824325257	-0.116823	0.289	0.344	1
Mdh2	0.0123984435962985	-0.119534	0.311	0.39	1
Rbm39	0.0125366415394137	-0.112953	0.435	0.475	1
Nr3c1	0.0125924635893902	0.0783485941446833	0.298	0.26	1
0610012G03Rik	0.0129910837319272	0.0217712205807927	0.258	0.232	1
Tns3	0.013075485912489	0.104147707277718	0.11	0.073	1
Eif2s3x	0.0130972915594914	0.111332167850392	0.128	0.087	1
Twf1	0.0131823035256574	0.050484090032667	0.167	0.136	1
Tinagl1	0.0131823036175981	-0.114155	0.396	0.449	1
Tmem134	0.0132745962254472	0.118716570754958	0.281	0.237	1
Sec63	0.0133375786796742	0.115964532912956	0.174	0.131	1
Pcbp1	0.0133529386606694	0.0519858848509811	0.395	0.37	1
Rbms3	0.0134832695624298	0.0803616268037334	0.25	0.213	1
Swap70	0.0135160273419184	-0.180486	0.067	0.117	1
Irf2	0.0135774212912558	0.0740674415835754	0.192	0.163	1
Acp1	0.0136442818086795	0.0694747849907957	0.129	0.096	1
Pdia6	0.013759576733788	0.0614643991179279	0.298	0.283	1
Wipf1	0.0138713155962171	0.101032317498806	0.128	0.09	1
Heg1	0.0139075594363832	0.0619153576577339	0.135	0.104	1
Papola	0.0139509849462938	0.0539916377962294	0.226	0.195	1
Mki67	0.0139625260179705	0.237708956340301	0.304	0.21	1
Gm10260	0.0139687440052421	0.0727169972042332	0.207	0.175	1
Pgrmc2	0.0141582203774958	0.0490566680373639	0.172	0.144	1
Plxnb2	0.01426918898591	0.0822429450765278	0.197	0.161	1
Mlec	0.0142954637834856	0.0920098277884323	0.143	0.104	1
Fer	0.0143490512455341	0.0869747779614491	0.136	0.099	1
Hnrnpf	0.0145578041016008	-0.159857	0.281	0.351	1
Gns	0.0145679428488991	0.080782762582861	0.197	0.161	1
Adam10	0.0146363110660156	0.0892026740623192	0.151	0.113	1
Psap	0.0146780246453908	0.0599071813732497	0.459	0.468	1
Man1a2	0.0147105407101216	0.0520826310280715	0.206	0.179	1
Lrrc8a	0.0147170516014152	-0.222344	0.155	0.225	1
Rab6a	0.0147365993802092	0.0951849067920359	0.18	0.142	1
Gkap1	0.01484592804403	0.0686256096003654	0.196	0.163	1
Serinc1	0.0148487407789749	0.0799950564714432	0.306	0.27	1
Ptms	0.0149041522212246	0.102892896169044	0.457	0.427	1
Rapgef2	0.0149672977806417	0.0815963348663942	0.154	0.12	1
Oaz2	0.0150449012055482	0.0784598389843588	0.304	0.261	1
G3bp2	0.0152759959753531	0.106173534928051	0.197	0.154	1
Oxct1	0.0153936788758725	0.0549345942526407	0.233	0.204	1
Vdac1	0.0154528190499236	-0.147628	0.302	0.366	1
Nbr1	0.0157022148800212	0.0761206475861802	0.107	0.088	1
Sdhb	0.0157081253841092	-0.13425	0.251	0.307	1
Caprin1	0.0157989989117402	0.067619140482015	0.21	0.179	1
Rad21	0.0158049414739966	0.100985829670131	0.156	0.119	1
Zranb1	0.0158664631445541	0.11420045414835	0.133	0.095	1
Jaml	0.0158744167598448	-0.124146	0.075	0.102	1
Arhgef7	0.0159092550611444	0.0911154139011171	0.359	0.341	1
Sash1	0.0159821340953508	0.0383199012456316	0.253	0.233	1
Nupr1	0.0160683680470797	0.0961115548755393	0.211	0.176	1
Cox5a	0.0160764106201879	0.0797831784471625	0.413	0.383	1
Nenf	0.0160904935184495	-0.100798	0.395	0.464	1
Oat	0.0161096233908059	-0.140465	0.287	0.349	1
Ktn1	0.0161136532949112	0.0928369193781945	0.355	0.323	1
Strn3	0.0161418873097201	0.101212889120314	0.212	0.171	1
Mapre2	0.0163611583182498	0.0907240647686575	0.228	0.191	1
St13	0.0164030735183855	0.0672166982637011	0.324	0.295	1
Myo1c	0.0164625290630408	0.0772424345815955	0.297	0.264	1
Jund	0.0165355687483468	-0.125563	0.342	0.396	1
Eno1	0.0165407230100409	0.0450768151308457	0.177	0.15	1
Xpr1	0.0165561944390756	0.104778812019581	0.108	0.071	1
Fgl2	0.0165809753385628	-0.208221	0.158	0.225	1
Ppp3r1	0.0165820085525455	0.0605889196077471	0.136	0.104	1
Mbnl1	0.0168033818167685	0.0756195932520836	0.349	0.314	1
Tomm7	0.0168819454132099	-0.0930547	0.399	0.481	1
Wwtr1	0.0169313427031736	0.0733083311440172	0.224	0.188	1
Sbno1	0.0169988111599797	0.0742517557752777	0.162	0.126	1
Serbp1	0.0170622770298059	0.076841052234751	0.435	0.418	1
Shoc2	0.0170898433595056	0.0272196911895278	0.14	0.112	1
Ctnnd1	0.0170919654244732	0.0315698107100903	0.18	0.142	1
4932438A13Rik	0.0171312661488972	0.0723089732350805	0.178	0.142	1
Dctn1	0.0171876998247469	0.113747515818126	0.132	0.096	1
Adipor1	0.0171887661912173	0.0225550756062216	0.186	0.162	1
Fndc3b	0.0173364805912211	0.0864922442116741	0.217	0.179	1
Tgfb1i1	0.0173536787239757	-0.124476	0.25	0.301	1
Coro1c	0.0175210615218808	0.116463898582164	0.132	0.091	1
H3f3b	0.0176265294072665	-0.0574567	0.416	0.477	1
Cox7b	0.017768750396295	0.0812861801645835	0.4	0.398	1
Fis1	0.0177951162588408	-0.120474	0.362	0.424	1
Snrpg	0.0177995139148505	-0.0819449	0.402	0.467	1
Fam114a1	0.0179651142691937	0.0521013059346647	0.117	0.087	1
Taok1	0.0179972855840518	0.10255308924694	0.207	0.165	1
Cobll1	0.0180461936726341	0.0726674764473762	0.202	0.167	1
Junb	0.0180840659942884	-0.181395	0.324	0.366	1
Impdh2	0.0180918717123298	-0.0882986	0.132	0.171	1
Vps35	0.0181164236954832	0.0762998549717641	0.194	0.156	1
Wdr89	0.0181488321029736	0.0744127485893965	0.117	0.086	1
Gspt1	0.0181969795459693	0.0403140450519818	0.22	0.186	1
Epb41l1	0.0182733479115069	0.0769931140434972	0.214	0.18	1
Mcrip1	0.018313891750912	-0.150062	0.262	0.311	1
Map3k7cl	0.0183511259960772	0.0611050894238245	0.212	0.174	1
Top1	0.0184054032889	0.113714634605191	0.373	0.351	1
Ybx3	0.0186387972209798	-0.141567	0.353	0.401	1
Setd1b	0.0187409276656339	0.108572439394187	0.104	0.065	1
Mylip	0.018750131905101	0.161173237158794	0.137	0.1	1
Adprh	0.0187535845179442	-0.130547	0.208	0.256	1
Slc9a3r2	0.0188077478696181	-0.148888	0.217	0.269	1
Ube2h	0.0188123638281888	0.115983350267382	0.149	0.113	1
Npdc1	0.0188204442145211	-0.157245	0.208	0.263	1
Arid1a	0.0188262176646319	0.0784538619694163	0.202	0.162	1
Plxdc2	0.0188527957808991	0.0836135061197916	0.287	0.268	1
Gpcpd1	0.0190339322461161	0.148635063774444	0.116	0.083	1
Atp5md	0.0191180457534215	-0.0951864	0.378	0.443	1
Cacna2d1	0.0191379531785025	0.084316370407302	0.288	0.25	1
Eps8	0.0192377626063674	0.0503118875954962	0.195	0.174	1
Tmem179b	0.0193285705785142	-0.15348	0.083	0.127	1
Cyb5r3	0.019335662232147	0.0696017331792864	0.346	0.344	1
Uba1	0.0193687866266461	0.117443625169284	0.175	0.133	1
Gapvd1	0.0196128190436219	0.0805264405849882	0.126	0.094	1
Sptan1	0.0197665487599835	0.0904323922978384	0.238	0.201	1
Cdk1	0.0198015238815316	0.159492145834933	0.305	0.214	1
C1qtnf7	0.0198571126283121	-0.221539	0.064	0.122	1
Stmn1	0.0200307922132102	0.170871090289772	0.301	0.215	1
Hnrnpa3	0.0201861493524931	0.0788489614022397	0.407	0.391	1
Piezo2	0.0202266893784468	0.0324262280683226	0.227	0.205	1
Rc3h1	0.0203573898890273	0.0571955722139726	0.118	0.091	1
Pja2	0.020406901979535	0.0935525136411578	0.193	0.16	1
Uggt1	0.0204826100418355	0.0928348267630437	0.106	0.073	1
Fkbp3	0.0204975322470208	0.044385463620834	0.146	0.117	1
Plekhh3	0.0205099747071133	-0.179515	0.137	0.189	1
Lgmn	0.0206748328864766	0.109359605624039	0.244	0.202	1
Rsrc1	0.0207790843475414	0.0800248902534253	0.265	0.239	1
Abi1	0.0208837936560542	0.0853740771646797	0.132	0.097	1
Endod1	0.02095470053354	0.103612705248895	0.146	0.11	1
Vgll4	0.0209953128452594	-0.12889	0.1	0.143	1
Rasal2	0.0210169159880474	0.0903599491064179	0.145	0.111	1
Stt3b	0.0210220019181647	0.104762789478054	0.114	0.076	1
Grn	0.0211226687253802	0.0758223302614396	0.283	0.26	1
Atn1	0.021127776912821	0.0777011782949985	0.173	0.138	1
Rab1a	0.0212686748849134	0.0670351478610176	0.245	0.213	1
Fry	0.0213162514301407	0.0679000480024983	0.182	0.159	1
Pigyl	0.021367789757732	0.078945755036532	0.134	0.1	1
Srrm2	0.0217198286970065	0.0605406683254406	0.431	0.415	1
Mrpl4	0.0219960873202841	-0.123454	0.131	0.172	1
Atpif1	0.0220755779327265	0.0988505671776099	0.451	0.411	1
Yaf2	0.0221047868122259	0.0554492491266342	0.211	0.181	1
Gnb1	0.022114087708097	0.032779207397329	0.346	0.329	1
Ube2b	0.022156649110482	0.0485212579322601	0.36	0.339	1
Cdk14	0.0222700490037484	0.0606924514204306	0.101	0.073	1
Syne2	0.0223826103644071	0.0600207528119739	0.188	0.161	1
Sumo1	0.0224970148667407	0.0275148333702601	0.348	0.326	1
Pdcd5	0.022560491817472	0.0658306081104723	0.399	0.383	1
Cbfa2t3	0.0225780767109349	0.0712850533911813	0.362	0.326	1
Atp5l	0.0226675379047927	0.0822541982325242	0.462	0.432	1
Trmt112	0.0227219064878284	-0.130377	0.308	0.364	1
Rif1	0.0229830819087604	0.0978527854621513	0.131	0.097	1
Rbpms	0.0233177372837568	-0.0918804	0.398	0.468	1
Ppie	0.0233219122232089	-0.160009	0.089	0.134	1
Pcnp	0.0233302642917153	0.0631401304193153	0.233	0.208	1
Ifngr2	0.0235989026265909	-0.181955	0.201	0.253	1
Desi2	0.0238148916080708	0.0622149710914593	0.189	0.161	1
Sfxn1	0.0238631213411195	0.0555874072981691	0.207	0.174	1
Pum2	0.0238773227106977	0.0883951413861015	0.196	0.164	1
Ptov1	0.0241614575247842	-0.112556	0.297	0.358	1
Cnbp	0.024249139078437	-0.0924857	0.327	0.394	1
Tjp1	0.0242721830951865	0.104206034907516	0.146	0.11	1
9530068E07Rik	0.0242837123094227	0.0308095340965933	0.248	0.223	1
Smc2	0.0244093984698716	0.169769808588359	0.219	0.133	1
Nrp2	0.0244949544992142	0.0682865823421012	0.169	0.144	1
Cpe	0.0247649101928161	0.100998494658215	0.393	0.394	1
Lsm12	0.0247766417420655	0.0654850268050843	0.198	0.17	1
Fuca1	0.0249605750479269	0.0729131812880297	0.138	0.111	1
Gtf2h5	0.0250300392449174	0.0410976376178048	0.365	0.364	1
Sin3b	0.0250448403924455	0.0464582441024654	0.234	0.204	1
Filip1l	0.0252677693059814	0.124301309675356	0.402	0.37	1
Cyfip1	0.0253753836407329	0.035759670089735	0.174	0.148	1
Ddah2	0.0253843694442527	0.00823529666774571	0.278	0.261	1
Ildr2	0.0254413430588945	0.197506821610312	0.1	0.057	1
Adap2	0.0255390546738443	-0.155615	0.219	0.275	1
Prpf38b	0.0255526094652059	0.0450777870933461	0.2	0.171	1
Tagln2	0.0257506136274451	-0.111622	0.389	0.436	1
Hadha	0.0257642655052087	0.0675356156490837	0.236	0.205	1
Frmd6	0.0259148500586165	0.0677687851675538	0.142	0.111	1
Srsf7	0.0259697964863964	-0.144494	0.338	0.39	1
Tbca	0.0262075234834838	0.0594440338352918	0.376	0.362	1
Manf	0.0262090632535302	0.0314344997031702	0.326	0.325	1
Spred1	0.0262290878506364	0.0862769552980666	0.18	0.147	1
2900097C17Rik	0.0264192068062159	0.0632305098912504	0.162	0.131	1
Mib1	0.0265326036887639	0.113024448172132	0.121	0.084	1
Uhrf2	0.0268312909499397	-0.109865	0.127	0.155	1
Cyhr1	0.0268517255870221	-0.160565	0.142	0.195	1
Mxd4	0.0268595887475517	0.0515934404604893	0.317	0.29	1
Tmem258	0.0269809309437538	-0.123597	0.304	0.358	1
Foxp1	0.0271138435733193	0.0432271565414292	0.223	0.196	1
Epc2	0.0271916367064891	0.119235435187491	0.13	0.092	1
Sesn3	0.0274213690085138	0.136298756516952	0.128	0.09	1
Zmynd11	0.0275432903870123	0.0672406953131446	0.219	0.187	1
Ndufb5	0.027625367976888	0.0712060783808158	0.396	0.391	1
Tuba1b	0.0277577780265997	-0.0649629	0.373	0.43	1
Rbm42	0.0280242405114998	-0.130928	0.161	0.21	1
Ppp4c	0.0280389270222764	-0.151644	0.092	0.136	1
Exosc5	0.028119003566829	-0.141699	0.081	0.122	1
Lgals9	0.0281664886292043	0.0680352061896619	0.135	0.106	1
Gpatch8	0.0282764597398246	0.0735589756109432	0.158	0.129	1
Tpm1	0.0282830370246532	0.175168797895301	0.381	0.347	1
Tcim	0.0285024781766725	-0.157802	0.313	0.365	1
Kdelr1	0.0286518029244194	-0.101309	0.285	0.336	1
Ybx1	0.0289323456163648	0.0702464424555969	0.446	0.425	1
C1qbp	0.0289978085526142	-0.106365	0.245	0.287	1
Gng11	0.0291983437926254	-0.0813639	0.411	0.44	1
Sys1	0.0293287365070581	-0.1386	0.167	0.215	1
Rap2a	0.0294068724758208	0.0549324706796095	0.373	0.346	1
Il1r1	0.0297503964946048	0.0216116894135605	0.299	0.274	1
Dock1	0.0299709517303322	0.0805106952442278	0.132	0.1	1
Phldb1	0.0301859535095196	0.0686791271296825	0.156	0.124	1
Cers5	0.0302660485787433	0.0689336384762581	0.127	0.098	1
Cenpe	0.0303812864479686	0.181762741542757	0.237	0.153	1
Psmb6	0.0306604541753439	-0.127595	0.394	0.46	1
Trp53inp2	0.0307486966250444	0.140928625431353	0.116	0.075	1
Stx4a	0.0307628357209268	0.0461020787376982	0.207	0.184	1
Luzp1	0.0309667020303506	0.0287356001456342	0.308	0.288	1
Golgb1	0.0310325399066306	0.06219751494872	0.234	0.208	1
Pdlim1	0.0313491586861673	-0.115825	0.355	0.432	1
Ppp2r5c	0.0314823496367914	0.0730430357157249	0.167	0.138	1
Jup	0.031706622668426	0.0643667898247732	0.112	0.086	1
Nemf	0.0319395660090232	0.104161562467369	0.114	0.082	1
Fbxo3	0.0319742682574466	0.1084703339938	0.102	0.067	1
Fam104a	0.0320492623669556	0.0269491123399187	0.389	0.391	1
Cox5b	0.0321060652189135	-0.0993354	0.41	0.468	1
Mrpl23	0.0321886743653809	-0.133118	0.342	0.39	1
Thbs1	0.0323821377442816	0.112384473024967	0.167	0.131	1
Iigp1	0.032432046166179	0.0706529806067951	0.102	0.083	1
Idh1	0.0324764645737146	0.126568504422842	0.11	0.071	1
Ube2v2	0.0326174667509537	-0.0919994	0.162	0.2	1
Slk	0.032641638004238	0.0748344059176817	0.168	0.132	1
Itgb5	0.0326490785009374	-0.0805527	0.359	0.411	1
Mapre1	0.0327552618787691	0.0728967349444822	0.288	0.263	1
Srrt	0.032908535629864	0.0505022995511326	0.133	0.107	1
Bzw2	0.0331019320598335	0.0638879184618686	0.134	0.104	1
Lama2	0.0332565929252147	0.117965531495971	0.142	0.108	1
Btg2	0.0334992506608019	0.154259982565593	0.275	0.231	1
Scd2	0.0339217796868005	0.114115662590286	0.113	0.077	1
Serinc3	0.0339352372302991	-0.11422	0.403	0.462	1
Inpp4b	0.0339852616888531	0.0785050859589405	0.291	0.261	1
Stag1	0.0340160773272999	0.066672379857001	0.208	0.179	1
Tril	0.0341840558315635	-0.142688	0.127	0.173	1
Supt20	0.0343274916174029	0.0664017638601008	0.124	0.096	1
Prkcsh	0.0343585722849744	-0.107143	0.139	0.183	1
Epas1	0.0343955119640024	0.0580292324862327	0.418	0.421	1
Hat1	0.0345026333156016	0.0691780551853367	0.117	0.076	1
Top2b	0.0345631364290094	0.0820367263913303	0.268	0.24	1
Tmx3	0.0346198181667734	0.0734397023283133	0.157	0.13	1
Cope	0.0348532407022941	-0.114876	0.273	0.32	1
Eri3	0.0349083584295865	-0.135331	0.104	0.149	1
Pak2	0.0349398877875017	0.0284817941339443	0.261	0.244	1
Zrsr2	0.0350662482938633	0.0944309359860887	0.133	0.098	1
Alkbh5	0.035310192890885	0.053555466429658	0.161	0.134	1
Foxn3	0.0355315799788478	0.0789543129453983	0.135	0.104	1
Sltm	0.0356056382598758	0.0405420209650696	0.202	0.172	1
Smu1	0.0357099427833698	-0.129518	0.096	0.135	1
Ubl3	0.035822561995754	0.0620366976108537	0.129	0.101	1
Gmnn	0.0358588253259829	0.121000325914576	0.308	0.228	1
Cd302	0.0361662994568456	-0.112383	0.369	0.43	1
Fxr1	0.0361927004699388	0.0516821989499442	0.211	0.178	1
Nr1d1	0.0362191179564175	-0.134642	0.089	0.126	1
Resf1	0.0365312693367831	-0.0921685	0.149	0.175	1
Meox2	0.0367756358016099	0.0240245928091091	0.186	0.162	1
Gm13861	0.0367941738734593	-0.169219	0.226	0.3	1
Add1	0.0371416802873542	0.069358649978476	0.208	0.175	1
Grina	0.0373582006131998	-0.0428485	0.151	0.173	1
Ppp6r3	0.0373749003822317	0.0624720272203602	0.111	0.089	1
Polr2f	0.0376030692706251	0.0423820322993987	0.315	0.293	1
Brd3	0.0376240613707423	0.0933381949247835	0.179	0.145	1
Rnaset2a	0.0376576695477318	-0.102346	0.234	0.278	1
Srsf6	0.0378028975546675	0.0576210732159378	0.215	0.19	1
Mcts1	0.0379486017058891	0.0529757725545312	0.163	0.132	1
Ankrd40	0.0383480185676578	0.0917539015003329	0.124	0.092	1
Lars	0.0385040716137152	0.0685822450102004	0.168	0.137	1
Phactr4	0.0386434769311466	0.0655992279182438	0.134	0.103	1
Smchd1	0.0386477731181431	0.0567985505410051	0.153	0.126	1
2610001J05Rik	0.038673558788765	0.100090867357244	0.143	0.111	1
Tasor	0.0392336720323053	0.0594104494524212	0.131	0.111	1
Mgat2	0.0392924567351648	0.0733390720538127	0.143	0.111	1
Cbx1	0.039318607388781	0.020957098476353	0.28	0.25	1
Borcs7	0.0394845706510452	0.066561726845827	0.121	0.092	1
Lrrc59	0.0395239648077571	0.0485705471227365	0.123	0.094	1
Psmd1	0.0395283439647416	0.0476198194990896	0.166	0.139	1
Sp3	0.0397258339092342	0.101538712527462	0.133	0.104	1
Adap2os	0.0398425247572149	-0.0981756	0.081	0.104	1
Srsf1	0.0399440393110199	0.0752871184350388	0.149	0.122	1
Gorasp2	0.0399882444235519	0.0586342719385845	0.149	0.123	1
Copb2	0.0400767792382936	0.0205435639485243	0.201	0.181	1
Fgfr1op2	0.0401299799315477	0.0637492521080327	0.232	0.203	1
1700025G04Rik	0.0401765795709922	0.0160347069551544	0.226	0.206	1
Brk1	0.0402921668947291	0.0214076102532924	0.372	0.364	1
Capns1	0.0403812720193147	0.0421171730159003	0.425	0.421	1
Asap1	0.0405935663719216	0.047706028100638	0.244	0.229	1
Rrm1	0.0407393648339209	0.108367271791955	0.131	0.07	1
Zfp260	0.0408563230931617	0.0387907578254818	0.154	0.13	1
Smarca2	0.0409600231984313	0.0920989470379576	0.158	0.128	1
Rab14	0.0409690512055637	0.0393081844439064	0.377	0.366	1
Pacsin3	0.0411748925103154	0.0398724711027723	0.129	0.106	1
Pkia	0.0412906367243084	0.0827488042484757	0.1	0.068	1
Khdrbs3	0.0415480718480109	0.0433107900709686	0.241	0.227	1
Ssb	0.0415686338516371	0.0246825760309686	0.347	0.339	1
Ppp1r2	0.0415777753250124	-0.140426	0.301	0.351	1
Slc2a4	0.0419609513986937	-0.0509484	0.101	0.114	1
Ift20	0.0423610418335821	0.0104443767544247	0.284	0.267	1
Slc44a1	0.0424377249350319	0.114795311839016	0.102	0.068	1
Lamtor2	0.0425215132880029	0.0502935306056049	0.392	0.389	1
Kpnb1	0.0426474577979142	0.0749985643597752	0.135	0.106	1
Abcc9	0.0426895095628767	0.0825271860482952	0.4	0.382	1
Hopx	0.0427690359402419	0.0168149531247754	0.31	0.29	1
Gm47283	0.0428791757583278	-0.108532	0.411	0.481	1
Smurf2	0.0428815216308912	0.0939978362198149	0.103	0.073	1
Aup1	0.0428815216830754	0.0916806250249761	0.15	0.118	1
Ndufa7	0.0429026407239598	-0.110896	0.407	0.471	1
Ap2a2	0.0430507192884918	0.0918075832874795	0.146	0.115	1
Nipa2	0.0431213845621378	0.0728566108402495	0.102	0.078	1
Mrpl17	0.0433671172001105	-0.136232	0.168	0.212	1
Dnaja2	0.0435450616139189	0.0359819830373135	0.266	0.237	1
Nbeal1	0.0440297943036399	0.0516624579295044	0.385	0.373	1
Pcmtd1	0.0441042168676802	0.0755924596893753	0.128	0.095	1
Ost4	0.0441667177108685	-0.0795832	0.389	0.453	1
Adamts12	0.0442317015442892	0.068510220403183	0.275	0.252	1
Med13	0.0443691547004433	0.0407632817784259	0.154	0.126	1
Pdha1	0.0445578324008188	0.0465043197381124	0.202	0.18	1
Ndufa2	0.0449323380982916	0.0467522256496563	0.454	0.434	1
Arid5a	0.0449421006696143	-0.134864	0.085	0.126	1
Mrpl57	0.045164685275524	0.0289345970989324	0.245	0.223	1
Higd1a	0.0452849230543194	0.0418818401234473	0.221	0.204	1
Eif2a	0.0453365360585347	0.0886173825744222	0.121	0.091	1
Zfx	0.0453512917352292	0.0986695992004246	0.109	0.076	1
Mvb12a	0.0453562111395128	-0.122107	0.113	0.154	1
Tcerg1	0.0453857373632594	0.0495613811965461	0.122	0.099	1
Rasa1	0.0454251307978841	0.0797367027325498	0.129	0.098	1
Plxnd1	0.04554101584097	0.0735108838970818	0.159	0.131	1
Mapkap1	0.0455780528147194	0.0526371648022505	0.133	0.109	1
Park7	0.0455805228756292	-0.101141	0.38	0.44	1
1110038B12Rik	0.0456126436079391	0.0228904089219656	0.158	0.136	1
Ctnnb1	0.0458678132416124	0.0507302384131584	0.284	0.264	1
Pole3	0.0458727798421888	0.0215871859499392	0.103	0.081	1
Tmem131	0.0461216894420692	0.0877696304008279	0.127	0.097	1
Actr2	0.0463416698753296	0.044469979660335	0.251	0.229	1
Vstm4	0.0463466796503278	-0.186336	0.194	0.256	1
Cenpx	0.0465248233533534	0.0314592712397869	0.259	0.239	1
BC005624	0.0466884174911839	-0.116023	0.157	0.193	1
Knop1	0.0471541419343192	0.0520199153221549	0.168	0.141	1
Mfsd10	0.0472049988579167	-0.159586	0.116	0.157	1
Zfp467	0.0473170463712182	0.0988262665227584	0.139	0.109	1
Sugt1	0.0474471994344158	0.0532333237036347	0.259	0.238	1
Rbm25	0.0475443718525804	0.0918973787190478	0.313	0.286	1
Nudt21	0.0476237678311321	0.0118105631548935	0.187	0.17	1
Agtrap	0.0479089715429702	0.0677411626380185	0.114	0.087	1
Rbpj	0.0479605120041005	0.0495363306509014	0.128	0.106	1
Insc	0.0481981982223053	-0.137991	0.115	0.142	1
Sem1	0.0482914750496981	-0.0749987	0.443	0.465	1
Rtn4	0.0484654768679632	0.0488812591598473	0.3	0.273	1
Cnot1	0.0484862882823684	0.107357986835702	0.114	0.079	1
Rad23a	0.0486556602032387	-0.0947175	0.132	0.169	1
Nfe2l2	0.0489276882790428	-0.00154498	0.24	0.218	1
Acadm	0.0489381762274567	0.0716806999349481	0.161	0.134	1
Numa1	0.0490562970978594	0.0777581199021432	0.153	0.123	1
Sytl2	0.0490852074058982	0.125734350537135	0.104	0.06	1
Crebbp	0.0493196445568394	0.0937945710138346	0.218	0.19	1
Ptk2	0.0493407636458096	0.0531581764895497	0.266	0.238	1
Jkamp	0.0494888087010488	0.0680920133617735	0.138	0.105	1
Tshz2	0.0496956353761417	0.0835933320208293	0.309	0.281	1
Rcsd1	0.0498152876798614	-0.139339	0.146	0.185	1
Phlda1	0.0498259353636658	-0.109499	0.39	0.434	1
Golga4	0.0499671941547612	0.0862989478367435	0.114	0.085	1
Pdlim7	0.0500499729624132	-0.139736	0.257	0.301	1
Ski	0.0501087888712723	0.0395222338353843	0.226	0.205	1
Csnk2b	0.0501221642869564	-0.149628	0.246	0.294	1
Dhx30	0.0502748545105018	0.014108353190549	0.101	0.098	1
Coq7	0.0502829016922908	0.0408479891436633	0.125	0.104	1
Dbn1	0.0505814051012134	0.0280411347830563	0.157	0.134	1
Psmc6	0.0506056729836012	0.0429421090116386	0.244	0.217	1
Gigyf2	0.0510088613817181	0.0626491098483246	0.112	0.095	1
Rap1a	0.0511774218064819	-0.0979077	0.311	0.358	1
Ginm1	0.0513027839712479	-0.130636	0.205	0.251	1
Eva1b	0.051305512321174	0.0518025013413523	0.418	0.408	1
Zmym5	0.0513164257672206	0.0665113980906866	0.109	0.083	1
Mrpl54	0.0513764858087788	0.018617972145172	0.242	0.22	1
Serp1	0.0514147363965589	0.0268872768365148	0.165	0.143	1
Anxa3	0.0514694214835854	0.0498068152729691	0.234	0.201	1
Rhoq	0.0514913090282324	0.0972405614991586	0.111	0.08	1
Ranbp2	0.0517243470408492	0.058969721290843	0.154	0.127	1
Cnot6l	0.0517298408653416	0.145278762457971	0.123	0.085	1
Gclm	0.0521681671859683	0.118947695977636	0.102	0.067	1
Chrac1	0.0524704464459852	0.040576635211608	0.298	0.275	1
Bms1	0.0531271328262854	0.0686728101427588	0.111	0.084	1
Pgam1	0.053172092046894	-0.114577	0.286	0.342	1
Casp8ap2	0.0537396037847932	0.0982331538122244	0.1	0.066	1
Lrrc32	0.0538474610720898	0.0759834647628824	0.194	0.168	1
Zfp664	0.0538787165676268	0.0921887136233945	0.142	0.112	1
Plod1	0.0539014573397489	0.0620944082352056	0.154	0.128	1
Htra1	0.0541178949751786	0.0435969587604498	0.373	0.373	1
Gsk3b	0.0543350571735816	0.00920065055352658	0.295	0.281	1
Rbm27	0.0545012749619923	0.0887965162787434	0.103	0.072	1
Leng8	0.0546679167629052	-0.0632658	0.087	0.106	1
H1f0	0.0547110829066393	0.0340011031772629	0.22	0.199	1
Taok3	0.0549938016642864	0.0676433013830383	0.157	0.13	1
Brd9	0.0550227187796434	0.088887850764782	0.161	0.13	1
Birc5	0.0550719070327357	0.1827748271069	0.295	0.217	1
Loxl1	0.0550834860868408	0.10197956766897	0.132	0.077	1
Meis2	0.0552893522872853	0.100683837376581	0.132	0.098	1
Chd3	0.0556066480939688	0.0421118727540621	0.177	0.155	1
Lsm1	0.0561310023426571	0.0556744080443741	0.152	0.125	1
Lbh	0.0563784839249315	0.056735835327237	0.38	0.384	1
Mapk1	0.0567484409443465	0.0486546203427699	0.175	0.154	1
Wls	0.0571263840511882	0.0513167073338311	0.228	0.206	1
Tmem147	0.0574704200448305	0.0528317697634488	0.158	0.135	1
Zfr	0.0575274263066575	0.0246172407345056	0.186	0.16	1
Atp5e	0.0576055113261196	-0.0690053	0.43	0.478	1
Pmepa1	0.0577860429250294	-0.0789682	0.321	0.364	1
Dgkh	0.0578161771408018	0.102924349543689	0.138	0.108	1
Szrd1	0.0578825186328604	0.0224575265884944	0.153	0.133	1
Smarca4	0.0579006227664687	0.107636238338889	0.119	0.082	1
C1qtnf6	0.0579821495689238	0.0451013048115163	0.26	0.243	1
Necap2	0.0579942356778033	-0.106335	0.101	0.137	1
Eng	0.0580819227899847	0.0429780066388243	0.236	0.206	1
Eapp	0.0580849484169986	0.063789739414964	0.192	0.161	1
Paip1	0.0581545747183481	-0.0704281	0.083	0.111	1
Wdr82	0.0585250572535381	0.107657549657679	0.11	0.074	1
Hspa4	0.0586713572489358	0.0318906632865278	0.176	0.153	1
Spc24	0.0586866142187092	0.119045019228325	0.32	0.247	1
Selenot	0.0587018745780338	0.0663793627266179	0.162	0.132	1
Nudt4	0.0587935058837118	0.0524332737680109	0.421	0.413	1
Bag1	0.058845482819364	0.044263666732303	0.308	0.298	1
Rasl11a	0.0591888743414368	-0.139363	0.375	0.453	1
Rc3h2	0.0593242321249407	0.0893645752497976	0.109	0.075	1
Atp5j2	0.05933655038094	-0.0727594	0.435	0.465	1
Anapc13	0.0595061381335207	0.0194837418109694	0.257	0.237	1
Pam16	0.0596885065213493	-0.141573	0.183	0.225	1
Pcdh18	0.0598403171420501	0.0845578776444907	0.174	0.144	1
Esyt1	0.0602695874579566	0.0571566861387215	0.296	0.275	1
Btg1	0.0603445032230347	0.136048110991798	0.477	0.449	1
Stat6	0.060444510681033	0.0480329766575427	0.124	0.11	1
Tomm22	0.0611515745680929	-0.135111	0.13	0.172	1
Huwe1	0.0612685007123125	0.0850484112997378	0.219	0.19	1
Rabl6	0.0612811523185114	0.0325564203887196	0.111	0.09	1
Lats2	0.0613096266680615	0.0955183325104503	0.169	0.137	1
Chp1	0.0613539418593611	0.0762682819472017	0.16	0.126	1
Pdia4	0.0614553331595337	0.0518356890925189	0.187	0.166	1
Cpne3	0.0617126004258254	0.0606743967404561	0.232	0.205	1
Atf6	0.0617157820929916	0.0776776055847242	0.1	0.074	1
Cebpz	0.0618590992790057	0.0753390076026385	0.156	0.13	1
Mcl1	0.062146559865496	-0.112531	0.273	0.319	1
Sulf1	0.0623709034461775	0.113842416271715	0.165	0.133	1
Acadvl	0.0624897556234485	-0.13223	0.111	0.153	1
Morf4l2	0.0628603570887617	0.033999825647323	0.27	0.263	1
Napa	0.0628926690382285	-0.147376	0.196	0.244	1
Tspan4	0.0629702736973677	0.039000189059456	0.356	0.349	1
Pgk1	0.0630220539801593	0.046785749596744	0.197	0.174	1
Ncor2	0.0631354462780115	0.0381984246699613	0.124	0.104	1
Hibadh	0.0637702943758902	0.0513983729307434	0.125	0.102	1
Xpo1	0.063966689616609	0.0818011210827652	0.106	0.078	1
Lims2	0.0641011801964363	-0.175552	0.11	0.153	1
Lmcd1	0.0643049994915622	-0.30408	0.131	0.171	1
Pa2g4	0.0644137021667094	0.00885832242917421	0.191	0.175	1
Arf3	0.0646183410943759	0.0644764736877276	0.12	0.093	1
Creb3l2	0.0649030832331506	0.0764436699798726	0.156	0.127	1
Ppp1r15a	0.0650790788329971	-0.0352895	0.158	0.137	1
Vezf1	0.0654255728637998	0.0878721096011175	0.196	0.162	1
Tut7	0.0658138400923472	0.0422271611794195	0.16	0.136	1
Vasn	0.0658339742877231	0.0618345414635315	0.181	0.15	1
Ubl5	0.0658910494359063	-0.0819939	0.407	0.458	1
Nr2f2	0.0660860823939104	0.0235342259094489	0.446	0.406	1
Wdr45b	0.0662984669327813	0.0579715708456456	0.124	0.098	1
Gpx4	0.06638290255186	-0.0540193	0.427	0.476	1
Mocs2	0.066447132394396	0.0534615340755451	0.161	0.134	1
Psmc4	0.0665892964450945	-0.11986	0.215	0.256	1
Cbl	0.0666570814846939	0.0342645719254359	0.132	0.106	1
Csnk1g2	0.0666909955297894	-0.0969451	0.136	0.174	1
Lzts2	0.0667486816909829	-0.124506	0.133	0.179	1
Cdc37	0.0669117821794807	-0.117448	0.304	0.358	1
Arhgap5	0.0670036704061206	0.0480968367497387	0.279	0.263	1
Cfap36	0.0671843452812775	0.0367975550043454	0.142	0.118	1
Tnrc18	0.0674783692993206	0.0727372862774359	0.151	0.123	1
Msrb3	0.0675571829193719	0.0449816706507746	0.199	0.175	1
Col16a1	0.0676120543360285	0.0943562575794856	0.108	0.075	1
Mrps24	0.0677253425751979	0.0177041851725934	0.376	0.375	1
Exoc3	0.0677665767964814	0.0841442815020703	0.118	0.091	1
Ctcf	0.0677803262171572	0.00447371401401064	0.197	0.185	1
Hnrnph1	0.0685366143326861	0.0495259206133345	0.269	0.25	1
Mtap	0.0689853360629537	0.0854051792013119	0.113	0.083	1
Nars	0.0695347081400433	0.0546421843907969	0.221	0.197	1
Txnrd1	0.0697385671923085	0.0554995311499679	0.157	0.134	1
Lsm5	0.0698900206756629	0.0587942182699386	0.171	0.151	1
Fam53b	0.0700523394989598	0.0859708067891029	0.136	0.104	1
Gatad1	0.070133614889666	0.048751779920844	0.243	0.219	1
Nfatc4	0.0703247395311517	0.0523721870319487	0.11	0.095	1
Ramac	0.0704594904650193	0.0557496533926591	0.142	0.119	1
Cuedc2	0.0710935154212399	-0.142358	0.196	0.244	1
Atp6v1f	0.0716530166200716	-0.0752105	0.404	0.459	1
Adam12	0.0717250074528686	0.0870091540748763	0.146	0.081	1
Ly6k	0.0717502183756012	-0.363057	0.066	0.161	1
Cenpw	0.0718331052324571	0.124360895798008	0.173	0.093	1
Nexn	0.0719341169771551	0.0518781269797944	0.219	0.199	1
Erbin	0.0719738319046833	0.0850991935168928	0.12	0.09	1
Plbd2	0.0722487171916138	0.0599895111225689	0.145	0.117	1
Sp1	0.0722813261401378	0.0751890352670805	0.137	0.111	1
Snrnp70	0.0723502072722661	0.0182416254314842	0.344	0.328	1
Calm2	0.0729506465076297	0.0943875599033617	0.429	0.396	1
Tcea1	0.0732175931458869	0.0273684721402563	0.247	0.232	1
Cltc	0.0733935549036339	0.042548142657782	0.298	0.282	1
Man1a	0.074015841619183	0.0588154491392482	0.132	0.108	1
Hras	0.0742266954207176	0.00923403354382809	0.287	0.279	1
Zc3h13	0.0743304523488508	0.0905403383162692	0.173	0.142	1
Gapdh	0.0746052380576279	-0.0667534	0.397	0.442	1
Erh	0.0746461550483275	0.0163379420542801	0.19	0.171	1
Peak1	0.0747950995958656	0.0103832356396033	0.304	0.292	1
Ptpmt1	0.0748622038296196	0.0301841766501128	0.175	0.153	1
2310009A05Rik	0.0752134360948528	0.0558812530638648	0.184	0.159	1
Morf4l1	0.075280846924237	-0.0804987	0.422	0.462	1
Tln2	0.0754158154583642	0.0709671617487171	0.101	0.077	1
Atp2b1	0.0754796196176465	0.0301621081067653	0.306	0.288	1
Dnajc3	0.075667533667207	0.0149232849714781	0.215	0.197	1
Uvrag	0.0759576680240021	0.069507537606638	0.103	0.081	1
Dab2ip	0.0760067414401413	0.0801562883148411	0.295	0.264	1
Ier5l	0.0761011853004903	0.10103485309099	0.145	0.117	1
Srsf10	0.0762184290160956	0.0342991094091823	0.239	0.221	1
Cdv3	0.0762600669724623	0.014942097112692	0.204	0.186	1
Rtn3	0.0762941484035638	0.0374428985951857	0.242	0.231	1
Jmjd1c	0.0763850923521514	0.0852625723529261	0.168	0.141	1
Trappc6b	0.076612839249669	0.00775233020577098	0.228	0.22	1
Tmbim4	0.0768297113861593	-0.164518	0.165	0.218	1
Cox6a1	0.0768868663220066	0.0532805240860261	0.367	0.369	1
Arf1	0.0769364285475844	-0.100769	0.382	0.461	1
Brd8	0.0771311158332913	0.0600526121148659	0.149	0.124	1
Vti1b	0.0772879202292693	-0.115363	0.147	0.185	1
Tubb4b	0.0773530127935282	-0.0653859	0.264	0.32	1
Slc25a11	0.0775869481658815	-0.00454216	0.127	0.111	1
Snhg8	0.0780565476573445	0.0589578136770302	0.287	0.265	1
Psmb4	0.0781685135481743	-0.0865035	0.368	0.424	1
Cited2	0.0782999502513192	-0.210341	0.277	0.344	1
Adrm1	0.0783192945776536	-0.113233	0.158	0.2	1
Ankrd11	0.0783850933978701	0.0735445469665798	0.291	0.273	1
Pard3	0.0786565048208712	0.040321876657844	0.13	0.111	1
Cdc42bpb	0.0790260715457991	0.0948428211208673	0.109	0.079	1
Arl6ip1	0.0792523954115979	0.0687575253427295	0.254	0.242	1
Atad2	0.0796360018957419	0.0788724463015619	0.104	0.066	1
Thap2	0.0797772972210368	-0.118821	0.111	0.15	1
Pcm1	0.0799660078622548	0.0412631638059124	0.228	0.21	1
Crtap	0.0803129193246892	0.0398748205188585	0.178	0.158	1
Dbp	0.0803168684390119	-0.0419202	0.197	0.199	1
Tnrc6b	0.0804354176722618	0.0416305429192037	0.231	0.208	1
Ywhaq	0.0808951455159144	-0.113794	0.357	0.432	1
Smim19	0.0811696145664408	-0.145385	0.109	0.15	1
Yipf4	0.0812851965206858	-0.129333	0.239	0.279	1
Pid1	0.0814208765156349	0.11413934027867	0.139	0.111	1
St5	0.082391916421638	0.0399248211475609	0.143	0.121	1
Rit1	0.0825492812304047	-0.121957	0.171	0.212	1
Zc3h14	0.082820194798563	0.032393117583472	0.116	0.097	1
Ifitm1	0.0829620033347092	-0.135842	0.336	0.378	1
Ipo7	0.0830147247382111	0.0252828319588493	0.117	0.097	1
Vcp	0.0830755913290215	0.0497813221594816	0.326	0.313	1
Csrp2	0.0831689901069873	0.0257749825917362	0.382	0.358	1
Tcf7l2	0.0832990775878395	0.0692947417900378	0.131	0.11	1
Glo1	0.0835475138388183	0.0271929019289051	0.206	0.188	1
Marveld1	0.0837679413882881	0.0736816146064317	0.204	0.178	1
Tmem167	0.0840912668142876	0.0525482958608702	0.331	0.32	1
Cmc2	0.0841937950539817	0.0481073668479191	0.171	0.15	1
Zzz3	0.0842389394765499	0.0795819569654933	0.113	0.086	1
Cmpk1	0.0843375046860375	0.0377170074871585	0.131	0.109	1
Hnrnpul1	0.0843991551694472	0.0597885538270351	0.131	0.104	1
Cryab	0.0845802073711501	-0.0724108	0.415	0.437	1
Ehmt1	0.0848317308397303	0.0418618555773729	0.151	0.131	1
Pds5a	0.0850673074998537	0.0821198445327684	0.123	0.098	1
Clk1	0.0853117071944341	-0.104924	0.311	0.353	1
Eif4ebp2	0.0855649879418817	0.0852121964378434	0.133	0.1	1
Med10	0.0856024085603943	0.0169655898791602	0.141	0.123	1
Mycbp2	0.0856315228480525	0.0129957879369657	0.348	0.331	1
Akr1b8	0.0856440026251761	-0.139908	0.072	0.105	1
Trim44	0.0856731281884539	0.0450174191523749	0.173	0.147	1
Rab5c	0.0860065606225098	0.0407825239543521	0.189	0.169	1
Clstn1	0.0862405865661148	0.0584611540324118	0.203	0.178	1
Jade1	0.0862991732733545	0.0539067265253281	0.104	0.083	1
Fth1	0.0864290160743919	-0.0188623	0.39	0.421	1
Lamp2	0.0866009850879832	0.0142566217501222	0.387	0.37	1
Smarcb1	0.0870173668635803	-0.136275	0.268	0.309	1
Isyna1	0.0872451641430688	-0.143985	0.215	0.254	1
Slc39a1	0.0874903713717329	-0.138154	0.14	0.182	1
Eif4a2	0.0877361344019409	0.0508179206506085	0.299	0.273	1
Esam	0.0878040291441364	-0.108028	0.4	0.452	1
Clip1	0.0878337462273748	0.0582299426777749	0.156	0.13	1
Enah	0.0882463773357564	0.0630127495763788	0.143	0.12	1
Csnk1d	0.0882591639567116	0.0537393577733769	0.122	0.099	1
Mgat1	0.0882719522708979	0.0561215273330945	0.152	0.123	1
Golph3	0.0883401807934436	0.0895918499473621	0.12	0.09	1
Helz	0.0885835911521463	0.0865220666331442	0.128	0.1	1
Hacd1	0.0890720336450764	-0.103684	0.176	0.218	1
Cct6a	0.0893601114960392	-0.0217513	0.272	0.256	1
Zfand5	0.08939886557933	0.00265724059034803	0.311	0.299	1
Adra2a	0.089446250030174	0.0288004819142866	0.2	0.192	1
Rpn1	0.089480724410552	0.0155364600126025	0.252	0.232	1
Pkig	0.0895152092889526	-0.131605	0.35	0.41	1
Arl5a	0.0899774739676504	0.0604774807281644	0.103	0.081	1
Dld	0.090220171873334	0.0195001456133128	0.114	0.098	1
Gdi1	0.090250546031494	-0.0808653	0.139	0.167	1
Tmem123	0.0902765877636075	0.0776134279622524	0.188	0.162	1
Gabarapl2	0.0902896108767608	-0.0830436	0.352	0.408	1
Psma1	0.0903200040062605	-0.133026	0.226	0.28	1
Prkd3	0.0905460385765725	0.0564913953141912	0.109	0.086	1
Gpbp1l1	0.0907638085608604	0.073987899629262	0.1	0.075	1
Siva1	0.0911787322333708	0.0034983258432874	0.258	0.25	1
Arcn1	0.0913626575195987	0.0313774500813992	0.169	0.149	1
Ppp2r2d	0.0914766653791003	0.0593077650560227	0.139	0.118	1
Gatd1	0.0916215324080613	-0.103899	0.084	0.119	1
Smarce1	0.0917094203023894	0.0202083461267588	0.15	0.136	1
Sparcl1	0.0919558673157947	0.093445444567052	0.434	0.408	1
Ate1	0.0920396034922241	0.0349744619847358	0.255	0.234	1
Srm	0.0920881105178389	-0.177983	0.105	0.147	1
Gdpd3	0.0924857585235632	-0.113441	0.388	0.428	1
Cep170	0.0929425349385536	0.11484835390559	0.11	0.079	1
Tmcc3	0.0931515677493214	0.0580889329629927	0.129	0.108	1
Fkbp8	0.0933832774950148	-0.137257	0.265	0.314	1
Tnfaip8	0.0935216321706012	0.0671377260760285	0.108	0.084	1
Smarcc1	0.0938256954398509	0.0795765911102602	0.112	0.09	1
Tdg	0.0942068889859453	0.0450207425840816	0.112	0.067	1
Dync1li2	0.0943462211071002	0.0323982251287828	0.106	0.086	1
Carhsp1	0.0944857185357877	0.0271272760033684	0.167	0.149	1
Gadd45g	0.0945307529151436	-0.0353383	0.231	0.272	1
Tpx2	0.0946434140474659	0.130358570941938	0.299	0.223	1
Arid4b	0.0950589343555623	0.0333212629135897	0.179	0.157	1
Dnajc9	0.0951222933956388	0.0748162261372195	0.114	0.07	1
Picalm	0.0954577547692555	0.0326919579476685	0.326	0.318	1
Tmem106b	0.095725894919791	0.078046259900115	0.148	0.12	1
Pfdn2	0.0957805057589785	-0.0745862	0.304	0.339	1
Eprs	0.0958670237938618	0.0396609317190116	0.177	0.155	1
Ociad1	0.0962091534582245	-0.138117	0.176	0.218	1
Hp1bp3	0.0962731257317478	0.0496205668518583	0.252	0.231	1
Anxa2	0.0964789814978603	-0.083483	0.368	0.407	1
Rraga	0.0965522593257807	-0.0957654	0.169	0.204	1
Kdm5b	0.0966714308275106	0.07860331143759	0.121	0.095	1
Gps2	0.0969974605600291	0.0232084500490682	0.149	0.131	1
Pum1	0.0971308801917766	0.0610224003018885	0.218	0.193	1
Rab22a	0.0979576526017016	0.0993127382669207	0.118	0.092	1
Pabpn1	0.0979900985347591	0.00862376936797118	0.293	0.28	1
Atp1b2	0.0980596540838301	-0.0112038	0.302	0.299	1
Slmap	0.0982406829356648	0.0459385728912868	0.18	0.153	1
Adgrl2	0.0991030495750522	0.0528009644252669	0.129	0.108	1
Leprot	0.0992247296470402	-0.0944032	0.143	0.174	1
C1qtnf1	0.0993137252068578	-0.166076	0.093	0.137	1
Smg6	0.0998819813907916	0.0892397182797437	0.138	0.111	1
Ccser2	0.100400825435513	0.0456788175843112	0.21	0.192	1
Gpc4	0.100528505869001	0.0374114481987761	0.135	0.116	1
Ckap5	0.100547432533215	0.081020101971489	0.118	0.094	1
Med13l	0.100575827705121	0.0261956321116346	0.139	0.123	1
Eif3b	0.100694210162441	0.0136398590176965	0.168	0.149	1
Zyx	0.100864875785925	0.0589637325949142	0.182	0.161	1
Ppt1	0.101035771765732	0.0630750658053519	0.151	0.126	1
Midn	0.101040522340568	0.103081197034655	0.123	0.095	1
Selenos	0.10118787304442	0.0129866853798816	0.267	0.258	1
Fus	0.101249716486437	-0.10409	0.34	0.394	1
Emc6	0.101278269389992	0.0167544591240337	0.192	0.173	1
Lasp1	0.101588006718475	0.0181937882502319	0.24	0.227	1
Lipa	0.101979827322756	0.0564495099244252	0.14	0.118	1
Rexo2	0.102128267742193	0.0368727935019897	0.346	0.336	1
Leprotl1	0.102449677844859	0.0479101493197088	0.212	0.188	1
Bmpr1a	0.102565005233026	0.0468804100995176	0.152	0.124	1
Slc39a7	0.102863412914625	-0.121945	0.093	0.127	1
Myo10	0.10287305040716	0.0413967632508149	0.139	0.116	1
Tbl1x	0.103008051369354	0.0462675626902361	0.175	0.153	1
Ccl2	0.103080431091914	0.160282509496379	0.176	0.102	1
Ist1	0.103148022231666	0.0785056540537588	0.115	0.097	1
Snapc5	0.103263974386886	-0.0948549	0.189	0.221	1
Srrm1	0.103457458545244	0.0227721271017305	0.319	0.306	1
Fut8	0.103559153023721	0.0344937003687541	0.12	0.098	1
Dyrk2	0.103597914610086	0.0999278973917722	0.142	0.111	1
Usp16	0.103859857390304	0.0446961652982733	0.165	0.142	1
1700021F05Rik	0.104146655283576	-0.11571	0.114	0.152	1
Atf7ip	0.104268369506686	-0.0339033	0.112	0.118	1
Tgfb3	0.104404823408707	0.0141890284490101	0.164	0.136	1
Pnisr	0.104751467721458	-0.0304216	0.251	0.263	1
Lrp10	0.104947162199565	0.0539751529161275	0.133	0.107	1
Ndufb1-ps	0.105260877128185	-0.0696594	0.403	0.455	1
Htatsf1	0.105339421766222	0.0519873572169399	0.111	0.087	1
Prc1	0.105378711500228	0.160123465721001	0.345	0.273	1
Brd1	0.105413099801284	0.0399259670217552	0.247	0.227	1
Pltp	0.105457326202154	0.04004596858755	0.121	0.104	1
Dock7	0.105678679262175	0.029705877244106	0.124	0.106	1
Rbx1	0.105846168581673	-0.0654755	0.429	0.46	1
Celf1	0.105856027071617	0.0285793324445939	0.208	0.186	1
Ylpm1	0.105910263712494	0.107807815198801	0.1	0.068	1
Ilrun	0.105989192712963	0.0340406860064289	0.103	0.084	1
Akt3	0.106008932206353	0.0844302065720152	0.107	0.077	1
Ppp2r1a	0.106142250350862	0.0514241234004491	0.186	0.164	1
Ebpl	0.106270756493334	-0.0700236	0.099	0.123	1
Gabarapl1	0.10641423561754	0.0167856523381738	0.136	0.125	1
Dnajb6	0.106696693967094	0.049475836996518	0.313	0.3	1
Cd9	0.106786014803708	-0.0271157	0.359	0.388	1
Gna11	0.106880361870318	-0.00205169	0.267	0.252	1
Ppp4r3b	0.106949923148814	0.0438228444910085	0.137	0.116	1
Ablim1	0.106979746104573	0.0655530330997654	0.126	0.099	1
Nox4	0.107328167622333	0.0427680418383392	0.139	0.116	1
Anapc5	0.107487745176946	0.00511124980373391	0.276	0.261	1
Psmd2	0.10809785894045	0.0514789442481372	0.197	0.173	1
Anln	0.108408965340269	0.130514436413849	0.337	0.268	1
Hspa5	0.108630180565903	0.0311151877626194	0.409	0.39	1
Surf4	0.108912242823785	0.0581666355724598	0.171	0.151	1
Rnaseh2c	0.108942498307988	0.0240209074321192	0.259	0.251	1
Rdh5	0.109078729282501	-0.103987	0.088	0.123	1
Pcna	0.109412305949172	0.0895560256865517	0.142	0.124	1
Sema5a	0.109538871198371	0.0485523109021916	0.219	0.197	1
Arpc2	0.109655413378288	0.0528620739892154	0.405	0.402	1
Hspa1a	0.109848176119199	0.0494641565261448	0.362	0.329	1
Ube2k	0.109909104050853	-0.00073992	0.228	0.218	1
Mrps33	0.110468856024929	0.0174182922476315	0.211	0.193	1
Nme2	0.110504553072925	0.0550498935573314	0.449	0.419	1
Amotl2	0.110882474494698	0.0672159868626703	0.112	0.092	1
Selenok	0.111256289046986	-0.0599691	0.434	0.465	1
Inf2	0.111625955677742	-0.0845962	0.09	0.123	1
Fubp1	0.111687661001327	-0.146044	0.201	0.244	1
Cul1	0.111754538842224	0.0578230274148756	0.179	0.156	1
Pfdn6	0.112518145280572	0.0296762762760583	0.175	0.157	1
Iws1	0.112777048077328	0.0638181947915532	0.109	0.086	1
Yipf5	0.112942992137168	-0.0982992	0.123	0.157	1
Rfc1	0.113145496567373	0.0164315311031039	0.128	0.113	1
Faf2	0.113317069874335	0.0282658670003368	0.117	0.098	1
Sel1l	0.113520102502435	0.0701922397976349	0.135	0.11	1
Sh3bgrl3	0.113593055846146	0.0362709680564789	0.332	0.336	1
Mettl9	0.113593055846146	0.0110580782676627	0.158	0.14	1
Llph	0.113853905113271	0.0251118574155634	0.278	0.266	1
Ctdspl2	0.113984506211198	0.0386030339246932	0.121	0.103	1
Secisbp2l	0.114042008148777	0.0369831895477234	0.117	0.098	1
Pofut2	0.114104763760936	-0.0994414	0.183	0.217	1
Mprip	0.114628783574614	0.0171219004117214	0.441	0.415	1
Sec13	0.114665535437778	0.0285789617643104	0.159	0.138	1
Ndufa13	0.114991459868313	-0.0796739	0.432	0.456	1
1500009L16Rik	0.115012512098232	0.0367613460418432	0.219	0.213	1
Mrps18a	0.115735387526718	0.0362305700576592	0.169	0.153	1
Fh1	0.115830628639063	-0.100003	0.102	0.135	1
Ssrp1	0.115899452304399	0.0368796164645352	0.145	0.125	1
Ndufs3	0.116015996262688	-0.115947	0.248	0.289	1
Scn1b	0.116037196056644	-0.114881	0.127	0.163	1
Hspa13	0.116259976781596	0.0373375573677221	0.12	0.1	1
Uqcrq	0.116265285452594	-0.0344755	0.403	0.44	1
Trappc1	0.11682905584999	0.067910284448968	0.113	0.089	1
Dmac1	0.117047693076968	0.0520627061806822	0.125	0.102	1
Tmem59	0.117170484137901	0.00356567690617178	0.428	0.428	1
Ccpg1	0.117593013646009	0.031820716146874	0.154	0.136	1
Cpd	0.117743058040544	0.0793246121797132	0.163	0.139	1
Angpt2	0.117973775301591	-0.00710327	0.203	0.19	1
Itm2c	0.118226360276889	-0.110222	0.27	0.321	1
Ssbp4	0.118716613471983	-0.120596	0.32	0.364	1
Rgma	0.118846176031389	0.0408235547414122	0.131	0.11	1
Tspan12	0.118894790535672	0.022829942380005	0.179	0.161	1
Fxyd1	0.118921805657598	-0.144053	0.376	0.439	1
Sdc1	0.118992066493099	0.0677154980995387	0.163	0.142	1
Hook3	0.119653026587921	0.0236310959261448	0.247	0.223	1
Gtf3c6	0.119685606728912	0.0488436096906329	0.12	0.098	1
Gng12	0.120115228998419	0.0461079947722344	0.195	0.172	1
Pacsin2	0.120196938868618	0.0401317750803868	0.103	0.081	1
Cenpf	0.120546057472257	0.1646226724722	0.261	0.187	1
Tmem14c	0.120759190726291	-0.00552621	0.323	0.329	1
Slco3a1	0.120939764190927	0.00961081207795295	0.164	0.145	1
Ppt2	0.121027391046906	-0.132513	0.081	0.112	1
Anp32a	0.121213763137378	0.00815983159652522	0.235	0.222	1
Sipa1	0.121235704053386	0.0379346339452817	0.18	0.162	1
Stx12	0.12130703319475	0.0257736983150577	0.149	0.134	1
Zfand6	0.122088307733495	0.0246503678243534	0.173	0.155	1
Cnn1	0.122148992615051	0.114079454365762	0.168	0.095	1
Dhrs4	0.122215221390394	0.0529746918782213	0.12	0.099	1
Samhd1	0.122264911398883	0.0192972588872451	0.106	0.087	1
Ahctf1	0.122331189193379	0.0727151780329523	0.133	0.11	1
S100a13	0.122812543749487	0.0418579547696781	0.384	0.394	1
Crip1	0.123178695514168	-0.0640392	0.368	0.369	1
Cct2	0.123239803154151	0.0369229249505089	0.282	0.264	1
Bbx	0.123412143968789	0.0778154524165937	0.119	0.098	1
Cnep1r1	0.12347334219851	0.0801822898344386	0.116	0.089	1
Pla2r1	0.123579104498659	0.0421221369200036	0.169	0.159	1
Snrpa	0.123818721941091	-0.112241	0.129	0.163	1
Atp5mpl	0.123913554666421	-0.0619414	0.393	0.448	1
Bod1l	0.124562160545427	0.0389753884010082	0.233	0.212	1
Arhgef17	0.124814486711314	0.0429906495726902	0.326	0.308	1
Ubxn1	0.124966073604891	-0.103586	0.359	0.417	1
Pilra	0.125224662885101	0.0957162440507624	0.206	0.13	1
Sec11c	0.125585133441685	0.0249701784494535	0.141	0.118	1
Cox6c	0.125782607776221	-0.0561635	0.441	0.461	1
Lsm7	0.126053822363925	-0.143178	0.232	0.278	1
Nop10	0.126864516858691	0.0105929397843667	0.336	0.335	1
Brd4	0.126881567648797	0.0560395604447066	0.203	0.18	1
Prdx4	0.127166012541612	0.0187417028965846	0.295	0.29	1
Kdelr2	0.127297023559902	-0.0962063	0.229	0.264	1
Cops2	0.127479474575747	0.0435417429979653	0.132	0.112	1
Arih1	0.127742104343969	0.0717446782694151	0.13	0.106	1
Lamtor1	0.12793649218494	0.0304484368018962	0.195	0.177	1
Pten	0.127976542295736	-0.0749585	0.408	0.446	1
Setd2	0.128521036314613	0.049256899133609	0.11	0.091	1
Hnrnpa1	0.128561228219124	0.0458065192786722	0.317	0.303	1
Cdkn1b	0.128595686026023	0.0341799219895513	0.173	0.152	1
Gnb4	0.128802584143563	0.0404584407596579	0.382	0.37	1
Ddx39	0.128865854263231	-0.087359	0.085	0.109	1
Plce1	0.129090371138159	0.0852294652688934	0.213	0.193	1
Cr1l	0.129257516212292	-0.0674747	0.149	0.173	1
Kmt2a	0.12930942314105	0.0382846583067083	0.214	0.192	1
Htra2	0.129950939247534	-0.0163816	0.102	0.092	1
Iqsec1	0.130205916705896	0.0739755155350266	0.115	0.09	1
Glyr1	0.130455473932926	0.0534483235266128	0.119	0.097	1
Ap3d1	0.130984830604531	0.124603491716004	0.114	0.079	1
Ppfibp1	0.13110722606852	0.0307698660792937	0.148	0.129	1
Larp4	0.131177206189527	0.0787012304377961	0.135	0.104	1
Trib1	0.131241380077629	0.0230424676878472	0.141	0.126	1
Psma3	0.131632782990892	-0.0829539	0.397	0.44	1
Atp6v1a	0.131691278739118	0.0254109016487623	0.114	0.097	1
Tyms	0.132036814208651	0.0742748817625807	0.155	0.092	1
Diaph2	0.132488823831354	0.0735988736524045	0.147	0.123	1
Ebna1bp2	0.132647604030447	-0.151791	0.183	0.227	1
Zfas1	0.13293613714253	0.069678047124988	0.131	0.111	1
Plekha2	0.132942030629587	0.0372006185640494	0.1	0.082	1
Col8a1	0.133183837801246	0.13685914902344	0.157	0.101	1
Ccdc82	0.133331448188421	0.0571562762677784	0.14	0.117	1
Degs1	0.133567888315785	-0.0014112	0.215	0.202	1
Cyth2	0.134320735449655	-0.0823801	0.143	0.174	1
Ctsa	0.134790694870552	-0.121448	0.219	0.255	1
Prr13	0.13494564272965	-0.101806	0.157	0.19	1
C1d	0.135088793475051	-0.0984574	0.204	0.238	1
Eif3l	0.135202204460868	-0.10682	0.11	0.145	1
Stard8	0.135536896572296	0.0658646026389428	0.137	0.111	1
Pafah1b2	0.135698494282275	0.058486479800448	0.147	0.125	1
Rest	0.136190185068076	0.0719826734804827	0.115	0.093	1
Commd2	0.136316326825167	0.010970241502338	0.146	0.13	1
Atf5	0.136370415128263	0.027594825440892	0.14	0.12	1
Ppfia1	0.136592952551828	0.0432728652634721	0.124	0.104	1
Plin3	0.136743473955466	0.0335238706128285	0.136	0.12	1
Tnfaip1	0.136906181052065	0.0449975710836222	0.163	0.141	1
Scp2	0.13704490127276	0.0315028772035685	0.318	0.318	1
Pgls	0.137195806813154	0.00917537466245048	0.351	0.346	1
Atp5g1	0.137479856587102	-0.0488184	0.406	0.444	1
Ltbp4	0.137534300548147	0.0455736560403451	0.258	0.234	1
Trabd2b	0.137576657447751	0.0204022450654225	0.172	0.159	1
Hmgn5	0.137612971310011	0.0969825678650084	0.111	0.06	1
Pan3	0.1379825828659	0.0923477757251862	0.118	0.092	1
Bicc1	0.138298265410118	0.0720598597111362	0.109	0.09	1
Nfkb1	0.138541476426973	0.0811499244818965	0.118	0.092	1
Mcm6	0.13902888700344	0.102259521714772	0.291	0.207	1
Stom	0.139138736145183	0.0411867457449692	0.149	0.13	1
Cir1	0.139909552251377	0.0730786652409539	0.156	0.132	1
Ccnb2	0.139952471468567	0.134471621018912	0.294	0.221	1
Armcx2	0.140314622251513	0.0455238744882105	0.113	0.098	1
Psmd13	0.140480592520431	-0.114219	0.217	0.25	1
Cacna1c	0.140726751897545	0.0578722401228938	0.121	0.106	1
Mtln	0.141028748741903	0.0165147247325199	0.188	0.175	1
Pdzd2	0.141084	0.0828307133206742	0.117	0.091	1
Ube2a	0.14118302061996	0.0303894761400656	0.204	0.181	1
Maged2	0.141485769866747	-0.13023	0.175	0.217	1
Anp32e	0.142334878723489	0.0513966695258992	0.119	0.097	1
Ehd4	0.142440514972233	0.0159533027531299	0.139	0.122	1
Cnnm2	0.142938434720684	0.0461403346018648	0.122	0.098	1
Dnajc2	0.142988300174877	0.0371293987716158	0.12	0.102	1
Usp47	0.143119260142462	0.0377785799971657	0.132	0.112	1
Acbd5	0.143281528715871	0.0360917639332781	0.111	0.093	1
Taf1	0.143731624199862	0.0339547723317651	0.119	0.1	1
Tpi1	0.14444649255888	0.0153629126714137	0.351	0.34	1
Sbno2	0.144628778611533	-0.13362	0.107	0.148	1
Cct3	0.144905687691551	-0.0977433	0.279	0.326	1
Gltp	0.145795791782811	0.0226330745719707	0.122	0.107	1
Adamts1	0.14586540830092	0.00954212678584439	0.236	0.225	1
Hnrnph2	0.145960380712286	0.0451164658640486	0.154	0.136	1
Tcaf1	0.146049064121898	0.0533266379675166	0.127	0.108	1
Klc1	0.14623289732054	0.0940897187644679	0.117	0.091	1
Ajuba	0.146442301808043	0.0174840241876489	0.152	0.136	1
Mob2	0.14684271102078	-0.145972	0.129	0.163	1
Ap1s2	0.147339615179328	0.0614893390549975	0.175	0.153	1
Alyref	0.147729114833895	-0.0859802	0.183	0.221	1
Eif4b	0.148728791136183	0.0777724704501003	0.152	0.127	1
Xiap	0.148908765690834	0.0828608761993439	0.16	0.134	1
Klf3	0.149140405640233	0.0844498168412919	0.119	0.094	1
Eln	0.149275656039575	0.0742329964349152	0.127	0.113	1
Taldo1	0.149282098917504	0.0117243273182673	0.301	0.295	1
Mcm5	0.149462584143279	0.0637823920553871	0.218	0.146	1
Zfp148	0.149966242943938	0.0368836720853688	0.151	0.134	1
Msl1	0.149998572691905	0.0588348896778921	0.111	0.089	1
Rnd3	0.150322164238363	0.0247014256989171	0.161	0.141	1
Ddx17	0.150685218277646	0.0312924162115431	0.229	0.209	1
Atf3	0.150931956662361	0.174785240530389	0.128	0.105	1
Cog7	0.150964445263848	-0.0644152	0.204	0.233	1
Snrpa1	0.151224544932753	-0.00594196	0.154	0.142	1
Tra2a	0.151556667429656	0.00558823968542627	0.202	0.192	1
Ufsp2	0.151856704985242	0.0253234265940103	0.126	0.112	1
Sub1	0.152085297457425	0.00879782067839179	0.341	0.332	1
Vamp3	0.152634987623525	0.0772445304983313	0.138	0.117	1
Kctd17	0.152752975064855	0.0371082166306588	0.22	0.203	1
Tbc1d15	0.15304824659276	0.0350297072219621	0.113	0.095	1
Samd4b	0.153127058935122	0.0753260703707473	0.121	0.099	1
Gas5	0.153409723883201	0.0434329477327385	0.415	0.428	1
Ano1	0.153515002581445	-0.0365995	0.308	0.326	1
Eci1	0.154484823200801	0.0628875624329313	0.161	0.137	1
Adnp	0.154564197233789	0.0684934728172107	0.139	0.117	1
Etv1	0.15499467864033	0.0454303003841161	0.144	0.132	1
Thbd	0.155359642856815	0.086404042783041	0.11	0.09	1
Ptma	0.155931621538584	0.054930076122773	0.465	0.442	1
Emp3	0.156144858136859	0.0554945174326372	0.454	0.42	1
Rab28	0.156231548282666	0.0290173139984633	0.132	0.115	1
Fau	0.156645498147125	0.0467063890999413	0.46	0.43	1
Mrpl53	0.156913002801876	0.0234808135709893	0.218	0.205	1
Phf3	0.156973239218938	0.038365875061464	0.175	0.164	1
Herc2	0.15716745336878	0.0481367839943949	0.128	0.107	1
Sf3b5	0.157543003240825	0.00465976793251474	0.298	0.287	1
Cenpb	0.157563141040627	0.000884792118746482	0.197	0.191	1
Pdzd11	0.157778066567674	-0.0929759	0.085	0.115	1
Gars	0.157865443591236	-0.114858	0.12	0.149	1
Nudcd3	0.157993214428267	-0.00352242	0.237	0.224	1
Slc12a2	0.157993214480432	0.0671946161838746	0.28	0.264	1
Ezh2	0.158606254928075	0.0858733695136063	0.153	0.089	1
Akr1b3	0.158646738541065	-0.120844	0.197	0.236	1
Rftn1	0.158666983202247	-0.106989	0.099	0.13	1
Commd7	0.15868722976667	0.0121394723437137	0.143	0.13	1
Stub1	0.158788492394724	-0.0936296	0.34	0.38	1
Gins2	0.158889803401461	0.0838133560567307	0.359	0.29	1
Strap	0.15898440497312	0.048090843921837	0.178	0.158	1
2310009B15Rik	0.158997922827724	0.0204066007204716	0.108	0.095	1
Tbx3	0.159106097763536	-0.137796	0.081	0.112	1
Rab31	0.159248161989656	0.0367969462911116	0.121	0.104	1
Ppp1r14b	0.159539354821029	0.0432367309751724	0.273	0.27	1
Sike1	0.159627468913288	0.0733697355373092	0.138	0.117	1
Meg3	0.160055006070245	-0.150768	0.37	0.387	1
Ergic3	0.160082180143214	-0.0979064	0.219	0.251	1
Stoml2	0.160116152875324	-0.117935	0.129	0.16	1
Cenpa	0.160394936197925	0.154618247769107	0.179	0.107	1
Fkbp4	0.160660460868531	-0.118943	0.174	0.207	1
Prmt1	0.160776306143242	-0.115554	0.253	0.286	1
Cdca8	0.161090086199488	0.131313564498438	0.261	0.19	1
Tomm40	0.162157655507334	-0.111932	0.117	0.149	1
Upf3a	0.162219408659353	0.022344625683905	0.132	0.119	1
Hmgn3	0.162507824318427	0.0222756631674402	0.299	0.288	1
Comt	0.162782865153559	-0.104118	0.254	0.29	1
Msrb1	0.162899863787387	-0.0198081	0.226	0.224	1
Lmnb1	0.162968716058206	0.121364804295791	0.233	0.157	1
Ankrd10	0.163458199198794	-0.0483498	0.112	0.124	1
Bag6	0.163596281780069	0.020488463159715	0.125	0.109	1
Kctd10	0.163858880469981	0.0223414219058029	0.149	0.133	1
Gpbp1	0.163934955214131	-0.0876931	0.158	0.187	1
Dctn3	0.164516767085759	-0.0146385	0.27	0.266	1
Eif1ad	0.164586133748648	0.0555371330221035	0.114	0.092	1
Mapk3	0.166131753718448	0.0727039176258528	0.199	0.177	1
1110008P14Rik	0.167105048860097	0.0255276953024373	0.143	0.129	1
Snw1	0.167266510111053	0.0395654748633305	0.201	0.185	1
Cggbp1	0.167329722402835	-0.00196804	0.222	0.212	1
Rnf10	0.168237739141907	0.00165140495318991	0.273	0.258	1
Csnk2a2	0.16847767623167	0.0295059311699594	0.141	0.124	1
Thap12	0.16855535784574	0.0643174260859809	0.122	0.102	1
Vat1	0.168633066658095	0.0167533595287757	0.229	0.216	1
Sat1	0.168958320922923	-0.0923469	0.228	0.261	1
Elf1	0.169503821103211	0.0754377239267004	0.102	0.081	1
Lyar	0.169816128056441	0.0388701018634228	0.123	0.104	1
Chmp4b	0.170100417896396	0.0122350378371074	0.312	0.307	1
Emd	0.170784167668284	-0.0978459	0.183	0.216	1
Clspn	0.170962564758967	0.13486818097753	0.287	0.214	1
Socs3	0.171591633679132	-0.0350823	0.17	0.163	1
Cfl2	0.17165606790236	0.0123306493233724	0.232	0.22	1
Pik3r1	0.17202870864717	0.0219977217295027	0.315	0.308	1
Spp1	0.172387587393128	-0.129259	0.184	0.22	1
Ndufab1	0.17251692092052	0.036997414677253	0.368	0.376	1
Hipk3	0.172588803818449	0.0746048845754935	0.115	0.089	1
Dennd6a	0.172689477956882	0.0929270064560057	0.108	0.081	1
Dpysl2	0.172926955352131	-0.00625441	0.323	0.313	1
Ik	0.173107024334921	0.00459181177822941	0.153	0.141	1
Snx4	0.173301656748366	0.0725350943773896	0.115	0.093	1
Pin1	0.173835931983843	0.00284456626192147	0.246	0.236	1
Ddx50	0.173915455919688	0.0371562663376923	0.194	0.174	1
Runx1	0.173995007406392	0.108358798791123	0.19	0.174	1
Fmc1	0.174016707899447	-0.115781	0.178	0.215	1
Fyn	0.174175906964989	0.0349862931174256	0.102	0.085	1
Rbck1	0.174371436442962	-0.0508918	0.099	0.12	1
Fkbp9	0.174407663511264	-0.00893329	0.201	0.197	1
Brd7	0.17458163187726	0.0331896753949046	0.143	0.123	1
Nck1	0.174617891545146	0.0464299723363266	0.126	0.106	1
Msl3	0.174813791418012	0.0393501751465164	0.156	0.135	1
2210016F16Rik	0.174980798147558	-0.0861253	0.13	0.161	1
Ccna2	0.175897818577634	0.163071849607629	0.307	0.24	1
Cetn3	0.175999930610379	0.0370656376717567	0.29	0.277	1
Usp19	0.176372283708591	0.00699767571290573	0.136	0.126	1
Fam89b	0.176715952448666	-0.0880013	0.156	0.184	1
Rab2a	0.177082105037605	0.0202010051517823	0.373	0.383	1
Kdm2a	0.17722872417222	0.0824356363597887	0.124	0.101	1
Phldb2	0.177250724676163	0.0783318999840758	0.139	0.111	1
Ppp1r18	0.177375433548581	-0.000390637	0.199	0.193	1
Rhog	0.177727905336298	0.0845653627721414	0.105	0.081	1
Ube2c	0.178169228217254	0.146799297220809	0.238	0.161	1
Mrpl34	0.17824286136593	0.000545807311963121	0.214	0.2	1
Cdc5l	0.178331250850105	0.051414169881683	0.156	0.138	1
Ube2n	0.178338618225971	-0.0665806	0.196	0.224	1
Metap2	0.179009988082751	0.037408860079272	0.345	0.339	1
Npepps	0.179512896530853	0.0741623804829862	0.122	0.098	1
Bdp1	0.179742512120959	0.00994456797521483	0.128	0.113	1
Mrps28	0.179779567192238	-0.0658002	0.154	0.184	1
Med29	0.179927844909072	-0.0936146	0.167	0.199	1
R3hdm4	0.180180124976447	-0.0906663	0.127	0.154	1
Ep400	0.180953437216278	0.0290401128823873	0.124	0.109	1
Snx9	0.181176965261113	0.0757705959161944	0.124	0.102	1
Eif2s1	0.181311180468453	-0.125603	0.164	0.2	1
Syne1	0.181497712829295	0.0522909430020183	0.164	0.142	1
Mff	0.181512641627301	0.0258563539516615	0.198	0.184	1
Bcam	0.18170679827452	0.0108485000829547	0.236	0.221	1
Tgfbr3	0.181766569699693	0.0857108915100741	0.102	0.076	1
Bub3	0.18190858559097	-0.102739	0.198	0.228	1
Ube2m	0.182260241165508	-0.00446309	0.322	0.32	1
Emc2	0.182469977610858	-0.0802794	0.138	0.161	1
Eid1	0.183062699076314	0.0231953838298377	0.384	0.383	1
Smarcd3	0.18308523529162	-0.136904	0.096	0.129	1
Serf1	0.183325752573663	0.0140138367377505	0.139	0.123	1
Golga3	0.183453622392994	0.0477355920409185	0.11	0.089	1
Arhgef2	0.183641786587429	0.0895234463268674	0.112	0.088	1
Baz2b	0.184124137754057	0.026605012276374	0.129	0.116	1
Sirt2	0.18413168181864	-0.0606112	0.15	0.175	1
Acat1	0.184222229986944	-0.105862	0.167	0.2	1
Fnbp1	0.184584751338658	0.0635257879276653	0.102	0.079	1
Adam9	0.184592309479563	0.0587275265129635	0.113	0.091	1
Hist1h1b	0.184599867794436	0.146846828818451	0.341	0.274	1
Atxn1	0.184751083353267	0.0607171067506487	0.103	0.084	1
Ntmt1	0.185667892385144	-0.107178	0.072	0.101	1
Usp7	0.185834945806597	0.0676523727492179	0.113	0.092	1
Chchd2	0.187381639427567	0.0355568978535816	0.464	0.439	1
Atp6ap1	0.187710480004828	-0.106591	0.136	0.172	1
Srp9	0.187894204296519	0.0094686874866409	0.294	0.292	1
Armc1	0.187932496722386	0.0077162407081584	0.156	0.142	1
Tbrg1	0.187940156208793	0.0107100639304206	0.331	0.333	1
Fam204a	0.188208373460828	0.0076970277151916	0.155	0.144	1
Mark2	0.188354095447672	0.0482100968925075	0.108	0.089	1
Kitl	0.188354095613963	-0.113551	0.259	0.303	1
Ubr5	0.188438498952329	0.0133630498342195	0.19	0.175	1
Srp19	0.188653469951058	-0.0100147	0.276	0.275	1
Etf1	0.188691876467901	0.0514639045709306	0.132	0.115	1
Ankrd44	0.189222477621317	-0.175044	0.073	0.123	1
Dpm1	0.18997025408498	0.0403300901412466	0.218	0.199	1
Itpkb	0.190441618799037	0.0439583262119217	0.164	0.146	1
Dock6	0.190851863971514	0.087720579911384	0.115	0.094	1
Ap2b1	0.190960339138607	0.0513297514885666	0.169	0.145	1
Tvp23b	0.191022345263324	-0.0950949	0.129	0.155	1
Rnps1	0.191022345374667	0.0287644017873147	0.199	0.18	1
Sptlc2	0.191255000302802	-0.00677946	0.103	0.092	1
Fkbp7	0.191386930684765	0.0136904993172483	0.129	0.121	1
Ndufb4	0.191596604978104	-0.0640168	0.34	0.377	1
Ak3	0.191689847723713	0.0482162313606775	0.193	0.182	1
2610507B11Rik	0.191736481555477	0.0335765656667997	0.102	0.086	1
Hmmr	0.192024241540889	0.157280435146577	0.288	0.218	1
Luc7l2	0.192335691081995	-0.00368367	0.349	0.346	1
Tma7	0.192359064665621	0.0480031466780064	0.405	0.411	1
Pkd1	0.192912850275604	0.0428138240763001	0.196	0.178	1
Cdc20	0.192944084016509	0.105206926159892	0.277	0.202	1
Glrx2	0.193914182580294	0.0237735860273146	0.197	0.187	1
Sdc4	0.194110199861507	-0.117618	0.089	0.115	1
Rbis	0.19427496684268	-0.00921355	0.221	0.213	1
Dusp3	0.195123961016742	0.0235085757559016	0.174	0.157	1
Cdc42bpa	0.19583353245543	0.0468152898283051	0.228	0.212	1
Hnrnph3	0.1959203870047	-0.0837193	0.119	0.144	1
Abcg2	0.196370905464022	0.0232266177451969	0.121	0.111	1
Ccni	0.196521246837164	0.0355328469690736	0.158	0.14	1
Rasl12	0.196877654692188	-0.149958	0.185	0.228	1
Acvrl1	0.196885580181489	0.0378510366231781	0.101	0.086	1
Tars	0.197028279951039	0.0576281780259064	0.11	0.087	1
Tcf15	0.197750865870113	0.0202106618886541	0.156	0.146	1
Naxe	0.198029298988321	-0.118334	0.095	0.128	1
Ptbp1	0.198140752674609	0.0233448671745814	0.19	0.174	1
Emc7	0.198970130355162	-0.0660817	0.286	0.32	1
Eif1b	0.199161884917357	-0.0588809	0.395	0.457	1
Thoc2	0.199689906160704	0.0291666891031307	0.182	0.164	1
Dctn4	0.199721940632861	-0.0592614	0.239	0.269	1
Hbp1	0.200275120105528	0.0452726334725902	0.159	0.139	1
Chn1	0.200347356259132	0.0197540189615444	0.125	0.109	1
Rabep1	0.200636491641023	0.0522215586532627	0.112	0.093	1
2210016L21Rik	0.200805294342286	-0.0188831	0.154	0.148	1
Tmed2	0.201094911890357	-0.0765291	0.326	0.369	1
Sav1	0.201231781222276	0.0235159906495626	0.115	0.1	1
Xrn2	0.201231781448401	-0.0106943	0.221	0.212	1
Cwf19l2	0.201457361753229	0.00692650656603255	0.147	0.139	1
Kdm5a	0.201666994310356	0.0552141772160618	0.118	0.103	1
Tmed7	0.201884857912441	0.0400275408805342	0.147	0.131	1
Bcl7c	0.202038272409857	-0.00417117	0.229	0.218	1
Cavin1	0.202248345717338	0.0573422325220495	0.381	0.387	1
Sdhc	0.202361527793735	0.0212446031978836	0.209	0.197	1
Racgap1	0.202401961018366	0.114024896693147	0.168	0.099	1
Pbx1	0.203244310658791	0.0670553220739422	0.186	0.166	1
Skap2	0.203577091496328	0.029804625523136	0.113	0.095	1
Ppm1a	0.204227561540225	0.00830235927868472	0.172	0.161	1
Gbp2	0.204643024614434	0.0846670711961842	0.107	0.081	1
R3hdm1	0.205230606800687	-0.00416042	0.164	0.157	1
Selenow	0.206171648556286	-0.0649307	0.428	0.446	1
Tmf1	0.206614608072556	0.0471533836293313	0.127	0.108	1
Ddx41	0.206770628681655	0.00960359329983496	0.134	0.12	1
Cox6b1	0.206860995645573	-0.038922	0.428	0.453	1
Ap3b1	0.207008930088109	0.0483305991194181	0.102	0.083	1
Ephx3	0.207050036618241	-0.135188	0.089	0.118	1
Hadhb	0.20835205754847	-0.0732928	0.184	0.211	1
Ppp3cb	0.208542086221036	0.00525261729179242	0.154	0.14	1
4833422C13Rik	0.20875705216245	-0.0937351	0.175	0.205	1
Dctn6	0.211415947973627	-0.0744296	0.196	0.228	1
Cops6	0.211733311223423	-0.0995785	0.225	0.256	1
Evi5	0.211741667298398	0.0361296504300645	0.145	0.129	1
2510009E07Rik	0.212076114831616	0.055094501524185	0.101	0.081	1
Hmgn2	0.212159786522984	0.0335003993910171	0.135	0.098	1
Chd2	0.212168154986508	0.0353555066394843	0.127	0.115	1
Atp5f1	0.212218370947882	0.010924372068121	0.425	0.427	1
Appl1	0.21246957857766	0.024341360546602	0.179	0.164	1
Trp53i11	0.212913903582354	-0.129808	0.113	0.149	1
Brwd1	0.21361949063707	0.0715472687488742	0.103	0.08	1
Bzw1	0.213712013728119	-0.0121902	0.254	0.25	1
Gsn	0.213871894665127	-0.0509732	0.409	0.433	1
Uba2	0.21455445916315	-0.11129	0.257	0.278	1
Aamdc	0.215094879163067	0.0276467108228394	0.129	0.115	1
Cox16	0.21509487933571	-0.00524218	0.194	0.187	1
Snu13	0.215382376208532	-0.0354549	0.326	0.326	1
Tk1	0.215424678145382	0.0783446104476796	0.359	0.294	1
Exosc1	0.215678617653279	-0.134611	0.088	0.125	1
Klhdc2	0.21585650346496	-0.00818363	0.18	0.171	1
Cops8	0.216000583688879	-0.0836323	0.121	0.147	1
Fstl3	0.216059930823972	-0.101983	0.098	0.123	1
Snrnp40	0.2164502191302	0.0692384384102846	0.103	0.08	1
Ntan1	0.216824013311862	-0.0167036	0.212	0.206	1
Apc	0.216977062477546	0.0474198947494584	0.117	0.1	1
Max	0.217232317531939	-0.105889	0.086	0.115	1
Naa38	0.217581515553618	-0.0781607	0.2	0.229	1
Smim12	0.217752002300501	-0.0859455	0.198	0.227	1
Ube3a	0.217828752918527	0.0359916309193996	0.246	0.232	1
Ptgr1	0.217862870096975	0.111194227739527	0.139	0.073	1
Atp5h	0.21798231226192	-0.0427532	0.446	0.46	1
Tnks1bp1	0.218332375767462	0.0109736148969619	0.167	0.155	1
Timm23	0.218349462386032	0.00314541261570182	0.211	0.199	1
Hmgb3	0.218460548712329	0.0401329164582267	0.121	0.069	1
Mphosph10	0.218469095447071	0.0502097217789102	0.104	0.086	1
Slc43a3	0.21852038124727	0.0560419697918278	0.153	0.089	1
Gtf2a2	0.218674290718104	0.0274179747302959	0.262	0.254	1
Clpp	0.218751274446344	-0.109612	0.138	0.171	1
Mylk	0.218905300994808	0.0707125090335545	0.407	0.391	1
Ten1	0.218930979233258	0.0331467909743955	0.131	0.118	1
Jpt1	0.219016590372623	-0.0474667	0.215	0.245	1
Cux1	0.219119354789003	0.0406041077176361	0.149	0.133	1
Txndc9	0.220105940750291	-0.0791507	0.179	0.211	1
Tmem37	0.221190549669137	-0.133057	0.105	0.135	1
Ggh	0.221319924524779	-0.0906016	0.115	0.144	1
Stt3a	0.222365531944566	0.086573542753829	0.126	0.103	1
Lrpap1	0.222417472305376	-0.0870217	0.18	0.209	1
Kmt5b	0.222434787399049	0.0448064583918926	0.109	0.09	1
Stk39	0.223032757268167	0.0100024811606648	0.143	0.131	1
Copb1	0.223267058330894	-0.110935	0.185	0.221	1
Klf13	0.22330178462879	0.00396904786218087	0.212	0.208	1
Ndufs2	0.223449414431319	-0.0489306	0.299	0.33	1
Tpp2	0.223684028261085	0.0171243280586301	0.129	0.116	1
Chd6	0.224066739909356	0.0523001602886193	0.2	0.18	1
Pqbp1	0.224685283569067	-0.141292	0.082	0.114	1
Pfdn1	0.224702725106273	0.00711753527850825	0.279	0.275	1
1810026B05Rik	0.224816117748497	-0.101743	0.178	0.22	1
Trim59	0.226372840790135	0.112795013609092	0.104	0.047	1
Dnajc5	0.226767609282095	0.0367016626034559	0.1	0.083	1
Cnn3	0.226890526614201	-0.00381232	0.304	0.303	1
Ilf2	0.227004706174984	-0.104359	0.138	0.161	1
B4galt1	0.227875573021238	0.049425728825144	0.131	0.111	1
Diaph3	0.227928429058552	0.125225559465267	0.38	0.323	1
Tmbim6	0.228017	-0.0762633	0.327	0.366	1
Slfn5	0.228210476678357	0.0447023183973591	0.215	0.199	1
Plod3	0.228554557701867	0.0220477037846244	0.161	0.15	1
Ahsa2	0.228784150247049	-0.0800092	0.084	0.104	1
Cmtm3	0.229580161674204	-0.0767072	0.124	0.151	1
Hnrnpu	0.229686445340347	0.0288301552088736	0.358	0.369	1
Arap2	0.229695303882493	0.0625921630754382	0.2	0.178	1
Pnp	0.230076451197335	-0.119788	0.145	0.174	1
Cox17	0.230245008470166	-0.0490729	0.334	0.382	1
Capg	0.23039589683175	-0.112096	0.241	0.281	1
Prrc1	0.230466927518276	0.0517913049181214	0.104	0.085	1
Ywhah	0.230742319041211	-0.106324	0.319	0.377	1
Tm2d2	0.230848984546286	-0.0946803	0.132	0.164	1
Arf5	0.231106904934294	-0.0518952	0.395	0.45	1
Ndufb8	0.231133598379467	-0.0692289	0.4	0.465	1
Gm11808	0.231284900152002	0.00332478631028578	0.174	0.163	1
Ctnna1	0.231409554991227	-0.0118699	0.321	0.325	1
Ppa2	0.231534	0.0184064208969592	0.1	0.088	1
Nktr	0.23169465934608	-0.0114843	0.303	0.3	1
Tmem100	0.232310263304798	-0.115059	0.11	0.141	1
Ercc1	0.232381712627272	-0.0888953	0.081	0.105	1
Use1	0.23248891608368	0.00882709226727993	0.162	0.151	1
1110004F10Rik	0.232569341893453	-0.0361329	0.325	0.323	1
Rnf14	0.232828625133974	0.0463400307512169	0.105	0.084	1
Uba5	0.232918080541168	0.0690633905397831	0.131	0.111	1
Drap1	0.23325823426675	-0.0879075	0.352	0.408	1
Mrvi1	0.233303017582297	-0.00337812	0.193	0.181	1
Actg2	0.233356765361857	0.073037647723715	0.315	0.241	1
Rbm28	0.233491173601649	0.0188546327355255	0.141	0.124	1
Arhgap42	0.233553916429717	0.0368510107390444	0.24	0.225	1
Dlc1	0.233607705416888	-0.00943055	0.408	0.408	1
Farp1	0.234559424609508	0.0390371392861374	0.106	0.087	1
Eif4a3	0.235856721408505	-0.0729883	0.188	0.213	1
Lgals3	0.235910885312856	-0.107448	0.182	0.212	1
Rabgap1	0.235956028376311	0.0273671071058551	0.115	0.104	1
Pdcd6ip	0.236145697384179	0.0496801896158142	0.156	0.137	1
Os9	0.23721346105627	0.0120647584682026	0.128	0.117	1
Pgp	0.237939306111317	0.00382931564568331	0.21	0.207	1
Rab5if	0.238184632791257	-0.00533098	0.296	0.3	1
Capn2	0.238967232432647	0.035629109668181	0.135	0.117	1
Tnrc6a	0.239058350215486	0.0179553623728964	0.253	0.234	1
Akap11	0.239195072574775	-0.0273538	0.108	0.108	1
Mplkip	0.239231541065955	-0.000434373	0.122	0.114	1
Phyh	0.239696859859483	-0.126463	0.082	0.118	1
Serf2	0.239788173922331	0.0476493304564828	0.445	0.434	1
Hk1	0.239797306170142	0.055482019486392	0.111	0.092	1
Pnrc1	0.239961737290786	-0.0155944	0.396	0.416	1
Ubr1	0.240235965170364	-0.0164424	0.193	0.191	1
Ap3s1	0.240620255176594	0.00743915341149103	0.135	0.12	1
Klf6	0.240693502613787	-0.0326867	0.299	0.344	1
Tmem109	0.241261701107292	-0.0867772	0.188	0.222	1
Med25	0.241270872916107	-0.0916789	0.082	0.105	1
Ift43	0.241335085639919	-0.0676947	0.323	0.364	1
Rbm7	0.242143353877723	-0.0381057	0.151	0.171	1
Ube2d2a	0.242170942246409	-0.102677	0.266	0.308	1
Brix1	0.242446944951766	-0.0933395	0.081	0.105	1
Mcam	0.242667906772076	0.0182783915799366	0.375	0.402	1
Ndufb9	0.242677116576721	-0.0511092	0.425	0.466	1
S1pr3	0.242769228081903	0.0788548452210887	0.169	0.146	1
Fam3c	0.243110254303256	0.0247945483643791	0.109	0.098	1
Prelp	0.244403671918094	0.0981373842809592	0.169	0.149	1
Ddx54	0.244440697557427	-0.0550941	0.112	0.13	1
Mrpl58	0.244820437352508	0.000500910483611864	0.234	0.231	1
Atp11a	0.24523770152771	0.0689587703498467	0.124	0.104	1
Hsp90ab1	0.245256258344589	0.0500106162308905	0.447	0.406	1
Mef2d	0.245785536336739	0.0773316837831096	0.12	0.102	1
Trim47	0.245813415201485	-0.00245858	0.117	0.105	1
Wbp11	0.246166740343026	0.0234371376785743	0.146	0.135	1
Rhoa	0.246939714208043	-0.042271	0.425	0.443	1
Hspb11	0.247210189396219	0.0250029537707803	0.116	0.103	1
Snx17	0.247443524434287	0.00724625681545806	0.176	0.165	1
Sox5	0.247527562762313	0.0909218869533423	0.109	0.082	1
Kank2	0.247639645064599	0.0522082052081819	0.151	0.132	1
Eny2	0.247807834826359	-0.0705604	0.27	0.309	1
Krtcap2	0.24804156466976	0.0258883021625498	0.388	0.401	1
Fam174a	0.248331603460378	-0.0252749	0.18	0.18	1
Cdkn3	0.248593777821102	0.129399575214681	0.212	0.141	1
Bex3	0.248912392977317	0.0100612989198852	0.214	0.206	1
Hipk1	0.249259445350604	0.00252987720276085	0.175	0.163	1
Phax	0.249315755969826	-0.0761205	0.157	0.183	1
Csn3	0.24933452833016	0.0421212008078177	0.33	0.31	1
Stag2	0.249550479314825	-0.00328675	0.185	0.177	1
Tomm20	0.24967259661189	-0.00559161	0.357	0.359	1
Fam162a	0.249681992084409	0.0148724516262669	0.385	0.384	1
Hacd2	0.250321455286789	-0.107775	0.084	0.108	1
Ndufv2	0.250453251713685	-0.109941	0.306	0.344	1
Nap1l4	0.250556839562714	-0.072951	0.163	0.188	1
[truncated: 2,206 more rows]
