# Supplementary material for: Single-cell RNA sequencing reveals the effects of mental stress on mouse mammary tumors and the tumor microenvironment
Source: Cell Death Discov. 2025 Jul 16;11:328. doi: 10.1038/s41420-025-02619-1 (PMC12267534; doi:10.1038/s41420-025-02619-1)
Supplement: Supplementary file 17 — Supplementary Table5. DEGs in T cells (MS vs NC) [file 41420_2025_2619_MOESM17_ESM.xlsx]

## Sheet: Table5. DEGs in T cells (MS vs 
Table5. DEGs in T cells (MS vs NC)
	p_val	avg_diff	MS	NC	p_val_adj
Mucl2	8.74590978822718e-137	-0.821065	0.006	0.181	1.18559553089208e-132
Tyrobp	2.14075237337345e-116	0.957746388106755	0.217	0.082	2.90200391734505e-112
Fcer1g	1.20498648558062e-115	1.2996768034559	0.277	0.123	1.63347967985308e-111
Xcl1	9.20132629188406e-112	1.64899478729119	0.304	0.137	1.2473317921278e-107
S100a6	2.16928373968398e-107	1.53088801834696	0.504	0.267	2.9406810375156e-103
Lgals3	4.06086985025521e-107	0.842789225041644	0.442	0.22	5.50491516900596e-103
Trgv2	2.72320611991794e-100	0.538796596128198	0.204	0.08	3.69157821616076e-96
Klra5	4.06648128622428e-100	0.698556410452013	0.157	0.059	5.51252203160563e-96
Tcrg-C4	6.95981151942242e-95	0.460604056879266	0.158	0.063	9.43472049572903e-91
Fgl2	1.08650740483754e-93	0.582006821013024	0.292	0.145	1.47286943799777e-89
Tcrg-C2	1.45962272744683e-88	0.58888876810231	0.229	0.107	1.97866456932692e-84
Trdc	5.13213888170688e-87	0.584182961611806	0.184	0.086	6.95712746804185e-83
Car2	4.85344553757746e-86	0.385080973451012	0.153	0.077	6.57933077074e-82
Sema6d	2.29960877524531e-79	0.356217812429316	0.101	0.046	3.11734965572255e-75
Itga1	2.45392851551568e-79	0.335664264616163	0.123	0.056	3.32654549563305e-75
Gzmb	2.65339454668039e-79	0.704572032541594	0.195	0.108	3.59694164747993e-75
Chn2	2.45505418767164e-78	0.292660143980113	0.109	0.055	3.32807145680768e-74
Tcrg-C1	1.69073851391334e-75	0.444840658796235	0.146	0.074	2.29196512946093e-71
Lat2	1.70706106139575e-75	0.251250604240314	0.102	0.057	2.31409197482808e-71
S100a1	2.1845847580572e-75	0.275082503081796	0.106	0.06	2.96142309802234e-71
Cd160	1.33534368372972e-74	0.417748965484926	0.193	0.124	1.810191897664e-70
Epcam	4.40582087602022e-74	0.307518625093421	0.139	0.07	5.97253077953301e-70
Top2a	7.76059391404784e-74	0.51477482978425	0.517	0.298	1.05202611098833e-69
Tnni1	7.95048996104996e-73	0.179777213088079	0.241	0.091	1.07776841911993e-68
Pclaf	1.58310914708406e-72	0.478851466606553	0.607	0.378	2.14606275978715e-68
Cd244a	1.67262068559826e-71	0.30148376142855	0.114	0.068	2.267404601397e-67
Spp1	1.86631620220365e-71	0.660240384257931	0.295	0.183	2.52997824370727e-67
Knl1	2.8924538778911e-71	0.206516542938494	0.49	0.278	3.92101047686918e-67
Cdh1	3.3908751472016e-71	0.290507680151358	0.118	0.064	4.59667034954649e-67
Cenpf	3.99682139690243e-71	0.274576033729586	0.518	0.304	5.41809108564094e-67
Sgo1	4.46779651971969e-71	0.196891763570857	0.548	0.333	6.05654496213201e-67
Hist1h1b	6.81876268921515e-71	0.3661960844528	0.577	0.357	9.24351470150006e-67
Ly6g5b	1.79910826619076e-70	0.310595018833906	0.153	0.088	2.4388711656482e-66
Hmmr	2.21978455717079e-70	0.203556718280079	0.548	0.333	3.00913994570072e-66
Chaf1a	6.39943891355444e-70	0.162872942180863	0.309	0.136	8.6750793912144e-66
Tnfsf10	7.40933697645261e-70	0.269813859314348	0.157	0.103	1.00440972052792e-65
Birc5	7.88088083249257e-70	0.37255874622755	0.593	0.372	1.06833220565269e-65
Nedd4	1.15821959024912e-69	0.319733391644672	0.137	0.072	1.5700824765417e-65
Kif4	1.31228565376263e-69	0.142187820865215	0.481	0.27	1.77893443224062e-65
Nusap1	1.5255641962743e-69	0.256556247311241	0.576	0.357	2.06805482446944e-65
Ctla2b	2.13681274402469e-69	0.350076528664416	0.228	0.14	2.89666335579987e-65
Tsc22d3	2.59660498512403e-69	-0.489369	0.208	0.41	3.51995771783413e-65
Itgae	2.7960210828442e-69	0.383779195581166	0.23	0.152	3.7902861799036e-65
Pimreg	3.29161713031476e-69	0.13761191079589	0.47	0.263	4.46211618185469e-65
Aurkb	3.95564455446299e-69	0.167632003028571	0.522	0.309	5.36227175803003e-65
Kif11	4.45539237625401e-69	0.210196260046692	0.477	0.27	6.03972990524993e-65
Hist1h3c	7.99748548539167e-69	0.223374359865172	0.597	0.386	1.08413913239969e-64
Tnfrsf9	1.12074831723928e-68	0.27766406430977	0.139	0.084	1.51928641884956e-64
Tmsb10	1.17690485545974e-68	-0.612965	0.297	0.525	1.59541222206122e-64
Chadl	1.21471155702909e-68	-0.0131204	0.032	0.102	1.64666298670864e-64
Ccne2	1.22690033369068e-68	0.157759144807546	0.41	0.215	1.66318609235108e-64
Hhipl2	1.4985902011703e-68	-0.00856626	0.033	0.103	2.03148887670645e-64
Cdc45	2.35347361411133e-68	0.116051893478149	0.491	0.285	3.19036883128932e-64
Mpzl2	2.42638580591992e-68	-0.0100384	0.036	0.116	3.28920859850504e-64
Esco2	2.43748984997075e-68	0.169917177120995	0.541	0.331	3.30426124062035e-64
Neil3	2.52397148729637e-68	0.110710851065875	0.547	0.335	3.42149574817896e-64
Mki67	2.59567667019407e-68	0.334719264589002	0.51	0.297	3.51869929411509e-64
Nek2	2.93182398242754e-68	0.103920387868859	0.47	0.265	3.97438059057878e-64
Rad54l	3.26295434477508e-68	0.0946163372539597	0.453	0.255	4.4232609097771e-64
Ncapg2	4.35321121036375e-68	0.151471250528317	0.461	0.263	5.9012131167691e-64
Anln	4.95581789394803e-68	0.130012898282498	0.445	0.25	6.71810673703595e-64
Acot7	4.95684440520919e-68	0.238732332369905	0.144	0.09	6.71949827570157e-64
Ncapg	5.33820048215836e-68	0.155545976909387	0.534	0.327	7.23646457361387e-64
Prc1	5.39597369246007e-68	0.267344388828372	0.409	0.217	7.31478193749887e-64
Eldr	6.05153740029558e-68	0.0888159457129763	0.483	0.279	8.20346409984069e-64
Oip5	6.12967416149757e-68	0.0809994283161412	0.406	0.215	8.30938629332611e-64
Bard1	6.93689372766159e-68	0.101769204942092	0.32	0.145	9.40365313721805e-64
Fam83d	7.00610573897685e-68	0.0675706252947869	0.461	0.26	9.49747693975701e-64
Acoxl	7.03223732437652e-68	0.0510489696453706	0.355	0.171	9.53290091692481e-64
Ctnna1	7.376343450723e-68	0.247902469041307	0.105	0.059	9.99937118180009e-64
Batf3	7.78537064422178e-68	0.0543895762636125	0.448	0.251	1.0553848445307e-63
Ckap2	8.63848880181241e-68	0.140619821810226	0.429	0.24	1.17103354197369e-63
Mxd3	9.41983180219547e-68	0.127619059854841	0.576	0.368	1.27695239910562e-63
Pcbd1	9.98496930575591e-68	0.0718065901565914	0.23	0.087	1.35356243908827e-63
Ckm	1.15357681918373e-67	0.125288028033215	0.116	0.038	1.56378873608546e-63
Kif15	1.33155187931986e-67	0.177851020126516	0.51	0.303	1.80505172760601e-63
Asf1b	1.44374563160199e-67	0.157685062440759	0.522	0.312	1.95714157819966e-63
Cdca5	1.55121504488035e-67	0.0803864717267112	0.396	0.208	2.10282711483981e-63
Troap	1.96149491719441e-67	0.064549758951123	0.562	0.357	2.65900250974874e-63
Kif20a	2.15123021854204e-67	0.0928393234072889	0.414	0.225	2.91620768425559e-63
Ndn	2.80020831784495e-67	0.0199729679587138	0.039	0.119	3.79596239567062e-63
Hist1h2bl	2.83501427833502e-67	0.119155224913724	0.505	0.297	3.84314535571096e-63
Ccdc122	3.003230073953e-67	0.0455086773260876	0.397	0.208	4.07117868825068e-63
Shcbp1	3.30688766985492e-67	0.126239231491668	0.542	0.33	4.48281692525533e-63
Fgd1	3.53485388161326e-67	0.0539870210327268	0.35	0.168	4.79184792191493e-63
Jazf1	3.62917196109629e-67	0.0685255122879641	0.118	0.032	4.91970551046213e-63
Pkia	3.71528358583852e-67	0.0318968341720086	0.422	0.234	5.03643842896269e-63
Slc9a5	3.74906169607806e-67	0.0461971085148465	0.522	0.317	5.08222803520342e-63
Wdr62	3.75832691267127e-67	0.0823404810295013	0.455	0.258	5.09478796281717e-63
Hist1h2an	3.83169844094633e-67	0.106717957672113	0.518	0.308	5.19425040654684e-63
Arhgef28	4.1252939772638e-67	0.0112401305648121	0.036	0.104	5.59224851557881e-63
Hs3st1	4.15679927253047e-67	0.0306036383068021	0.034	0.1	5.63495709384231e-63
Espl1	4.7491183342789e-67	0.078581334397952	0.57	0.364	6.43790481394847e-63
Gm3336	5.08445410796294e-67	0.0446247852603755	0.38	0.194	6.89248598875457e-63
Prr11	5.28253153816423e-67	0.0950301707992247	0.545	0.334	7.16099975313543e-63
Cit	5.64842989101561e-67	0.118263618673619	0.432	0.244	7.65701156026077e-63
Bub1b	5.75145831426689e-67	0.128734915377299	0.418	0.226	7.7966768908202e-63
Gm2788	6.00988769309435e-67	0.0294152710218926	0.619	0.403	8.1470037567587e-63
H1fx	6.02224290718707e-67	0.0450430276965919	0.242	0.091	8.16375248498279e-63
Arhgap11a	6.02719212652095e-67	0.132975070081788	0.412	0.218	8.17046164671179e-63
Mybl2	6.28246841221413e-67	0.0701699013542521	0.479	0.276	8.51651417959748e-63
Nap1l3	6.74777717160505e-67	0.038838668118902	0.466	0.265	9.14728673382781e-63
Nuf2	6.83701725821247e-67	0.124971004326271	0.555	0.343	9.26826059523283e-63
Pbk	6.98168113113803e-67	0.118024226602817	0.512	0.304	9.46436694137071e-63
Tpx2	7.07981454099231e-67	0.197266560448586	0.57	0.358	9.59739659176918e-63
Cenpi	7.18227037506647e-67	0.0903007700294479	0.504	0.298	9.73628572044011e-63
Map9	7.566604978903e-67	0.0331123158774596	0.377	0.192	1.02572897094009e-62
Lpar1	7.91601757699458e-67	0.0552446299455039	0.145	0.042	1.07309534273739e-62
Nexn	8.6389734522659e-67	0.0329772973361131	0.462	0.261	1.17109924118917e-62
Cd59b	9.03402024152222e-67	0.0272530011043717	0.442	0.249	1.22465178394075e-62
Anks6	9.03772663771599e-67	0.0261179538246425	0.404	0.215	1.22515422300878e-62
Tmtc2	9.14212331631993e-67	0.0398088874238202	0.306	0.131	1.23930623676033e-62
E2f8	1.00381928392662e-66	0.103101198732341	0.596	0.39	1.36077742129093e-62
Slc5a8	1.02209391292132e-66	0.0328990342044189	0.365	0.18	1.38555050835614e-62
Zfp105	1.04669076095641e-66	0.0364279641013806	0.224	0.083	1.41889399555251e-62
Gm14703	1.20420089589398e-66	0.0266010506952674	0.138	0.039	1.63241473447388e-62
Cenpn	1.20518825064903e-66	0.0697174004620201	0.371	0.183	1.63375319257982e-62
Pask	1.21510628410073e-66	0.0326766838573052	0.509	0.304	1.64719807872695e-62
Ccna2	1.22410204611648e-66	0.179986070825612	0.577	0.367	1.65939273371551e-62
Dyrk4	1.24586151153918e-66	0.0354223925953455	0.245	0.095	1.68888986504252e-62
Aurka	1.26904595124098e-66	0.0953595047257402	0.493	0.288	1.72031869150227e-62
Fancd2	1.27896358072307e-66	0.0537255627360211	0.539	0.33	1.73376303002819e-62
Mcc	1.36672342778557e-66	0.0212632619796512	0.035	0.103	1.85273027870611e-62
Gm20721	1.40044180895528e-66	0.0666250060354789	0.116	0.031	1.89843891621978e-62
Map1a	1.41398642194678e-66	0.0447082968086384	0.22	0.082	1.91679999359105e-62
Hspe1-rs1	1.53970787108294e-66	0.076284574979029	0.114	0.034	2.08722799004003e-62
Tcap	1.54729179504209e-66	0.0516437118297268	0.109	0.029	2.09750875735906e-62
Zfp619	1.55554974467109e-66	0.0342325263047882	0.25	0.1	2.10870323387613e-62
Radx	1.66425898115505e-66	0.0329488700901297	0.307	0.133	2.25606947485378e-62
Fam217a	1.69450554530239e-66	0.043126036903451	0.195	0.069	2.29707171721193e-62
Lekr1	1.69624046894389e-66	0.0580767382205743	0.104	0.029	2.29942357970034e-62
PyMT	1.72459392025845e-66	0.0371920429872713	0.615	0.4	2.33785951830235e-62
Dnm3	1.73308530491713e-66	0.0434758057526732	0.243	0.092	2.34937043934566e-62
Dll1	1.77908142169777e-66	0.0290486599903766	0.328	0.151	2.4117227752535e-62
Gm50241	1.92528579093387e-66	0.0222604132739651	0.26	0.107	2.60991741818995e-62
Depdc1a	1.97151926161827e-66	0.0952779006466061	0.494	0.29	2.67259151104973e-62
Iqgap3	1.98853044097767e-66	0.0324014365838583	0.516	0.31	2.69565186578933e-62
Homer2	2.00158944815928e-66	0.0474227565477424	0.312	0.138	2.71335465592472e-62
Appbp2os	2.01061704665465e-66	0.05188217062873	0.398	0.21	2.72559246844505e-62
Dlk1	2.01390986711549e-66	0.0341030897793263	0.342	0.159	2.73005621586176e-62
Armcx1	2.13086406475725e-66	0.0395582748554399	0.283	0.12	2.88859932618493e-62
Sapcd2	2.1378479051467e-66	0.0911750673407841	0.472	0.269	2.89806662021686e-62
Gm14154	2.25090121825724e-66	0.0418825858296395	0.197	0.07	3.05132169146952e-62
C1qtnf3	2.3105873538363e-66	0.0243895247025671	0.039	0.112	3.13223221686049e-62
Nectin4	2.32290249431608e-66	0.0297239717680992	0.41	0.223	3.14892662129488e-62
Hist1h1a	2.37282070378855e-66	0.121509848781635	0.359	0.176	3.21659574605576e-62
Gm10184	2.50848857736757e-66	0.0433053736596272	0.225	0.084	3.40050711547948e-62
Zfp683	2.57919424651412e-66	0.032853769082755	0.185	0.062	3.49635572057454e-62
Itpka	2.76816118822185e-66	0.0193671041319119	0.418	0.234	3.75251930675354e-62
Nsl1	2.90846896281375e-66	0.0472978868544015	0.511	0.305	3.94272052599032e-62
Diaph3	2.93953080205894e-66	0.120071731365883	0.479	0.277	3.9848279552711e-62
Cdk6	2.99591060550906e-66	0.339285226401173	0.179	0.105	4.06125641682808e-62
9530082P21Rik	3.06711952580943e-66	0.0238275125308724	0.374	0.19	4.15778722918727e-62
Lama3	3.08597162960499e-66	0.029421751986779	0.358	0.173	4.18334314109252e-62
2610318N02Rik	3.15866885796805e-66	0.0870591988334924	0.312	0.139	4.28189150386149e-62
1700001L05Rik	3.19108969744801e-66	0.0327884426089095	0.386	0.2	4.32584119386053e-62
Rrm2	3.24696810755733e-66	0.262821277973784	0.58	0.366	4.40158996660472e-62
Mras	3.26892386230402e-66	0.0150241703193397	0.542	0.334	4.43135318773933e-62
Eppk1	3.61584707321194e-66	0.0449734649401588	0.109	0.029	4.90164229244611e-62
Polq	3.66489434822615e-66	0.0327088981184892	0.475	0.271	4.96813077845536e-62
Pycr1	3.75271079551672e-66	0.0214206717550199	0.432	0.245	5.08717475440246e-62
Hist1h4f	3.77422017952615e-66	0.0310077560115819	0.284	0.122	5.11633287536565e-62
Azin2	3.85362007618483e-66	0.0261215107211833	0.198	0.072	5.22396737527615e-62
Mamdc2	3.85834216221292e-66	0.0181566524185257	0.324	0.15	5.23036863509584e-62
Cdc25c	3.8614934229299e-66	0.0459082105767575	0.547	0.337	5.23464048412377e-62
Arl6	3.8678036417982e-66	0.0504976686033461	0.268	0.114	5.24319461682163e-62
BC028528	3.8979178134954e-66	0.0283860918580518	0.207	0.076	5.28401738797436e-62
Paqr3	4.13556577668963e-66	0.0314050814920762	0.313	0.139	5.60617296688047e-62
Rassf8	4.26235853511415e-66	0.015054201383943	0.28	0.119	5.77805323020074e-62
Tex22	4.47990885014491e-66	0.019669636376418	0.436	0.246	6.07296443725644e-62
Ppp1r3c	4.54990457958691e-66	0.0309318011849215	0.192	0.067	6.16785064808802e-62
Gm39302	4.58157031760190e-66	0.0181229020508049	0.488	0.285	6.21077672254113e-62
Cx3cl1	4.91657405492498e-66	0.02184523645545	0.112	0.03	6.6649077888563e-62
Ercc6l	4.91757686109406e-66	0.0591668173726954	0.163	0.054	6.6662671928991e-62
Rad54b	4.95078274443734e-66	0.0831712494348471	0.469	0.266	6.71128108835926e-62
Ttk	5.25665758285382e-66	0.0906871019256062	0.418	0.235	7.12592501931663e-62
Gm14418	5.29322426624346e-66	0.0209225180973958	0.41	0.225	7.17549481531964e-62
Cdkn3	5.44648323700831e-66	0.112118863925876	0.519	0.312	7.38325267608847e-62
Parpbp	5.54959621497639e-66	0.0325808785229217	0.554	0.347	7.52303262902199e-62
Suv39h2	5.62018047022412e-66	0.0814063798851242	0.44	0.25	7.61871664543581e-62
Kif14	5.83734672489199e-66	0.0619210464394685	0.545	0.337	7.91310722026358e-62
Rasal2	5.85641380688812e-66	0.0111176235123172	0.513	0.306	7.93895455661754e-62
Gas2l3	6.04313809262961e-66	0.0608595643820428	0.251	0.1	8.19207799836869e-62
9530077C05Rik	6.04806632448047e-66	0.0159663268809219	0.348	0.169	8.19875870946573e-62
2600006K01Rik	6.07524328469094e-66	0.0256829056609653	0.239	0.089	8.23559979672704e-62
Nt5dc2	6.19526507331237e-66	0.0580264514070134	0.471	0.269	8.39830133338225e-62
Cdca2	6.42016751472756e-66	0.124557867725517	0.163	0.053	8.70317908296468e-62
Lhx2	6.4661150156055e-66	0.0779226568267265	0.273	0.115	8.76546551515481e-62
Irak1bp1	6.59517527737698e-66	0.0441740913419804	0.194	0.07	8.94041960601224e-62
Fignl1	6.67764848754033e-66	0.10040280394059	0.38	0.193	9.05222028970967e-62
9130015A21Rik	6.68036980731686e-66	0.00931366638481417	0.279	0.118	9.05590931079874e-62
Hist1h2ad	6.82063538316715e-66	0.0572786919050862	0.532	0.326	9.24605332542139e-62
Sema7a	6.82758616880009e-66	0.0249928114463259	0.333	0.152	9.25547581042541e-62
Pik3r6	6.87643930321913e-66	0.0121832923068571	0.219	0.082	9.32170111944386e-62
Prox2os	6.90169929603826e-66	0.0152815020885023	0.546	0.338	9.35594356570946e-62
Gnasas1	6.90451166418475e-66	0.0146259020528697	0.394	0.206	9.35975601196884e-62
Etv4	7.01223222578054e-66	0.018510597609981	0.259	0.106	9.5057820052681e-62
Pdgfrl	7.45708660836861e-66	0.0317845113076097	0.141	0.04	1.01088266063045e-61
Gtse1	7.47228839817572e-66	0.0234147046192529	0.5	0.295	1.0129434152567e-61
Trpm1	7.4753324603698e-66	0.00736524228687347	0.539	0.331	1.01335606832773e-61
Gm47798	7.76390005947135e-66	0.0067270936843821	0.498	0.292	1.05247429206194e-61
Sgip1	7.79875771433478e-66	0.0126297943188873	0.562	0.36	1.05719959575522e-61
Mme	7.85293566975134e-66	0.0211328278639078	0.285	0.121	1.06454395939149e-61
Hcn2	8.01120348274617e-66	0.0303634096323884	0.103	0.028	1.08599874412107e-61
Serinc2	8.29332637692275e-66	0.016522865445028	0.135	0.038	1.12424332365565e-61
Cip2a	8.30853531308235e-66	0.0608460247640777	0.173	0.06	1.12630504704144e-61
Gria3	8.31361104600575e-66	0.00564663310148208	0.457	0.259	1.12699311339654e-61
Bub1	8.58884571242806e-66	0.104767596204322	0.56	0.35	1.16430392477675e-61
Unc13b	8.75119839623855e-66	0.0132058147330698	0.411	0.225	1.1863124545941e-61
Anxa2	8.85692284113928e-66	0.345743326423403	0.3	0.193	1.20064446034484e-61
Camk2a	9.15939540212746e-66	0.00636910741138643	0.486	0.283	1.2416476407124e-61
Lrp11	9.20424092631342e-66	0.0205893219529539	0.231	0.086	1.24772689997105e-61
Lrp12	9.32110728881774e-66	0.0285580565834762	0.313	0.14	1.26356930407213e-61
Fam72a	9.39728856232559e-66	0.0319530173448793	0.513	0.306	1.27389643750886e-61
Enpp2	9.60218329372001e-66	0.021259278853899	0.206	0.077	1.30167196729668e-61
E2f7	9.61782660995262e-66	0.034073392184565	0.509	0.304	1.30379257524518e-61
Gpr141	9.69642454261226e-66	0.00658688350182299	0.406	0.22	1.31444731099652e-61
Zfp583	9.82351497788908e-66	0.0213593710217201	0.155	0.047	1.33167569040264e-61
1700028K03Rik	9.94012402110261e-66	0.0380052128519651	0.197	0.071	1.34748321230067e-61
Tfap2b	9.9542904179846e-66	0.0135379759053083	0.397	0.21	1.34940360906199e-61
Gm31814	1.01238060515616e-65	0.00944560613152	0.531	0.324	1.37238314834969e-61
Pou3f1	1.01402961379044e-65	0.0140430790370775	0.521	0.318	1.37461854445432e-61
Ccdc18	1.0221069369766e-65	0.0557258610066833	0.105	0.031	1.38556816376548e-61
Eepd1	1.02439673806549e-65	0.00310306608869231	0.431	0.243	1.38867221812157e-61
D430020J02Rik	1.04971084556905e-65	0.0541598826215171	0.34	0.158	1.4229880222534e-61
4930578M07Rik	1.05356135839932e-65	0.0103181545052068	0.288	0.121	1.42820777744611e-61
Alpk3	1.06997487610661e-65	0.0159797869555453	0.192	0.069	1.45045794205012e-61
Pomgnt2	1.07084577024011e-65	0.0188705683266136	0.295	0.122	1.45163852613749e-61
AW046200	1.08443532159452e-65	0.0161327050339629	0.173	0.057	1.47006052195352e-61
Cenpk	1.10942132499293e-65	0.112301054594268	0.449	0.259	1.50393154816041e-61
Chek2	1.1189382852126e-65	0.0734420916097199	0.325	0.151	1.51683273943421e-61
Gm4316	1.14239100672426e-65	0.0140532915380759	0.44	0.249	1.54862524871541e-61
Kcp	1.1512529995595e-65	0.00262607823157991	0.513	0.307	1.56063856620286e-61
Arhgef33	1.15782669952663e-65	0.0205418389168881	0.38	0.197	1.5695498738783e-61
Sgms2	1.16018350435962e-65	0.0251428527780582	0.498	0.295	1.5727447585099e-61
Nphs2	1.1696586317332e-65	0.0277472167645978	0.141	0.04	1.58558924117752e-61
Mybl1	1.17777310023723e-65	0.0175428379400958	0.504	0.299	1.59658921468159e-61
Spag5	1.19854923464927e-65	0.0619184458023752	0.354	0.173	1.62475334249054e-61
Zfp536	1.21969060322228e-65	0.0180409958173168	0.162	0.053	1.65341258172813e-61
Hist1h2af	1.21969060322228e-65	0.0705776411114294	0.586	0.382	1.65341258172813e-61
Ulk4	1.24727443944097e-65	0.01699419526741	0.113	0.03	1.69080523010618e-61
Nkd1	1.26669466227527e-65	0.00878770980247938	0.242	0.095	1.71713128418036e-61
Vangl2	1.2749614814828e-65	0.00843525211233425	0.343	0.16	1.72833778429809e-61
4930558J18Rik	1.28067608833259e-65	0.0112602823426549	0.541	0.334	1.73608450534366e-61
Gm19325	1.28067608833259e-65	0.0203645249845784	0.3	0.129	1.73608450534366e-61
Cenph	1.30167250551876e-65	0.125096994575335	0.464	0.268	1.76454724848123e-61
Dna2	1.30538199144633e-65	0.057506142331429	0.393	0.208	1.76957582760464e-61
Gatm	1.31123248085205e-65	0.0465347009272806	0.149	0.045	1.77750675104304e-61
Il17rb	1.33272813530989e-65	0.0237520345139264	0.264	0.112	1.80664626022609e-61
Poglut3	1.34142441901995e-65	0.041926763231072	0.102	0.029	1.81843494242345e-61
Ephb3	1.34579372904704e-65	0.0281052683985435	0.242	0.092	1.82435797909616e-61
4732491K20Rik	1.35567662878002e-65	0.0205395311143096	0.493	0.29	1.8377552379742e-61
Pif1	1.36009221385255e-65	0.0156670216115775	0.507	0.302	1.84374100509851e-61
Clec2l	1.36396760692666e-65	0.0090629769725664	0.26	0.108	1.84899448794978e-61
E530011L22Rik	1.37119398583734e-65	0.0332130200509935	0.144	0.043	1.8587905672011e-61
Gm29264	1.4039024502969e-65	0.00663553452281945	0.475	0.273	1.90313016162248e-61
Gm32687	1.41536058969604e-65	0.0158522195372548	0.109	0.03	1.91866281539195e-61
Hist1h2ab	1.4292334448278e-65	0.0766698284522601	0.623	0.408	1.93746885780856e-61
Actr3b	1.45147646375137e-65	0.022497994083462	0.322	0.147	1.96762149426136e-61
Aldh3b1	1.45324711489326e-65	0.00700874253157049	0.439	0.248	1.9700217889493e-61
Amd2	1.472268529922e-65	0.0125898974089003	0.449	0.255	1.99580721916226e-61
Hist1h4k	1.50126687571052e-65	0.0471757176565671	0.486	0.284	2.03511737671318e-61
Tigd3	1.52586649236473e-65	0.0108662924016474	0.506	0.302	2.06846461704962e-61
Oscp1	1.53270153493042e-65	0.00564233515147992	0.507	0.302	2.07773020075168e-61
Ulbp1	1.55244388967201e-65	0.0669680149899884	0.377	0.191	2.10449293683938e-61
Glb1l	1.57243964407905e-65	0.0233763462927694	0.206	0.077	2.13159918151356e-61
Lancl3	1.58784662658566e-65	0.0321768367761913	0.178	0.06	2.15248488699952e-61
Gm26619	1.58849182597791e-65	0.00221098121952395	0.552	0.343	2.15335951929566e-61
Chrm3	1.64764379487218e-65	0.0147443613624096	0.257	0.104	2.23354592832873e-61
Map3k9	1.65502239641122e-65	0.0366034660760862	0.102	0.028	2.24354836057505e-61
Gm44040	1.67123571111657e-65	0.0174009077283223	0.305	0.132	2.26552712998962e-61
Gm46620	1.69516426924308e-65	0.0103600357268755	0.28	0.119	2.29796468338592e-61
BC049762	1.69861039394156e-65	0.00223236252718948	0.552	0.343	2.30263625002718e-61
Pnoc	1.74475898597185e-65	0.00412329477951482	0.384	0.202	2.36519528138345e-61
Napb	1.7747746888683e-65	0.00503059909856282	0.342	0.16	2.40588456822986e-61
Gm36839	1.7834447389233e-65	0.00413656590467168	0.404	0.216	2.41763768808442e-61
Gm19569	1.86946218339183e-65	0.0236192886130199	0.199	0.072	2.53424293580597e-61
Ska1	1.87022140770498e-65	0.107315627232561	0.485	0.282	2.53527214028487e-61
Wscd1	1.9194563890388e-65	0.0148541786464926	0.261	0.11	2.602015080981e-61
Poc1a	1.92961397140325e-65	0.0493276053079516	0.496	0.294	2.61578469963425e-61
Clgn	1.94771651232347e-65	0.0203439572650108	0.163	0.052	2.64032450410569e-61
Itgad	1.9675852008347e-65	0.0108778686669604	0.297	0.126	2.66725849825153e-61
Cntf	2.01201019027255e-65	0.00237831631975385	0.402	0.215	2.72748101393347e-61
Dleu7	2.04743755480515e-65	-0.000887666	0.556	0.349	2.77550634929386e-61
A030005L19Rik	2.05159715469828e-65	-0.000180176	0.447	0.254	2.78114510290898e-61
Atcayos	2.06496455376311e-65	0.0251162378073306	0.34	0.158	2.79926594908128e-61
Tnfrsf19	2.11243768970889e-65	0.00335120455073806	0.21	0.078	2.86362053216937e-61
Mapt	2.11758817096715e-65	0.000894859956389533	0.417	0.234	2.87060252456307e-61
Pou5f1	2.18392111238944e-65	0.0134222384115824	0.191	0.068	2.96052345995513e-61
3222401L13Rik	2.1990398738614e-65	0.00570923216504585	0.2	0.074	2.98101845300652e-61
9230116L04Rik	2.20171869781582e-65	0.00715097712362261	0.338	0.158	2.98464986675913e-61
Recql4	2.20708610624896e-65	0.0236669733995375	0.567	0.363	2.9919259256311e-61
Zfp941	2.21876026874406e-65	0.00584123776279438	0.467	0.267	3.00775142030944e-61
5830418P13Rik	2.22507182504369e-65	0.0111584580176449	0.572	0.368	3.01630736602923e-61
Rassf10	2.23502615542196e-65	0.0105934291995574	0.315	0.142	3.02980145629001e-61
Kif7	2.23956551060691e-65	0.00944894548392538	0.225	0.084	3.03595500617872e-61
Tcea3	2.24229353282223e-65	0.0125198540139926	0.262	0.111	3.03965311309382e-61
Slc29a2	2.24320360930036e-65	0.0217712110140401	0.129	0.037	3.04088681276756e-61
Pirb	2.31298819808152e-65	0.0242098412455132	0.238	0.089	3.13548680131931e-61
Fam81a	2.31345746771955e-65	0.00534200108951563	0.499	0.297	3.13612294324063e-61
Lrriq3	2.31439632778415e-65	0.00619469051074362	0.246	0.098	3.1373956619442e-61
Litaf	2.32192103598572e-65	0.186495477135971	0.131	0.09	3.14759615638224e-61
Ttc30a1	2.34083911798794e-65	0.0189889859701781	0.216	0.081	3.17324150834445e-61
Fzd2	2.34940238837328e-65	0.00883260106110644	0.436	0.246	3.18484987767881e-61
Hist2h2ac	2.35608429187267e-65	0.120657283334791	0.246	0.101	3.19390786606259e-61
Gm48357	2.37431644144609e-65	0.00545579058373769	0.453	0.256	3.21862336802432e-61
Hist1h3h	2.44766886187862e-65	0.00380593669608932	0.646	0.421	3.31805990916266e-61
Trnp1	2.49782081133386e-65	0.00458808012148873	0.408	0.224	3.38604589184418e-61
Rd3	2.49883422674374e-65	0.003302354539726	0.206	0.077	3.38741967777381e-61
AI429214	2.51102722062654e-65	0.0170453262567575	0.19	0.066	3.40394850028134e-61
Dmpk	2.51306514305739e-65	0.0032806224223951	0.203	0.076	3.4067111079286e-61
Gm15873	2.54280092317586e-65	0.00410146294502944	0.172	0.057	3.4470209314572e-61
A530041M06Rik	2.55417151488403e-65	0.00948960041240893	0.415	0.232	3.46243490557679e-61
Gm13203	2.57706493967637e-65	-0.000654526	0.488	0.288	3.49346923222529e-61
Btk	2.63733549458674e-65	-0.00316601	0.463	0.263	3.57517199646179e-61
Gm12802	2.63840531623747e-65	-0.00119392	0.552	0.346	3.57662224669152e-61
Kif18b	2.6577362312311e-65	0.0286378972756263	0.555	0.348	3.60282723505688e-61
Gm13285	2.69354357485177e-65	0.00229060076389618	0.4	0.213	3.65136767006906e-61
Dnd1	2.70010546616565e-65	0.00280043758243235	0.179	0.06	3.66026296993416e-61
Cyp2r1	2.71327708129757e-65	0.00215629137527511	0.517	0.314	3.67811841140699e-61
Hemgn	2.72430232903812e-65	0.0163491652086296	0.467	0.267	3.69306423724408e-61
Plk1	2.73537224566103e-65	0.0888400110760421	0.532	0.329	3.7080706162181e-61
Spc25	2.73759157695374e-65	0.11166272533276	0.564	0.354	3.71107914171849e-61
Gm20621	2.81983788652736e-65	0.00670131072941627	0.181	0.062	3.82257223897648e-61
Taco1os	2.83129463451579e-65	0.00226918016357025	0.461	0.261	3.8381030065496e-61
Gm20109	2.85087766865916e-65	0.00400946249528634	0.161	0.051	3.86464976763436e-61
4930524O07Rik	2.8647822034969e-65	0.0324978613103825	0.182	0.061	3.8834987550604e-61
Fam221b	2.89631503456574e-65	0.0153283132803185	0.354	0.172	3.92624466085732e-61
Tg	2.92938109484718e-65	-0.00295079	0.204	0.076	3.97106901217484e-61
Ckap2l	2.94605494728176e-65	0.112960075888067	0.529	0.322	3.99367208653515e-61
Xrcc3	2.96642897412944e-65	0.0022812473956759	0.566	0.364	4.02129111732987e-61
Slc46a1	3.01125914190735e-65	-0.00276217	0.216	0.081	4.0820628927696e-61
Bbs7	3.03085367641935e-65	-0.00619987	0.474	0.273	4.10862524375407e-61
Tmem147os	3.04316473461799e-65	-0.00105737	0.401	0.213	4.12531411424815e-61
a	3.06545036021428e-65	0.0181575235217217	0.174	0.058	4.15552450830648e-61
Gm28424	3.06545036021428e-65	-0.0036246	0.447	0.253	4.15552450830648e-61
Ppargc1a	3.12314422175068e-65	0.000168339731999315	0.147	0.044	4.23373430700522e-61
A930041C12Rik	3.18192015733664e-65	0.00433888870644072	0.401	0.213	4.31341096528555e-61
Ltbp1	3.32428435726148e-65	0.00909018923973062	0.387	0.205	4.50639987470366e-61
1700019J19Rik	3.35677304247984e-65	-0.000960904	0.152	0.048	4.55044153638567e-61
Zfp72	3.36017545135908e-65	0.0183788827969023	0.191	0.069	4.55505384186237e-61
Tpmt	3.38683223307429e-65	0.0210629735031448	0.235	0.09	4.59118977515551e-61
Ric3	3.48850914350995e-65	0.00569597863291619	0.463	0.263	4.72902299494210e-61
Golim4	3.51974400038128e-65	0.227370621055592	0.101	0.065	4.77136496691686e-61
Car5a	3.52545280677686e-65	0.00227879017980663	0.225	0.086	4.77910382486671e-61
Tas1r3	3.5311709508147e-65	0.00263208089462193	0.26	0.108	4.78685534092441e-61
Gm46519	3.57290487502329e-65	-0.00723773	0.241	0.093	4.84342984858157e-61
Bend4	3.60635340511148e-65	-0.0014136	0.279	0.12	4.88877267596913e-61
Fibcd1	3.60781471892395e-65	0.00408891183357566	0.27	0.114	4.8907536329733e-61
Zwilch	3.67047033434921e-65	0.0712252752064518	0.479	0.278	4.97568958524379e-61
1700020D05Rik	3.67418951592565e-65	0.00277408556184829	0.273	0.117	4.98073130778881e-61
Ankle1	3.68163920719949e-65	0.0435839659554655	0.556	0.35	4.99083010927963e-61
Gm46404	3.68313095087471e-65	0.0011473675963813	0.334	0.156	4.99285231700575e-61
Myl4	3.69508660604048e-65	0.0276267413180388	0.243	0.094	5.00905940314847e-61
Lrrc75a	3.74481387750778e-65	-0.00222771	0.344	0.166	5.07646969234955e-61
B4galnt2	3.77833534580251e-65	0.00562299906471978	0.277	0.118	5.12191139476988e-61
Nphp1	3.84472045092361e-65	0.0323257374384662	0.337	0.156	5.21190304327205e-61
Atp8b1	3.84627804256049e-65	-0.00483215	0.471	0.271	5.214014514495e-61
Clcn2	3.85563680747126e-65	-0.00472642	0.246	0.099	5.22670125620804e-61
Tmppe	3.8634531115769e-65	-0.00615353	0.534	0.326	5.23729703805364e-61
Orc1	3.8665840530406e-65	0.0280841405924936	0.41	0.223	5.24154134230184e-61
Tctn2	3.92337537898001e-65	0.00234330757572918	0.225	0.085	5.31852766374531e-61
Rab33a	3.95848963114398e-65	-0.0046863	0.514	0.312	5.36612854397878e-61
Dusp9	3.96330214236002e-65	0.00600092547057562	0.228	0.086	5.37265238418324e-61
Slco4a1	3.99310843908319e-65	0.0122493540415532	0.378	0.196	5.41305780002117e-61
Cntd1	4.00850103392691e-65	-0.00711174	0.513	0.308	5.43392400159132e-61
Scn8a	4.02966046500955e-65	5.34804386825511e-05	0.139	0.04	5.46260772636695e-61
Tk1	4.05503464422411e-65	0.145140461321733	0.534	0.326	5.4970049637102e-61
Slc27a3	4.07396340863692e-65	-0.00334058	0.187	0.065	5.5226647967482e-61
Chrne	4.1556084577421e-65	0.00114020461824766	0.17	0.057	5.63334282531518e-61
Gm33023	4.19789024226757e-65	-0.00319253	0.372	0.191	5.69066001241792e-61
Brip1	4.20810150151891e-65	0.0999817739960582	0.545	0.337	5.70450239545904e-61
Adcy9	4.2320241410093e-65	0.015881019455838	0.114	0.03	5.7369319255522e-61
Ly86	4.24747450161448e-65	0.0083134156888054	0.227	0.086	5.75787643438859e-61
Stmn1	4.28461165488737e-65	0.381223887112131	0.556	0.341	5.80821955936532e-61
Gm47424	4.30635154567667e-65	-0.00579125	0.432	0.245	5.8376901553193e-61
Efcab11	4.3625079908837e-65	0.0154669204617955	0.535	0.328	5.91381583244194e-61
Hoxd8	4.3784330725423e-65	0.00352759620132121	0.225	0.086	5.93540387313835e-61
Mettl5os	4.45532287425982e-65	0.00543544844448762	0.17	0.056	6.03963568834661e-61
Zfp870	4.54826401144066e-65	0.00605803284621104	0.236	0.089	6.16562669390896e-61
Gm42717	4.57133701983748e-65	0.0158472426394542	0.393	0.207	6.19690446409168e-61
Gm13421	4.57596555767229e-65	0.0180950954164206	0.165	0.055	6.20317890998056e-61
Spi1	4.58709319836089e-65	0.00133063366103398	0.374	0.194	6.21826353969802e-61
Ccdc74a	4.67330584508717e-65	-0.000374674	0.306	0.135	6.33513340360017e-61
Gm15473	4.84471949904201e-65	0.00298030867831224	0.181	0.063	6.56750175290135e-61
Poln	4.85256892372128e-65	0.0107423532652758	0.119	0.033	6.57814243299657e-61
Gm42743	4.87027650030431e-65	-0.000942608	0.343	0.162	6.60214682381252e-61
Ranbp17	4.87027650030431e-65	0.00224747143627878	0.223	0.085	6.60214682381252e-61
Spry4	4.93176362640829e-65	-0.00340039	0.36	0.178	6.68549877195908e-61
Sapcd1	5.02443109475864e-65	-0.0062435	0.207	0.078	6.81111879205482e-61
Art4	5.09816218196367e-65	-0.00543266	0.556	0.351	6.91106865386995e-61
Mmp23	5.12712570923579e-65	0.00156990815701888	0.148	0.045	6.95033161144004e-61
Icam5	5.13958879417788e-65	0.00270864476160634	0.268	0.112	6.96722656938754e-61
Spire1	5.16251625050969e-65	-0.0002811	0.339	0.158	6.99830702919093e-61
9030624G23Rik	5.26163274036682e-65	0.0263722190009191	0.139	0.041	7.13266934284126e-61
Gm13830	5.27015524485278e-65	-0.00674624	0.2	0.074	7.14422244992243e-61
Zfp455	5.27015524485278e-65	0.00156281769047653	0.292	0.124	7.14422244992243e-61
Kif22	5.27869150641275e-65	0.101800481270439	0.49	0.287	7.15579420609313e-61
Trp73	5.29794850890976e-65	-0.00798377	0.493	0.291	7.18189899867807e-61
Ticrr	5.31082543059279e-65	0.0447292020196346	0.488	0.286	7.19935495371159e-61
Pcdhga12	5.51668374889948e-65	-0.000156399	0.38	0.197	7.47841649000814e-61
Trav21-dv12	5.58178413644031e-65	0.000890160922385531	0.162	0.054	7.56666657535849e-61
Gm49708	5.584042580841e-65	0.00422533819103304	0.411	0.23	7.56972812258806e-61
4930500M09Rik	5.63623888808867e-65	-0.00237796	0.234	0.088	7.640485436693e-61
Gm26887	5.66595593585744e-65	0.00145520613285736	0.132	0.038	7.68076986664835e-61
Uchl4	5.66595593585744e-65	-0.00845188	0.514	0.311	7.68076986664835e-61
Gm35551	5.71197965567182e-65	-0.00948791	0.496	0.292	7.74315962122872e-61
Lrrk2	5.75837593179412e-65	-0.000613679	0.195	0.071	7.80605441314011e-61
Gm50203	5.86414531772436e-65	-0.00162708	0.404	0.217	7.94943539270714e-61
Mfsd2a	5.90938275461636e-65	0.00508673040420296	0.248	0.101	8.01075926215793e-61
E030037K01Rik	5.98999234484979e-65	-0.00670259	0.545	0.339	8.12003362267838e-61
4833419F23Rik	6.13091476332574e-65	-0.00652361	0.4	0.213	8.31106805316437e-61
Ica1	6.19571633179703e-65	0.0214765251313749	0.213	0.081	8.39891305938406e-61
Gm15265	6.2485540174017e-65	-0.00463483	0.251	0.102	8.47053982598974e-61
Ift122	6.3145946771862e-65	0.0113572360092608	0.38	0.197	8.56006454439362e-61
Mctp1	6.44225478041466e-65	0.0014411855116246	0.354	0.173	8.73312058033012e-61
Rad51	6.4618202592467e-65	0.105616788879189	0.514	0.309	8.75964354343483e-61
Gm36584	6.51428499783003e-65	0.00557606836790583	0.188	0.066	8.83076474305839e-61
Trav10	6.53803242012054e-65	-0.00859522	0.513	0.307	8.8629567487154e-61
Ica1l	6.65537867268125e-65	-0.00534722	0.564	0.362	9.02203132868671e-61
Mcm8	6.78853152233665e-65	0.0289837937238301	0.412	0.225	9.20253333167956e-61
Bbs10	6.82154304581967e-65	0.0236939624585098	0.114	0.032	9.24728375291315e-61
Slc12a8	6.87136053089668e-65	-0.00838318	0.476	0.276	9.31481633568354e-61
Arhgap8	6.91315194732795e-65	0.00536884457314348	0.259	0.11	9.37146877979777e-61
Tes3-ps	7.03720705423416e-65	0.0015409769866966	0.144	0.044	9.53963788271982e-61
Mlf1	7.07142362473194e-65	0.10039288495977	0.205	0.078	9.58602186568661e-61
Gm47204	7.08572941642472e-65	-0.00878564	0.464	0.266	9.60541479690535e-61
Gzmf	7.23330613936528e-65	0.0325640120201025	0.1	0.028	9.80546980252358e-61
Sez6l2	7.39290363886439e-65	-0.00910186	0.449	0.257	1.00218201728446e-60
Zfp14	7.62502512685366e-65	-0.000904408	0.2	0.075	1.03364840619628e-60
Neurl1b	7.63273218861608e-65	0.01607279045384	0.539	0.33	1.0346931754888e-60
Cnih2	7.74770770359989e-65	0.0136734138381863	0.371	0.191	1.0502792563e-60
Pkd1l2	7.88668404278443e-65	-0.00728206	0.345	0.168	1.06911888883986e-60
Ccnb2	7.9410423675761e-65	0.141126441199195	0.519	0.313	1.07648770334862e-60
Gdpd1	7.94746196207832e-65	-0.0108574	0.457	0.259	1.07735794357934e-60
Gm13256	7.95388672844156e-65	-0.00705906	0.364	0.182	1.07822888490754e-60
Cd200r2	7.99254416845753e-65	-0.00467912	0.243	0.096	1.0834692874761e-60
BC055324	8.00223774889373e-65	0.00850088576603962	0.265	0.114	1.08478334924003e-60
Gm50169	8.03138884469384e-65	0.00356697505778176	0.112	0.031	1.0887350717867e-60
Gm14091	8.12275958519437e-65	-0.0114406	0.487	0.286	1.10112128936895e-60
Gm12655	8.19858865948322e-65	-0.00905308	0.395	0.21	1.11140067867955e-60
5031425F14Rik	8.20853126921099e-65	0.0322489415083096	0.169	0.058	1.11274849885424e-60
4930589L23Rik	8.21848595878807e-65	0.000757709516878416	0.307	0.137	1.11409795657331e-60
Gm14321	8.24176016718511e-65	-0.00997132	0.314	0.142	1.11725300826361e-60
Fgd5	8.32542006515209e-65	0.00160096486054566	0.107	0.029	1.12859394403202e-60
A930012O16Rik	8.50215326750421e-65	0.00448397305937395	0.154	0.048	1.15255189694287e-60
Spag4	8.50215326750421e-65	-0.00454803	0.246	0.097	1.15255189694287e-60
Gm12905	8.61972616148186e-65	-0.0096831	0.516	0.314	1.16849007845048e-60
Tln2	8.65461369399206e-65	0.0372381310085506	0.208	0.078	1.17321943235756e-60
B020010K11Rik	8.72481161439194e-65	0.00476522398609911	0.547	0.342	1.18273546244697e-60
Ptprn	8.87049622289666e-65	-0.00795977	0.291	0.123	1.20248446797587e-60
Gm15947	8.89920388668827e-65	-0.010366	0.393	0.207	1.20637607887946e-60
Zfp808	9.02589248548278e-65	0.0170235836895382	0.168	0.059	1.22354998533205e-60
4930426I24Rik	9.13222346242457e-65	-0.0131242	0.378	0.196	1.23796421256628e-60
Tmem231	9.51238784151814e-65	-0.0109721	0.231	0.087	1.2894992957962e-60
Lipo3	9.69463353163345e-65	-0.0111109	0.217	0.082	1.31420452154823e-60
Rtl8c	9.69854866954754e-65	-0.0106736	0.371	0.189	1.31473525764386e-60
Kdm8	9.74958908040101e-65	0.00202568193437304	0.244	0.095	1.32165429573916e-60
Mtfp1	9.89832582239321e-65	0.0283302155862821	0.106	0.032	1.34181704848362e-60
Dnah7a	9.9203297833667e-65	0.0101720584098831	0.265	0.113	1.34479990543319e-60
Gm14320	1.00007561879565e-64	0.0026953716601431	0.146	0.043	1.35570250883939e-60
Atg9b	1.0266656719288e-64	-0.00929921	0.259	0.107	1.39174798486668e-60
P2ry1	1.027909771961e-64	0.00517791475958352	0.305	0.133	1.39343448687034e-60
Gm31812	1.03540598605144e-64	-0.0102616	0.343	0.162	1.40359635469133e-60
Gm34655	1.0459078565365e-64	-0.0100185	0.405	0.223	1.41783269032088e-60
Wipf3	1.05993303495369e-64	0.00425628092333621	0.207	0.079	1.43684522218322e-60
Olfr889	1.06809299614382e-64	-0.0122869	0.4	0.213	1.44790686557256e-60
Cdc6	1.07327888909856e-64	0.100440065106819	0.491	0.289	1.45493686206201e-60
Fam221a	1.08023244672534e-64	0.0261828000259507	0.199	0.073	1.46436310478087e-60
Sgo2a	1.09648501284396e-64	0.104896351780534	0.517	0.312	1.48639508341127e-60
Mpp2	1.10225302507084e-64	-0.0047106	0.369	0.187	1.49421420078603e-60
Ccdc85c	1.11275668330789e-64	0.0152419968426313	0.503	0.3	1.50845295989218e-60
Fam229b	1.11612985502175e-64	0.00305664100065876	0.408	0.222	1.51302563146748e-60
Adm	1.11658038165059e-64	0.00231679123015022	0.182	0.061	1.51363636536554e-60
Trim30d	1.13132157997868e-64	0.0143611704093537	0.183	0.062	1.5336195338191e-60
Olig3	1.14625669851404e-64	-0.00107267	0.139	0.041	1.55386558050563e-60
Ccp110	1.15391419292823e-64	0.0928504891989365	0.167	0.06	1.5642460799335e-60
Cd70	1.15601142248237e-64	-0.010759	0.14	0.042	1.5670890843171e-60
Taf9	1.17198048480785e-64	-0.0132631	0.435	0.247	1.58873674520552e-60
1700022N22Rik	1.18004726387293e-64	-0.00229437	0.161	0.051	1.59967207090615e-60
Nccrp1	1.18434028848132e-64	-0.0126701	0.376	0.195	1.60549169506527e-60
Gm26513	1.19008854206255e-64	-0.0143556	0.257	0.107	1.61328402762e-60
A630009H07Rik	1.20166860202124e-64	0.001748309214655	0.177	0.06	1.62898195689999e-60
Exo1	1.2021535241811e-64	0.0290280994193693	0.403	0.216	1.62963931737991e-60
Asphd2	1.2561972511121e-64	-0.00536383	0.178	0.061	1.70290099360756e-60
Gm17173	1.26535196452652e-64	-0.00674118	0.105	0.032	1.71531112311215e-60
D030034A15Rik	1.27405912215487e-64	-0.0063681	0.123	0.036	1.72711454599314e-60
Olfr1444	1.2895706138778e-64	-0.00290668	0.103	0.03	1.74814192417274e-60
Zc3h12b	1.29113206541743e-64	-0.0140333	0.411	0.231	1.75025862787987e-60
Hist1h2bn	1.29426064317322e-64	0.032294677317213	0.442	0.253	1.75449972788561e-60
Neto2	1.30080280927679e-64	0.0056251219021519	0.417	0.234	1.76336828825562e-60
Chst3	1.30685068456678e-64	-0.0128367	0.37	0.188	1.77156678799873e-60
Tmem38a	1.31849874112239e-64	-0.0131007	0.163	0.054	1.78735689346551e-60
2610307P16Rik	1.32009510814913e-64	-0.0128041	0.189	0.067	1.78952092860697e-60
Cpm	1.32382745911495e-64	0.00238391000215242	0.396	0.21	1.79458050357622e-60
Gm16157	1.33239809440803e-64	-0.0151168	0.435	0.248	1.80619885677952e-60
Trav13n-3	1.35188470605862e-64	-0.0110968	0.341	0.161	1.83261490753307e-60
Mnd1	1.39508551266286e-64	0.0460794670607185	0.282	0.122	1.89117792096577e-60
Tdgf1	1.40072266024404e-64	-0.0169639	0.436	0.248	1.89881963822682e-60
2024-03-01	1.41491503891529e-64	-0.0146269	0.229	0.087	1.91805882675356e-60
Ttll11	1.42407327485324e-64	0.015211349438724	0.547	0.341	1.93047373139106e-60
1700042O10Rik	1.45248947382126e-64	-0.0168775	0.247	0.1	1.96899473071209e-60
Hist1h3g	1.45659479723779e-64	0.0650469170095784	0.575	0.372	1.97455990713554e-60
Hist1h2ak	1.46012284809257e-64	0.0687454129290085	0.5	0.297	1.97934253287429e-60
Xylb	1.48356272122754e-64	-0.00363795	0.141	0.042	2.01111762489606e-60
Ube2c	1.48685610517364e-64	0.242558291679734	0.527	0.32	2.01558213617338e-60
Gm15972	1.492260990487e-64	-0.0130554	0.255	0.104	2.02290899870417e-60
Ryr3	1.50312959357823e-64	-0.00208451	0.258	0.11	2.03764247705465e-60
Hist1h2bb	1.51163747195811e-64	0.0880068857461301	0.484	0.281	2.04917575698642e-60
Kif2c	1.52387486839306e-64	0.0635607428716484	0.552	0.344	2.06576477159364e-60
Gm48671	1.53188207488453e-64	-0.00529147	0.148	0.045	2.07661934071347e-60
Fggy	1.55364895414379e-64	-0.000560877	0.325	0.151	2.10612652223732e-60
Hist1h2bh	1.56496310241475e-64	0.0977388587102416	0.2	0.075	2.12146398163343e-60
Pilra	1.56685674641702e-64	-0.00898129	0.187	0.067	2.12403100544292e-60
Gm20468	1.56875268596424e-64	-0.0112763	0.325	0.152	2.12660114109313e-60
Slc25a47	1.57191766709327e-64	-0.00639973	0.122	0.034	2.13089158951164e-60
Tssk6	1.58208843151443e-64	0.00684606671293777	0.139	0.041	2.14467907776096e-60
Gm47113	1.59104163205605e-64	-0.0139851	0.294	0.123	2.15681603641518e-60
Matn2	1.59553716133247e-64	-0.0136281	0.11	0.031	2.16291017590229e-60
Lynx1	1.61299589264409e-64	-0.0150406	0.278	0.12	2.18657723206833e-60
Car9	1.62277732276965e-64	-0.00689856	0.29	0.124	2.19983693874653e-60
Zfp109	1.62867453120466e-64	-0.0136622	0.316	0.145	2.20783119450103e-60
Adam1a	1.63261786350716e-64	-0.0151573	0.361	0.179	2.21317677577031e-60
C530008M17Rik	1.6405330948745e-64	-0.00757233	0.225	0.085	2.22390666341187e-60
Gm14023	1.66115822711809e-64	-0.0145762	0.239	0.092	2.25186609268128e-60
Gm6034	1.68000939000846e-64	-0.00575296	0.299	0.131	2.27742072909546e-60
1700040L08Rik	1.68611385154375e-64	-0.0117547	0.28	0.12	2.28569593715271e-60
Nrg4	1.69155858092316e-64	-0.0145368	0.243	0.096	2.29307681229944e-60
Gm15050	1.69838916780844e-64	-0.0160339	0.218	0.083	2.30233635588112e-60
Gm12764	1.70868660075035e-64	-0.0139787	0.294	0.124	2.31629555597717e-60
Gm8066	1.71904625142848e-64	-0.00294412	0.203	0.075	2.33033909843645e-60
Sarm1	1.73086288959517e-64	-0.00458656	0.434	0.246	2.34635773313521e-60
Pard6b	1.73225837844449e-64	-0.00941817	0.127	0.037	2.34824945781935e-60
4930513N10Rik	1.73225837844449e-64	-0.000522905	0.246	0.098	2.34824945781935e-60
Gm48420	1.81368342338106e-64	-0.014672	0.232	0.088	2.45862924873536e-60
Gm38414	1.8224733032399e-64	0.00104329946217318	0.435	0.248	2.47054480987201e-60
Nmnat2	1.86480848237667e-64	-0.00212601	0.154	0.048	2.52793437870982e-60
Aspm	1.91968800603784e-64	0.102569066595913	0.504	0.3	2.60232906098489e-60
Cst10	1.92976697906314e-64	-0.01209	0.114	0.032	2.61599211681799e-60
Atl1	1.96348232469049e-64	-0.0166877	0.258	0.108	2.66169663935042e-60
Lrrc73	1.97220106332221e-64	-0.0044586	0.258	0.11	2.67351576143958e-60
Stamos	2.01070020095726e-64	0.014398419947408	0.44	0.251	2.72570519241766e-60
Prickle1	2.0310475245769e-64	-0.00399149	0.105	0.03	2.75328802431645e-60
Fam228b	2.05573534274145e-64	-0.0166884	0.444	0.253	2.7867548306203e-60
Spata48	2.06153873000675e-64	-0.0154655	0.159	0.051	2.79462190239716e-60
Mfsd7a	2.07235979902762e-64	-0.0151872	0.191	0.068	2.80929094356183e-60
Moap1	2.10601172159574e-64	0.0317755894616026	0.364	0.18	2.85490948979518e-60
Pecam1	2.11195652816365e-64	0.0226863820518925	0.662	0.432	2.86296826957864e-60
Foxm1	2.11621306594643e-64	0.0685329756990273	0.44	0.252	2.86873843219698e-60
Ccdc38	2.12689186692408e-64	-0.00791009	0.33	0.153	2.88321461480228e-60
Gm2800	2.13332488032762e-64	-0.0167133	0.319	0.146	2.89193520777213e-60
Gm47112	2.1592514842153e-64	-0.0158192	0.152	0.046	2.92708131200226e-60
Lhfpl4	2.23262947263306e-64	-0.0107986	0.127	0.038	3.02655251310138e-60
Fanci	2.32715315505644e-64	0.0175882282804772	0.411	0.227	3.15468881699451e-60
Stil	2.33653993840638e-64	0.0409181038696911	0.534	0.329	3.16741354050368e-60
Gm27010	2.34219010978606e-64	-0.00352555	0.393	0.208	3.17507291282599e-60
Ska3	2.35447890143098e-64	0.0188179051711191	0.554	0.348	3.19173159877984e-60
Ect2	2.41397673404959e-64	0.0576263328194855	0.315	0.144	3.27238686067763e-60
Hmga2	2.47198628988473e-64	-0.00612089	0.305	0.137	3.35102461456773e-60
Slc25a13	2.47796281225345e-64	0.0347489047292446	0.264	0.112	3.35912638829078e-60
Aunip	2.50402801659774e-64	0.0065402272056537	0.539	0.334	3.3944603792999e-60
Spdl1	2.5080622241464e-64	0.100603776159892	0.345	0.166	3.39992915105286e-60
9930014A18Rik	2.53036642015482e-64	-0.00230112	0.225	0.087	3.43016471916187e-60
Dnph1	2.54261554560522e-64	0.0208549454598037	0.369	0.186	3.44676963362244e-60
Chtf18	2.61315179417039e-64	0.0670998669009803	0.116	0.037	3.54238857217738e-60
Slc3a1	2.64701676513277e-64	-0.0127434	0.183	0.065	3.58829592681399e-60
Gm26571	2.72153367490275e-64	-0.0209946	0.329	0.153	3.68931104969817e-60
Npw	2.78690665078127e-64	0.0120085932055152	0.544	0.337	3.77793065579909e-60
Rsph1	2.79476588405268e-64	-0.00812581	0.109	0.031	3.78858463242181e-60
Pgpep1l	2.80942024727734e-64	-0.0199137	0.342	0.163	3.80845008720916e-60
Mtfr2	2.85959017014944e-64	0.0281044188793378	0.522	0.32	3.87646043465458e-60
Ict1os	2.99617724003069e-64	-0.00409264	0.344	0.163	4.0616178665856e-60
Osbpl6	3.03987392770972e-64	-0.0144235	0.246	0.098	4.1208530964033e-60
Bex1	3.06072868542823e-64	-0.00646827	0.114	0.032	4.14912380596651e-60
Gorasp1	3.06442368165301e-64	-0.0144971	0.279	0.122	4.15413274284881e-60
Gm10785	3.07059192892472e-64	-0.012551	0.161	0.053	4.16249441885035e-60
Sept10	3.09538889363133e-64	0.00911285429112675	0.344	0.166	4.19610918420663e-60
Gm47232	3.12164050461432e-64	-0.00841237	0.384	0.203	4.23169586805517e-60
Hist1h2bp	3.17992187984156e-64	0.062206342189497	0.554	0.348	4.31070210031322e-60
Kif5a	3.20688788254188e-64	-0.0188202	0.276	0.118	4.34725721357378e-60
Hist1h2bk	3.28387519006467e-64	0.0455644009209224	0.586	0.386	4.45162120765167e-60
Tssk4	3.32639856173982e-64	0.00226192144530453	0.418	0.236	4.50926589029451e-60
Snx8	3.32773622218441e-64	-0.00567605	0.246	0.098	4.51107922279319e-60
Kis2	3.33979931454277e-64	-0.0112292	0.153	0.048	4.52743195079418e-60
Depdc1b	3.34114234521991e-64	0.00959199958804315	0.52	0.32	4.52925256318011e-60
Melk	3.39121465674195e-64	0.0488206108555583	0.48	0.281	4.59713058867938e-60
Arhgap19	3.39940466292092e-64	0.0480567404110993	0.213	0.083	4.6082329610556e-60
Ncaph	3.48800073429683e-64	0.0737639776822221	0.525	0.324	4.72833379541278e-60
Kazald1	3.52181423869832e-64	-0.0185599	0.102	0.03	4.77417138197944e-60
Cdk1	3.59258982438201e-64	0.18871775025986	0.496	0.294	4.87011476593225e-60
Eme1	3.6780631431167e-64	0.0284851957144486	0.45	0.257	4.98598239680899e-60
Cenpm	3.71520542512602e-64	0.149748176608721	0.52	0.316	5.03633247430084e-60
Prss33	3.7211827831516e-64	-0.0129741	0.148	0.048	5.04443538084031e-60
Gm32200	3.88468337933279e-64	-0.0201695	0.334	0.156	5.26607678902353e-60
Wdr27	3.89093244314872e-64	-0.0101443	0.219	0.083	5.27454801993241e-60
Gm45311	4.00353528731883e-64	-0.011836	0.197	0.073	5.4271924354894e-60
Trav14n-3	4.07330425275589e-64	-0.0192415	0.246	0.098	5.52177124503588e-60
Gm29093	4.12601049718943e-64	-0.00234838	0.241	0.092	5.59321982998999e-60
Gm26901	4.16933432663114e-64	0.00656604697572085	0.343	0.163	5.65194961318117e-60
Degs2	4.26676328087555e-64	-0.0114547	0.138	0.041	5.7840243035549e-60
Gm28935	4.34895685846526e-64	-0.00571267	0.206	0.079	5.8954459173355e-60
Gas2	4.42650110033776e-64	-0.00612076	0.446	0.254	6.00056489161787e-60
Tspan4	4.45503933114157e-64	0.0281239674987978	0.15	0.049	6.03925131729551e-60
Lrrc27	4.52900822439094e-64	0.00357624042232271	0.452	0.259	6.13952354898435e-60
Cep72	4.57471054819074e-64	0.0199102224186643	0.114	0.034	6.20147761912737e-60
Nutf2	4.72027651313774e-64	0.0108960054192138	0.261	0.113	6.39880684120951e-60
Gm45902	4.77173277035066e-64	0.00943139731979964	0.206	0.081	6.46856094348736e-60
Gen1	4.93343950979548e-64	0.0632070125123905	0.38	0.199	6.68777059947876e-60
Gm17227	4.93740266724717e-64	-0.0214822	0.112	0.032	6.69314305572026e-60
Gins1	4.9493113369199e-64	0.039537219794733	0.468	0.269	6.70928644832862e-60
Gm30108	4.98520920624888e-64	-0.0232687	0.152	0.047	6.75794959999099e-60
Lmbr1	5.04764264820427e-64	0.00188782392495133	0.197	0.074	6.84258437390571e-60
Kpna2	5.12420925403355e-64	0.0755944450071112	0.349	0.169	6.94637806476788e-60
Traip	5.1355359219629e-64	0.00276993267377842	0.247	0.1	6.9617324958129e-60
D730003K21Rik	5.20193311387328e-64	-0.02271	0.191	0.069	7.05174052916662e-60
Gm27008	5.21238467681382e-64	-0.0215078	0.258	0.108	7.06590866788882e-60
Siah1b	5.39654541672397e-64	-0.00202995	0.26	0.113	7.31555696691101e-60
Gm15672	5.55142680809407e-64	0.00341645245558984	0.109	0.032	7.52551418105232e-60
Slc43a1	5.589432126675e-64	-0.0164232	0.343	0.164	7.57703419092063e-60
Tmie	5.64579391433965e-64	-0.0237635	0.41	0.23	7.65343823027882e-60
Spag1	5.65713400013647e-64	-0.0122438	0.146	0.046	7.66881085058499e-60
Zbtb32	5.77410781874727e-64	0.0178508712552544	0.406	0.218	7.8273805590938e-60
Ptp4a1.1	6.20406750311452e-64	-0.0228305	0.392	0.208	8.41023390722205e-60
Vmn1r43	6.41411926438513e-64	-0.0162405	0.176	0.06	8.69498007480048e-60
Klhl30	6.55194102842201e-64	0.0103033036591722	0.188	0.067	8.88181125812887e-60
Gm43703	6.70883899656845e-64	-0.0131953	0.209	0.082	9.09450214374819e-60
Hic2	6.77916366556497e-64	0.00429891839690824	0.22	0.084	9.18983426503987e-60
Bsn	6.9414833229768e-64	0.011956663275473	0.146	0.045	9.40987479262736e-60
Gm43514	7.19081112612224e-64	-0.00872524	0.203	0.078	9.74786356257131e-60
Pkd2l2	7.22984197094714e-64	-0.0256895	0.16	0.053	9.80077377581594e-60
Gm39307	7.34820552400418e-64	0.00683143009572158	0.159	0.053	9.96122740834006e-60
Gm4425	7.35115238162199e-64	-0.011123	0.411	0.232	9.96522216852676e-60
Mogat1	7.39549682930901e-64	-0.0227595	0.101	0.03	1.00253355018113e-59
Pdzk1ip1	7.41628203205168e-64	0.00287005714674315	0.135	0.041	1.00535119226493e-59
Zfp987	7.62124954504888e-64	-0.0157033	0.19	0.069	1.03313658832683e-59
1700102H20Rik	7.68260154952612e-64	-0.0127795	0.38	0.199	1.04145346605376e-59
Utp14b	7.8067857933794e-64	-0.00591588	0.121	0.035	1.05828788215051e-59
Gm20522	7.90123494682252e-64	-0.0111089	0.323	0.15	1.07109140939126e-59
E430002N23Rik	7.95207260643164e-64	-0.0245914	0.338	0.159	1.07798296252787e-59
Hist1h2bf	7.97122062882253e-64	0.0114705759151218	0.413	0.229	1.08057866844318e-59
Phf19	8.43973818559751e-64	0.0276262664314698	0.268	0.116	1.1440909084396e-59
Syce2	8.44819813306276e-64	0.112296331145501	0.254	0.109	1.14523773891799e-59
Fbxo48	8.50595025444523e-64	0.00106192052005749	0.487	0.288	1.1530666164926e-59
Nr1h5	8.57268008363951e-64	-0.0201295	0.45	0.258	1.16211251213817e-59
Usp49	8.97875895454104e-64	-0.00900084	0.242	0.095	1.21716056387758e-59
Nicn1	9.37579075692533e-64	-0.0193383	0.167	0.059	1.2709821950088e-59
Ddias	9.77464153159013e-64	0.0209513336030035	0.509	0.306	1.32505040602236e-59
Zc4h2	1.06450661763509e-63	-0.0303273	0.119	0.035	1.44304517086613e-59
Pola1	1.06728094886545e-63	0.15398278072868	0.268	0.119	1.446806054282e-59
Cr2	1.07263641293683e-63	-0.0259916	0.373	0.193	1.45406592137717e-59
Kifc1	1.08169398651361e-63	0.0506650201866138	0.281	0.124	1.46634436811785e-59
Zc3h12c	1.1588067531447e-63	-0.0165301	0.145	0.046	1.57087843456296e-59
Lrr1	1.19891333728667e-63	0.0549438193148609	0.543	0.337	1.62524692002581e-59
Ahcy	1.20083441487506e-63	0.00397380130349451	0.412	0.233	1.62785113280463e-59
Tusc1	1.23199217098029e-63	0.00757347479956615	0.109	0.033	1.67008858698089e-59
4930432K21Rik	1.3282547040818e-63	-0.0265561	0.433	0.247	1.80058207685328e-59
Mcm10	1.33091469216454e-63	0.0617029366416599	0.476	0.276	1.80418795669825e-59
Zranb3	1.3513048381225e-63	0.0170117044033755	0.13	0.041	1.83182883855887e-59
Gm13091	1.36161634602111e-63	0.00191152840069676	0.142	0.044	1.84580711866622e-59
Crocc	1.36652807500354e-63	-0.0328804	0.222	0.086	1.85246545847479e-59
Cdk5r1	1.46152390610927e-63	0.00976637682944612	0.18	0.063	1.98124180712172e-59
Bcat1	1.48390766227395e-63	-0.0119059	0.457	0.261	2.01158522697857e-59
Gm45250	1.50422463466528e-63	-0.0296483	0.101	0.031	2.03912691475225e-59
Tcf19	1.59148109023361e-63	0.0950562722114932	0.358	0.175	2.15741176592068e-59
Gm10282	1.59530399109588e-63	0.0387339709017505	0.201	0.077	2.16259409032957e-59
Frg2f1	1.65839280042981e-63	0.000302080440229916	0.294	0.125	2.24811728026265e-59
Cyp4f18	1.66237585585582e-63	-0.0308253	0.161	0.054	2.25351671019815e-59
Prox2	1.68176208659487e-63	-0.0162907	0.259	0.112	2.279796684588e-59
A930002I21Rik	1.80795401326762e-63	-0.0317946	0.102	0.031	2.45086246038559e-59
Pbld1	1.84813705883606e-63	-0.00297778	0.46	0.263	2.50533459695816e-59
B230303O12Rik	1.90132840077789e-63	-0.0314781	0.118	0.034	2.57744078009451e-59
Hist1h3b	1.91888442478948e-63	0.0248768886386707	0.601	0.395	2.60123972624462e-59
Kntc1	1.97963385007705e-63	0.0298600223966412	0.558	0.355	2.68359164716444e-59
Cd226	2.01233114959728e-63	0.395686016020614	0.313	0.213	2.72791610639408e-59
Pfkfb1	2.06857688537412e-63	-0.0335305	0.332	0.155	2.80416282581316e-59
Tube1	2.26400374756967e-63	0.0322082818997536	0.299	0.13	3.06908348020545e-59
Mcoln3	2.42497143425664e-63	-0.0332139	0.107	0.033	3.2872912762783e-59
Tacc3	2.58802602961799e-63	0.11735829721423	0.426	0.241	3.50832808575014e-59
Mis18bp1	2.59423214560077e-63	0.0941179525647441	0.567	0.36	3.5167410965764e-59
B230217O12Rik	2.71392330477762e-63	-0.024835	0.152	0.049	3.67899443195654e-59
Gm3550	2.90675280816492e-63	-0.00338205	0.366	0.184	3.94039410674836e-59
Extl2	2.94351879091402e-63	0.00396694706557939	0.141	0.044	3.99023407296304e-59
Cenpu	2.98074813155739e-63	0.0419740026927976	0.263	0.112	4.0407021671392e-59
Rad51ap1	3.13316660692412e-63	0.104351764696421	0.517	0.312	4.24732065234633e-59
Tpst1	3.22060303320128e-63	0.000264018703802829	0.234	0.093	4.36584947180766e-59
E2f1	3.45066666496984e-63	0.101066455938885	0.279	0.124	4.67772373103312e-59
Susd1	3.48663042798276e-63	-0.0111093	0.216	0.084	4.72647620817343e-59
Cdca3	3.7595306614976e-63	0.133395875772308	0.57	0.363	5.09641976472614e-59
H2-Eb1	4.69297485165521e-63	-0.0366798	0.14	0.044	6.36179670890381e-59
Hist1h2ag	5.0709930137806e-63	0.059152027513503	0.586	0.386	6.87423812948098e-59
Gm44148	5.27280440536548e-63	-0.0367004	0.195	0.073	7.14781365191345e-59
Chil5	5.52424867634891e-63	-0.0385255	0.203	0.079	7.48867150565859e-59
Clspn	5.64766705970433e-63	0.129029618828209	0.539	0.336	7.65597746613519e-59
Gm14327	5.65554157154672e-63	-0.014602	0.205	0.08	7.66665215438873e-59
Aldh1b1	5.94643274092627e-63	-0.0116139	0.192	0.072	8.06098422359965e-59
Igf2bp2	7.07013541004651e-63	-0.0284005	0.239	0.094	9.58427556185905e-59
Ccdc162	7.28712771135784e-63	0.00361777644602117	0.144	0.047	9.87843032551669e-59
Ptges3l	7.94707105192475e-63	-0.0124495	0.192	0.072	1.07730495179892e-58
Hist1h2ap	8.10664137942766e-63	0.264298574726048	0.58	0.372	1.09893630539521e-58
Hist1h2bm	8.23823049296588e-63	0.0913093436349495	0.49	0.291	1.11677452562646e-58
Trip13	8.40863825480612e-63	0.047917334024203	0.41	0.226	1.13987500182152e-58
Hist1h2bj	8.65966345224479e-63	0.0513988934611768	0.514	0.311	1.1739039775863e-58
Cdc20	9.54147924149821e-63	0.115885193426237	0.374	0.193	1.2934429259775e-58
Ndc1	9.65973714992775e-63	0.00580468504260511	0.25	0.105	1.30947396804421e-58
Chek1	1.04067903788206e-62	0.080371955454417	0.44	0.257	1.41074450375291e-58
1700123M08Rik	1.2051631386037e-62	0.00552199172941631	0.234	0.092	1.63371915069118e-58
Cep55	1.27303020290742e-62	0.0853063307094314	0.539	0.336	1.7257197430613e-58
Zfp940	1.31985335348368e-62	-0.0406841	0.103	0.034	1.78919320598247e-58
Gm20442	1.33354385722237e-62	-0.023544	0.336	0.159	1.80775205285065e-58
Gm29394	1.40582079145917e-62	-0.0312279	0.429	0.244	1.90573066490205e-58
Fbxo36	1.40861280619136e-62	-0.00775967	0.257	0.109	1.90951552007301e-58
Ntn4	1.45173809927683e-62	-0.0209332	0.104	0.033	1.96797616737968e-58
Hist1h2br	1.84395406823269e-62	0.117293374172868	0.397	0.216	2.49966413489624e-58
Uhrf1	1.89208458796586e-62	0.126379152560436	0.473	0.279	2.56490986744652e-58
Trbc2	1.89583902262367e-62	-0.786755	0.285	0.52	2.56999937906864e-58
Gm20045	1.95691816806319e-62	-0.00864147	0.157	0.054	2.65279826862646e-58
Lig1	2.40225225040944e-62	0.2531821753684	0.365	0.185	3.25649315065504e-58
Ube2cbp	4.55535036655149e-62	-0.0269102	0.201	0.08	6.17523295689721e-58
Scn2b	4.66095585905385e-62	-0.0367626	0.187	0.069	6.3183917625334e-58
Brca2	4.97000448946895e-62	0.0431975820243591	0.122	0.05	6.7373380859241e-58
Hist1h2bg	5.09825931505205e-62	0.0449510494225454	0.33	0.158	6.91120032748455e-58
Ccnf	6.17315112140183e-62	0.012592521248556	0.365	0.184	8.36832366017232e-58
4921525O09Rik	7.57758124147009e-62	-0.0477865	0.214	0.085	1.02721691309368e-57
Lockd	8.13827070510548e-62	0.0639283265413107	0.101	0.047	1.1032239767841e-57
Nudt4	1.11547604809998e-61	0.219951118685233	0.101	0.063	1.51213933080433e-57
Pole	1.37081379976961e-61	0.0366570458756321	0.414	0.233	1.85827518696768e-57
Incenp	1.45388708662314e-61	0.141839748292909	0.114	0.057	1.97088933462633e-57
Dlgap5	1.60416125917945e-61	0.1051169030751	0.386	0.203	2.17460100294366e-57
4933404O12Rik	1.77548250916195e-61	0.0194641651659922	0.261	0.113	2.40684408941994e-57
C030029H02Rik	1.80150286934824e-61	-0.0446775	0.329	0.157	2.44211728968848e-57
4930579G24Rik	1.87890872699444e-61	0.00865737742529649	0.265	0.119	2.54704867031366e-57
Slc43a3	2.08477074566684e-61	0.0581778106882606	0.127	0.046	2.82611522282597e-57
Arhgdig	2.27792720836405e-61	-0.0104449	0.314	0.146	3.08795812365831e-57
Cdca8	2.4228391497424e-61	0.188778747985543	0.553	0.349	3.2844007513908e-57
S100a11	2.47769371530056e-61	0.693413211617138	0.529	0.311	3.35876160046143e-57
Dhfr	2.51198660600107e-61	0.116596636485965	0.337	0.163	3.40524904309506e-57
Ndc80	2.69173612379295e-61	0.0876302383459731	0.318	0.148	3.64891748941373e-57
Mns1	3.49578356633195e-61	-0.0212493	0.248	0.106	4.73888420251959e-57
Hist1h2ae	3.80185479290591e-61	0.291006859015747	0.561	0.356	5.15379435726326e-57
Cenpe	5.07808706677433e-61	0.104707724647104	0.436	0.254	6.88385482771928e-57
1700113A16Rik	5.20496281753455e-61	0.00953186953853252	0.115	0.039	7.05584759544984e-57
Slc25a15	6.02826414169666e-61	-0.0269746	0.362	0.182	8.171914870484e-57
Cd74	6.14140808483594e-61	0.0252640992855764	0.636	0.422	8.3252927998036e-57
Dscc1	6.59485901456936e-61	0.0428620808509151	0.51	0.31	8.93999088015023e-57
Gins2	7.19898842171795e-61	0.0962022536008184	0.388	0.205	9.75894870448085e-57
Gm11342	7.48326955300912e-61	-0.0509676	0.318	0.151	1.01443202060592e-56
Ccnb1	7.55385398643233e-61	0.0634229150365285	0.488	0.291	1.02400044640077e-56
Dsn1	7.66547248139013e-61	0.0412175901593628	0.188	0.073	1.03913144957725e-56
Ccdc50	7.95720490961857e-61	0.251018710079683	0.142	0.093	1.07867869754789e-56
Dtl	8.3069640649431e-61	0.0897084352049834	0.284	0.135	1.12609204864369e-56
Kif18a	8.97732777557608e-61	0.070130298072256	0.131	0.046	1.21696655325709e-56
Ncapd2	1.2569458302418e-60	0.0902139962106373	0.281	0.132	1.70391576747579e-56
Hist1h3i	1.29076253622755e-60	0.0539633905809651	0.457	0.268	1.74975769411007e-56
Brca1	1.33118939566215e-60	0.0567154607440006	0.446	0.26	1.80456034475961e-56
Fen1	1.62525629852081e-60	0.120167659463326	0.121	0.06	2.20319743827481e-56
Dennd4a	1.96552056028781e-60	0.316923908903701	0.183	0.109	2.66445967152615e-56
Cenpp	1.98322085476132e-60	0.0276576830977962	0.483	0.287	2.68845419071444e-56
Zfp367	2.43385318956324e-60	0.0626291427289043	0.234	0.1	3.29933138377193e-56
Shmt1	3.03032302629485e-60	0.0554909346567452	0.152	0.055	4.1079058944453e-56
Mfsd10	4.45517487535875e-60	0.250519122998735	0.139	0.096	6.03943506103632e-56
Fbxo5	4.69239023983806e-60	0.139855470146883	0.376	0.198	6.36100420912448e-56
Coro2a	5.45461268423984e-60	0.237798622024694	0.139	0.087	7.39427295475553e-56
Gmnn	6.00827819093261e-60	0.220562055845363	0.315	0.159	8.14482191562825e-56
Ccne1	6.7384094258071e-60	0.0308186535382316	0.275	0.129	9.13458781762411e-56
Hist1h3f	7.62904924383391e-60	0.0681118668765032	0.306	0.139	1.03419391549412e-55
Spata24	8.48425463153894e-60	0.0363895470263978	0.23	0.1	1.15012555785142e-55
Tmem97	1.39132299870714e-59	0.0378333124749469	0.317	0.152	1.8860774570474e-55
Cd4	1.43063188941531e-59	-0.165944	0.067	0.117	1.93936458929139e-55
Rmi2	1.45547802930752e-59	0.0611650780631424	0.124	0.054	1.97304601652927e-55
Dapk2	2.34381902372054e-59	0.230594765308133	0.11	0.081	3.17728106855557e-55
Spc24	2.83851406520466e-59	0.123766797128165	0.534	0.332	3.84788966679143e-55
Dnajc27	3.3122088477172e-59	-0.0286201	0.112	0.039	4.49003031396544e-55
3110082I17Rik	3.37085086933356e-59	0.0110312811993127	0.177	0.07	4.56952543846858e-55
Cdc7	4.77142997551656e-59	0.0567142616686256	0.126	0.061	6.46815047481024e-55
Apoo	4.7769469176633e-59	0.045759529096307	0.17	0.066	6.47562924158437e-55
Tuba1c	7.73995130798257e-59	0.136814321238092	0.101	0.068	1.04922779931012e-54
Vim	9.31886322573196e-59	0.871774621211457	0.5	0.286	1.26326509888022e-54
Syngr2	1.38337371811423e-58	0.21268711346279	0.159	0.116	1.87530141227565e-54
Alpl	2.22769697697719e-58	-0.0587107	0.137	0.05	3.01986602199028e-54
Cks2	2.55054627928008e-58	0.231122640401465	0.33	0.168	3.45752053619207e-54
BE692007	3.22590834127935e-58	-0.414005	0.041	0.145	4.37304134743828e-54
E2f3	3.23950655917352e-58	0.0513145085061985	0.144	0.06	4.39147509161563e-54
Drc1	3.62558489036128e-58	-0.0764205	0.135	0.048	4.91484287737376e-54
Cks1b	6.68101290187916e-58	0.251473505169699	0.531	0.328	9.05678108978739e-54
Mad2l1	1.80553869501196e-57	0.0738024061041635	0.285	0.139	2.44758825495822e-53
Cenps	3.96590933832234e-57	0.0501794192179789	0.453	0.271	5.37618669902977e-53
Gclm	4.04861621794539e-57	0.272128275516854	0.144	0.115	5.48830414504677e-53
Lmnb1	6.48209766731982e-57	0.240904182642518	0.363	0.199	8.78713159781874e-53
Slc16a5	7.09218314262703e-57	-0.0874681	0.115	0.044	9.6141634681452e-53
Rrm1	7.30431622005404e-57	0.17219627036865	0.257	0.127	9.90173106790526e-53
2810408I11Rik	8.28650735742995e-57	0.00116579620351253	0.294	0.139	1.1233189373732e-52
Cenpw	1.01639830812576e-56	0.128476430019369	0.303	0.157	1.37782954649529e-52
Ezh2	1.19403446432587e-56	0.185950355306212	0.178	0.102	1.61863311984014e-52
Mcm5	1.51806590840876e-56	0.113210721361721	0.311	0.159	2.05789014543892e-52
Tyms	3.72524689625669e-56	0.163217333794316	0.485	0.298	5.04994469256557e-52
Atad5	4.39408617525941e-56	0.0373813427951422	0.193	0.085	5.95662321918165e-52
Knstrn	1.15890625505807e-55	0.0440147533420852	0.372	0.199	1.57101331935672e-51
Hjurp	1.16934730752559e-55	-0.0243336	0.131	0.06	1.58516721008169e-51
Prim1	1.2003385819953e-55	0.119742252037372	0.281	0.136	1.62717898175283e-51
Kif23	1.26243620919506e-55	0.0677965870832905	0.112	0.053	1.71135852518483e-51
Sept11	1.70188474237485e-55	0.24836512001365	0.163	0.117	2.30707495676335e-51
Ube2t	9.07394551697668e-55	0.00875602059862996	0.2	0.09	1.23006405428136e-50
Igflr1	1.29337849429213e-54	0.279083311753345	0.244	0.188	1.75330388686241e-50
Acadl	1.30202318300874e-54	0.12784409646223	0.112	0.099	1.76502262688665e-50
AU020206	1.34985874908115e-54	0.357286815050305	0.293	0.192	1.8298685202544e-50
Fndc3a	2.187145265325e-54	0.155476646000809	0.109	0.088	2.96489412167457e-50
F2r	2.54880350152833e-54	0.245728480955875	0.13	0.082	3.45515802667181e-50
Cfap36	3.90142314902999e-54	0.123865607688509	0.101	0.079	5.28876922082506e-50
Ccdc34	5.61498619107444e-54	0.129285340841484	0.102	0.075	7.61167528062051e-50
Magohb	7.5253048648073e-54	0.180448324415365	0.105	0.091	1.02013032747328e-49
Uba52	7.953108844371e-54	-0.529081	0.284	0.506	1.07812343494293e-49
Tceal9	9.35464802069887e-54	0.188797695848779	0.116	0.094	1.26811608568594e-49
Pmf1	9.87507381190512e-54	0.109836100548505	0.156	0.084	1.33866500594186e-49
Hells	2.19581941065936e-53	0.130991448186956	0.242	0.127	2.97665279308983e-49
Nfkbil1	6.78641097424112e-53	0.159487497557018	0.104	0.083	9.19965871668126e-49
Rcc1	1.19674194516109e-52	-0.0308037	0.1	0.052	1.62230338086037e-48
Rfc5	2.54058562383268e-52	0.0653750690128075	0.144	0.072	3.44401787166758e-48
Plp2	5.06485006062706e-52	0.17878992418152	0.107	0.09	6.86591074218604e-48
Txnrd1	8.66412472402015e-52	0.147450303387826	0.109	0.095	1.17450874758817e-47
Dtnbp1	1.23789121766917e-51	0.180008570210157	0.138	0.119	1.67808533467233e-47
Fau	1.23967334535169e-51	-0.592614	0.318	0.541	1.68050118695876e-47
Nedd9	1.28991742143216e-51	0.228069656233781	0.165	0.119	1.74861205649344e-47
AW112010	1.39481406761908e-51	1.0584085767678	0.504	0.286	1.89080995006442e-47
Unc119	2.516927688761e-51	0.134225141468601	0.109	0.086	3.41194717488442e-47
Nefh	5.04739322045687e-51	0.0197224036921928	0.17	0.081	6.84224624965134e-47
Hist1h3e	5.16140108144289e-51	0.0472992076999863	0.341	0.187	6.99679530600399e-47
Smc2	1.91336641724972e-50	0.24425965415164	0.307	0.172	2.59375951522372e-46
Rfc4	2.93834242180277e-50	0.0881052003259754	0.41	0.243	3.98321698699584e-46
Igkc	3.70686859800423e-50	-0.130267	0.086	0.128	5.02503107145453e-46
Ide	4.18049130048072e-50	0.138267364667423	0.106	0.092	5.66707400693166e-46
Cdca7	9.56702489445284e-50	0.0497394575205409	0.195	0.101	1.29690589469203e-45
Ung	1.18398285698336e-49	-0.00657505	0.208	0.107	1.60500716092664e-45
Tpt1	1.60254491217829e-49	-0.569779	0.298	0.53	2.17240988294888e-45
Ccdc25	1.98855819905199e-49	0.104798144547352	0.1	0.089	2.69568949463488e-45
Neurl3	2.12554819837893e-49	0.122688545892965	0.119	0.1	2.88139313772248e-45
Serpinb6a	2.9255746342956e-49	0.174352537718099	0.111	0.077	3.96590897425111e-45
Rgs3	5.02317316991407e-49	0.128879169090244	0.104	0.091	6.80941354913551e-45
Tfdp1	5.3097837411794e-49	0.0694930202227544	0.208	0.11	7.19794283954279e-45
Zmiz1	5.80645139813436e-49	0.193629944750487	0.142	0.106	7.87122551531093e-45
P4hb	1.70196935302123e-48	0.20856447093967	0.157	0.13	2.30718965495558e-44
Smarcc2	6.27229143340117e-48	0.140881899473199	0.105	0.091	8.50271826711862e-44
Stard3nl	6.77427122301415e-48	0.0659385772724763	0.103	0.099	9.18320206991799e-44
Sdf2l1	7.21446059435468e-48	0.145318972889113	0.11	0.105	9.7799227817072e-44
Fabp5	1.32309045841702e-47	0.190996364250835	0.133	0.114	1.79358142543011e-43
Ddb1	4.31023444013661e-47	0.115990268134903	0.107	0.101	5.84295380704919e-43
Cd7	4.79771908078608e-47	0.846477181977097	0.282	0.192	6.50378798591361e-43
Rftn1	5.95965775412383e-47	0.100992150863455	0.109	0.103	8.07891205149026e-43
Mcm3	1.44160095877694e-46	0.10495807992186	0.292	0.163	1.95423425971802e-42
Tspan32	1.50231926372132e-46	-0.311505	0.068	0.168	2.03654399390062e-42
Ctla2a	2.00110497728242e-46	0.80014424777677	0.41	0.259	2.71269790720405e-42
Jaml	2.32831753900805e-46	0.358065716495299	0.303	0.235	3.15626725587931e-42
Lasp1	2.58106582835205e-46	0.14880499931581	0.14	0.123	3.49889283691404e-42
Ifngas1	3.80117779648623e-46	-0.119616	0.154	0.079	5.15287662091673e-42
Tipin	5.59305347538795e-46	0.116218903661101	0.161	0.117	7.58194329123591e-42
Psd4	6.70726993062246e-46	0.120656195217916	0.118	0.105	9.09237511795181e-42
Ptms	7.94887920434659e-46	0.249447686131336	0.258	0.194	1.07755006494122e-41
Nrm	1.18106262056269e-45	0.00713710204791027	0.107	0.077	1.60104848843479e-41
Tnfrsf4	1.23549279359791e-45	-0.0427417	0.112	0.121	1.67483403100132e-41
Cenpa	1.38168780123072e-45	0.094971499591693	0.121	0.092	1.87301598334836e-41
S100a10	2.68809089242389e-45	0.680209063440031	0.5	0.302	3.64397601376982e-41
Rbpj	3.38371711312702e-45	0.31891703197592	0.221	0.136	4.58696691855499e-41
Limd2	4.02625537740421e-45	-0.514343	0.291	0.502	5.45799178960915e-41
Tpi1	4.61357020916466e-45	0.175584488318411	0.156	0.147	6.25415577554361e-41
Lgals1	5.57620130230456e-45	0.919943910351754	0.439	0.24	7.55909848540406e-41
Racgap1	5.71039330061138e-45	0.0511093981149254	0.235	0.132	7.74100915830879e-41
Gpr68	6.42358095043642e-45	0.144357970928919	0.115	0.088	8.70780633641161e-41
Cmtm7	7.12930231160512e-45	0.256444761915265	0.226	0.173	9.66448221361191e-41
Rpa1	7.40766287623983e-45	0.0773185393456351	0.095	0.1	1.00418277950307e-40
Surf4	7.63147793646598e-45	0.178345418320886	0.15	0.131	1.03452314906733e-40
Mcm6	7.63403023720937e-45	0.118232282836942	0.255	0.148	1.0348691389561e-40
Cbx5	1.66374358201779e-44	0.104367373663137	0.097	0.102	2.25537079978332e-40
Rab11a	1.8800349779983e-44	0.0897619335151679	0.113	0.111	2.5485754161745e-40
Lrrc8c	4.12305324708389e-44	0.102611665869033	0.12	0.112	5.58921098174692e-40
Ttc39b	4.35273190108988e-44	0.156159560404482	0.135	0.113	5.90056336511745e-40
Dctn4	1.45046610168199e-43	0.0813188513079365	0.104	0.1	1.9662518474401e-39
Tm6sf1	1.47261603253098e-43	0.106129535830081	0.1	0.099	1.996278293699e-39
Lta4h	2.26108641133234e-43	0.115771668396615	0.124	0.117	3.06512873920211e-39
Slbp	2.58932646964921e-43	0.205966657720953	0.167	0.152	3.51009096225647e-39
Cnpy2	5.06904609387875e-43	0.0861500493203997	0.109	0.11	6.87159888486204e-39
Slamf7	6.23548108651496e-43	0.120253504967344	0.116	0.106	8.45281816087968e-39
Gm19585	6.78202981080462e-43	0.175086385499754	0.156	0.142	9.19371961152675e-39
Elk3	8.13426989915008e-43	0.105523200121056	0.105	0.095	1.10268162752879e-38
Trac	8.38643775335564e-43	-0.592994	0.331	0.513	1.13686550184489e-38
Adam10	9.2085593240534e-43	0.0800617549013166	0.1	0.102	1.24831230196868e-38
Sh3bgrl	9.78152813265518e-43	0.114212103611468	0.127	0.116	1.32598395366274e-38
Odc1	1.2837602676028e-42	0.101576529415011	0.102	0.106	1.74026541876235e-38
Xiap	1.42222032125828e-42	0.101581607883368	0.12	0.112	1.92796186749773e-38
Polr3k	1.75979741405546e-42	0.0655592598774841	0.092	0.104	2.38558137449358e-38
Taf1	1.79243138227798e-42	0.0925450592904607	0.097	0.1	2.42981998181603e-38
Abi3	2.00419832065438e-42	0.0942245181773877	0.126	0.121	2.71689124347908e-38
Bcl2l11	2.13045308161419e-42	0.116552775421374	0.135	0.136	2.88804219743619e-38
Bcl7c	4.21514202225569e-42	0.164412102495369	0.135	0.124	5.71404652536982e-38
Suco	5.16232162765995e-42	0.12540350454491	0.129	0.115	6.99804319845583e-38
Arl1	5.74071945445367e-42	0.0782518195095352	0.127	0.127	7.7821192924574e-38
Crlf2	9.49342231249378e-42	0.0461381724983174	0.124	0.122	1.28692832868166e-37
Reep5	9.62280929002195e-42	0.329159017599093	0.389	0.302	1.30446802735538e-37
Cstb	9.77282747315461e-42	0.158189301080702	0.198	0.177	1.32480449226084e-37
Gatad1	1.03864799598259e-41	0.108801765757331	0.103	0.102	1.407991223354e-37
Mvb12a	1.04183172936143e-41	0.0273979839812845	0.092	0.106	1.41230709232235e-37
Slk	1.23432010670334e-41	0.127088115790144	0.135	0.125	1.67324433664705e-37
Mlf2	1.30814230267084e-41	0.0824603025324699	0.115	0.118	1.77331770550059e-37
Nlrc3	1.69433074476893e-41	0.108112739868588	0.108	0.102	2.29683475760876e-37
Drg1	1.92724385422497e-41	0.0875709869667748	0.101	0.1	2.61257176878737e-37
Nt5e	2.11154367801785e-41	0.0251705632708071	0.102	0.107	2.862408609921e-37
Ppp1r16b	2.21317944023793e-41	0.112445398578289	0.139	0.121	3.00018604918654e-37
Ppm1b	2.30595448987285e-41	0.121692273906178	0.133	0.127	3.12595190647163e-37
Psmd3	2.80136271565918e-41	0.0507854468667798	0.091	0.102	3.79752729734758e-37
Fam111a	3.16044559037429e-41	0.143069726535948	0.105	0.109	4.28430004231138e-37
Tex261	3.58128340478759e-41	0.0889878984564043	0.108	0.111	4.85478778353006e-37
Ocel1	3.98833777567673e-41	0.0394386320136352	0.094	0.103	5.40659068870738e-37
Eif3j1	4.40602763104e-41	0.155866864238062	0.137	0.13	5.97281105663783e-37
Pglyrp1	1.49172450572112e-40	0.0945137557531331	0.127	0.128	2.02218173995555e-36
Capg	1.49646865713126e-40	0.297060414071603	0.427	0.304	2.02861291160713e-36
Nab1	1.78213806657934e-40	0.0751155928484617	0.099	0.102	2.41586636305495e-36
Dynll2	2.45834762785973e-40	0.0894511695090088	0.105	0.11	3.33253604432665e-36
Slc6a6	3.28632744968413e-40	0.103547024569324	0.097	0.1	4.45494549079181e-36
Znhit1	4.05467983671537e-40	0.0640931310906439	0.105	0.112	5.49652398665135e-36
Cd81	4.71941964508317e-40	0.212270933665329	0.101	0.068	6.39764527087475e-36
Ncbp2	4.80505131852694e-40	0.0499973467587985	0.084	0.102	6.51372756739512e-36
Efhd2	5.22142844701938e-40	0.253972940215728	0.302	0.248	7.07816840277947e-36
Ap3s1	7.41745749650289e-40	0.0940195239173967	0.109	0.105	1.00551053822593e-35
Ttc7	8.39356515186153e-40	0.0724036690932497	0.101	0.106	1.13783169198635e-35
Tbl1xr1	9.98382984074726e-40	0.102371636473583	0.101	0.104	1.3534079732117e-35
Nucb1	1.00910399017056e-39	0.0974643160745523	0.134	0.128	1.36794136907521e-35
H2afx	1.18864212318546e-39	0.112677109852132	0.201	0.139	1.61132326219021e-35
Aopep	1.31027264636892e-39	0.19964299804277	0.133	0.1	1.77620559941771e-35
Ypel3	1.53410070578993e-39	-0.186598	0.258	0.366	2.07962691676883e-35
Vma21	1.5437462415159e-39	0.0931790327684105	0.113	0.118	2.09270240499896e-35
Rabggtb	1.57033787341213e-39	0.0866450591719694	0.117	0.12	2.12875002119748e-35
Mtch1	1.60742610191395e-39	0.146125091400036	0.15	0.14	2.17902682375455e-35
Mindy2	1.67005118022004e-39	0.0445947189061318	0.095	0.101	2.26392137990629e-35
Ythdf2	1.73782086401297e-39	0.0334116644073444	0.085	0.102	2.35578996325598e-35
Ilk	2.1245820746807e-39	0.0872797941216785	0.122	0.128	2.88008346043715e-35
Prkcsh	2.34086714737817e-39	0.026164070861681	0.09	0.106	3.17327950498585e-35
Etv3	2.35739164515766e-39	-0.0207174	0.076	0.1	3.19568011417573e-35
Ncbp3	3.03240270693687e-39	0.0240228964620245	0.088	0.102	4.11072510952363e-35
Slfn5	3.41633375401615e-39	-0.168595	0.058	0.112	4.63118203694429e-35
Uchl5	3.90475585801988e-39	0.0540370830686238	0.094	0.106	5.29328704113174e-35
Flt3l	4.06052759845011e-39	0.0941907182498398	0.101	0.1	5.50445121245897e-35
Trappc3	5.54646191819211e-39	0.0365393730493142	0.09	0.1	7.51878377630123e-35
Rtn4	5.5793432039063e-39	0.0228874817062001	0.092	0.104	7.56335764721538e-35
Inpp5d	6.59837363084879e-39	0.102243721614492	0.141	0.126	8.94475529397862e-35
Gadd45b	6.9584726348828e-39	0.253029959036754	0.109	0.085	9.43290550384712e-35
Ntan1	8.17798336133533e-39	0.18071939846635	0.224	0.197	1.10860742446262e-34
Nsmce2	1.07227839586813e-38	0.0305386472224263	0.085	0.104	1.45358059343883e-34
Ebpl	1.39107104798925e-38	0.0612442377135108	0.12	0.114	1.88573591265423e-34
Nin	1.51647466743921e-38	0.00157331718554282	0.086	0.103	2.05573305918059e-34
Arcn1	1.62247943788037e-38	0.0760532202996579	0.113	0.117	2.19943312599064e-34
Ube2j2	1.75174549839293e-38	0.00949867502903056	0.095	0.113	2.37466619762146e-34
Csnk1d	1.93019577916532e-38	0.0329433398894336	0.092	0.104	2.6165733982365e-34
Uimc1	2.21445821018041e-38	0.0593481986855648	0.086	0.1	3.00191954972057e-34
Mob3a	2.77359402842936e-38	0.0233332540576719	0.123	0.128	3.75988406493883e-34
Tnfaip3	3.94708560371517e-38	0.120253231529815	0.123	0.104	5.35066924439629e-34
Ppp3ca	5.14588212133108e-38	0.136341607978474	0.164	0.149	6.97575780367641e-34
Clcn3	5.25365250999807e-38	0.0574682565458307	0.099	0.109	7.12185134255338e-34
Ssbp3	5.62330845136323e-38	0.0865213505170774	0.114	0.116	7.62295693666799e-34
Actn4	5.81548801429559e-38	0.178120360823166	0.229	0.199	7.8834755521791e-34
Phax	7.12452875738763e-38	0.0713713960983603	0.105	0.113	9.65801118351468e-34
Bnip2	7.45966787618125e-38	0.115093743289982	0.135	0.133	1.01123257729513e-33
Ctsz	1.04668044411103e-37	0.0550057895930988	0.097	0.11	1.41888001003692e-33
Parp1	1.17488754668628e-37	0.0315359630066352	0.087	0.106	1.59267755828792e-33
Ndfip2	1.27007633282537e-37	0.126136657433657	0.153	0.142	1.72171547677807e-33
Ddx3x	1.27337798695852e-37	0.130260881353374	0.152	0.141	1.72619119912096e-33
Ubl4a	1.30766574855279e-37	0.0617118224167198	0.117	0.132	1.77267168873816e-33
Ppp2r1a	1.44627305795148e-37	0.0213943970492225	0.089	0.109	1.96056775735903e-33
Yipf1	1.51447481658264e-37	-0.000870932	0.085	0.102	2.05302206135942e-33
Nup210	1.96488568000916e-37	0.0598927676594612	0.102	0.114	2.66359902782042e-33
Rasa1	2.11067734613719e-37	0.0287291096901085	0.131	0.135	2.86123421042358e-33
Sumo3	2.14077503412419e-37	0.0448959699514981	0.08	0.102	2.90203463625876e-33
Dctpp1	2.1676664880263e-37	0.125836964101495	0.114	0.13	2.93848869116845e-33
Csnk1g3	2.35190671007906e-37	0.0486988785540538	0.088	0.101	3.18824473618318e-33
Fasl	2.37383686553011e-37	0.152545317645613	0.122	0.083	3.21797325491262e-33
Mrps25	2.45836763870502e-37	0.00155090761709672	0.084	0.112	3.33256317102853e-33
Cers2	2.65380252827665e-37	0.00181440442016803	0.084	0.101	3.59749470733183e-33
Adipor1	2.71460544213884e-37	0.0691044075471692	0.111	0.119	3.67991913736341e-33
Armc1	3.13904133864479e-37	0.033305376280148	0.085	0.106	4.25528443866688e-33
Ubr5	3.63654395287142e-37	0.015233484363839	0.085	0.102	4.9296989825125e-33
Cep192	4.39433319268645e-37	0.0125991552851491	0.081	0.101	5.95695807600575e-33
Nkap	4.91949168214034e-37	-0.00403897	0.079	0.1	6.66886292430944e-33
Rnh1	6.32472028625828e-37	0.087317381766123	0.15	0.151	8.57379082005172e-33
Derl2	6.55254513106567e-37	0.00860536927673921	0.088	0.109	8.88263017967262e-33
Rsu1	6.65137104038197e-37	0.00944028739662879	0.08	0.102	9.0165985823418e-33
Rpp25l	6.87216297125427e-37	0.0147556769461092	0.089	0.105	9.31590412383228e-33
Kmt5a	7.045717488588e-37	0.126434505343359	0.128	0.133	9.55117462752989e-33
Usp9x	7.41495981072104e-37	0.0221529497700575	0.087	0.101	1.00517195194134e-32
Helz	7.51080389443843e-37	0.0446274970300712	0.1	0.108	1.01816457593007e-32
Rfc2	8.47156357651704e-37	0.071183276237911	0.104	0.121	1.14840515843265e-32
Ssr3	9.00290517364366e-37	0.12336641103582	0.134	0.134	1.22043382533914e-32
Sema4d	1.04199656368427e-36	0.137263029532017	0.173	0.161	1.41253054173039e-32
Oip5os1	1.10960488926975e-36	0.116388080999952	0.174	0.168	1.50418038789407e-32
Tmx3	1.14252694579357e-36	-0.00783277	0.083	0.103	1.54880952771777e-32
2210016L21Rik	1.37485420172797e-36	0.0576576099971662	0.109	0.12	1.86375235586244e-32
Nek7	1.41282486956469e-36	0.126268081026696	0.157	0.15	1.9152253931819e-32
Cmc2	1.51430787728389e-36	0.0510799577580635	0.102	0.122	2.05279575844604e-32
Blmh	1.58516042686641e-36	-0.00889193	0.079	0.106	2.1488434746601e-32
Cspp1	1.7368988449163e-36	-0.0188334	0.082	0.107	2.35454007416854e-32
Usp14	1.89735494649e-36	0.00346538271325109	0.075	0.102	2.57205436546184e-32
Cdk2ap1	2.0616710469328e-36	0.0442559344280145	0.094	0.113	2.7948012712221e-32
Tab2	2.19881763749867e-36	0.140987001405877	0.191	0.174	2.98071718939319e-32
Eml4	2.24854237118638e-36	0.122468179889429	0.169	0.162	3.04812403838026e-32
Nrip1	2.37405474090889e-36	-0.0137078	0.13	0.149	3.21826860677609e-32
Mrps11	2.37547979986313e-36	0.0664834188461863	0.108	0.123	3.22020041669446e-32
Tox	2.96337792485096e-36	0.0704978139551768	0.108	0.109	4.01715511492796e-32
Cisd1	3.09912126995221e-36	0.068652177698951	0.1	0.122	4.20116879354722e-32
Eva1b	3.34406150133463e-36	0.0576782277482308	0.105	0.112	4.53320977120923e-32
Ptk2b	3.3450628726372e-36	0.117640788411253	0.144	0.142	4.53456723014699e-32
Tmsb4x	3.37979432241333e-36	0.412757886910341	0.588	0.394	4.58164918346351e-32
Eif1ad	3.57598012425145e-36	0.0214124433632762	0.089	0.113	4.84759865643527e-32
Cnot2	3.88150039369266e-36	0.00367566220422042	0.082	0.101	5.26176193368977e-32
Rgs1	3.97015285619348e-36	0.863609874538424	0.472	0.269	5.38193921185588e-32
Mydgf	4.06932576947548e-36	0.087541313376096	0.137	0.143	5.51637801310096e-32
Mapkap1	4.38447914888638e-36	-0.0121639	0.082	0.104	5.94359993423037e-32
B3gat3	4.64549548640695e-36	0.025596631913569	0.092	0.109	6.29743368137327e-32
Mta3	4.72246504633234e-36	-0.00970215	0.08	0.104	6.40177361680812e-32
Smarcc1	4.94257250833273e-36	0.0536191448117931	0.091	0.111	6.70015129229585e-32
Necap2	4.98407955995223e-36	0.00943224535644336	0.086	0.103	6.75641825147125e-32
Nae1	5.45764102106475e-36	0.0289012611757209	0.093	0.109	7.39837816815537e-32
Pop7	5.73226862642434e-36	0.037330744263653	0.084	0.101	7.77066334998084e-32
Wdr61	6.13117795707435e-36	-0.0040465	0.076	0.101	8.31142483860999e-32
Ciapin1	6.21958715220514e-36	0.0261666357146256	0.097	0.116	8.43127234352929e-32
Scamp2	6.83714168860016e-36	0.0175948653941582	0.091	0.111	9.26842927306638e-32
Mcm7	7.17961804767794e-36	0.0159310245185682	0.074	0.109	9.73269022543221e-32
E2f4	7.70716160786941e-36	0.0439981410322147	0.09	0.109	1.04478282756278e-31
Glrx	7.8977010683268e-36	0.025980094554491	0.119	0.132	1.07061235682238e-31
Hdlbp	8.94020334617142e-36	0.116352623477893	0.134	0.144	1.211933965607e-31
Fkbp2	1.04713031276531e-35	0.100101393389952	0.145	0.149	1.41948985198465e-31
Gapvd1	1.10862424511335e-35	0.0173980999773943	0.093	0.117	1.50285102667566e-31
Lgals3bp	1.10977792475029e-35	0.0966758651159702	0.117	0.124	1.50441495479149e-31
Shisa5	1.11473583944083e-35	-0.422585	0.278	0.451	1.511135903946e-31
Rif1	1.14256926000884e-35	0.0551358373722963	0.109	0.126	1.54886688886798e-31
H2-Q6	1.19126774867647e-35	0.0868247953299665	0.131	0.115	1.61488256010582e-31
Mark3	1.20300167411447e-35	-0.0113333	0.081	0.105	1.63078906942958e-31
Lims1	1.25370032661781e-35	0.0111031081003281	0.109	0.129	1.6995161627631e-31
Ccdc107	1.31176796993216e-35	0.113057062481982	0.136	0.136	1.77823266004004e-31
Rora	1.32487752309444e-35	0.224979654422343	0.115	0.07	1.79600397030682e-31
Lage3	1.40048427403789e-35	0.0567394735639526	0.125	0.139	1.89849648188576e-31
Dnajb11	1.44844881864017e-35	0.109745160279917	0.152	0.155	1.96351721854861e-31
Haus3	1.51255525513445e-35	0.0427476628831882	0.09	0.108	2.05041990386026e-31
Degs1	1.66679381240329e-35	0.0706917518845501	0.128	0.136	2.2595056920939e-31
Cops3	1.688172611598e-35	0.0413744356591273	0.079	0.103	2.28848679228225e-31
Atg5	1.76203148811673e-35	-0.00910378	0.086	0.109	2.38860988529104e-31
Myo1g	2.08295250073435e-35	0.0456401079477992	0.116	0.127	2.82365040999548e-31
Ccdc82	2.17524599947156e-35	0.0236660769467704	0.088	0.105	2.94876347688364e-31
Phf12	2.25853559009963e-35	-0.00119173	0.079	0.101	3.06167084593906e-31
Rtn3	2.40682198501013e-35	0.103300875298089	0.134	0.139	3.26268788287973e-31
Ybx3	2.5666740442015e-35	0.105713194980738	0.14	0.142	3.47938333431956e-31
Ccny	2.81124038349714e-35	0.0107594360913188	0.084	0.107	3.81091746386872e-31
Tmem126a	2.92647139849001e-35	0.0690528517484438	0.132	0.147	3.96712462779305e-31
Adam19	3.01819056159048e-35	0.131613068075319	0.144	0.116	4.09145912529205e-31
Tbcb	3.17166662934616e-35	0.159406383748518	0.193	0.183	4.29951128274165e-31
Slain2	3.31474855391056e-35	-0.0202576	0.075	0.101	4.49347313968116e-31
Dpm2	3.42460996923663e-35	0.0413309462832826	0.096	0.113	4.64240127429717e-31
Gigyf2	3.59436514975603e-35	0.00580112511779447	0.078	0.105	4.87252139700927e-31
Trim28	3.73264397477303e-35	0.0166002823685327	0.075	0.1	5.05997217220232e-31
Arfgap2	3.8256848162824e-35	-0.022877	0.074	0.1	5.18609833695242e-31
Ruvbl1	3.82907012747276e-35	-0.0232698	0.067	0.101	5.19068746480208e-31
Tmem147	4.10855462037342e-35	0.0349206707012939	0.092	0.11	5.56955664337821e-31
Ndufaf3	4.42586333326788e-35	-0.00723613	0.079	0.105	5.99970033457794e-31
Ddx52	4.52538654776914e-35	-0.00122139	0.079	0.103	6.13461400415584e-31
Nabp2	4.67575678262453e-35	-0.018186	0.075	0.105	6.33845589452582e-31
Col1a2	4.79284094878033e-35	0.301123593781368	0.101	0.044	6.49717519016661e-31
Ech1	5.21913328166286e-35	0.165148603697084	0.229	0.211	7.07505707662218e-31
Naa50	5.34343839374101e-35	0.0592381410240162	0.097	0.116	7.24356508655531e-31
Cdk9	6.40632918483782e-35	0.02474077323592	0.09	0.109	8.68441984296615e-31
Stx8	7.20507366386718e-35	0.0488670577040218	0.114	0.13	9.76719785873835e-31
Glg1	7.27309202693336e-35	-0.000110351	0.085	0.11	9.85940355171086e-31
Stk11	7.37523501639707e-35	-0.0174293	0.084	0.104	9.99786858822786e-31
Uba2	7.41649005816879e-35	0.0116740528164988	0.092	0.118	1.00537939228536e-30
Ehmt1	8.71923199458686e-35	0.0223693041822784	0.092	0.108	1.18197908918619e-30
Copz1	8.83246986835533e-35	0.0551099804454247	0.101	0.117	1.19732961535425e-30
Alkbh5	8.89485033389366e-35	0.00436513295165292	0.09	0.109	1.20578591126262e-30
Pank2	9.01035366979469e-35	0.0193929062659108	0.079	0.102	1.22144354347737e-30
Xbp1	9.34394280734442e-35	0.0799311807948051	0.127	0.12	1.26666488696361e-30
Polr2i	9.55163535472203e-35	0.053405594596151	0.129	0.141	1.29481968868612e-30
Hnrnph2	9.98965651272583e-35	-0.0085123	0.076	0.102	1.35419783686511e-30
Mtf2	1.00380703592387e-34	-0.0198509	0.071	0.106	1.3607608178984e-30
Atad2	1.03744345557255e-34	0.0984887366798667	0.127	0.14	1.40635834837415e-30
Ptpn7	1.07881414833773e-34	0.101349248287485	0.131	0.129	1.46244045948663e-30
Nubp1	1.11658025542226e-34	0.0522964979992567	0.105	0.126	1.51363619425042e-30
Tpm4	1.11985442346779e-34	0.128368498528391	0.201	0.193	1.51807465645294e-30
Farsa	1.14020116221388e-34	-0.020581	0.077	0.104	1.54565669549713e-30
Eif1a	1.36878964920444e-34	0.0266265547893839	0.1	0.122	1.85553124846154e-30
Rnf20	1.36878965473432e-34	0.0309718758823923	0.097	0.117	1.85553125595785e-30
Spag9	1.48749957950995e-34	0.0979212373320912	0.128	0.137	2.01645442998369e-30
Atf4	1.50873329568904e-34	0.123685372290026	0.191	0.179	2.04523885563606e-30
Nfe2l1	1.53654079808254e-34	0.0259355887093799	0.079	0.1	2.08293470588069e-30
Irak1	1.62068678668321e-34	-0.0171098	0.087	0.113	2.19700300802776e-30
Ctnnb1	1.71240652857523e-34	0.0370101187634152	0.11	0.125	2.32133829013658e-30
Ube2d1	1.72747207060079e-34	-0.0205492	0.073	0.1	2.34176113890643e-30
Hras	1.86830840513207e-34	0.0571890818265863	0.123	0.138	2.53267887399703e-30
Virma	1.91327238666253e-34	-0.00232098	0.079	0.102	2.59363204735973e-30
Tm9sf2	1.91522722361725e-34	0.0357378543756788	0.093	0.114	2.59628202433554e-30
Os9	1.93319254918956e-34	0.0374729027351611	0.101	0.116	2.62063581968136e-30
Prpsap1	1.99448838176945e-34	-0.0133036	0.075	0.102	2.70372845032666e-30
Nfe2l2	2.24351096319266e-34	0.00499490704866375	0.077	0.102	3.04130346170397e-30
Trim59	2.58852390034864e-34	-0.00118301	0.081	0.107	3.50900299931262e-30
Kif1b	2.62878177899744e-34	0.0413080998936878	0.104	0.122	3.56357657960892e-30
Smarcad1	2.97232459971664e-34	-0.0209545	0.076	0.102	4.02928322737587e-30
Dut	3.01149250163225e-34	0.266115743574081	0.266	0.208	4.08237923521268e-30
Ube2a	3.01631467056253e-34	0.0622707028058119	0.141	0.155	4.08891616741457e-30
Srek1	3.58960854044901e-34	-0.00979129	0.082	0.112	4.86607333743268e-30
Smarcb1	3.69060450729284e-34	-0.0124077	0.088	0.115	5.00298347008617e-30
Ssr1	4.55190093041872e-34	0.0514507629088893	0.114	0.13	6.17055690127561e-30
Hltf	4.63451279738018e-34	-0.0120201	0.08	0.104	6.28254554812857e-30
Scgb2b27	4.75916036079689e-34	0.309361373106452	0.113	0.046	6.45151778509627e-30
Ptpa	4.92769315803297e-34	0.00254318693792924	0.074	0.103	6.67998084502949e-30
Rad23b	5.03675323873872e-34	0.00399608863285446	0.088	0.112	6.82782269043421e-30
Diablo	5.12884611522762e-34	-0.00528466	0.075	0.104	6.95266379380256e-30
2024-03-02	5.16016332036727e-34	0.0270261172127464	0.096	0.107	6.99511739708987e-30
Mical1	5.26364308977394e-34	0.0257545633661793	0.087	0.103	7.13539457249756e-30
Pdia6	5.36607288596948e-34	0.187050030655797	0.21	0.2	7.27424840422023e-30
R3hdm2	6.03231107335862e-34	0.0232753594841456	0.107	0.122	8.17740089104495e-30
Ppp6c	6.32107509233729e-34	-0.0364922	0.072	0.105	8.56884939517243e-30
Nt5c3b	7.00092902626885e-34	0.0162221464085195	0.088	0.116	9.49045938801006e-30
Sec22b	7.86851970821128e-34	-0.0318912	0.064	0.1	1.06665653164512e-29
Otud5	7.91871713941648e-34	-0.0323465	0.074	0.104	1.0734612954193e-29
Nxf1	8.26835958495245e-34	-0.00482709	0.082	0.107	1.12085882533615e-29
Rfx7	8.53290875996413e-34	0.0260540550167442	0.085	0.107	1.15672111150074e-29
Dctn3	8.60967175798319e-34	0.124262671818398	0.181	0.174	1.1671271035122e-29
Creg1	8.97922651609636e-34	0.0103126516580846	0.089	0.114	1.21722394652202e-29
Mrpl28	9.48288543318824e-34	0.0308409239825037	0.108	0.131	1.285499949323e-29
Itch	1.0780751378032e-33	0.0396182267538292	0.138	0.149	1.46143865680602e-29
Sparc	1.132249757755e-33	0.310435402185981	0.105	0.048	1.53487777161267e-29
Copa	1.18792846522619e-33	0.0291107378066821	0.098	0.119	1.61035582746063e-29
Zc3h18	1.19238849842602e-33	0.0294911888239233	0.097	0.12	1.61640184846631e-29
Spg21	1.22619651967791e-33	-0.00020477	0.087	0.101	1.66223200207537e-29
Grina	1.25678490883347e-33	0.131606604668551	0.142	0.12	1.70369762241466e-29
Prkag1	1.28128335510276e-33	-0.0447013	0.068	0.102	1.7369077161773e-29
Btbd7	1.33574610927682e-33	0.043323856736437	0.093	0.104	1.81073742573566e-29
Ergic2	1.49599447494208e-33	0.0545328341877349	0.105	0.125	2.02797011023148e-29
Ptpra	1.50506385556013e-33	0.015806027983814	0.092	0.108	2.04026456259731e-29
Eri1	1.59307649519657e-33	0.0495464345806787	0.086	0.113	2.15957449688848e-29
Ctdnep1	1.59422273922922e-33	0.0138470150977281	0.084	0.108	2.16112834529913e-29
Trappc10	1.60526833904895e-33	0.0212705842135506	0.092	0.116	2.17610176041476e-29
Immp1l	1.74038895169221e-33	0.0737114346129537	0.119	0.13	2.35927126291396e-29
Mxd4	1.79347024603041e-33	0.2024374690723	0.242	0.208	2.43122826551882e-29
Psph	1.83097536649413e-33	0.00793526209624152	0.071	0.103	2.48207020681945e-29
Wdr18	1.96565837492824e-33	0.0175233411026463	0.071	0.1	2.66464649305272e-29
Mylip	2.12476927785765e-33	-0.020868	0.081	0.112	2.88033723306383e-29
Derl1	2.13946217497979e-33	0.020882417214466	0.103	0.121	2.9002549244026e-29
Psmd1	2.20272492016235e-33	0.0358367373675252	0.09	0.113	2.98601390177208e-29
Topbp1	2.33186426625014e-33	0.0632186270582435	0.088	0.114	3.16107519932869e-29
Gtf3c6	2.36318708885624e-33	0.0163353467370611	0.105	0.13	3.20353641765351e-29
Sod1	2.54144161826691e-33	0.0460845927483979	0.102	0.121	3.44517825772262e-29
Gtf2f1	2.60452515742899e-33	0.0207086806533661	0.092	0.115	3.53069430341074e-29
Acaa2	2.66228533659014e-33	-0.0216621	0.083	0.117	3.6089940022816e-29
Ncoa3	2.6722263833543e-33	-0.0683356	0.067	0.1	3.62247008527509e-29
Svil	2.79563664802827e-33	0.0292986892415765	0.088	0.106	3.78976504006712e-29
Elof1	2.91174565706205e-33	0.0340362824034948	0.122	0.144	3.94716241271331e-29
Rpn1	3.1270231812215e-33	0.0609922934021304	0.128	0.149	4.23899262446387e-29
Tpd52l2	3.23078939111273e-33	0.0179039284238986	0.086	0.114	4.37965809859242e-29
Cab39l	3.25120459483858e-33	-0.0357813	0.067	0.104	4.40733294876318e-29
Trabd	3.32367217555059e-33	0.000173803664114978	0.084	0.106	4.50557000117638e-29
Kcmf1	3.41627180791737e-33	0.013714804233877	0.085	0.107	4.63109806281279e-29
Mrps12	3.4575856333062e-33	-0.00161078	0.075	0.109	4.68710308450988e-29
Ap1b1	3.56407379068893e-33	0.0182297751385853	0.082	0.104	4.83145843065792e-29
Il7r	3.58299027049697e-33	-0.594245	0.224	0.382	4.85710161068569e-29
Ctsc	3.65129098720853e-33	0.0689296425129871	0.119	0.139	4.94969006225988e-29
Tmf1	3.66070427667512e-33	0.050523834875577	0.104	0.113	4.96245071746079e-29
Cul1	3.81572998340265e-33	0.0137052908789895	0.092	0.12	5.17260356550064e-29
Taf3	3.84530870535918e-33	-0.0137865	0.091	0.12	5.21270048098491e-29
Snrnp200	3.86957819599705e-33	-0.0198755	0.087	0.115	5.24560020249361e-29
Ccdc174	3.95572560126524e-33	0.0360534792996554	0.115	0.129	5.36238162507516e-29
Csnk2a2	4.14146358127389e-33	0.0251706390950176	0.111	0.132	5.61416803077489e-29
Atf1	4.30376509953678e-33	0.0354292196731866	0.08	0.106	5.83418396893206e-29
Egln1	4.38382327163366e-33	0.0588305350208702	0.109	0.124	5.94271082702659e-29
Ddx10	4.40579834396667e-33	0.0247578795834652	0.094	0.115	5.97250023508121e-29
Mrps7	4.43167975608772e-33	-0.0270834	0.063	0.101	6.00758507735251e-29
Akirin2	4.5308960386529e-33	0.0369255883832515	0.103	0.119	6.14208266999787e-29
Fam192a	4.7917714460339e-33	0.0196770956248016	0.084	0.105	6.49572537224355e-29
Mea1	5.22247363091168e-33	-0.000192308	0.092	0.116	7.07958525406388e-29
Serinc1	5.83708554116751e-33	0.0382167918454394	0.091	0.106	7.91275315960668e-29
Clip1	5.861271729149e-33	0.00114801695949786	0.096	0.117	7.94553995603438e-29
Zdhhc18	5.92428471714315e-33	0.100899508061381	0.175	0.174	8.03096036255926e-29
Gemin7	6.3755252617846e-33	0.0750902144340877	0.103	0.115	8.64266204487521e-29
Htatsf1	6.53091583341611e-33	-0.0120009	0.078	0.11	8.85330950377888e-29
Galnt7	6.66723328879233e-33	-0.0627119	0.067	0.1	9.03810144628688e-29
Ppp6r3	6.70151311051028e-33	-0.0166014	0.074	0.1	9.08457117260773e-29
Dleu2	6.9523617579163e-33	-0.072261	0.067	0.101	9.42462159903134e-29
Eif3l	7.11968170663944e-33	0.0296816555672095	0.104	0.127	9.65144052152043e-29
Uba1	7.32846414132749e-33	0.0247978741469613	0.117	0.134	9.93446598998355e-29
Zmiz2	7.89929040527957e-33	-0.00550125	0.092	0.123	1.0708278073397e-28
Rnf166	7.97268714892652e-33	0.0749943047099756	0.131	0.139	1.08077746990848e-28
Vmp1	8.75116384226385e-33	0.0513600313180767	0.122	0.132	1.18630777045729e-28
Aarsd1	8.93472279889723e-33	0.00467813782289745	0.091	0.125	1.21119102261851e-28
Desi2	9.08586889260744e-33	0.00668953905421391	0.086	0.11	1.23168038708186e-28
Pacs1	9.53978653523638e-33	-0.00536625	0.076	0.1	1.29321346271664e-28
Golga4	9.68594376516562e-33	0.0254202311187722	0.114	0.134	1.31302653680585e-28
Tubb4b	9.98212567479706e-33	0.197115496170581	0.151	0.167	1.35317695647549e-28
Peak1	1.01350115242285e-32	0.0786175732781405	0.118	0.128	1.37390216222442e-28
Sla2	1.04924014926041e-32	-0.00180484	0.085	0.114	1.42234994633741e-28
Mrpl19	1.11229112551671e-32	-0.0311788	0.063	0.104	1.50782184975046e-28
Ap2b1	1.14855026483385e-32	0.136910487477245	0.162	0.155	1.55697473900877e-28
Coq10b	1.15230550970921e-32	0.0259225180553563	0.124	0.137	1.5620653489618e-28
Tial1	1.17259588881246e-32	0.0776311646256008	0.131	0.141	1.58957098687417e-28
S100a13	1.18346145966628e-32	0.361114079621579	0.495	0.375	1.60430035472361e-28
Cnih4	1.21597103070853e-32	0.0278309899594004	0.096	0.119	1.64837032922849e-28
Tmem123	1.21717917901678e-32	0.0742517483585394	0.154	0.161	1.65000809507515e-28
Parl	1.32247476062004e-32	-0.00211282	0.075	0.103	1.79274678549653e-28
Fam168b	1.32848856159369e-32	-0.0156044	0.075	0.105	1.80089909409641e-28
Cdc123	1.33699145978393e-32	-0.00268177	0.079	0.112	1.81242562288309e-28
Epc2	1.35339207310166e-32	-0.016935	0.081	0.107	1.83465829429661e-28
Pglyrp2	1.37817296081718e-32	0.0125221566219484	0.095	0.116	1.86825126568376e-28
Aup1	1.37954112715225e-32	0.122392071016142	0.166	0.158	1.87010595196759e-28
Aco2	1.51263860716301e-32	0.0447173001033364	0.108	0.129	2.05053289587017e-28
Spag7	1.60148429047132e-32	-0.000786015	0.088	0.116	2.17097210416292e-28
Mrpl13	1.60466215647508e-32	0.0863860909848439	0.125	0.141	2.17528001931762e-28
Dera	1.64026686889669e-32	-0.0370991	0.066	0.103	2.22354576747636e-28
Nip7	1.6730997023372e-32	-0.0052017	0.073	0.103	2.26805395648831e-28
Tm2d1	1.69647021923565e-32	-0.0269155	0.073	0.101	2.29973502919585e-28
Psmc1	1.77757633715374e-32	0.0120649230708074	0.095	0.122	2.40968248264561e-28
Ppih	1.78842439589771e-32	-0.00814181	0.076	0.113	2.42438811107893e-28
Shoc2	1.8159614527798e-32	0.0214005517299291	0.09	0.109	2.4617173453883e-28
Larp7	1.85359568397182e-32	0.0128948272032702	0.087	0.12	2.51273430919219e-28
Zc3h7a	1.92139644573308e-32	0.0180066731065969	0.114	0.133	2.60464502183576e-28
Copb2	1.94820925781981e-32	0.0309511315924291	0.107	0.13	2.64099246990053e-28
Tmem256	2.10186519721877e-32	0.151988351395396	0.191	0.189	2.84928846134977e-28
Cs	2.30728808217029e-32	-0.00282284	0.071	0.107	3.12775972419005e-28
Pfkp	2.38144341928685e-32	-0.000466062	0.097	0.126	3.22828469918525e-28
Ctsa	2.3902026457795e-32	0.0339534527197123	0.118	0.133	3.24015870661869e-28
Dusp5	2.4413645107621e-32	0.199315082668879	0.127	0.087	3.3095137307891e-28
Rbm28	2.46108989159214e-32	0.045609687688229	0.105	0.122	3.33625345704231e-28
Bhlhe40	2.47677428082728e-32	0.26068710441548	0.136	0.069	3.35751521508947e-28
Atad2b	2.69677431516961e-32	-0.000358481	0.074	0.103	3.65574726164393e-28
Erbin	2.75483773953656e-32	0.00507996331072455	0.094	0.124	3.73445803971577e-28
Skil	2.76574020237537e-32	0.115178547676514	0.185	0.175	3.74923741834005e-28
Asna1	2.79633742049513e-32	-0.00509699	0.083	0.11	3.7907150072232e-28
Mrpl49	2.90568924031912e-32	-0.0353261	0.067	0.106	3.9389523341766e-28
Tcerg1	2.91595053876024e-32	0.0594957226713042	0.109	0.131	3.95286255034338e-28
Snx2	2.95735682430724e-32	0.00926082905807342	0.079	0.108	4.0089929110309e-28
Med13	3.07209303448042e-32	0.0181686292013806	0.091	0.104	4.16452931754165e-28
Naa20	3.17107496295157e-32	0.0320802226346825	0.097	0.118	4.29870921977714e-28
Eed	3.46100138132227e-32	0.00565072521388746	0.084	0.112	4.69173347252047e-28
Sema4a	3.53987100469991e-32	0.176388441353515	0.16	0.134	4.7986491339712e-28
Atm	3.5870364233977e-32	-0.0740933	0.056	0.1	4.86258657555793e-28
Mef2d	3.73967181245947e-32	-0.0258592	0.079	0.103	5.06949910897005e-28
Eef1akmt1	4.36189950100371e-32	-0.0540246	0.064	0.107	5.91299096356063e-28
Dnmt1	4.39761674238529e-32	0.0877294897220748	0.128	0.153	5.96140925597749e-28
Hist1h1c	4.48314042692488e-32	0.0291282912751562	0.1	0.124	6.07734516273936e-28
Ebp	4.51666753974075e-32	0.0892047072977676	0.138	0.15	6.12279451687257e-28
Sptan1	4.61420778833926e-32	0.0330279792621382	0.121	0.13	6.25502007787269e-28
Ensa	4.70126942592543e-32	-0.0153972	0.083	0.11	6.37304083378451e-28
Paxbp1	4.72710671783388e-32	0.0398527870162877	0.119	0.133	6.40806586669561e-28
Etfa	4.74974637257934e-32	0.00767792066412049	0.088	0.117	6.43875618266856e-28
Magt1	4.78928897242102e-32	0.0520672116642459	0.111	0.129	6.49236013101394e-28
Cops4	4.82373305475694e-32	-0.0189281	0.083	0.116	6.53905252902851e-28
Ncoa7	5.11834282694756e-32	-0.041289	0.089	0.117	6.93842553621011e-28
St8sia4	5.17181509950933e-32	0.0884929815195722	0.167	0.158	7.01091254889485e-28
Nsun2	5.52927961189566e-32	-0.0388203	0.06	0.1	7.49549144188575e-28
Nr2c2ap	5.75170980927383e-32	-0.0695167	0.058	0.1	7.7970178174516e-28
Zbtb1	5.84938409494521e-32	-0.0146448	0.087	0.115	7.92942507910772e-28
Arfgef1	6.03952486631447e-32	0.0116041446951611	0.109	0.13	8.1871799087759e-28
Notch1	6.12914125789476e-32	-0.00858891	0.084	0.107	8.30866388920214e-28
Retreg1	6.49007437953829e-32	-0.0191883	0.083	0.109	8.7979448289021e-28
Bola1	6.61501428551752e-32	-0.0223913	0.064	0.1	8.96731336544754e-28
Ubr4	6.83751515910922e-32	0.0367589750759981	0.107	0.127	9.26893554968846e-28
Gzmm	6.96030970530557e-32	-0.178735	0.118	0.091	9.43539583651223e-28
Ppp3r1	7.52840874068735e-32	-0.0489881	0.067	0.102	1.02055108888758e-27
Casp8ap2	8.23537132035022e-32	0.0362597447440481	0.103	0.127	1.11638693618668e-27
Ube2e1	8.94291460962653e-32	0.00940872675523895	0.101	0.128	1.21230150448097e-27
Dnajc5	9.47869291042062e-32	0.0323550645362005	0.119	0.136	1.28493161093662e-27
Cir1	9.58532266374553e-32	0.0129156469173762	0.092	0.116	1.29938634029734e-27
Rab37	1.01578761768761e-31	0.0580901278204381	0.127	0.143	1.37700169453732e-27
Impa1	1.06358036261019e-31	-0.0344308	0.089	0.122	1.44178953955437e-27
Cnot6	1.11376055889962e-31	0.0549872545879242	0.105	0.122	1.50981381364433e-27
Adprh	1.12501750512024e-31	-0.0187095	0.081	0.116	1.525073729941e-27
Ptpn2	1.1287948747108e-31	0.0277149541368785	0.117	0.139	1.53019433215796e-27
Fam120a	1.18798478970474e-31	0.0179140639986715	0.102	0.128	1.61043218092375e-27
Nfatc1	1.20250185116737e-31	0.0395460778865654	0.092	0.113	1.63011150944249e-27
Rfxap	1.23344293295854e-31	-0.0297041	0.074	0.106	1.6720552399186e-27
Rbm27	1.341527502805e-31	-0.00697157	0.088	0.116	1.81857468280245e-27
Lpxn	1.44403511323621e-31	-0.00711045	0.093	0.118	1.957533999503e-27
Ankhd1	1.45900975316749e-31	-0.025219	0.088	0.116	1.97783362139385e-27
BC005561	1.61142790319049e-31	-0.0563855	0.073	0.112	2.18445166556502e-27
Vdac3	1.62835202105016e-31	0.119117686730245	0.189	0.188	2.2073939997356e-27
Thumpd1	1.64018953536635e-31	-0.0324695	0.062	0.101	2.22344093414262e-27
Vbp1	1.70185553036825e-31	-0.00156592	0.088	0.119	2.3070353569672e-27
Prrc2a	1.71112316657965e-31	0.0756292053947111	0.154	0.159	2.31959856461538e-27
Klrd1	1.75113368195343e-31	0.358199856428138	0.311	0.238	2.37383681925607e-27
Hes6	1.8406105522531e-31	-0.0873201	0.059	0.102	2.49513166463431e-27
Pttg1	1.87630109131959e-31	0.00631329253803549	0.105	0.135	2.54351375939284e-27
St3gal6	2.01258446151045e-31	0.0294295511474424	0.093	0.112	2.72825949602356e-27
Sorl1	2.10036838036859e-31	0.103603178135235	0.163	0.155	2.84725937642766e-27
Ppp1cb	2.12209037125456e-31	0.0272623739843844	0.095	0.114	2.87670570727268e-27
Srpr	2.19439129325928e-31	0.00526877279619753	0.101	0.124	2.97471683714228e-27
Unc50	2.19561168039231e-31	-0.0244425	0.085	0.116	2.97637119393981e-27
Cltc	2.38055781118401e-31	0.0834732532080946	0.153	0.162	3.22708416884105e-27
Rad21	2.48047141066879e-31	0.0243646557638201	0.097	0.125	3.36252704430262e-27
Nudt5	2.55919427253804e-31	-0.00898574	0.08	0.122	3.46924375585256e-27
Lrch4	2.6330766390363e-31	-0.0463031	0.077	0.11	3.56939869187761e-27
2310011J03Rik	2.64149683701261e-31	-0.0256476	0.074	0.112	3.5808131122543e-27
Rest	2.65362475468938e-31	-0.0428016	0.079	0.114	3.59725371745693e-27
Mlec	2.68660965207542e-31	-0.00503726	0.107	0.133	3.64196804435343e-27
Kcnab2	2.70119161466325e-31	-0.031856	0.088	0.122	3.66173535283751e-27
Mpp6	2.81836457151058e-31	-0.0460016	0.059	0.107	3.82057501313974e-27
Glyr1	2.90490535479459e-31	0.0104350615744871	0.088	0.114	3.93788969895955e-27
Oxct1	3.04686093755914e-31	-0.0217876	0.071	0.107	4.13032468695517e-27
Baz2a	3.09884260189653e-31	-0.00138303	0.091	0.114	4.20079103113093e-27
Scfd1	3.18287958838052e-31	-0.0359856	0.068	0.101	4.31471157000863e-27
Ppp1r35	3.22194418013184e-31	0.0181878646477954	0.105	0.126	4.36766753058673e-27
Rad50	3.2367158013243e-31	0.0637304791785478	0.144	0.156	4.38769194027522e-27
Col3a1	3.30333764915472e-31	0.317393353235421	0.106	0.045	4.47800451719413e-27
Pcna	3.40701121510667e-31	0.155997455324652	0.141	0.161	4.6185444031986e-27
Bud31	3.43402498399857e-31	0.0515929403078193	0.105	0.122	4.65516426830846e-27
Trappc6b	3.54618757149078e-31	0.0141599345469768	0.113	0.139	4.8072118719129e-27
Napa	3.66909276153102e-31	0.0220476266883385	0.121	0.141	4.97382214753145e-27
Tmem9b	3.69765679449923e-31	-0.0566569	0.064	0.101	5.01254355062315e-27
Mfng	3.76273565097118e-31	-0.0337444	0.076	0.105	5.10076444845653e-27
Kmt2b	3.78625258542857e-31	-0.0062359	0.083	0.111	5.13264400480697e-27
Ncf4	3.90118096874317e-31	0.0621085725044927	0.175	0.179	5.28844092122824e-27
Herc2	4.35902952103191e-31	0.00209361971087935	0.097	0.122	5.90910041871085e-27
Dctn2	4.37291810825889e-31	0.0048802602698532	0.117	0.141	5.92792778755575e-27
Atg12	4.45348050464842e-31	-0.0345835	0.071	0.109	6.0371381721014e-27
Usp1	4.61203278157833e-31	0.0384550555241952	0.098	0.128	6.25207163870759e-27
Gm12166	4.65495101541307e-31	-0.0979442	0.06	0.108	6.31025159649396e-27
Glmp	4.97080589722605e-31	-0.0211414	0.09	0.108	6.73842447427963e-27
Tmem176a	5.02883574815017e-31	0.324015985862855	0.131	0.066	6.81708974019237e-27
Nsfl1c	5.11926493658325e-31	-0.00842294	0.098	0.128	6.93967554803225e-27
Gstp3	5.36171012898474e-31	-0.0397192	0.085	0.118	7.26833425085171e-27
Cpsf6	5.41902795368954e-31	0.0108334465920679	0.099	0.126	7.34603429402154e-27
Gng2	5.4347655435249e-31	0.175218282180721	0.281	0.241	7.36736817080235e-27
Dcps	5.65834991089499e-31	-0.00966128	0.076	0.115	7.67045913920925e-27
Echs1	5.80470509210392e-31	-0.0211602	0.084	0.116	7.86885822285608e-27
Dicer1	5.98364770970438e-31	-0.0324936	0.071	0.104	8.11143283527526e-27
Wdr26	6.06009221450307e-31	0.0498117604003731	0.147	0.158	8.21506100598037e-27
Hmgb2	6.35812358051208e-31	0.559545950205501	0.366	0.296	8.61907232574217e-27
Gpatch11	6.6965015775536e-31	-0.0241161	0.079	0.116	9.07777753853166e-27
Med29	6.72982255072737e-31	0.00405820027210033	0.108	0.133	9.12294744976602e-27
Aftph	7.20502630368817e-31	0.00178195270708829	0.084	0.115	9.76713365727969e-27
Myc	7.32212800607175e-31	-0.0439624	0.063	0.105	9.92587672503087e-27
Hmox2	7.4812076536744e-31	-0.0348622	0.084	0.119	1.0141525095321e-26
Bet1l	7.66691566549289e-31	-0.031749	0.075	0.109	1.03932708761422e-26
Malsu1	7.90386456534403e-31	-0.0417281	0.067	0.11	1.07144788047804e-26
Eef1a1	8.27013858057379e-31	-0.34867	0.37	0.526	1.12109998598258e-26
Tgfb1	8.31465760582754e-31	0.0941576151038647	0.184	0.184	1.12713498504598e-26
Smarca4	8.4962997799746e-31	0.063487298289992	0.112	0.131	1.15175839817336e-26
Tnfsf8	8.49980854571387e-31	-0.0786414	0.07	0.105	1.15223404645697e-26
Mrps9	8.81065857780938e-31	-0.0361964	0.076	0.116	1.19437287680784e-26
Man2a1	9.1756052126536e-31	-0.0240923	0.079	0.11	1.24384504262732e-26
Ccs	9.20848066714067e-31	-0.0532852	0.076	0.113	1.24830163923759e-26
Pag1	9.28990343113293e-31	-0.117116	0.056	0.102	1.25933930912438e-26
Sf3a1	9.30524963285271e-31	-0.0511353	0.064	0.108	1.26141964022951e-26
Edem1	9.46010224023855e-31	-0.0492428	0.072	0.112	1.28241145968674e-26
Ctdspl2	9.6175122954908e-31	-0.0294561	0.072	0.108	1.30374996677673e-26
Mrpl51	9.67987085416338e-31	0.1002320587502	0.157	0.172	1.31220329299039e-26
Arpc1a	9.70119066738915e-31	-0.0152784	0.074	0.111	1.31509340687127e-26
Vrk3	9.78424617313864e-31	-0.0839576	0.067	0.105	1.32635241123067e-26
Naxd	9.99498611714679e-31	-0.0533843	0.072	0.112	1.35492031804042e-26
Eftud2	1.03358957610208e-30	-0.0458652	0.061	0.104	1.40113402936398e-26
Rnf213	1.04544721396869e-30	0.0161218136292414	0.1	0.12	1.41720824325595e-26
Ifitm3	1.04890101635303e-30	0.361709912936831	0.111	0.054	1.42189021776817e-26
Ppp4r3a	1.06927516968822e-30	0.0391073290615438	0.115	0.136	1.44950942002935e-26
Zfp36l2	1.08362154606116e-30	-0.28503	0.342	0.437	1.46895736784051e-26
Mdfic	1.08540945429271e-30	0.277864370725357	0.137	0.071	1.4713810562392e-26
Cdc42ep3	1.0934919071393e-30	0.108606578239761	0.141	0.122	1.48233762931803e-26
Zfp622	1.14876483117794e-30	-0.0595298	0.065	0.1	1.55726560514482e-26
Znrd2	1.15081757972913e-30	0.0348854260919749	0.096	0.126	1.56004831108081e-26
Baz1a	1.15398272642554e-30	0.0829499985615598	0.15	0.158	1.56433898394246e-26
Dhrs7	1.18188674299536e-30	-0.0260753	0.085	0.107	1.6021656688045e-26
Arf3	1.21829543564935e-30	0.0341188239076866	0.092	0.112	1.65152129256626e-26
Tgfbr2	1.34223003568484e-30	0.0927318140292034	0.165	0.163	1.81952703637436e-26
Gsk3a	1.37578094082996e-30	-0.061511	0.073	0.109	1.86500864338909e-26
Trim26	1.38810003348838e-30	-0.0570288	0.071	0.107	1.88170840539685e-26
Xlr4b	1.41461858409518e-30	-0.0349935	0.077	0.105	1.91765695259943e-26
Smco4	1.42513174092982e-30	0.0201572583246159	0.143	0.154	1.93190858800447e-26
Phc2	1.43375535085085e-30	-0.036568	0.073	0.104	1.94359875361341e-26
Fmnl1	1.4559407887219e-30	0.00368246246321443	0.101	0.119	1.97367333319141e-26
Erp44	1.4575384062254e-30	-0.0588478	0.067	0.102	1.97583906347916e-26
Dennd1b	1.46937492826101e-30	0.00916910275978666	0.097	0.119	1.99188465275062e-26
Dipk1a	1.54941516400093e-30	-0.0607794	0.06	0.102	2.10038719631966e-26
Ndufa9	1.56370520375041e-30	0.0420873721887619	0.093	0.121	2.11975877420405e-26
Adgre5	1.56993097076886e-30	-0.0553891	0.121	0.156	2.12819842397426e-26
Timm8a1	1.72506560079325e-30	-0.0328273	0.06	0.107	2.33849892843532e-26
Vrk1	1.73453915849624e-30	-0.0200961	0.075	0.112	2.3513412832575e-26
Siva1	1.83793718971378e-30	0.039075889646488	0.088	0.126	2.49150765437599e-26
Mtch2	1.85106311601271e-30	0.0117856619476738	0.11	0.134	2.50930116006682e-26
Mrpl53	1.95091668957008e-30	-0.0201441	0.096	0.123	2.6446626643812e-26
Nfyb	1.9913582005089e-30	-0.0344096	0.071	0.107	2.69948517660986e-26
Nudcd2	1.99735918788672e-30	-0.00507606	0.08	0.116	2.70762011509924e-26
Ap2m1	2.17643934476916e-30	0.0483905187323574	0.159	0.174	2.95038117576908e-26
Bms1	2.27714981987353e-30	0.00194443106007599	0.103	0.134	3.08690429582056e-26
Plcg1	2.3173237257716e-30	-0.0316696	0.075	0.106	3.14136404265598e-26
Ifrd1	2.32017477027275e-30	-0.0261823	0.079	0.113	3.14522891858174e-26
Hcfc1r1	2.33161387942394e-30	0.0409804918365234	0.124	0.136	3.16073577494709e-26
Ccni	2.33671586089123e-30	0.0516789125550705	0.134	0.148	3.16765202102415e-26
Strap	2.37988225097724e-30	0.0345246470148282	0.109	0.134	3.22616837942474e-26
Rnf10	2.72354897726378e-30	-0.0127836	0.109	0.137	3.69204299357878e-26
Psmd10	2.75043791921451e-30	-0.0444092	0.079	0.116	3.72849364328719e-26
Selenot	2.84353615191684e-30	0.050851992599415	0.105	0.125	3.85469760753847e-26
Cdk5rap3	2.86143463022006e-30	-0.0370388	0.071	0.108	3.87896078472631e-26
Ankrd17	2.86964288138396e-30	0.0236765390776299	0.14	0.155	3.8900878900041e-26
Yipf3	2.89954446081328e-30	-0.0307153	0.086	0.115	3.93062247107848e-26
Adss	2.91182983226576e-30	0.0392646357910266	0.117	0.14	3.94727652061946e-26
Ubxn6	2.92536342538498e-30	-0.0425143	0.079	0.115	3.96562265945188e-26
Sdhc	2.93375363086901e-30	-0.077699	0.07	0.117	3.97699642200603e-26
Ate1	3.09482808211142e-30	-0.0148867	0.09	0.119	4.19534894811024e-26
Kdm6a	3.12918984165734e-30	-0.0181849	0.085	0.11	4.24192974935069e-26
Mrps23	3.14072770853779e-30	-0.00286001	0.096	0.128	4.25757048169382e-26
Usp19	3.19382566095277e-30	-0.0700208	0.079	0.117	4.32955006598757e-26
Hadh	3.27224790690394e-30	-0.0995999	0.056	0.104	4.43585926259897e-26
Atp1b1	3.34847257220873e-30	-0.0770269	0.049	0.1	4.53918941888615e-26
Epb41	3.38147992745401e-30	-0.0482854	0.071	0.103	4.58393418965666e-26
Atxn10	3.49528206613938e-30	-0.0200228	0.103	0.135	4.73820436885854e-26
Dda1	3.58056003269361e-30	0.00802446160154973	0.109	0.134	4.85380718031945e-26
Tapbpl	3.6619148033283e-30	-0.0276098	0.08	0.115	4.96409170739184e-26
Supt6	3.86999190491011e-30	0.010819734758098	0.114	0.139	5.24616102629615e-26
Trpm7	3.98543233714628e-30	0.018242143051522	0.112	0.134	5.4026520762355e-26
Rala	4.01263809309557e-30	0.0222167553445021	0.109	0.136	5.43953219900036e-26
Stat3	4.18376804506592e-30	0.0885060637515344	0.152	0.154	5.67151596189136e-26
Rbm6	4.30732233124031e-30	-0.00384348	0.104	0.133	5.83900615222937e-26
Ppid	4.39010475428571e-30	-0.000408967	0.086	0.122	5.9512260049097e-26
Larp4	4.4842092746391e-30	-0.0131217	0.085	0.117	6.07879409270076e-26
Zfp646	4.71484621584953e-30	-0.0912176	0.06	0.102	6.39144553020563e-26
Galnt1	5.01005422317451e-30	0.0823365478678248	0.156	0.167	6.79162950493536e-26
Ssrp1	5.02368290971999e-30	0.121710541247855	0.157	0.174	6.81010455241641e-26
Ubap2	5.05516885372877e-30	-0.0543751	0.061	0.103	6.85278689811472e-26
Tmem223	5.10207255311666e-30	0.020316796419661	0.096	0.125	6.91636955300494e-26
Mbnl2	5.31060351560168e-30	-0.0276666	0.068	0.1	7.19905412574964e-26
Dync1h1	5.42722042873482e-30	0.00890803519102081	0.114	0.137	7.35714001319293e-26
Lrp10	5.44049790891643e-30	0.0512104127014661	0.139	0.151	7.37513896532712e-26
Ubn2	5.47383272998123e-30	0.0194162666128397	0.117	0.134	7.42032764876256e-26
Asnsd1	5.49989974548897e-30	0.0329099919665243	0.113	0.141	7.45566409498484e-26
Stt3a	5.59324703983138e-30	-0.0665452	0.061	0.103	7.58220568719542e-26
Txn1	5.75337386034025e-30	0.381617461111778	0.457	0.338	7.79927360507724e-26
Kpnb1	5.84622861605651e-30	-0.00565525	0.076	0.112	7.9251475119262e-26
Prpf6	5.96803313692599e-30	-0.0173029	0.079	0.114	8.09026572041687e-26
Mrpl40	6.245448483059e-30	-0.0483068	0.072	0.113	8.46632996363478e-26
Fam76b	6.50560285552763e-30	-0.0416677	0.086	0.122	8.81899523095325e-26
Rab8b	7.01190190639967e-30	0.18678984803428	0.257	0.223	9.5053342243154e-26
Mettl9	7.12103775328658e-30	-0.0150834	0.079	0.121	9.65327877835529e-26
Tcf3	7.30668980157617e-30	-0.0373719	0.07	0.105	9.90494869501666e-26
Mllt6	7.43647449349996e-30	-0.0173788	0.09	0.112	1.00808848233885e-25
Dip2b	7.45058698562133e-30	-0.0183564	0.085	0.114	1.01000157177083e-25
Babam2	7.49004088052498e-30	-0.0373084	0.075	0.112	1.01534994176397e-25
Commd2	7.8089969933704e-30	0.0216786658832861	0.105	0.134	1.05858763242129e-25
Ufm1	8.43637995542889e-30	0.0476394994176021	0.127	0.149	1.14363566675794e-25
Ift20	8.57445860629261e-30	0.0771434132328896	0.157	0.169	1.16235360866903e-25
Anxa5	8.60234213088547e-30	-0.00127887	0.114	0.131	1.16613349926283e-25
Snapc5	8.75850301588507e-30	0.0491291584688112	0.132	0.152	1.18730266883338e-25
Il2rb	8.8250938913378e-30	0.2610026865831	0.308	0.261	1.19632972790975e-25
Pqbp1	9.07931347590881e-30	-0.0446602	0.067	0.107	1.2307917347942e-25
Smim12	9.87705082409727e-30	-0.0687033	0.068	0.112	1.33893300971463e-25
Pcm1	9.90913586892027e-30	0.0416867378032615	0.126	0.153	1.34328245839083e-25
Hdac1	1.02509514842573e-29	0.0128440248334139	0.112	0.142	1.38961898320592e-25
Oga	1.05416316539805e-29	0.00717684307309386	0.112	0.136	1.4290235870136e-25
Wdr82	1.06360206979145e-29	-0.0788915	0.064	0.108	1.44181896580929e-25
Faap20	1.07675402819608e-29	-0.039847	0.075	0.114	1.45964776062261e-25
Hspb11	1.13973132630295e-29	-0.0913052	0.052	0.104	1.54501978593628e-25
Fam50a	1.15646771224285e-29	0.0391629019099086	0.114	0.137	1.56770763071641e-25
Knop1	1.17995871876485e-29	-0.00511938	0.081	0.115	1.59955203915763e-25
Med4	1.31388821012278e-29	-0.0339406	0.079	0.113	1.78110685764244e-25
Hnrnpul1	1.44000937329177e-29	0.00666971033637147	0.114	0.147	1.95207670643432e-25
Tmem173	1.48153350209469e-29	-0.0436856	0.077	0.115	2.00836681543957e-25
Serp1	1.5256833872276e-29	0.0178727072019964	0.126	0.152	2.06821639972573e-25
Hvcn1	1.54512096325794e-29	-0.00341893	0.069	0.108	2.09456597779246e-25
Atraid	1.57113847784206e-29	-0.0129851	0.097	0.129	2.1298353205627e-25
Gmps	1.58559019298946e-29	-0.0402494	0.068	0.114	2.14942606561651e-25
Tnip1	1.61271799341073e-29	-0.05164	0.079	0.112	2.18620051186759e-25
Ccndbp1	1.61293510276249e-29	-0.0175765	0.097	0.12	2.18649482530482e-25
Gatd1	1.62579734074563e-29	-0.0454357	0.066	0.104	2.20393087511478e-25
Tpm1	1.66029840525532e-29	0.0190022330981305	0.096	0.126	2.25070051816411e-25
Lyrm2	1.80305001175009e-29	-0.0816464	0.056	0.1	2.44421459592842e-25
Rbfa	1.88842621186205e-29	-0.0471278	0.069	0.106	2.5599505728002e-25
Sept9	1.90397898484368e-29	0.108804354467192	0.18	0.181	2.58103391185409e-25
Smarce1	1.92560402900972e-29	0.0386039446878944	0.13	0.154	2.61034882172558e-25
Isy1	1.96218878499478e-29	0.0424250472505024	0.118	0.143	2.65994311693893e-25
Casc3	2.04952281962276e-29	-0.0620768	0.071	0.11	2.77833313428062e-25
Arrdc1	2.05310628896939e-29	0.00794051508960932	0.098	0.112	2.7831908853269e-25
Pdia4	2.08647970755668e-29	0.0302582796843578	0.122	0.146	2.82843189156384e-25
Larp4b	2.10336767472315e-29	-0.020951	0.089	0.122	2.8513252198547e-25
Pdlim2	2.16384152956088e-29	-0.0223863	0.104	0.139	2.93330357747273e-25
Med8	2.2801946266661e-29	-0.0189446	0.085	0.123	3.09103183590856e-25
Gadd45gip1	2.37008217871879e-29	-0.0673986	0.064	0.106	3.21288340147119e-25
Stx4a	2.38796434192949e-29	0.0148506229197148	0.117	0.138	3.23712446191962e-25
Marf1	2.43325755061678e-29	-0.0642728	0.068	0.107	3.29852393561611e-25
Anapc11	2.48106718816091e-29	-0.00662039	0.109	0.146	3.36333468027093e-25
Tmpo	2.58019242559278e-29	0.195830214706676	0.187	0.201	3.49770885213357e-25
Ctsb	2.70021088567115e-29	0.0586768042268242	0.153	0.157	3.66040587661581e-25
Paxx	2.72530961585442e-29	-0.0611921	0.077	0.112	3.69442971525225e-25
Arl4a	2.85049462962216e-29	-0.00745927	0.099	0.122	3.86413051991581e-25
Mrpl35	2.8619797174757e-29	-0.016193	0.098	0.133	3.87969970501006e-25
Zfp260	2.87736471430528e-29	-0.0816779	0.072	0.107	3.90055560671224e-25
Utp18	2.91735973714511e-29	-0.0131106	0.079	0.117	3.95477285967391e-25
Pgs1	3.1098912592665e-29	-0.109714	0.054	0.101	4.21576859106167e-25
Ss18	3.17895734401791e-29	-0.0175738	0.084	0.122	4.30939457555067e-25
Hmg20b	3.29334749157265e-29	-0.0334385	0.1	0.136	4.46446185957588e-25
Usp48	3.31236217465614e-29	-0.0356394	0.075	0.115	4.49023816396386e-25
Cd164	3.31635583943434e-29	0.140767711041682	0.226	0.215	4.49565197593719e-25
Zfp329	3.46057072650198e-29	-0.0752411	0.067	0.106	4.69114967684609e-25
4921524J17Rik	3.68567997693865e-29	-0.0420819	0.079	0.112	4.99630777673803e-25
Timm17b	3.69654269593844e-29	0.00613032843206085	0.115	0.143	5.01103327861416e-25
Gtf3a	3.71736871794171e-29	-0.0124908	0.083	0.122	5.03926503404178e-25
Imp4	3.80082688362131e-29	-0.0439077	0.075	0.119	5.15240092343705e-25
Ino80b	3.81968095606981e-29	-0.0495613	0.075	0.113	5.17795950404824e-25
Sla	3.91692293568437e-29	0.0160454845955746	0.118	0.137	5.30978073161373e-25
Ivns1abp	3.9839990406537e-29	-0.0382481	0.068	0.107	5.40070909951016e-25
Frmd8	4.1653366894614e-29	-0.0942169	0.056	0.106	5.64653041623387e-25
Bex3	4.21742762083744e-29	0.0198888370153999	0.131	0.161	5.71714488280724e-25
Txlna	4.27987531212631e-29	-0.0809469	0.057	0.103	5.80179897311843e-25
Dap	4.31490004614875e-29	0.0617508670063763	0.161	0.176	5.84927850255925e-25
Gtpbp2	4.57732500477219e-29	-0.0730889	0.066	0.104	6.20502177646917e-25
Ncapd3	4.6233996195792e-29	-0.0267068	0.08	0.125	6.26748052430157e-25
Rab5a	4.93792919539089e-29	-0.00573823	0.104	0.128	6.69385681727189e-25
Serinc3	5.09864073721966e-29	0.201209083122715	0.252	0.21	6.91171738337498e-25
Tmem176b	5.39894650358484e-29	0.324341995658774	0.138	0.075	7.3188118802596e-25
Fcf1	5.69549363925851e-29	-0.0326054	0.075	0.114	7.72081117737884e-25
Itgb1bp1	5.72365686411345e-29	-0.0482274	0.068	0.113	7.7589892449922e-25
Bdp1	5.95716884689912e-29	-0.0263827	0.096	0.13	8.07553808885645e-25
Arih1	6.11970034393096e-29	-0.00383824	0.094	0.125	8.29586578623281e-25
Ubr2	6.43232481510338e-29	-0.0129985	0.092	0.125	8.71965951935414e-25
Mrpl38	6.47357821166433e-29	-0.0916695	0.052	0.1	8.77558262373217e-25
Rbms1	6.59364988206629e-29	0.127424765189735	0.219	0.209	8.93835178012906e-25
Srm	7.09360257493827e-29	-0.0382731	0.058	0.105	9.61608765058632e-25
Smim19	7.79838575729326e-29	-0.0365374	0.08	0.111	1.05714917325867e-24
Mthfsl	8.20034865211983e-29	0.0246342237406865	0.098	0.112	1.11163926328136e-24
Acot13	8.35105290592241e-29	-0.0134441	0.075	0.111	1.13206873192684e-24
Nrbp1	8.36549527634767e-29	-0.00537584	0.116	0.145	1.13402653966169e-24
Rlf	8.68610893810055e-29	-0.0239113	0.095	0.117	1.17748892764891e-24
Psmd2	8.69650275003789e-29	0.00224493055013492	0.109	0.146	1.17889791279514e-24
Zmynd8	8.9437454168102e-29	-0.0441362	0.074	0.112	1.21241412870279e-24
Glud1	9.19673905535483e-29	0.168875542012512	0.216	0.213	1.2467099463439e-24
Kif2a	9.82152061361714e-29	0.0027163540969079	0.105	0.14	1.33140533438194e-24
Rsrc1	9.82543289468871e-29	-0.0527217	0.088	0.127	1.331935683204e-24
Sar1b	9.91583945374989e-29	0.0169744234518025	0.118	0.148	1.34419119635033e-24
Phb	9.98186676561217e-29	-0.000902236	0.087	0.124	1.35314185874639e-24
C1d	1.00616754224484e-28	0.000977695011843701	0.11	0.146	1.3639607202671e-24
Acbd6	1.04592067335902e-28	0.0317199595051755	0.142	0.167	1.41785006480549e-24
Ppp2r2a	1.06524652086222e-28	0.00982076461250544	0.114	0.145	1.44404818368082e-24
Fli1	1.07404410122882e-28	0.0962765667346029	0.166	0.168	1.45597418362579e-24
Zfp652	1.17992103102802e-28	0.00382935652776072	0.122	0.15	1.59950094966158e-24
Tex264	1.27283437441107e-28	-0.0660304	0.065	0.1	1.72545427795164e-24
2310039H08Rik	1.27722596572645e-28	-0.101518	0.063	0.111	1.73140751913877e-24
Rfc1	1.31499249848539e-28	0.0126325972455173	0.101	0.136	1.7826038309468e-24
Dnajc21	1.32215228324263e-28	0.039400534367028	0.108	0.136	1.79230963516371e-24
Sqstm1	1.34921363140352e-28	0.0175436479146927	0.111	0.133	1.82899399873061e-24
Crnkl1	1.35279143011021e-28	-0.0754571	0.071	0.114	1.8338440626574e-24
Ppil2	1.39222081684934e-28	-0.00643644	0.114	0.14	1.88729453932097e-24
Samm50	1.46558377552693e-28	-0.00968926	0.095	0.133	1.9867453661043e-24
Hadha	1.4677186149436e-28	0.0868991467511526	0.148	0.16	1.98963935441754e-24
Plaat3	1.50967055233856e-28	0.095942049161508	0.238	0.229	2.04650940075015e-24
Isyna1	1.62701774819636e-28	-0.0305006	0.092	0.133	2.20558525945498e-24
Golgb1	1.64801768567879e-28	-0.0119761	0.112	0.139	2.23405277470617e-24
Mkln1	1.7294756916731e-28	-0.00726135	0.109	0.135	2.34447724763205e-24
Ifnar2	1.75433524190447e-28	0.0260275364974829	0.126	0.14	2.37817685392571e-24
Tpp2	1.75781591335774e-28	0.141939444059941	0.201	0.196	2.38289525214776e-24
Sar1a	1.77438410158219e-28	0.00966048001280164	0.107	0.137	2.40535508810481e-24
Zyx	1.82888522339605e-28	0.140360655700395	0.204	0.196	2.47923680883569e-24
Pepd	1.85491682542811e-28	-0.0717137	0.062	0.111	2.51452524855035e-24
Lypla2	1.96069873441357e-28	0.0081836449606487	0.123	0.143	2.65792320437104e-24
Dars	2.02434437402593e-28	-0.0703861	0.071	0.117	2.74420123342956e-24
Osgep	2.03157120476392e-28	-0.0474609	0.075	0.119	2.75399792517797e-24
Rpa2	2.10831981461722e-28	-0.0286161	0.069	0.114	2.8580383406951e-24
Ngdn	2.12675928471117e-28	-0.0710977	0.059	0.111	2.88303488635447e-24
Tsnax	2.29190704078193e-28	-0.141772	0.046	0.1	3.10690918448399e-24
Arhgap5	2.44386733905259e-28	-0.00561936	0.082	0.111	3.31290656481969e-24
Vps29	2.55012460651178e-28	0.107582691753028	0.212	0.216	3.45694891658737e-24
Snx4	2.65326438562725e-28	-0.0562624	0.067	0.11	3.5967652011563e-24
Pgp	2.70797963574035e-28	-0.00908223	0.112	0.143	3.67093719420962e-24
Pum3	2.9316947731908e-28	-0.0452932	0.071	0.117	3.97420543453745e-24
Efr3a	3.04251748800689e-28	0.0426058833344995	0.13	0.149	4.12443670674214e-24
Dnajc1	3.07268474841045e-28	0.126697015246083	0.182	0.174	4.16533144494521e-24
Slc38a1	3.1658107450309e-28	0.0905101866493208	0.171	0.185	4.29157304596389e-24
Zrsr2	3.45595475356123e-28	-0.0378225	0.094	0.128	4.6848922639276e-24
Pcmt1	3.73891596088872e-28	0.0506404025904453	0.144	0.168	5.06847447658074e-24
Rab1b	3.76849524920643e-28	0.0233522837153795	0.122	0.148	5.10857215982424e-24
Cdkn2aipnl	3.89579577520568e-28	-0.0411085	0.072	0.116	5.28114075286881e-24
Pkp3	3.89988999570739e-28	0.122348259177955	0.2	0.184	5.28669087818094e-24
Crebzf	4.18030206757261e-28	-0.0755956	0.08	0.124	5.66681748280143e-24
Acbd3	4.43742621251436e-28	0.03160419683643	0.102	0.127	6.01537497368446e-24
Smim26	4.49541689622983e-28	-0.069571	0.073	0.117	6.09398714452916e-24
Ccnt1	4.69420240210637e-28	-0.0964672	0.056	0.102	6.36346077629539e-24
Hist1h1e	4.697280458758e-28	0.109877374371431	0.15	0.185	6.36763338989235e-24
Pdlim1	4.94493114839246e-28	-0.0395071	0.075	0.115	6.70334866476082e-24
Etf1	4.95855760295648e-28	-0.0283381	0.071	0.119	6.7218206865678e-24
Taz	4.98200409349678e-28	-0.126398	0.052	0.103	6.75360474914423e-24
Baz1b	5.07489955709425e-28	0.0759158205839569	0.135	0.161	6.87953383959697e-24
Bin1	5.12769626078921e-28	0.066072622521101	0.165	0.184	6.95110505112586e-24
Prpf8	5.29422867513657e-28	0.0160167563644309	0.114	0.144	7.17685639201513e-24
Prkch	5.56796946096563e-28	0.0375744259048124	0.142	0.167	7.54793940128501e-24
Phf20	5.85650955049545e-28	-0.0285106	0.084	0.12	7.93908434665163e-24
Pin1	5.97494060823198e-28	0.0270555302357553	0.129	0.161	8.09962948851927e-24
Sdhd	6.86598833986923e-28	-0.00417043	0.084	0.125	9.30753379352672e-24
Ergic3	7.00831412006947e-28	-0.0417114	0.093	0.133	9.50047062116618e-24
Mrps18a	7.16291788766569e-28	-0.0391189	0.084	0.125	9.71005148851961e-24
Tuba1a	7.4249094891058e-28	-0.0240069	0.105	0.142	1.00652073034318e-23
Sppl2a	8.09627861678211e-28	0.0491770578856714	0.124	0.144	1.09753152929098e-23
Ddx23	8.4140359934759e-28	-0.0983655	0.053	0.103	1.14060671927559e-23
Nfkb1	8.62408585966654e-28	0.0705585228065388	0.186	0.189	1.1690810791364e-23
Polr2h	9.23403397885934e-28	-0.0233177	0.078	0.122	1.25176564617417e-23
Stoml2	9.32841423704856e-28	-0.0267641	0.072	0.118	1.2645598339743e-23
Stx16	9.68525836080742e-28	-0.019701	0.098	0.134	1.31293362339105e-23
Babam1	9.80591129137404e-28	-0.0761464	0.063	0.11	1.32928933465866e-23
Senp2	1.02982450218475e-27	-0.0703625	0.062	0.108	1.39603009516165e-23
Rad23a	1.04836616024001e-27	-0.0861206	0.058	0.109	1.42116516682136e-23
Ppan	1.05948409084415e-27	-0.136963	0.043	0.103	1.43623663354833e-23
Eif4h	1.06765588052422e-27	0.0164477846608212	0.114	0.147	1.44731431163863e-23
Mettl26	1.14824916272197e-27	0.0190997494063242	0.119	0.152	1.5565665649859e-23
Plac8	1.1509421734252e-27	-0.0346737	0.058	0.106	1.5602172102952e-23
Dgkd	1.1894636852125e-27	-0.0338059	0.088	0.131	1.61243697167406e-23
Max	1.27667669061805e-27	0.0127506929608876	0.104	0.132	1.73066292180183e-23
B4galt1	1.28116673608394e-27	-0.0150667	0.096	0.127	1.73674962743539e-23
Ddx58	1.34604647570586e-27	-0.00596713	0.088	0.121	1.82470060246687e-23
Sec11c	1.37754805773791e-27	0.216494483522432	0.331	0.298	1.86740414706951e-23
Erich1	1.45216205035318e-27	-0.0938913	0.057	0.102	1.96855087545877e-23
Gm17018	1.45386066373931e-27	0.0370398884005297	0.134	0.157	1.97085351576501e-23
Abce1	1.46124418611244e-27	-0.0457885	0.07	0.116	1.98086261869403e-23
Mtpn	1.47919358436927e-27	0.0973714021576742	0.18	0.191	2.00519482297099e-23
Rab18	1.53635751672715e-27	-0.0338281	0.102	0.139	2.08268624967532e-23
Vgll4	1.60443394189557e-27	0.0213787243931482	0.142	0.166	2.17497065163363e-23
Tulp4	1.61299412971508e-27	-0.0630056	0.079	0.117	2.18657484224176e-23
Erg28	1.62982755401667e-27	0.00405309106021657	0.097	0.137	2.209394232225e-23
Foxn2	1.67007503600402e-27	-0.0980382	0.064	0.113	2.26395371880704e-23
Abcg1	1.69232231535616e-27	0.0165733277529097	0.097	0.123	2.29411213069681e-23
Pou2f2	1.76198498469552e-27	-0.0543624	0.065	0.101	2.38854684525325e-23
Nub1	1.78961839095848e-27	-0.033851	0.097	0.138	2.42600669078331e-23
Cers4	1.80992094427154e-27	0.0883185897704472	0.126	0.118	2.4535288320545e-23
Kdelr1	1.89491375387783e-27	-0.0355479	0.105	0.141	2.56874508475679e-23
Mrpl22	1.90797480950437e-27	-0.0534431	0.069	0.115	2.58645065176412e-23
Naa15	1.91913450857497e-27	0.0345698100940446	0.129	0.153	2.60157873982423e-23
Cbx4	1.99546298021248e-27	-0.0733107	0.06	0.106	2.70504961597604e-23
Esyt1	2.05155348040316e-27	0.14708026889305	0.24	0.231	2.78108589803453e-23
Arl5a	2.05235077380062e-27	0.110474289030313	0.106	0.102	2.78216670896412e-23
Zfr	2.12758567413124e-27	0.00299174589142179	0.081	0.119	2.88415513985231e-23
Gdi1	2.15224483355914e-27	-0.0742175	0.067	0.107	2.91758309637278e-23
Klrk1	2.24269085503581e-27	0.380708426811728	0.217	0.103	3.04019172308655e-23
Nemf	2.44292897836952e-27	0.0125718059881356	0.099	0.133	3.31163452307772e-23
Rcc2	2.55372146633721e-27	0.0199972984025844	0.094	0.129	3.46182481976672e-23
Rbm17	2.61114069414108e-27	0.00595937392719858	0.122	0.155	3.53966232497765e-23
Tet3	2.64271853790898e-27	-0.0736967	0.074	0.118	3.58246924998942e-23
D16Ertd472e	2.68888485820963e-27	0.15165359108169	0.203	0.195	3.64505231378897e-23
Mllt10	2.71156613468088e-27	-0.00251857	0.099	0.131	3.6757990521734e-23
Chmp3	2.77788189432418e-27	-0.0192343	0.088	0.126	3.76569669594586e-23
Igbp1	2.8450706182317e-27	-0.00290696	0.089	0.125	3.85677773007489e-23
Sipa1l1	2.97009624687261e-27	-0.0402386	0.093	0.134	4.02626247226051e-23
Mga	2.98085397713575e-27	-0.0680597	0.079	0.121	4.04084565140523e-23
Ppp2r5c	2.99899849327135e-27	0.0821043914103296	0.159	0.17	4.06544235747865e-23
Ten1	3.14530965397773e-27	-0.0097612	0.091	0.129	4.26378176693221e-23
5031425E22Rik	3.23129710257698e-27	-0.0451022	0.088	0.12	4.38034635225336e-23
Ski	3.29189434914216e-27	0.114022283198291	0.137	0.121	4.46249197969712e-23
Tmem30a	3.31533530266068e-27	0.0806979587165598	0.157	0.172	4.49426853628682e-23
2210016F16Rik	3.59733137200477e-27	-0.0267748	0.079	0.123	4.87654240788966e-23
Ftsj3	3.85809968286456e-27	-0.0916981	0.044	0.101	5.23003993009119e-23
Riok3	3.91366980266674e-27	-0.0428049	0.118	0.151	5.30537078449503e-23
Ccl4	4.18259647858995e-27	0.388319234851622	0.125	0.081	5.66992778637654e-23
Immt	4.20094651373486e-27	0.0056924313252575	0.111	0.147	5.69480309401897e-23
Trim27	4.32440872094406e-27	-0.0313899	0.078	0.122	5.86216846211177e-23
Idh3g	4.33332397176761e-27	-0.0775036	0.067	0.121	5.87425397612817e-23
Rap1gds1	4.33499764895856e-27	-0.0701299	0.07	0.11	5.87652281292823e-23
Ttc5	4.43260351796651e-27	-0.0293271	0.105	0.136	6.0088373289554e-23
Mcmbp	4.50680026409502e-27	-0.0584577	0.073	0.119	6.10941843800721e-23
Mtfr1l	4.58812750717271e-27	-0.0962498	0.062	0.11	6.21966564872332e-23
Uhrf2	4.68053316387855e-27	0.0029792904855188	0.098	0.117	6.34493075695376e-23
Trnau1ap	4.71740318506186e-27	-0.0582293	0.07	0.117	6.39491175766986e-23
Ep300	4.81982256032485e-27	-0.00635302	0.117	0.144	6.53375146277636e-23
Alkbh1	4.83534324983594e-27	-0.105682	0.059	0.112	6.5547913094776e-23
Tex10	5.05271143015063e-27	-0.0858041	0.069	0.119	6.84945561471219e-23
Pdcd11	5.10494001277223e-27	-0.0772237	0.055	0.107	6.92025668131403e-23
Fam89b	5.2130182422369e-27	-0.0358902	0.084	0.115	7.06676752917635e-23
Dhx30	5.23921198376837e-27	-0.109357	0.054	0.107	7.1022757651964e-23
Ino80d	5.26350673417285e-27	-0.0791239	0.062	0.111	7.13520972884472e-23
Limd1	5.26553635786941e-27	-0.0227671	0.087	0.119	7.13796108672778e-23
Tuba4a	5.26824358779108e-27	-0.0556533	0.076	0.121	7.14163100760958e-23
Ubn1	5.37698527982228e-27	0.0271483390773501	0.135	0.162	7.28904124532708e-23
Atp13a3	5.39497734793409e-27	-0.105239	0.062	0.112	7.31343129285945e-23
Epc1	5.39775057817234e-27	-0.0480391	0.078	0.119	7.31719068377043e-23
Rictor	5.41511598263538e-27	-0.0100528	0.105	0.14	7.34073122606052e-23
Heca	5.52615294635224e-27	-0.0229136	0.097	0.127	7.4912529340751e-23
Pdcd6ip	5.58681912177909e-27	0.089298200060913	0.19	0.201	7.57349200148373e-23
Psmc6	5.59975048132675e-27	0.0683797327677403	0.14	0.161	7.59102175248654e-23
Dok2	5.93362083352055e-27	0.0941045711318407	0.134	0.12	8.04361640192046e-23
Sdf2	6.00488421599715e-27	0.00955676162176999	0.122	0.153	8.14022104320573e-23
Ramac	6.29690774653933e-27	-0.0357623	0.086	0.123	8.53608814120871e-23
Gata3	6.35045898329267e-27	0.242503147058736	0.168	0.124	8.60868219775154e-23
Use1	6.7693522971565e-27	-0.0061838	0.105	0.14	9.17653397402536e-23
Clpp	6.87343778741086e-27	-0.0547886	0.082	0.125	9.31763226461416e-23
Pdha1	7.03299956496289e-27	-0.053443	0.088	0.129	9.53393421026369e-23
Taok3	7.13927336790388e-27	-0.00667216	0.109	0.142	9.67799897753051e-23
Smg6	7.38306378273139e-27	0.0100341213759991	0.132	0.159	1.00084812638707e-22
Saysd1	7.40011262767407e-27	-0.0704898	0.07	0.112	1.0031592678075e-22
Hikeshi	7.48978141901133e-27	-0.0187659	0.089	0.132	1.01531476916118e-22
Lrmp	7.58441317220301e-27	-0.0065784	0.093	0.13	1.02814304962384e-22
Zfp871	7.85633888706972e-27	-0.0613215	0.065	0.11	1.06500529953117e-22
Ppa1	8.31272605754929e-27	0.0171694102947534	0.079	0.125	1.12687314436138e-22
Upf3b	8.4058185436898e-27	0.0235502343188663	0.096	0.128	1.13949276178259e-22
Rassf1	8.64918158817648e-27	-0.00602716	0.097	0.126	1.1724830560932e-22
Def6	8.72923827570892e-27	-0.0834728	0.084	0.126	1.1833355406551e-22
Pbdc1	9.09170129261742e-27	-0.0465265	0.073	0.127	1.23247102722722e-22
Ccdc47	9.16057349506583e-27	-0.00958413	0.101	0.138	1.24180734299112e-22
Fam172a	9.32249878140294e-27	-0.0442788	0.074	0.12	1.26375793480698e-22
Lsm8	9.57623062265188e-27	0.0233509879079337	0.137	0.166	1.29815382320669e-22
Neat1	9.59952205165268e-27	0.127079821164162	0.154	0.132	1.30131120932204e-22
Aak1	9.82172980812695e-27	0.0510469151140165	0.121	0.148	1.33143369278969e-22
Rnf114	9.9011444744394e-27	-0.0590052	0.07	0.114	1.34219914495501e-22
Cdc34	1.00760432517499e-26	-0.00289018	0.086	0.128	1.36590842320722e-22
Ikzf3	1.07985243159471e-26	0.0816065727780008	0.176	0.183	1.46384795626979e-22
Chchd3	1.17359685638582e-26	-0.0194427	0.111	0.15	1.59092789851662e-22
Mef2a	1.28569342558287e-26	0.0875240515963328	0.163	0.183	1.74288600772014e-22
3830406C13Rik	1.29408313796634e-26	-0.0208824	0.1	0.139	1.75425910182716e-22
Tbl1x	1.30219492247625e-26	-0.0168672	0.082	0.127	1.7652554369088e-22
Mlx	1.31102571702237e-26	-0.0265991	0.086	0.126	1.77722646199552e-22
Vps4b	1.3522801537369e-26	-0.00651027	0.121	0.156	1.83315097640574e-22
Mia3	1.40732030238733e-26	0.0178005452927446	0.122	0.148	1.90776340191627e-22
Map3k1	1.41253088957221e-26	-0.0595865	0.084	0.129	1.91482687390409e-22
Pdcl3	1.41721876688902e-26	0.000212002172769935	0.105	0.143	1.92118176039475e-22
Vps36	1.42664079249919e-26	0.0645562729284887	0.174	0.194	1.9339542583119e-22
Aff4	1.44825250409121e-26	0.0149532108127826	0.098	0.114	1.96325109454605e-22
Ctsd	1.5362318368916e-26	0.22701780367977	0.393	0.339	2.08251587809025e-22
Lonp2	1.54270099562615e-26	-0.0973181	0.062	0.113	2.09128546967081e-22
Iws1	1.57044781931013e-26	-0.0624433	0.077	0.122	2.12889906385681e-22
Rab3gap1	1.59279831481678e-26	-0.0789425	0.09	0.134	2.15919739556562e-22
Zeb1	1.65837919929192e-26	-0.0439508	0.085	0.126	2.24809884256013e-22
Kmt5b	1.74163696818482e-26	-0.125242	0.067	0.115	2.36096307407135e-22
Exosc5	1.77338002980236e-26	-0.0144742	0.101	0.141	2.40399396840007e-22
Herpud1	1.89748793972681e-26	-0.0643753	0.076	0.125	2.57223465109366e-22
Ing1	1.95427102372393e-26	0.0186956953086317	0.11	0.14	2.64920979976016e-22
Actl6a	1.95601019371811e-26	0.00573177333057728	0.109	0.147	2.65156741860427e-22
Prdx3	2.00788549396338e-26	-0.0255838	0.084	0.128	2.72188957561676e-22
Ep400	2.08800106868814e-26	0.0362644662177404	0.133	0.16	2.83049424871365e-22
Dock8	2.15864017233724e-26	0.0344929207960412	0.157	0.181	2.92625261762036e-22
Phc3	2.21584011211747e-26	-0.0460099	0.085	0.109	3.00379285598644e-22
Suz12	2.26187589809218e-26	0.0424002030854585	0.131	0.158	3.06619896745376e-22
Srsf1	2.31267166802916e-26	0.00979340986379622	0.112	0.15	3.13505771318033e-22
Egr1	2.34250109931263e-26	0.0165318199171354	0.122	0.141	3.1754944902282e-22
Becn1	2.35292676930385e-26	-0.0183064	0.104	0.142	3.1896275284683e-22
Eid1	2.40422366899878e-26	0.0669537728163336	0.161	0.18	3.25916560569475e-22
Smu1	2.47194331922106e-26	-0.0475779	0.091	0.134	3.35096636353606e-22
Klrc2	2.51909488949394e-26	0.200000627278742	0.103	0.059	3.41488503219798e-22
Ccnt2	2.7040762777368e-26	-0.0819735	0.079	0.122	3.6656458021e-22
Dph5	2.7068189955614e-26	-0.106001	0.044	0.102	3.66936383038303e-22
Aplp2	2.73024413867694e-26	0.0861560161939699	0.118	0.104	3.70111895439046e-22
Stim1	2.76610951699913e-26	-0.00928723	0.112	0.141	3.74973806124403e-22
Snhg9	2.78368786582345e-26	-0.0716188	0.061	0.105	3.77356727091026e-22
Rsbn1	2.84789191272878e-26	-0.0470344	0.083	0.121	3.86060227689513e-22
Sun2	2.99549157940129e-26	-0.0360861	0.107	0.14	4.06068838503638e-22
Morc3	3.10043276641503e-26	-0.0308128	0.098	0.137	4.20294665815222e-22
Leng8	3.13873154155544e-26	-0.0421697	0.07	0.105	4.25486447773256e-22
Mrps34	3.1550603305958e-26	0.0282582785665027	0.113	0.149	4.27699978415566e-22
Ccdc59	3.2347003276968e-26	0.00307167653369915	0.136	0.164	4.38495976422578e-22
Abi1	3.35812370954118e-26	0.0167079182962709	0.13	0.156	4.55227250065402e-22
Nifk	3.41897943335227e-26	-0.039771	0.077	0.126	4.63476851985234e-22
Mob4	3.48797771965559e-26	0.00297473869926885	0.114	0.149	4.72830259676511e-22
Nptn	3.68562039401728e-26	0.0506397056757423	0.123	0.126	4.99622700612982e-22
Chd8	3.68655208610263e-26	0.00841938219937397	0.116	0.15	4.99749000792072e-22
Dazap1	3.7794805598109e-26	0.047731092791893	0.151	0.179	5.12346384687966e-22
Nasp	3.82995569383025e-26	0.0200215944041916	0.105	0.146	5.19188793855629e-22
Klf2	4.4458283595996e-26	-0.662402	0.149	0.402	6.02676492427322e-22
Nufip2	4.66590608668408e-26	-0.00174175	0.097	0.127	6.32510229110893e-22
Dpy30	4.7514154302533e-26	0.0667611179629153	0.15	0.176	6.44101875725138e-22
Stap1	4.86416756496204e-26	0.024053862265921	0.129	0.15	6.59386555106254e-22
Crtc3	4.92153416979591e-26	-0.0362915	0.095	0.132	6.67163172057533e-22
Hspa14	4.96891190662755e-26	-0.036043	0.086	0.137	6.73585698062431e-22
Mrpl48	5.03384361819927e-26	-0.0347876	0.074	0.12	6.82387840883094e-22
Sipa1	5.39370945650196e-26	0.0676281996510055	0.17	0.188	7.31171253923406e-22
Clk4	5.47723273315976e-26	-0.0404468	0.092	0.128	7.42493669307137e-22
Ufc1	5.59646430517693e-26	0.0580614497390902	0.17	0.191	7.58656701209785e-22
Cab39	5.84049325726617e-26	0.0306078724656608	0.131	0.155	7.91737265955001e-22
Appl1	6.02566841373131e-26	0.0312293722969519	0.13	0.158	8.16839610165416e-22
Snrpb2	6.03933282552295e-26	0.0127091076628764	0.114	0.149	8.18691957827891e-22
Mrps18c	6.28665655598931e-26	0.0463188306312905	0.139	0.168	8.52219162729911e-22
Man1a	6.31042587803846e-26	-0.0645533	0.072	0.117	8.55441332026894e-22
Nfu1	6.99225138736652e-26	-0.0227303	0.09	0.135	9.47869598071405e-22
Psen2	7.24446853305895e-26	-0.0100627	0.094	0.125	9.82060154341471e-22
Slirp	7.35081632267528e-26	0.00745302190116069	0.102	0.141	9.96476660701861e-22
Snf8	7.45777450488721e-26	0.0617367335461325	0.17	0.189	1.01097591188251e-21
Oard1	7.74119491769462e-26	-0.075381	0.073	0.122	1.04939638304268e-21
Snhg20	7.81443798256962e-26	-0.138487	0.054	0.114	1.05932521291714e-21
Ass1	7.87550398861411e-26	-0.105354	0.072	0.123	1.06760332069653e-21
Lars	8.24057659364891e-26	0.0306797516751025	0.122	0.155	1.11709256303505e-21
Fip1l1	8.24574899998036e-26	0.0451923250274327	0.174	0.196	1.11779373443734e-21
Svbp	8.2903647377012e-26	0.0317428424484461	0.134	0.159	1.12384184384277e-21
Taf7	8.73782920077895e-26	-0.0929141	0.069	0.118	1.18450012645759e-21
Abcf1	8.91270872359344e-26	0.0912021248465172	0.207	0.215	1.20820679457033e-21
Vezf1	9.02744327192743e-26	-0.0162297	0.105	0.133	1.22376020994248e-21
Emc2	9.2775916691835e-26	-0.033371	0.095	0.141	1.25767032667452e-21
Commd1	9.3347563715737e-26	0.0108362118031393	0.112	0.153	1.26541957373053e-21
Las1l	9.35818933968885e-26	-0.0936236	0.062	0.115	1.26859614688822e-21
0610012G03Rik	9.42647475754052e-26	0.0507813656028384	0.17	0.198	1.27785291813219e-21
Mrpl14	9.99834858215922e-26	0.0730372522184687	0.169	0.189	1.3553761337975e-21
Calm3	1.00234317332664e-25	0.172243030310419	0.28	0.267	1.35877640576159e-21
Fibp	1.00561332060686e-25	-0.077238	0.086	0.132	1.36320941741466e-21
Tmod3	1.07033050619963e-25	0.0432513060644251	0.144	0.174	1.45094003420422e-21
Eif4g3	1.10228697669591e-25	0.0410637995770767	0.139	0.163	1.49426022560897e-21
Zfp869	1.1133800662885e-25	-0.0708533	0.07	0.11	1.50929801786068e-21
Ing4	1.13220944177306e-25	-0.0940607	0.072	0.11	1.53482311926757e-21
Ilkap	1.19793187385309e-25	0.00471371325560434	0.128	0.163	1.62391644819525e-21
S100a4	1.28964919411031e-25	1.50236451844599	0.457	0.235	1.74824844753594e-21
Snx17	1.30277244780385e-25	-0.0191195	0.108	0.143	1.7660383302429e-21
Rtcb	1.40278980073715e-25	-0.0667989	0.076	0.13	1.90162185387928e-21
Dnm2	1.4092876784376e-25	-0.0324185	0.109	0.146	1.91043037689002e-21
B230307C23Rik	1.46400010008255e-25	-0.059741	0.067	0.116	1.98459853567191e-21
Eif2s3x	1.46931061778188e-25	0.00909421181556495	0.109	0.149	1.99179747346512e-21
Atp2a3	1.48907013611101e-25	-0.0597402	0.082	0.12	2.01858347651208e-21
Prkacb	1.49148872796559e-25	0.0813224009143781	0.191	0.205	2.02186211963015e-21
Tgs1	1.51116653235416e-25	0.0275620841518671	0.099	0.134	2.04853735125931e-21
Gtf2b	1.54280241924639e-25	-0.0240558	0.107	0.143	2.0914229595304e-21
Gcc2	1.56510284374235e-25	-0.0391728	0.097	0.139	2.12165341497713e-21
Chmp1a	1.59885459160095e-25	-0.0617413	0.081	0.124	2.16740728437425e-21
Angel2	1.71644150066853e-25	-0.0721173	0.077	0.126	2.32680809830626e-21
Lamtor3	1.78096011556501e-25	-0.103997	0.051	0.1	2.41426953265993e-21
Arhgap4	1.89804656328204e-25	-0.0635339	0.098	0.141	2.57299192118513e-21
Rel	1.9013595614354e-25	-0.00416869	0.097	0.131	2.57748302148183e-21
Creb1	1.93939002667774e-25	-0.0447016	0.098	0.137	2.62903712016435e-21
Ubxn4	1.94761969322265e-25	0.112559762941651	0.234	0.233	2.64019325613263e-21
Dek	1.98780416130722e-25	0.257884497979833	0.311	0.284	2.69466732106807e-21
Hddc2	2.01747571006172e-25	-0.0626206	0.068	0.12	2.73489007255967e-21
Brd7	2.03260221436332e-25	-0.0159626	0.104	0.145	2.75539556179092e-21
Azi2	2.0399536136965e-25	-0.0226756	0.105	0.142	2.76536111872697e-21
Sp3	2.05985729141632e-25	-0.038791	0.111	0.149	2.79234254424396e-21
Tox4	2.12442836469729e-25	-0.0155328	0.091	0.132	2.87987509118364e-21
Atic	2.13237410163517e-25	-0.08965	0.054	0.111	2.89064633217664e-21
Stip1	2.22174541030852e-25	-0.0318107	0.099	0.142	3.01179807821423e-21
Fryl	2.2339387045169e-25	0.0672748608720411	0.148	0.16	3.02832730784311e-21
Hint3	2.25683971668594e-25	-0.0372541	0.093	0.136	3.05937191993946e-21
Nans	2.28764185062829e-25	-0.0603748	0.088	0.141	3.1011272927117e-21
Ahsa1	2.35342563235264e-25	-0.0515274	0.088	0.135	3.19030378721724e-21
Dazap2	2.36016498357311e-25	0.103246960932319	0.208	0.216	3.19943965173171e-21
Emd	2.39921402858885e-25	0.0192885326743229	0.133	0.169	3.25237453715504e-21
Synj2bp	2.46174318361781e-25	-0.0467734	0.108	0.148	3.33713905971231e-21
Arid5a	2.53910231706371e-25	-0.0718283	0.075	0.114	3.44200710101157e-21
Pim1	2.63420275997476e-25	0.119867424119938	0.203	0.189	3.57092526142178e-21
Zcchc9	2.82808968089429e-25	-0.072894	0.085	0.136	3.8337583714203e-21
2024-03-05	2.94521595834086e-25	-0.0557853	0.079	0.128	3.99253475312686e-21
Slco3a1	3.01471778312101e-25	-0.0401429	0.082	0.12	4.08675142679885e-21
Psmd6	3.07057321122587e-25	-0.00559322	0.12	0.164	4.16246904513779e-21
Nkg7	3.1251280645656e-25	0.513921555489203	0.466	0.311	4.23642360432513e-21
Cep350	3.27791993634107e-25	-0.0297667	0.097	0.136	4.44354826570396e-21
Tnks2	3.42917704346452e-25	0.0233796319617181	0.123	0.156	4.64859240012051e-21
Brix1	3.59624489526235e-25	-0.0743002	0.067	0.121	4.87506958001765e-21
Ccpg1	3.71851935167414e-25	-0.0678953	0.071	0.115	5.04082483312946e-21
Arl2bp	3.8013740115984e-25	-0.0372644	0.097	0.137	5.15314261012279e-21
Ddx17	3.83825510690009e-25	0.0467932085801138	0.17	0.191	5.20313862291376e-21
Cst7	3.87357247097019e-25	0.0102781916165472	0.144	0.178	5.25101484164718e-21
Zfand5	4.01759434221296e-25	-0.0125238	0.119	0.157	5.44625089030389e-21
Xpa	4.02406168853877e-25	-0.0618679	0.084	0.124	5.45501802498315e-21
Zmat5	4.1964010638006e-25	-0.049653	0.088	0.136	5.68864128208809e-21
Rexo1	4.28555846140609e-25	-0.0555827	0.086	0.129	5.8095030502821e-21
Acat1	4.29935878715051e-25	-0.0239838	0.109	0.155	5.82821077186123e-21
Rpn2	4.4326778614682e-25	0.0627285347155205	0.157	0.183	6.00893810900629e-21
Zbtb20	4.43980712892228e-25	-0.0360691	0.12	0.145	6.01860254396704e-21
Dph3	4.55374249101533e-25	0.0383551073674802	0.136	0.168	6.17305332082038e-21
Gm20559	4.55543104911547e-25	-0.133845	0.065	0.111	6.17534233018092e-21
Usp16	4.6792387427291e-25	-0.00489108	0.125	0.164	6.34317603964356e-21
Epb41l4aos	4.80281880794466e-25	-0.0877572	0.065	0.114	6.51070117604977e-21
Ube2k	4.94915207552717e-25	0.0668711445135383	0.145	0.167	6.70907055358463e-21
Mrpl41	5.02427695737382e-25	0.0203195115504074	0.153	0.188	6.81090984341595e-21
Diaph1	5.1245166273937e-25	0.133984317630745	0.229	0.226	6.94679474009489e-21
Man2b1	5.5799916286117e-25	-0.106704	0.071	0.122	7.56423665174603e-21
Cd96	5.64019705696027e-25	0.0182684053116164	0.148	0.176	7.64585113041534e-21
Lsm2	5.65691838003668e-25	0.0164473199421753	0.105	0.151	7.66851855597773e-21
Pfdn6	5.7455149928947e-25	0.0460407145231874	0.144	0.177	7.78862012436806e-21
Vdac1	6.15089635121255e-25	0.0613711442261432	0.15	0.172	8.33815509370373e-21
Bcl7b	6.20648475661666e-25	-0.0273749	0.094	0.136	8.41351073606955e-21
Gar1	6.61060423822072e-25	-0.0588023	0.084	0.139	8.961335105332e-21
Araf	6.63671012409274e-25	-0.0822802	0.07	0.118	8.99672424422011e-21
Sp1	6.72226169707411e-25	-0.0961515	0.066	0.117	9.11269795655367e-21
Nfkbia	6.7846352828809e-25	-0.10568	0.268	0.348	9.19725158947335e-21
Snrpa	6.9026029836949e-25	-0.0540302	0.081	0.136	9.35716860469681e-21
Rsl24d1	6.9769332156168e-25	-0.0551686	0.087	0.135	9.45793066709013e-21
Cdc37l1	6.97693327540699e-25	-0.0389985	0.097	0.142	9.45793074814172e-21
Trim44	7.14642875937828e-25	-0.034068	0.097	0.139	9.68769882621319e-21
Jakmip1	7.41245349178354e-25	-0.118059	0.059	0.101	1.00483219534618e-20
Gnai3	7.46737558570294e-25	0.014758559888842	0.115	0.153	1.01227743439789e-20
Emc3	7.60832204733167e-25	-0.043817	0.083	0.129	1.03138413673628e-20
Supt16	7.7081707424018e-25	0.0633077042955109	0.157	0.188	1.04491962583999e-20
Abhd17a	8.01163181203302e-25	0.0634379684241212	0.187	0.209	1.0860568084392e-20
Otub1	8.01754416774652e-25	-0.0172584	0.105	0.146	1.08685828737972e-20
Aqr	8.21812740792583e-25	-0.054617	0.094	0.136	1.11404935141842e-20
Ndufv1	8.56880250855234e-25	0.00522180662005816	0.114	0.155	1.16158686805936e-20
Krcc1	8.59939031480307e-25	0.0289574070509267	0.152	0.184	1.1657333510747e-20
R3hdm4	8.72925981683814e-25	0.0118152045158323	0.131	0.165	1.18333846077058e-20
Esyt2	9.01144263444804e-25	-0.0526093	0.112	0.151	1.22159116352578e-20
Ppie	9.33240456951581e-25	-0.0252251	0.1	0.149	1.26510076344356e-20
Prex1	9.92187550757882e-25	0.0772530202445554	0.189	0.195	1.34500944380739e-20
Asxl2	9.92918335279244e-25	-0.0420544	0.118	0.149	1.34600009530454e-20
Susd6	9.98416115224784e-25	-0.0399997	0.109	0.147	1.35345288579872e-20
Dynlrb1	1.01235503609708e-24	-0.00461964	0.13	0.164	1.3723484869332e-20
Ifnar1	1.016960862816e-24	-0.0462585	0.088	0.127	1.37859214563337e-20
Galnt6	1.02497678737448e-24	-0.0506498	0.093	0.13	1.38945853296485e-20
Luc7l	1.06143946306798e-24	-0.0548975	0.087	0.136	1.43888733613495e-20
Msi2	1.14764836997202e-24	-0.0548317	0.081	0.122	1.55575213033407e-20
Spn	1.18508773387113e-24	0.0430451230175391	0.176	0.195	1.60650493203571e-20
Bcap29	1.24550810991136e-24	-0.04693	0.078	0.133	1.68841079379584e-20
Ppil3	1.24764512924333e-24	-0.0970485	0.075	0.132	1.69130773720226e-20
M6pr	1.25346393320253e-24	0.0402118492432618	0.152	0.18	1.69919570784935e-20
Rae1	1.26301554215803e-24	-0.083554	0.079	0.135	1.71214386894942e-20
Itsn2	1.34981053896321e-24	-0.0199947	0.117	0.147	1.82980316661853e-20
Runx3	1.3840932234764e-24	0.277966883066478	0.367	0.315	1.87627677374461e-20
Irf2bpl	1.4235842693321e-24	-0.00258007	0.142	0.166	1.92981083550659e-20
Ddx41	1.45295577452807e-24	-0.0378951	0.101	0.15	1.96962684795025e-20
Taf12	1.45348885069322e-24	-0.0111215	0.112	0.152	1.97034948599974e-20
Hmgn2	1.46939212943966e-24	0.0266105618421898	0.295	0.226	1.9919079706684e-20
Ppp3cb	1.50870934988242e-24	-0.0280061	0.101	0.143	2.0452063947006e-20
Yme1l1	1.55001533225681e-24	-0.0465759	0.103	0.146	2.10120078440733e-20
Rock2	1.62903853326252e-24	-0.0144946	0.093	0.137	2.20832463569067e-20
Rhof	1.68385635530642e-24	-0.00356969	0.111	0.139	2.28263567525339e-20
Golga7	1.79947197595884e-24	-0.0295005	0.102	0.141	2.4393642106098e-20
Gpr65	1.81823380951026e-24	0.000288693085026677	0.105	0.124	2.46479775217211e-20
Arfrp1	1.91498959061522e-24	-0.0368485	0.111	0.155	2.59595988903799e-20
Nsrp1	1.9166251529379e-24	-0.0236896	0.097	0.141	2.59817705732262e-20
Copb1	1.96155218051557e-24	0.0262683830597793	0.122	0.156	2.6590801359069e-20
Psmg2	1.99264828548729e-24	-0.0635405	0.106	0.157	2.70123401580656e-20
Ttc3	2.02670174162783e-24	0.0134812024808676	0.156	0.187	2.74739688095068e-20
Gna13	2.05180656869676e-24	-0.0219432	0.106	0.144	2.78142898452533e-20
Slfn8	2.08152746930967e-24	-0.0973052	0.079	0.126	2.82171863739618e-20
Pdcd2	2.11889165949963e-24	-0.0804657	0.078	0.128	2.8723695336177e-20
Gpr18	2.12872503025968e-24	-0.105687	0.067	0.126	2.88569965102003e-20
Tent5a	2.47293392375494e-24	-0.0516842	0.088	0.126	3.35230922704219e-20
Upf2	2.47654714224515e-24	0.00696327098884146	0.126	0.152	3.35720730602752e-20
Phf11b	2.47684847974433e-24	-0.0303183	0.102	0.136	3.35761579914141e-20
1500011B03Rik	2.50594660567992e-24	-0.0622733	0.061	0.116	3.3970612186597e-20
Eef1e1	2.56048687012577e-24	-0.0653085	0.081	0.132	3.47099600114249e-20
Commd4	2.63632235073042e-24	0.0029438147719579	0.144	0.176	3.57379857865015e-20
Cd6	2.72529288136184e-24	-0.1921	0.169	0.268	3.69440702997411e-20
Impdh2	2.80119142240231e-24	0.0183149054288434	0.101	0.148	3.79729509220857e-20
Zap70	2.82958830587305e-24	0.056955865762454	0.178	0.199	3.83578990744151e-20
Atg3	3.00532733761385e-24	0.000178991038924542	0.105	0.142	4.07402173886933e-20
Polr2l	3.04020033309799e-24	-0.05114	0.08	0.132	4.12129557154763e-20
Elavl1	3.05166647955285e-24	0.0360633090236777	0.135	0.167	4.13683907968184e-20
Ssr2	3.15221319590817e-24	0.0534243179922899	0.173	0.203	4.27314020837311e-20
Noc2l	3.23634271375701e-24	-0.0839857	0.069	0.123	4.38718618276901e-20
Atp6ap2	3.33157687119591e-24	-0.0731679	0.071	0.119	4.51628560659318e-20
Polr2m	3.3689714942745e-24	-0.000765431	0.132	0.171	4.56697775763851e-20
Akirin1	3.51976401988207e-24	0.0189699161427616	0.145	0.176	4.77139210535214e-20
Snhg3	3.56011356572131e-24	-0.0784901	0.066	0.121	4.82608994969181e-20
Rrbp1	3.61842646978534e-24	0.129150374992374	0.207	0.21	4.90513892244101e-20
Avl9	3.73021151193504e-24	-0.115691	0.061	0.116	5.05667472557914e-20
Nol8	3.82821505001648e-24	-0.0932912	0.067	0.122	5.18952832180234e-20
Tor1aip1	3.83192780616992e-24	0.0220199022696705	0.149	0.179	5.19456133404395e-20
Clns1a	4.00808029559538e-24	-0.0488185	0.088	0.137	5.4333536487091e-20
Fam133b	4.02705740594971e-24	0.0784517844562735	0.171	0.188	5.45907901950542e-20
Lsm14a	4.0285207301763e-24	-0.0144393	0.097	0.139	5.46106270182699e-20
Mff	4.22281264914602e-24	-0.0303342	0.106	0.148	5.72444482718235e-20
Sdhaf4	4.2861569584259e-24	-0.0447194	0.078	0.13	5.81031437284215e-20
Ogdh	4.31321894631341e-24	-0.0156063	0.135	0.174	5.84699960362246e-20
Pnrc2	4.34360308006986e-24	-0.051902	0.081	0.128	5.8881883353427e-20
Pten	4.38745299386331e-24	0.027863946811379	0.139	0.164	5.94763127848111e-20
Gramd1a	4.4483961609825e-24	0.0428240019039564	0.199	0.218	6.03024583582787e-20
Pan3	4.85196958961675e-24	-0.0554549	0.091	0.126	6.57732997568446e-20
Rab7	4.95391048747936e-24	0.0185800920278163	0.139	0.171	6.71552105682702e-20
Agpat3	4.96410052241331e-24	-0.07311	0.079	0.134	6.72933466818349e-20
Guk1	5.01900110613371e-24	0.013736068905964	0.125	0.161	6.80375789947486e-20
Ccdc124	5.14054170719966e-24	0.0373707142924158	0.162	0.184	6.96851833827987e-20
Zbtb7a	5.39960464582467e-24	0.0336943229457041	0.161	0.185	7.31970405787993e-20
Rbl2	5.44610380827478e-24	0.0665373321878561	0.162	0.174	7.38273832249729e-20
Arid5b	5.45531933138523e-24	-0.0635906	0.118	0.15	7.39523088562582e-20
Riok1	5.77243202030195e-24	-0.0567094	0.097	0.143	7.82510884672132e-20
Usp24	5.84957813086258e-24	-0.130501	0.059	0.119	7.92968811419731e-20
Itgb1	6.05789278512834e-24	0.280839659014243	0.358	0.296	8.21207945951997e-20
Usp25	6.06301063987191e-24	-0.0076082	0.127	0.161	8.21901722341036e-20
Ak2	6.28642751535046e-24	0.072046022388026	0.156	0.188	8.52188113980908e-20
Trim33	6.6409293483085e-24	-0.112817	0.067	0.124	9.00244382456701e-20
Zcchc17	6.7417398400186e-24	0.0351124825869812	0.138	0.172	9.13910252712922e-20
Mphosph8	7.76286869850069e-24	-0.013652	0.118	0.153	1.05233448076875e-19
Alg5	7.87294985545312e-24	-0.0907586	0.081	0.137	1.06725708240522e-19
Exosc4	7.93190873112936e-24	0.00675738621886924	0.115	0.151	1.0752495475919e-19
Wbp2	8.49485548473506e-24	-0.10112	0.068	0.118	1.15156260951068e-19
Commd3	9.77494102366523e-24	0.0187916023297098	0.146	0.183	1.32509100516806e-19
Pds5a	9.82082897527343e-24	-0.0175709	0.123	0.165	1.33131157588807e-19
Irf3	1.00017188627404e-23	-0.046418	0.09	0.132	1.35583300903308e-19
Prpf39	1.00053220112473e-23	-0.0421081	0.089	0.13	1.35632145184469e-19
Smim11	1.00776567522436e-23	0.0627700755041158	0.201	0.22	1.36612714933414e-19
Adnp	1.09608067348234e-23	-0.0906301	0.07	0.128	1.48584696097266e-19
Wtap	1.12958020818941e-23	-0.0760873	0.082	0.135	1.53125893022157e-19
Csnk1g2	1.13501164356076e-23	-0.0191692	0.139	0.177	1.53862178401097e-19
Pam16	1.15159968544332e-23	0.0667948501310241	0.155	0.184	1.56110853358697e-19
Uvrag	1.17320001584507e-23	-0.0713442	0.07	0.117	1.59038994147957e-19
Itm2c	1.17728571612682e-23	0.0114766576989052	0.177	0.196	1.59592851678152e-19
Ube2r2	1.17997015319734e-23	0.0227272804791016	0.144	0.177	1.59956753967431e-19
Nol12	1.19649150103732e-23	-0.03832	0.1	0.15	1.62196387880619e-19
Zfp106	1.29169317498852e-23	0.00387359889039131	0.128	0.168	1.75101926801444e-19
Cul3	1.32617595950039e-23	-0.00110372	0.105	0.148	1.79776413069874e-19
Elk4	1.34182850108215e-23	-0.0678634	0.086	0.139	1.81898271606696e-19
Dtymk	1.37730654777449e-23	0.0124366925296244	0.105	0.159	1.8670767561631e-19
Slc3a2	1.41913706486596e-23	0.0716464261779982	0.174	0.186	1.9237822051323e-19
Chd1	1.44259126090507e-23	-0.0218436	0.108	0.153	1.95557671328291e-19
Dusp1	1.52984679743962e-23	0.20393209192983	0.188	0.151	2.07386031860915e-19
Hsd11b1	1.59026652126918e-23	-0.0332279	0.095	0.139	2.1557652962325e-19
Ctsw	1.59540699302581e-23	0.352713044712932	0.44	0.32	2.16273371974579e-19
Uri1	1.61555408926382e-23	-0.0324361	0.08	0.127	2.19004512340604e-19
Mysm1	1.62213179136696e-23	-0.0227621	0.105	0.145	2.19896185637704e-19
Pcif1	1.62698526416273e-23	-0.0257362	0.113	0.154	2.205541224099e-19
Isca2	1.63068346143766e-23	-0.100745	0.062	0.12	2.21055450032489e-19
Zfp148	1.63399950908468e-23	0.0187234205018866	0.122	0.154	2.2150497345152e-19
Snrnp40	1.63634420504301e-23	-0.0411383	0.097	0.151	2.2182282043563e-19
Cyfip2	1.6689242130006e-23	0.0217818595570414	0.163	0.183	2.26239366314362e-19
Bri3	1.69241475097967e-23	0.0564881396348252	0.163	0.189	2.29423743642804e-19
Zfp280d	1.76213137780957e-23	-0.13078	0.071	0.129	2.38874529575865e-19
AI662270	1.779894061497e-23	0.0351918555046695	0.132	0.171	2.41282438976533e-19
Tomm40	1.80536176799091e-23	-0.0975952	0.065	0.127	2.44734841268848e-19
Tomm70a	1.8335961625129e-23	-0.0793991	0.071	0.128	2.48562295790249e-19
Ubac2	1.87878634441351e-23	-0.0214953	0.121	0.164	2.54688276848696e-19
1110008P14Rik	1.93659668703046e-23	0.035821846899595	0.174	0.184	2.62525046893849e-19
Srrt	1.97933576546352e-23	-0.039777	0.097	0.146	2.68318756366235e-19
Safb2	2.00954394888979e-23	-0.0674695	0.083	0.139	2.724137777115e-19
Tlk1	2.21482517311868e-23	-0.0462985	0.101	0.145	3.00241700467968e-19
Exoc3	2.35942511912776e-23	-0.0257223	0.092	0.139	3.19843669148959e-19
Mknk2	2.40508703891353e-23	0.0319770568531697	0.157	0.187	3.26033598995118e-19
Thoc1	2.45395934437331e-23	-0.0786111	0.084	0.139	3.32658728723245e-19
[truncated: 1,720 more rows]
