# Supplementary material for: Single-cell RNA sequencing reveals the effects of mental stress on mouse mammary tumors and the tumor microenvironment
Source: Cell Death Discov. 2025 Jul 16;11:328. doi: 10.1038/s41420-025-02619-1 (PMC12267534; doi:10.1038/s41420-025-02619-1)
Supplement: Supplementary file 18 — Supplementary Table6. DEGs in B cells (MS vs NC) [file 41420_2025_2619_MOESM18_ESM.xlsx]

## Sheet: Table6. DEGs in B cells (MS vs 
Table6. DEGs in B cells (MS vs NC)
	p_val	avg_diff	MS	NC	p_val_adj
Rexo2	3.32316128225247e-12	1.83623711867413	0.875	0.28	2.78647073516869e-08
Sec11c	1.93865582496108e-11	1.94425039435658	0.875	0.304	1.62556290922986e-07
Mucl2	2.29598669378155e-11	-0.354527	0	0.145	1.92518484273583e-07
Hsp90b1	2.7175512947976e-11	1.98277205897529	0.844	0.314	2.27866676068778e-07
Ptov1	1.32009604069232e-10	-0.151795	0	0.14	1.10690053012051e-06
Ssr4	2.34401960876544e-10	1.8481713428556	0.781	0.295	1.96546044194982e-06
Edem1	2.60825360562327e-10	1.43739303571488	0.75	0.256	2.18702064831511e-06
Lman1	3.40264213153438e-10	1.4874169170026	0.75	0.246	2.85311542729157e-06
Actg1	5.09875423746878e-10	-1.33579	0.031	0.531	4.27530542811757e-06
Igkc	6.3972515901949e-10	0.837298796410099	0.875	0.343	5.36409545837842e-06
Zfp120	7.74357576555763e-10	-0.109747	0	0.135	6.49298827942007e-06
Prr7	8.15636219967935e-10	-0.106903	0	0.111	6.83910970443113e-06
Riok2	8.29866846841693e-10	-0.202975	0	0.101	6.95843351076759e-06
Mavs	8.74027171755908e-10	-0.108544	0	0.126	7.32871783517329e-06
Tmsb4x	1.03841713993896e-09	-1.14117	0.094	0.585	8.70712771838818e-06
Gpr137	1.05642562746351e-09	-0.109287	0	0.13	8.85812888628156e-06
Gm15261	1.46253132888143e-09	-0.120085	0	0.213	1.22633251926708e-05
Tmed10	1.56566267140688e-09	1.22852127487184	0.75	0.329	1.31280814997467e-05
Spcs1	2.05380047656723e-09	1.39229215342696	0.781	0.319	1.72211169960162e-05
Fau	2.05380047656723e-09	-0.710581	0.094	0.609	1.72211169960162e-05
Kpna6	2.16055745323939e-09	-0.145313	0	0.121	1.81162742454123e-05
Fkbp2	2.39053210560137e-09	1.54004924305554	0.719	0.28	2.00446117054675e-05
Adamts10	2.64428452837027e-09	-0.131674	0	0.159	2.21723257703847e-05
H2-Ab1	3.23288287801715e-09	-1.1238	0.094	0.527	2.71077229321738e-05
Cd74	3.63321998118359e-09	-0.822942	0.062	0.488	3.04645495422244e-05
Fkbp11	3.75620359894476e-09	1.32234945385518	0.719	0.237	3.14957671771518e-05
Jchain	4.08165931656895e-09	2.0679418910067	0.812	0.256	3.42247133694306e-05
Mndal	4.14996742508162e-09	-0.239691	0	0.106	3.47974768593094e-05
Hspa5	4.5085450537847e-09	1.27475473601476	0.812	0.295	3.78041502759847e-05
Cd79b	4.81695134675198e-09	-0.822795	0.094	0.483	4.03901370425153e-05
Prdx4	4.81695134675198e-09	1.3087431636235	0.781	0.285	4.03901370425153e-05
Rnf13	5.87047155836675e-09	-0.396522	0	0.155	4.92239040169052e-05
Txndc5	5.96774986019473e-09	1.56087103305411	0.719	0.29	5.00395825777328e-05
Neurl4	7.14683233451884e-09	-0.147092	0	0.145	5.99261891249405e-05
Xbp1	8.41322880003045e-09	1.50618040532666	0.781	0.285	7.05449234882553e-05
Ltb	8.69148916926695e-09	-1.19292	0.125	0.464	7.28781366843034e-05
Cryzl2	8.97868865396716e-09	-0.125392	0	0.106	7.52863043635146e-05
Spcs2	8.97868865396716e-09	1.28519845070223	0.75	0.309	7.52863043635146e-05
Dop1b	9.12572718422311e-09	-0.108773	0	0.14	7.65192224397108e-05
Tmem185b	9.58102621025352e-09	-0.141546	0	0.121	8.03369047729758e-05
Actb	1.09057864517039e-08	-0.937148	0.125	0.527	9.14450193975371e-05
Vps33b	1.14471182404072e-08	-0.112906	0	0.174	9.59840864458146e-05
Manf	1.18224184214826e-08	1.44656577804411	0.75	0.314	9.91309784641313e-05
Arsa	1.18224184214826e-08	-0.135363	0	0.169	9.91309784641313e-05
Iglv1	1.7096432051671e-08	1.54322064050094	0.719	0.198	0.000143353582753261
Mei1	1.76504615670904e-08	-0.128793	0	0.145	0.000147999120240053
Igha	1.79339755031138e-08	2.23398938220427	0.75	0.213	0.000150376384593609
Emp3	1.85143304808507e-08	1.31531422550338	0.75	0.295	0.000155242661081933
Cox6b2	1.88113059036578e-08	-0.231829	0	0.169	0.000157732800002171
H2-Aa	2.00461410220477e-08	-1.23447	0.094	0.522	0.00016808689246987
Cfl1	2.06927189446808e-08	-0.920597	0.031	0.536	0.000173508448351149
Pdia6	2.42415325880938e-08	1.21816920319227	0.688	0.3	0.000203265250751167
Dbp	2.46272990246872e-08	-0.106928	0	0.111	0.000206499902322002
Ppib	2.46272990246872e-08	1.24054138901191	0.844	0.353	0.000206499902322002
Rab3d	2.66472565438835e-08	-0.00324475	0.031	0.14	0.000223437246120463
Slc38a6	3.06955856346403e-08	-0.116924	0	0.184	0.000257382485546459
Pfn1	3.47902653068967e-08	-0.978666	0.062	0.546	0.000291716374598329
Chil1	4.00307253307019e-08	-0.131976	0	0.155	0.000335657631897935
Edem2	4.00307253307019e-08	1.42585147740927	0.688	0.261	0.000335657631897935
Adck1	4.53254216303423e-08	-0.0122176	0.031	0.203	0.00038005366037042
Frat2	4.53254216303423e-08	-0.104568	0	0.14	0.00038005366037042
Snrpg	5.45609771871761e-08	-0.823162	0.094	0.527	0.000457493793714471
Cd79a	5.54080831647205e-08	-0.74897	0.094	0.541	0.000464596777336182
Lipe	5.89257639980352e-08	-0.128639	0	0.145	0.000494092531123525
Rrbp1	6.36280610188545e-08	1.1836372255125	0.75	0.319	0.000533521291643095
Pold4	8.00205438732902e-08	-1.17308	0	0.507	0.000670972260377538
4930402H24Rik	8.90049929638324e-08	-0.106068	0	0.121	0.000746306866001734
Hsd17b11	9.74768054672452e-08	0.0849369264387873	0.062	0.135	0.000817343013842851
Tmem176b	1.02000380061514e-07	1.50472874796623	0.656	0.242	0.000855273186815793
Treml2	1.06726841533975e-07	-0.168539	0	0.217	0.000894904566262379
Sdf2l1	1.09994843996514e-07	1.16111094569956	0.656	0.28	0.000922306766910771
Fcgr2b	1.25938607279907e-07	-0.105837	0.031	0.155	0.00105599522204202
L3mbtl3	1.31733780126183e-07	0.0450001456273757	0.062	0.126	0.00110458774635805
Spns3	1.3778654178413e-07	-0.127296	0	0.121	0.00115534015285993
Ms4a1	1.46276696142729e-07	-1.17658	0.031	0.507	0.00122653009715679
5830408C22Rik	1.52974137529834e-07	0.105219747820414	0.062	0.116	0.00128268814318765
Ccndbp1	1.67269945214814e-07	-0.286562	0.062	0.14	0.00140255849062621
H3f3a	1.6977488247279e-07	-0.812055	0.125	0.527	0.00142356238953435
Sh3bgrl3	1.72316070972821e-07	-0.85648	0.031	0.483	0.0014448702551071
Man2b1	1.80162229408342e-07	-0.311097	0.062	0.169	0.00151066029358895
Sec61b	1.82853542444036e-07	1.07947957483534	0.75	0.353	0.00153322695339324
Plbd1	1.85583700894139e-07	-0.106287	0.031	0.174	0.00155611933199736
Krtcap2	1.9116272032496e-07	1.23079675271611	0.75	0.324	0.00160289940992479
Ammecr1l	2.18338875422146e-07	-0.106478	0	0.14	0.00183077147041469
Agpat2	2.21579403655941e-07	0.00383014793833044	0.031	0.121	0.00185794329965506
Cd37	2.56647987130609e-07	-0.945719	0.094	0.464	0.00215199337209016
Tecpr1	2.6043613345484e-07	-0.169284	0.031	0.135	0.00218375697901883
Pdia4	2.6043613345484e-07	1.1045248870019	0.719	0.295	0.00218375697901883
Zfp467	2.6043613345484e-07	0.0629657055777787	0.062	0.159	0.00218375697901883
Mxi1	3.10323056422216e-07	-0.0593901	0.031	0.126	0.00260205882810028
Asb8	3.14873518993035e-07	-0.075311	0.031	0.126	0.00264021445675659
Fth1	3.14873518993035e-07	-0.768616	0.125	0.522	0.00264021445675659
H2-DMa	3.28914765229928e-07	-0.964117	0.062	0.459	0.00275795030645295
Kremen1	3.91369161363171e-07	-0.0117692	0.031	0.188	0.00328163041803019
2410006H16Rik	4.02833926485583e-07	-0.916281	0.094	0.473	0.00337776247358161
Ap5s1	4.32931415999567e-07	0.0889581068608446	0.062	0.116	0.00363012992315637
Stk10	4.39205930118276e-07	-0.198822	0	0.15	0.00368274172404174
Tmsb10	4.45568126167008e-07	-0.908038	0.062	0.527	0.00373608873791037
Csn2	4.58560285531697e-07	-0.0277798	0.031	0.159	0.00384502799418328
Bcl2l1	5.44532636796648e-07	-0.238061	0	0.116	0.00456590615953989
Uba52	6.01652468179576e-07	-0.631111	0.094	0.512	0.00504485594568574
Snn	6.27862610303674e-07	0.0268057566572969	0.062	0.155	0.0052646279873963
Ppia	7.03248662372917e-07	-0.63239	0.031	0.56	0.00589674003399691
Prlr	7.03248662372917e-07	-0.00165794	0.031	0.111	0.00589674003399691
Laptm5	7.33707948455791e-07	-0.856722	0.094	0.454	0.00615214114780181
Rgs13	7.44140579710494e-07	-1.02337	0	0.449	0.00623961876087249
Rasa3	7.54716045657709e-07	-0.133888	0.094	0.13	0.00632829404283989
Arl10	7.98484102851017e-07	0.0464659621067395	0.062	0.14	0.00669528920240578
Ly6c2	7.98484102851017e-07	1.44123300361937	0.625	0.232	0.00669528920240578
Ripor2	9.18863936743305e-07	-0.317789	0.031	0.159	0.00770467410959262
Satb1	9.44952934397748e-07	-0.0827732	0.031	0.193	0.00792343035492512
Prmt9	9.8542795638009e-07	0.0221876200369578	0.062	0.164	0.00826281341424705
Bgn	9.8542795638009e-07	0.192834582113431	0.094	0.111	0.00826281341424705
Ckap4	1.02756919296805e-06	0.981883831796935	0.688	0.266	0.00861616768303709
Slc29a3	1.07144225577791e-06	0.104633213345028	0.062	0.121	0.00898404331469779
Lfng	1.08646315272702e-06	-0.105153	0	0.145	0.00910999353561605
Pde4b	1.16465867438295e-06	-0.276389	0	0.121	0.00976566298470102
Klf3	1.19742954329708e-06	-0.194897	0	0.179	0.010040446720546
Coq8a	1.21414588420875e-06	-0.0203552	0.031	0.15	0.0101806132390904
Creld2	1.2656528103531e-06	1.12835790944587	0.625	0.266	0.0106124988148108
Ephx1	1.31925824151044e-06	-0.155121	0	0.198	0.0110619803550651
Bank1	1.45296307918576e-06	-0.417653	0.062	0.193	0.0121830954189726
Ncf4	1.49349785289708e-06	-0.337206	0.188	0.28	0.012522979496542
Arap2	1.51417080571235e-06	0.0942947193417573	0.094	0.15	0.0126963222058981
Cysltr1	1.51417080571235e-06	-0.122303	0	0.111	0.0126963222058981
Adrb2	1.53511872923337e-06	0.0138318634321923	0.062	0.126	0.0128719705446218
Zfc3h1	1.62173071028739e-06	-0.225586	0.031	0.121	0.0135982120057597
Glipr1	1.73661492317373e-06	1.20377310143844	0.656	0.217	0.0145615161308117
Actn1	1.73661492317373e-06	0.0819641780772913	0.062	0.15	0.0145615161308117
Arpc1b	1.76051203094427e-06	-0.775585	0.125	0.502	0.0147618933794677
Anxa1	1.76051203094427e-06	-0.102483	0.031	0.169	0.0147618933794677
Prkx	1.80925776968441e-06	-0.100828	0	0.116	0.0151706263988038
Col3a1	1.83411442707209e-06	-0.094444	0.062	0.116	0.0153790494709995
Rflnb	1.83411442707209e-06	-0.0490256	0.031	0.164	0.0153790494709995
Eif3f	1.85929904101504e-06	-0.744662	0.156	0.473	0.0155902224589111
Cxcr3	1.88481574593467e-06	0.0622560718311427	0.062	0.174	0.0158041800296622
B2m	1.96340049618069e-06	0.91833359755966	0.75	0.382	0.0164631131604751
Fcrl1	2.01752883425206e-06	-0.465972	0.031	0.179	0.0169169792752035
Dok1	2.04512771756461e-06	-0.478588	0	0.145	0.0171483959117793
Gimap8	2.07308904958439e-06	-0.176994	0.062	0.101	0.0173828516807651
Rnasek	2.13011729827569e-06	0.851966654444911	0.719	0.377	0.0178610335460417
Zdhhc18	2.27935570299484e-06	0.0456680241502809	0.125	0.092	0.0191123975696118
Rac2	2.31038490530666e-06	-0.720355	0.125	0.517	0.0193725774309963
Eef1a1	2.34181947021044e-06	-0.456351	0.125	0.551	0.0196361562577145
Tmem176a	2.37366445294855e-06	1.44233936612294	0.656	0.242	0.0199031764379736
Zfyve21	2.50525177289129e-06	-0.00170647	0.031	0.145	0.0210065361156935
Pibf1	2.53922678862106e-06	-0.0677288	0.062	0.13	0.0212914166225876
Sos2	2.57364383219298e-06	-0.0989114	0	0.116	0.0215800035329382
Ccr6	2.64382601854194e-06	-0.139038	0	0.208	0.0221684811654742
Actr3	2.86556545469084e-06	-0.725031	0.094	0.454	0.0240277663375827
Selenok	2.86556545469084e-06	0.930605338707721	0.719	0.367	0.0240277663375827
Sema4b	2.90421559721918e-06	-0.147247	0	0.164	0.0243518477826828
Coro1a	2.90421559721918e-06	-0.907357	0.156	0.512	0.0243518477826828
Gadd45g	3.02319014845255e-06	-0.0553753	0.031	0.13	0.0253494493947746
Irak3	3.14683266260806e-06	-0.0190741	0.031	0.135	0.0263861918759685
Bcl11b	3.14683266260806e-06	-0.121835	0	0.13	0.0263861918759685
Mzb1	3.23194019942809e-06	1.32369734332323	0.688	0.338	0.0270998185722045
Gapdh	3.36375328231839e-06	-0.739967	0.125	0.478	0.0282050712722397
Fig4	3.36375328231839e-06	-0.0112164	0.031	0.213	0.0282050712722397
Cnpy2	3.45447636978898e-06	0.852746710001849	0.719	0.29	0.0289657843606806
Slc35a5	3.45447636978898e-06	0.00209889659948952	0.031	0.116	0.0289657843606806
Ptprcap	3.64301135506887e-06	-0.914337	0.094	0.483	0.0305466502122525
Zfp62	3.79084566385837e-06	-0.238736	0.062	0.106	0.0317862408914524
Ogg1	3.94442111525471e-06	-0.01608	0.031	0.116	0.0330739710514108
Slamf9	4.05009872162817e-06	-0.0185683	0.031	0.101	0.0339600777808522
Zfp637	4.05009872162817e-06	0.00747296670638489	0.062	0.116	0.0339600777808522
Bst2	4.05009872162817e-06	1.0063988229372	0.656	0.271	0.0339600777808522
Haghl	4.10394982856803e-06	0.156851094794162	0.125	0.063	0.034411619312543
Dnajc3	4.15848673701967e-06	0.941155617141033	0.656	0.275	0.0348689112899099
Arpc3	4.32629591778077e-06	-0.749539	0.062	0.473	0.0362759912705917
Ppm1k	4.32629591778077e-06	-0.321951	0	0.101	0.0362759912705917
Gimap1os	4.38366015924681e-06	-0.123439	0.031	0.227	0.0367569904352845
Itpr2	4.38366015924681e-06	-0.204741	0.125	0.164	0.0367569904352845
Clec16a	4.38366015924681e-06	-0.159991	0	0.126	0.0367569904352845
St3gal1	4.44175274994865e-06	0.0586781708592212	0.094	0.169	0.0372440968083194
Ebf1	4.80610373308002e-06	-0.914194	0.156	0.502	0.040299179801876
Tcp11l2	4.86954697718132e-06	-0.278657	0.031	0.174	0.0408311514036653
Ighv1-80	4.93379187549644e-06	0.213826820723634	0.094	0.101	0.0413698448760376
Zfp738	5.06472529796722e-06	0.137674634218545	0.094	0.116	0.0424677216234552
Selenom	5.19898242776026e-06	1.04246524778214	0.625	0.28	0.0435934676567698
Tmem17	5.40677604184093e-06	-0.10105	0	0.121	0.0453358171108362
Zfp961	5.62250737648797e-06	-0.0233116	0.031	0.15	0.0471447243518516
Gm8369	5.62250737648797e-06	-0.16718	0.062	0.116	0.0471447243518516
Cant1	6.00048566510765e-06	-0.244458	0	0.159	0.0503140723019276
Mgrn1	6.00048566510765e-06	-0.244014	0	0.121	0.0503140723019276
Npc1	6.00048566510765e-06	-0.129921	0	0.145	0.0503140723019276
Twf2	6.15838568513976e-06	-0.44926	0.031	0.188	0.0516380639698969
Capzb	6.23881915943378e-06	-0.698486	0.031	0.459	0.0523124986518523
Calr	6.23881915943378e-06	1.01143949486342	0.625	0.333	0.0523124986518523
H13	6.57071957189392e-06	0.991162808424479	0.688	0.319	0.0550954836103305
Ptpn18	6.65629694254231e-06	-0.707816	0.125	0.478	0.0558130498632172
Ssr3	6.65629694254231e-06	0.89861693303785	0.719	0.324	0.0558130498632172
Zbtb4	7.0093895878497e-06	-0.282598	0.031	0.106	0.0587737316941198
Gm5547	7.87050861165155e-06	1.20056637446405	0.625	0.193	0.0659942147086983
Kdm5b	7.9722048406299e-06	-0.0625055	0.031	0.155	0.0668469375886817
Zfp605	8.28488539415829e-06	-0.103192	0	0.101	0.0694687640300172
Arpc2	8.39169245190245e-06	-0.74738	0.188	0.469	0.0703643412092021
Serp1	8.49981481568189e-06	0.645894021046496	0.719	0.367	0.0712709472294926
Papolg	8.72006711640997e-06	-0.00727582	0.031	0.164	0.0731177627710976
Npm1	8.83222830503347e-06	-0.708172	0.094	0.507	0.0740582343377057
Sypl	8.94576730650745e-06	-0.69134	0.062	0.391	0.075010258865065
Clic1	8.94576730650745e-06	-0.849231	0.031	0.469	0.075010258865065
Ifi209	9.29481264769998e-06	-0.0939227	0.125	0.121	0.0779370040509644
Akap17b	9.4140252472346e-06	0.153497044408327	0.094	0.145	0.0789366016980621
Pkib	9.5346977262621e-06	-0.0622585	0.094	0.101	0.0799484404347077
H2-DMb2	9.65684704046754e-06	-0.810655	0.094	0.483	0.0809726624343203
Zbtb41	9.90564492441867e-06	-0.107552	0.031	0.126	0.0830588326912506
Crlf2	9.90564492441867e-06	-0.291835	0.062	0.164	0.0830588326912506
Grcc10	1.00323283384396e-05	-0.636787	0.156	0.478	0.0841210731178162
Lcp1	1.02903526490539e-05	-0.832486	0.031	0.459	0.0862846069623168
Spata6	1.04217295402466e-05	-0.0954299	0.031	0.217	0.0873862021949678
Nagpa	1.04217295402466e-05	-0.140004	0	0.126	0.0873862021949678
Nucb1	1.05547072447597e-05	0.997326847839506	0.594	0.198	0.0885012202473104
Hmgb2	1.12442621706217e-05	-0.651322	0.188	0.522	0.0942831383006627
Rnf215	1.13872401304478e-05	-0.0626596	0.031	0.159	0.0954820084938049
Hhex	1.15319526148315e-05	-0.114234	0	0.227	0.0966954226753617
Cenpo	1.1976697659288e-05	-0.129302	0	0.15	0.10042460987313
Gm10138	1.21285497697739e-05	-0.00892958	0.062	0.14	0.101697889819554
Txndc11	1.21285497697739e-05	0.966123367006736	0.656	0.242	0.101697889819554
Pan3	1.22822382602495e-05	-0.388363	0.062	0.227	0.102986567812192
Oaz1	1.27545334800563e-05	-0.68511	0.062	0.478	0.106946763230272
Mcu	1.29157800979046e-05	0.100450053677126	0.062	0.15	0.10829881612093
Sla	1.39248651259017e-05	0.0271196045402506	0.094	0.101	0.116759994080685
Pxdc1	1.53877609535184e-05	-0.470149	0	0.15	0.129026375595252
Serpinb1a	1.57757534708561e-05	-0.165473	0.031	0.174	0.132279692853128
Nsa2	1.57757534708561e-05	-0.702447	0.062	0.488	0.132279692853128
Klhl25	1.59732297116431e-05	-0.0959191	0	0.101	0.133935531132128
Gng5	1.61730608875076e-05	-0.551978	0.188	0.498	0.135611115541751
Igfbp4	1.63752735550506e-05	0.0400042288122166	0.062	0.14	0.137306668759099
Ndufa1	1.67869509959143e-05	0.713884933221399	0.656	0.382	0.140758584100742
Tcta	1.69964702949852e-05	0.183192362060173	0.094	0.174	0.142515403423451
Tmem243	1.80819891658428e-05	-0.737844	0.062	0.435	0.151617479155592
Zxdc	1.80819891658428e-05	-0.0130979	0.031	0.106	0.151617479155592
Antxr2	1.92333595264982e-05	-0.0588792	0.031	0.135	0.161271719629688
Saa2	1.92333595264982e-05	0.0574262059401168	0.062	0.106	0.161271719629688
Echdc3	1.99573482018799e-05	-0.112698	0	0.208	0.167342364672763
2310058D17Rik	1.99573482018799e-05	-0.111378	0	0.164	0.167342364672763
Zrsr2	2.09631138398392e-05	-0.241316	0.094	0.145	0.175775709547051
Snapin	2.1483915548383e-05	-0.201402	0	0.13	0.180142631873192
Stim2	2.22882700547066e-05	-0.172541	0	0.101	0.186887144408715
Gm14207	2.25626994888134e-05	-0.00832018	0.031	0.169	0.1891882352137
Nprl2	2.28403428500447e-05	-0.091279	0.031	0.145	0.191516274797625
Fgl2	2.34054137962907e-05	0.0579924911338666	0.062	0.106	0.196254394681897
Keap1	2.34054137962907e-05	-0.205554	0.062	0.111	0.196254394681897
Hars2	2.36929135218792e-05	0.0818907805869981	0.062	0.155	0.198665079880957
Ubxn4	2.51815312138751e-05	0.602653427089476	0.75	0.333	0.211147139228342
Gpd2	2.58015407599489e-05	-0.170471	0	0.111	0.216345919272171
Gnai2	2.70853850678332e-05	-0.60905	0.062	0.464	0.227110953793781
Naca	2.7749865568834e-05	-0.678095	0.156	0.531	0.232682622794673
Pdcd1lg2	2.84298265169063e-05	-0.263869	0	0.198	0.23838409534426
Bckdhb	2.91256075529247e-05	-0.0690442	0.031	0.179	0.244218219331273
Tdrd3	2.9479538634648e-05	0.148098726625253	0.094	0.174	0.247185931451524
Zfp959	3.05660232604354e-05	0.0548141179659436	0.062	0.111	0.256296105038751
Pced1a	3.16904921807846e-05	-0.0998385	0	0.106	0.265724776935879
Gm43813	3.16904921807846e-05	-0.118012	0	0.101	0.265724776935879
Rcn3	3.16904921807846e-05	-0.014956	0.031	0.193	0.265724776935879
Ggact	3.20739708790213e-05	-0.0178183	0.031	0.155	0.268940245820594
Lmbr1l	3.2461855696101e-05	-0.109311	0.031	0.135	0.272192660011807
Rad9a	3.32510348233074e-05	-0.171943	0	0.135	0.278809926993433
Tmem71	3.48843961149217e-05	0.122930657121147	0.094	0.13	0.292505661423618
Hnrnpa0	3.53044855339733e-05	-0.643323	0.062	0.483	0.296028111202366
Rpgrip1	3.61591193372834e-05	-0.0377868	0.031	0.126	0.303194215643121
Zfp628	3.70333731923983e-05	-0.00165484	0.031	0.159	0.31052483421826
Arhgdib	3.83824701201832e-05	-0.746631	0.094	0.517	0.321837011957737
Zfp869	4.07351857233532e-05	-0.110436	0.094	0.101	0.341564532290316
Gm4258	4.17140631490401e-05	0.204356961544735	0.094	0.169	0.349772419504701
Slc25a36	4.17140631490401e-05	0.0862431806272097	0.094	0.111	0.349772419504701
Ap4s1	4.22118313973957e-05	-0.396515	0	0.13	0.353946206267163
Dnajb11	4.22118313973957e-05	0.673762147093168	0.562	0.285	0.353946206267163
Samd9l	4.3224323433231e-05	-0.376898	0.031	0.169	0.362435951987642
Gdpd3	4.3224323433231e-05	-0.64709	0.156	0.401	0.362435951987642
Izumo4	4.42598249990717e-05	-0.0259124	0.031	0.159	0.371118632617217
1700094D03Rik	4.47863573946195e-05	-0.111879	0.031	0.159	0.375533606753885
Ranbp10	4.53188270261237e-05	0.00803150965364556	0.062	0.169	0.379998364614047
Tnrc6c	4.53188270261237e-05	-0.279084	0.094	0.159	0.379998364614047
Ptprc	4.64018301519709e-05	-0.731201	0.156	0.488	0.389079345824276
Mgp	4.64018301519709e-05	0.126251101246401	0.094	0.174	0.389079345824276
Fam222b	4.64018301519709e-05	0.259629776705542	0.125	0.029	0.389079345824276
Nme2	4.69524912731075e-05	0.649910038645326	0.75	0.367	0.393696639325007
Borcs8	4.98000017727894e-05	-0.613429	0.094	0.43	0.417573014864839
Fam49a	4.98000017727894e-05	-0.129901	0	0.106	0.417573014864839
Trbc1	5.09842159546562e-05	-0.0491791	0.031	0.174	0.427502650779792
Bsg	5.15862841657621e-05	0.75429292816004	0.594	0.304	0.432550992729915
Sub1	5.2810692770955e-05	1.03518754063658	0.625	0.3	0.442817658884458
Ube2w	5.4062605511468e-05	-0.00570046	0.156	0.116	0.453314947213659
Btg1	5.4062605511468e-05	-0.705138	0.156	0.415	0.453314947213659
Per1	5.4062605511468e-05	-0.118157	0.031	0.193	0.453314947213659
Zfyve16	5.53426015704819e-05	-0.120679	0.031	0.198	0.464047714168491
Mylip	5.66512714087626e-05	-0.201299	0.062	0.101	0.475020910762474
Ifi30	5.73165466466742e-05	-0.87877	0.156	0.473	0.480599243632363
Snrpe	5.79892169633856e-05	-0.63043	0.156	0.502	0.486239584237988
Myl6	5.79892169633856e-05	-0.583118	0.156	0.459	0.486239584237988
Gas5	5.86693594273087e-05	-0.637761	0.156	0.464	0.491942578797983
Tomm6	5.86693594273087e-05	-0.629601	0.094	0.415	0.491942578797983
Ginm1	5.93570518495152e-05	-0.0908927	0.062	0.126	0.497708879758185
Sgk1	5.93570518495152e-05	-0.0166755	0.031	0.208	0.497708879758185
Taz	6.00523727902129e-05	-0.0518798	0.125	0.101	0.503539145845935
Msn	6.00523727902129e-05	-0.655132	0.094	0.43	0.503539145845935
Foxk1	6.07554015652679e-05	-0.187614	0	0.213	0.509434042124771
Bnip3l	6.21849036997017e-05	-0.528785	0.219	0.353	0.521420417521999
B3galt4	6.21849036997017e-05	0.299733362783485	0.125	0.15	0.521420417521999
Rhoh	6.29115395285202e-05	-0.779514	0.062	0.464	0.527513258946642
Dmxl1	6.36462081439716e-05	-0.314379	0.094	0.169	0.533673455287202
Trp53i11	6.74429828020731e-05	-0.346331	0.062	0.203	0.565509410795383
Birc3	6.74429828020731e-05	-0.294114	0.031	0.15	0.565509410795383
Ctsc	6.82276233029646e-05	-0.222546	0.094	0.126	0.572088621395358
Gcnt1	6.82276233029646e-05	-0.0879032	0.031	0.15	0.572088621395358
Anks3	6.90208959022234e-05	-0.139569	0.031	0.203	0.578740212140143
St3gal5	6.98228895107999e-05	-0.22021	0	0.126	0.585464928548057
Fam169b	7.31198819875901e-05	0.0318392558786072	0.062	0.193	0.613110210465943
Wdr92	7.31198819875901e-05	0.0383251194622678	0.062	0.13	0.613110210465943
Ppp1ca	7.56886808551366e-05	-0.63544	0	0.449	0.634649588970321
Gripap1	7.56886808551366e-05	-0.265787	0.094	0.179	0.634649588970321
Zbtb21	7.65637462768734e-05	0.083932277465531	0.062	0.169	0.641987012531583
P2ry10b	7.65637462768734e-05	-0.136282	0.031	0.179	0.641987012531583
Sel1l	7.74483718156932e-05	0.880925396525277	0.625	0.237	0.649404597674588
Srsf3	7.83426551658254e-05	-0.677484	0.062	0.464	0.656903163565446
Stambp	8.01605906845979e-05	-0.0740584	0.094	0.121	0.672146552890354
Arpc5l	8.20183529271634e-05	-0.668605	0.188	0.469	0.687723889294265
Sell	8.29624232203216e-05	-0.114864	0.031	0.174	0.695639918702396
Tm6sf1	8.29624232203216e-05	-0.0433358	0.094	0.15	0.695639918702396
Timp3	8.29624232203216e-05	0.168241342182589	0.094	0.15	0.695639918702396
Ift20	8.29624232203216e-05	0.735808295252066	0.688	0.314	0.695639918702396
Tnfrsf17	8.48814588190929e-05	0.933931116227032	0.562	0.203	0.711731032198094
Slc35b1	8.58566336998979e-05	0.896211109109477	0.656	0.251	0.719907873573644
Elac1	8.68423879862122e-05	-0.11531	0.031	0.227	0.728173423264389
Ralb	8.88460647823214e-05	-0.19833	0	0.145	0.744974253199765
Glrx3	8.88460647823214e-05	-0.761164	0.062	0.425	0.744974253199765
Spcs3	8.88460647823214e-05	0.952111956452087	0.594	0.275	0.744974253199765
Smim14	8.98642048052674e-05	-0.696676	0.094	0.498	0.753511357292167
Pou2f2	9.40480276058714e-05	-0.684779	0.062	0.44	0.788592711475232
Ebag9	9.73058954544411e-05	-0.14775	0.062	0.184	0.815909933385489
Reln	9.95366911115237e-05	-0.188529	0	0.174	0.834615154970126
Zgpat	0.000102973595866006	-0.159201	0	0.13	0.86343360133646
Mtfr1l	0.000104143907528549	-0.319016	0	0.106	0.873246664626884
Add3	0.00010652229008268	-0.0916122	0.125	0.13	0.893189402343274
Col4a2	0.000111433644967117	-0.176349	0.031	0.193	0.934371113049276
Slc48a1	0.000119202837730288	-0.0867228	0.125	0.106	0.999515794368461
Trp53inp1	0.000120546349707467	1.08998194698746	0.625	0.213	1
Armcx5	0.000121904129575661	-0.0236336	0.031	0.193	1
Cib2	0.000123276318499944	0.0913703057714792	0.062	0.13	1
Eif3h	0.000123276318499944	-0.665042	0.125	0.488	1
Gm16283	0.000123276318499944	0.292727146943989	0.125	0.164	1
Srcap	0.000126064494584371	-0.335081	0.062	0.155	1
Irf8	0.000130358429878252	-0.727074	0.062	0.488	1
Cacfd1	0.000131820109978673	-0.0277185	0.094	0.121	1
Nap1l1	0.000134789922727002	-0.644985	0.156	0.469	1
Ccl5	0.000134789922727002	-0.0173838	0.062	0.169	1
Lamc1	0.000137822690325754	-0.0352812	0.062	0.159	1
Ube2j1	0.000137822690325754	0.572316669498704	0.688	0.329	1
Dad1	0.000137822690325754	0.695300941826204	0.656	0.382	1
Egr1	0.000137822690325754	0.03920173199457	0.156	0.116	1
Pls1	0.000142492602911597	0.239122110667342	0.125	0.164	1
Prpf39	0.000144082076524293	0.0626531280399654	0.156	0.097	1
Arl8a	0.000145688236110608	-0.0812268	0.062	0.145	1
Lpin2	0.000145688236110608	-0.341855	0.062	0.179	1
Pomgnt1	0.000152283014360393	-0.00379674	0.062	0.111	1
Ndufb1-ps	0.000152283014360393	-0.621056	0.094	0.454	1
Grina	0.000152283014360393	-0.0923751	0.094	0.159	1
Ube2d1	0.000159158065758028	-0.136709	0.062	0.159	1
Rbm3	0.000159158065758028	-0.584816	0.156	0.483	1
Tnfrsf13c	0.000160921907112301	-0.744597	0.031	0.415	1
Phc2	0.000168162879330837	-0.292731	0.031	0.126	1
Dkkl1	0.000168162879330837	-0.124909	0	0.15	1
Derl3	0.000171897259907856	0.827589683640647	0.594	0.261	1
Chd8	0.000179601216381286	-0.0205979	0.188	0.15	1
Dram2	0.000181577310875356	-0.203997	0.062	0.106	1
Slc12a6	0.000187628948713097	-0.179343	0.125	0.164	1
Cnot7	0.00018968793833647	-0.321013	0.031	0.198	1
Bet1	0.00019176815022905	0.648258981066951	0.562	0.208	1
Ube2d2a	0.000195993054093395	-0.612175	0.031	0.386	1
Tle1	0.000198138157125492	-0.0353385	0.031	0.116	1
Aldh3a2	0.000198138157125492	0.0913780487863606	0.062	0.121	1
Arpc4	0.000200305304574565	-0.638347	0.125	0.415	1
Hmgn1	0.000204706574605988	-0.653749	0.062	0.493	1
Abcg1	0.000209198566225173	-0.0965802	0.031	0.111	1
Anp32b	0.000213783011018314	-0.603569	0.125	0.478	1
Tgfbr2	0.00021611045266619	0.0804732385719729	0.156	0.101	1
Srpr	0.000218461670570454	0.739091271682699	0.562	0.242	1
Thbd	0.00022083688969133	0.192977862649733	0.094	0.121	1
Taf4	0.00022083688969133	-0.125853	0.031	0.15	1
Ugcg	0.00022083688969133	0.214417394904796	0.156	0.082	1
Selenos	0.00022083688969133	0.719461209667128	0.656	0.333	1
Stap1	0.00022323633692125	-0.450446	0.094	0.367	1
Prdx1	0.000225660241099406	-0.57185	0.219	0.454	1
Eif3e	0.000230582345478933	-0.583883	0.094	0.454	1
Traf5	0.000240730326076404	-0.328417	0.031	0.13	1
Itm2b	0.00024596003947443	0.608375077845796	0.656	0.372	1
Cd274	0.00024861468248481	0.139833967920736	0.094	0.179	1
Atp5e	0.00025950433436102	-0.440952	0.156	0.473	1
Clta	0.000262295789522255	-0.574252	0.156	0.464	1
Card6	0.000262295789522255	0.307585126136982	0.156	0.072	1
Sh3glb1	0.000265115378002949	-0.575382	0.188	0.415	1
Sox4	0.000265115378002949	-0.139998	0.031	0.159	1
Meis3	0.000270840005292776	-0.134332	0	0.111	1
Shld1	0.000273745574823439	-0.2075	0	0.111	1
Gm47283	0.000273745574823439	-0.616681	0.062	0.43	1
Xpr1	0.000279644569240498	-0.211387	0.062	0.101	1
Cnot2	0.000279644569240498	-0.369868	0.094	0.203	1
Fam241a	0.000285662521986955	-0.098661	0	0.121	1
Cd38	0.000285662521986955	0.109053852010239	0.094	0.126	1
Zfp318	0.000294917350234132	0.112472364443736	0.094	0.159	1
Kctd2	0.000304452451993055	-0.132575	0.031	0.188	1
Hpf1	0.000314275647720073	-0.482081	0.125	0.44	1
Atp5l	0.000314275647720073	-0.519311	0.188	0.478	1
Fam3c	0.000317615447090019	-0.283998	0.062	0.14	1
Lgals3	0.000327835273600312	0.0739114747382651	0.094	0.121	1
Gm42418	0.000334818589950337	0.582889701373523	0.656	0.343	1
Rpn2	0.000341940902802035	0.783367604739356	0.562	0.271	1
Ntpcr	0.000341940902802035	-0.128761	0.031	0.169	1
Ube2q2	0.000341940902802035	0.113195644555253	0.125	0.072	1
Hnrnpf	0.00034920475943108	-0.478877	0.156	0.44	1
Mpp1	0.00034920475943108	-0.25699	0.031	0.101	1
Il21r	0.00035289057415129	-0.419551	0	0.126	1
Nme1	0.00035289057415129	0.508149454603775	0.75	0.406	1
Ddx23	0.000356612749103779	0.0101627016585576	0.125	0.087	1
Ndfip1	0.000356612749103779	0.534396821557922	0.562	0.329	1
Rit1	0.000364167503674063	-0.200156	0.062	0.116	1
Zfp358	0.000364167503674063	-0.110817	0.031	0.198	1
Iglc2	0.000368000752043621	1.08337186173068	0.625	0.319	1
Mgat5	0.000371871698187127	-0.12274	0.031	0.155	1
Nedd8	0.000371871698187127	-0.59906	0.156	0.454	1
Ets1	0.000375780683333994	-0.552696	0.156	0.459	1
Aip	0.000375780683333994	-0.150191	0.188	0.222	1
Nrp1	0.000379728051489753	-0.0255014	0.062	0.164	1
Chrnb1	0.000387739326847382	-0.0189505	0.031	0.135	1
Ncl	0.000400052874381902	-0.604787	0.125	0.44	1
Mef2b	0.000404237922632471	-0.715919	0	0.386	1
Erlec1	0.000412730997332636	0.635505049275025	0.594	0.246	1
Gmfg	0.000417039760583714	-0.638566	0.156	0.444	1
Socs7	0.000434698387987891	-0.0247309	0.031	0.106	1
Cog3	0.000434698387987891	-0.0648325	0.031	0.179	1
Crlf3	0.00044378718251779	-0.595412	0.125	0.425	1
Mkrn1	0.00045305310352951	-0.438254	0.281	0.367	1
Ripk1	0.000457753474091778	0.172091157952777	0.094	0.169	1
Cd200	0.000462499317727566	0.196927471912571	0.125	0.193	1
H2afv	0.000477013740666518	-0.492993	0.156	0.435	1
Emc9	0.000477013740666518	-0.0229342	0.062	0.203	1
Rexo4	0.000481945546309124	-0.329518	0	0.101	1
Zfp61	0.000481945546309124	-0.121401	0.031	0.15	1
Tlk2	0.000507325886477467	-0.00206755	0.094	0.169	1
Zfp512b	0.000512549203668189	-0.166298	0	0.111	1
Kif3a	0.000512549203668189	-0.099742	0	0.159	1
Plpp5	0.000517822615229344	0.759069978420958	0.594	0.188	1
Safb	0.000517822615229344	-0.115414	0.188	0.193	1
Cers4	0.000523146561405479	0.319482494928844	0.156	0.063	1
Lrrk2	0.000523146561405479	-0.0496177	0.062	0.242	1
Crem	0.000523146561405479	-0.00793874	0.094	0.179	1
Ppp1r9b	0.000528521485893415	-0.0466138	0.031	0.135	1
Eef1b2	0.000533947835865214	-0.499392	0.25	0.493	1
Tmod3	0.000533947835865214	-0.153406	0.125	0.164	1
Mrpl52	0.000533947835865214	-0.523435	0.094	0.473	1
Gpsm3	0.000533947835865214	-0.474561	0.094	0.3	1
Cdk6	0.000539426061991269	0.0661724239204585	0.062	0.14	1
Zcchc7	0.000550539963018723	-0.546683	0.156	0.435	1
Bzw2	0.000561866865190167	-0.60655	0.031	0.357	1
Fbxl20	0.000567611356215712	-0.130088	0	0.111	1
Cacybp	0.000573410502190295	-0.5328	0.094	0.411	1
Pink1	0.000573410502190295	0.417639113367667	0.188	0.092	1
G6pc3	0.000573410502190295	-0.0829476	0.031	0.121	1
Lyn	0.000579264778928783	-0.562132	0.156	0.391	1
4930597A21Rik	0.000579264778928783	-0.415691	0.031	0.213	1
Pabpc1	0.000585174665933231	-0.654953	0.188	0.454	1
Ccdc62	0.000591140646417014	-0.0598149	0.031	0.15	1
Lsm4	0.000591140646417014	-0.591808	0.125	0.396	1
Apbb1ip	0.000597163207329075	-0.461071	0.031	0.208	1
Hmgn2	0.000603242839378281	-0.544435	0.094	0.391	1
Grap2	0.00060938003705791	-0.0802547	0.031	0.193	1
Ppp4r2	0.000621829126351278	-0.606276	0.062	0.391	1
Chd9	0.000621829126351278	-0.267679	0.125	0.208	1
Dalrd3	0.000621829126351278	0.140515556804335	0.156	0.082	1
Phf1	0.000621829126351278	0.0136855109764134	0.094	0.135	1
Tmed2	0.000628142026095566	0.574174725476285	0.656	0.367	1
Cd151	0.000628142026095566	-0.136779	0.125	0.222	1
Napsa	0.000647440276056454	-0.689988	0.094	0.449	1
Scimp	0.000647440276056454	-0.656981	0.062	0.435	1
Limd2	0.000647440276056454	-0.657651	0.156	0.488	1
4931406C07Rik	0.000660610588827053	-0.0973605	0	0.135	1
2310011J03Rik	0.000660610588827053	-0.264936	0.094	0.159	1
Tmem203	0.000667288766073678	-0.111852	0.094	0.101	1
Srr	0.000667288766073678	0.0081307958158257	0.031	0.106	1
Fcrla	0.00068083383086331	-0.447034	0.062	0.275	1
Lgals9	0.00068083383086331	-0.109925	0	0.101	1
Gimap3	0.00068770179803576	-0.390521	0.031	0.15	1
Eif4e3	0.00068770179803576	0.102102762939839	0.062	0.155	1
Gm47230	0.00068770179803576	-0.335558	0	0.116	1
Tomm7	0.000715822686456432	-0.582301	0.094	0.44	1
Clic4	0.000723017945412576	-0.335064	0	0.106	1
Cope	0.000723017945412576	0.55668018964457	0.562	0.324	1
Stat3	0.000723017945412576	-0.39129	0.031	0.213	1
Gpx1	0.000730280346623209	-0.649187	0.156	0.459	1
Fam129a	0.000737610461293288	0.144427339078053	0.094	0.184	1
Svil	0.000745008864926594	0.0309126001383908	0.062	0.203	1
Ambra1	0.000752476137352697	-0.00289407	0.031	0.111	1
Erp29	0.000767619629693181	0.474764671090751	0.688	0.372	1
Ighg1	0.000783045664499603	-1.04156	0	0.372	1
Cnn2	0.000798759038915866	-0.597104	0.094	0.406	1
Eif1	0.000798759038915866	-0.33187	0.156	0.459	1
Snrpd1	0.000798759038915866	-0.547582	0.156	0.444	1
P2ry10	0.00080672499720548	0.4142963663568	0.188	0.039	1
2310057J18Rik	0.000814764621929203	0.328457184383057	0.156	0.097	1
Orai2	0.000822878533082299	-0.0855482	0.031	0.13	1
H2-Eb1	0.000839331717696618	-0.678528	0.094	0.401	1
Bmt2	0.000856089603563338	-0.0728411	0.031	0.111	1
Mtdh	0.000864584408859744	0.656725001575996	0.531	0.338	1
Tmbim4	0.000873157318196456	0.590496958651599	0.531	0.232	1
Dek	0.000873157318196456	-0.516043	0.094	0.42	1
Trac	0.000881808984382112	-0.104586	0.031	0.164	1
Tfip11	0.000890540065028098	0.133497252634189	0.094	0.106	1
Ssr1	0.000890540065028098	0.674038076878243	0.594	0.271	1
Basp1	0.000899351222577687	-0.706891	0.125	0.43	1
Ubxn1	0.000899351222577687	-0.474873	0.125	0.449	1
Npepl1	0.000908243124335309	-0.300839	0.031	0.121	1
Snrpf	0.000908243124335309	-0.564966	0.156	0.435	1
Ccdc88b	0.000908243124335309	-0.0598661	0.031	0.13	1
Ucp2	0.000917216442495934	-0.570124	0.156	0.473	1
Senp2	0.000926271854174574	-0.321226	0.062	0.159	1
Uqcrh	0.000944631691324071	-0.43689	0.094	0.478	1
Sik1	0.000944631691324071	0.33104518351233	0.188	0.092	1
Pcmtd1	0.000953937495892434	-0.407594	0.062	0.227	1
Svbp	0.000953937495892434	-0.479561	0.062	0.237	1
Bhlhe40	0.000982366833982736	-0.020531	0.031	0.101	1
Klhdc1	0.000982366833982736	0.173378584770132	0.094	0.135	1
Mbd2	0.000982366833982736	-0.576927	0.125	0.411	1
Skiv2l	0.000992016279043891	-0.0563898	0.031	0.135	1
Sat1	0.00100175341524546	-0.556576	0.125	0.411	1
Klf13	0.0010214936572642	-0.207013	0.188	0.232	1
Trf	0.0010214936572642	0.75766285337511	0.594	0.198	1
Lsp1	0.00104159340483034	-0.582829	0.125	0.459	1
Wipf2	0.00107243009284899	0.00825660697767912	0.062	0.164	1
Elac2	0.00109345473247812	-0.106693	0.031	0.251	1
Ubqln4	0.00110410940277755	0.000816141720122679	0.062	0.179	1
Pla2g7	0.00110410940277755	-0.162046	0.031	0.164	1
Wdr61	0.00113665214866988	-0.289083	0.125	0.203	1
Ypel5	0.00113665214866988	-0.0294646	0.188	0.15	1
Cyfip1	0.00115883748052905	-0.0408184	0.062	0.14	1
Lman2	0.00115883748052905	0.667293593123496	0.5	0.304	1
Ilvbl	0.00118142241459499	-0.0958406	0.031	0.116	1
Slco3a1	0.00119286676119526	-0.00890418	0.062	0.203	1
Cotl1	0.00119286676119526	-0.698793	0.031	0.396	1
Anxa2	0.00119286676119526	-0.631603	0.031	0.357	1
Zfp933	0.00120441345432018	0.107158542828398	0.062	0.145	1
Mfhas1	0.00120441345432018	-0.201831	0	0.14	1
Dok3	0.00121606332131525	-0.372101	0.125	0.304	1
Ikbip	0.00125164032659668	0.370428901545626	0.156	0.043	1
Snca	0.00126371127958671	-0.323419	0.156	0.314	1
Vps35l	0.00126371127958671	-0.0886691	0.031	0.15	1
Psmd4	0.00127588963125978	-0.41219	0.156	0.43	1
Col1a1	0.00127588963125978	0.0380265360828844	0.062	0.126	1
Ccr10	0.00127588963125978	0.94556877693244	0.5	0.184	1
Creg1	0.0012881762444289	0.370777868922871	0.562	0.266	1
Mapk1ip1	0.00131307773668358	0.0527202903482238	0.062	0.135	1
Mob3c	0.0013256943716729	-0.0181243	0.062	0.14	1
Zfand2b	0.00135126385506089	-0.264345	0.062	0.126	1
Tspan13	0.00135126385506089	0.51497870388448	0.531	0.304	1
Ssr2	0.00137728760932001	0.769035246390825	0.5	0.324	1
Nln	0.00137728760932001	0.026399322419222	0.062	0.213	1
Ndufaf4	0.00139047210627235	-0.302322	0.062	0.145	1
Rpn1	0.00140377290540063	0.634760837499229	0.531	0.29	1
Pik3r2	0.00140377290540063	-0.0176098	0.031	0.14	1
Prxl2a	0.0014307271150888	-0.0318632	0.062	0.155	1
Gtf2ird2	0.00145815771211946	-0.0890829	0	0.15	1
Bptf	0.00145815771211946	-0.623629	0.094	0.411	1
Sf3b2	0.00145815771211946	-0.513554	0.125	0.386	1
Ggcx	0.00147205401958264	-0.100592	0.094	0.13	1
Arhgef18	0.00147205401958264	-0.0935533	0.031	0.116	1
Zmynd11	0.00147205401958264	0.187463053742711	0.156	0.155	1
Sh3bp5	0.00147205401958264	-0.524527	0.031	0.266	1
Lncpint	0.00150021343665246	-0.010857	0.062	0.169	1
Psen2	0.00151447847962258	-0.316345	0.031	0.121	1
Ndrg3	0.00151447847962258	-0.0203006	0.031	0.101	1
Nat8f1	0.00152886837879943	0.298573516523825	0.125	0.063	1
Arhgdia	0.00154338411742977	-0.505718	0.156	0.444	1
Cox8a	0.00157279707952591	-0.372393	0.219	0.464	1
Cox7a2l	0.00158769630308132	-0.48295	0.156	0.478	1
Zfp608	0.00158769630308132	-0.279502	0.062	0.145	1
Gda	0.00158769630308132	-0.153685	0.094	0.271	1
Scd1	0.00158769630308132	-0.293012	0.062	0.179	1
C1qtnf12	0.0016178852863666	-0.00351675	0.031	0.184	1
Insl6	0.0016178852863666	0.364010708853753	0.188	0.053	1
Nipal3	0.00163317708708715	-0.0631013	0.031	0.121	1
Sh2d3c	0.0016486017993422	0.166947279694376	0.094	0.169	1
Commd4	0.0016486017993422	-0.601725	0.125	0.396	1
Ypel3	0.0016798541165707	-0.422173	0.312	0.406	1
Peli1	0.00169568381809149	-0.0905073	0.156	0.15	1
Aicda	0.0017277556011718	-0.759344	0	0.367	1
H2afz	0.00177691032199797	-0.393626	0.25	0.478	1
Zfp110	0.00177691032199797	-0.162309	0.125	0.285	1
Uqcrq	0.00177691032199797	0.43609214416274	0.562	0.401	1
Irf1	0.00179357878382752	-0.200042	0.094	0.179	1
Micos10	0.00181039085362395	-0.44222	0.156	0.454	1
Aldoa	0.00181039085362395	-0.517431	0.094	0.454	1
Hmces	0.0018273476406534	-0.578299	0.094	0.372	1
Mga	0.0018444502615364	-0.148201	0.094	0.116	1
Tradd	0.0018444502615364	-0.143115	0.125	0.15	1
Alas2	0.0018444502615364	-0.356751	0.156	0.275	1
Pef1	0.00191434167554081	0.0048272170417511	0.094	0.121	1
Neil1	0.00191434167554081	-0.634422	0.062	0.367	1
Slfn2	0.00191434167554081	-0.083712	0.125	0.14	1
Thrsp	0.00193219047505919	0.132314928926871	0.094	0.159	1
Nol3	0.00195019196472426	0.211254573882927	0.094	0.14	1
Comtd1	0.00195019196472426	0.0574983167452284	0.062	0.179	1
Ighv8-8	0.00198665769882431	0.13353959259333	0.094	0.145	1
Btf3	0.0020051243046135	-0.514643	0.156	0.483	1
Tbc1d14	0.00204253095503044	-0.165236	0	0.116	1
Serf2	0.0020614734075554	-0.340768	0.219	0.507	1
Tnfaip8	0.0020614734075554	-0.571394	0.125	0.42	1
Hsp90ab1	0.00208057689662113	-0.444494	0.156	0.469	1
Klf9	0.00208057689662113	-0.108107	0.125	0.227	1
Tpm3	0.00209984264583237	-0.555265	0.156	0.42	1
Zfp36	0.00209984264583237	0.0202383644154202	0.25	0.188	1
Mtrf1l	0.00209984264583237	0.00855832264219673	0.031	0.106	1
Cib1	0.00211927188672689	-0.451939	0.094	0.295	1
Tmed9	0.00213886585881479	0.473280131333788	0.625	0.391	1
Arhgef10	0.00215862580961799	-0.0386633	0.062	0.174	1
Irx1	0.00215862580961799	0.00811267575228272	0.031	0.111	1
Nfatc1	0.00217855299470972	0.0358430107445925	0.062	0.116	1
Tyrobp	0.00219864867775415	0.0395927217109354	0.062	0.101	1
Purb	0.00219864867775415	-0.500539	0.125	0.362	1
Gdi2	0.00219864867775415	-0.53919	0.125	0.488	1
Hnrnpa2b1	0.0022393506330509	-0.463178	0.219	0.464	1
Atg101	0.0022393506330509	-0.286498	0.031	0.14	1
G0s2	0.0022599594734441	-0.0533132	0.031	0.155	1
Hcls1	0.0022599594734441	-0.341061	0.125	0.29	1
Ran	0.00230169936188979	-0.46525	0.219	0.473	1
Pon3	0.00230169936188979	0.845517188121569	0.531	0.222	1
Trim35	0.00230169936188979	-0.413473	0.062	0.246	1
Akr7a5	0.00234414426701598	-0.235693	0.062	0.13	1
Lrmp	0.0023656344096502	-0.653667	0.062	0.377	1
Fam120b	0.0023656344096502	-0.161901	0.031	0.13	1
Cxxc5	0.00238730479388813	-0.333762	0	0.116	1
Calm2	0.00240915676650182	-0.421392	0.156	0.444	1
Wdr77	0.00243119168279585	0.0926556375738581	0.094	0.179	1
Pcolce	0.00245341090664794	0.103351887000458	0.094	0.174	1
Litaf	0.00245341090664794	-0.0951792	0.031	0.121	1
Fcer2a	0.00249840777564753	-0.498229	0.062	0.261	1
Dicer1	0.00249840777564753	0.0205089347756262	0.188	0.111	1
Slc25a5	0.00259067417613175	-0.480841	0.125	0.459	1
U2surp	0.00261422247018541	-0.402511	0.094	0.348	1
Zfp395	0.00261422247018541	-0.107114	0.125	0.217	1
Scgb1b27	0.00263796629635674	0.336836658281712	0.156	0.126	1
Slamf7	0.00266190709752408	0.44615449491796	0.562	0.29	1
Gabbr1	0.00268604632554965	0.181074428339074	0.094	0.101	1
Il2rg	0.00268604632554965	0.0654016945516218	0.25	0.164	1
Gm11808	0.00271038544132107	-0.473806	0.219	0.435	1
Tmem238	0.00271038544132107	0.859100234823747	0.469	0.135	1
Dcaf12	0.00278461686024065	-0.452243	0.125	0.324	1
Yeats4	0.00278461686024065	-0.509921	0.062	0.362	1
Supt20	0.00280977031783531	-0.242933	0.125	0.237	1
Reep5	0.00280977031783531	0.58969483354977	0.531	0.377	1
Slamf6	0.00283513110445153	-0.476338	0.125	0.329	1
Ostc	0.00283513110445153	0.524826768511827	0.562	0.367	1
AC149090.1	0.00291247264420939	-0.206843	0.281	0.261	1
Ptma	0.00293867799944817	-0.349436	0.281	0.56	1
AB124611	0.00293867799944817	-0.34822	0.031	0.15	1
Ube2n	0.00296509835688039	-0.422072	0.125	0.372	1
Lig3	0.00299173527943014	-0.0342964	0.062	0.179	1
Atp5g2	0.00304566511926251	-0.402504	0.219	0.512	1
Nfkb1	0.00307296121020432	-0.121741	0.094	0.135	1
Tmc4	0.00310048021366682	-0.11461	0.031	0.121	1
Capn15	0.00310048021366682	0.0259892902789344	0.094	0.121	1
Poli	0.00310048021366682	-0.156877	0	0.184	1
Hdlbp	0.00312822374063952	0.685750141943572	0.562	0.275	1
Gngt2	0.00312822374063952	-0.584786	0.031	0.382	1
Zfp748	0.00312822374063952	0.00285143095537827	0.062	0.15	1
Rcn1	0.00315619341185238	-0.00302857	0.125	0.179	1
Mrpl33	0.00315619341185238	-0.489548	0.094	0.411	1
Prkce	0.00315619341185238	-0.0863171	0	0.174	1
Prdx3	0.00318439085781844	-0.343836	0.125	0.222	1
Zfp777	0.00321281771887643	-0.00180835	0.125	0.193	1
Aldh9a1	0.0032414756452334	0.536563227821928	0.375	0.14	1
Mat2b	0.0032414756452334	-0.207919	0.156	0.222	1
Csnk2a2	0.00327036629700755	-0.419453	0.062	0.242	1
Ybx1	0.00329949134427095	-0.482225	0.25	0.488	1
Kdsr	0.00332885246709234	0.00129872124331289	0.062	0.145	1
Aldh3b1	0.00332885246709234	0.288114505194222	0.125	0.019	1
S100a4	0.00335845135558006	-0.0937691	0	0.101	1
Setbp1	0.00335845135558006	-0.334933	0.031	0.14	1
Lipc	0.00338828970992495	-0.579443	0	0.309	1
Atrx	0.00341836924044322	-0.436605	0.219	0.435	1
Scgb2b27	0.00344869166761957	0.0905960708006596	0.094	0.145	1
Mtss1	0.00344869166761957	-0.657201	0	0.377	1
Abraxas2	0.00347925872215014	-0.437933	0	0.14	1
Rnf130	0.00347925872215014	-0.231797	0.062	0.135	1
Dpm2	0.00351007214498558	-0.222496	0.156	0.213	1
Prune1	0.00351007214498558	0.0761716610139402	0.062	0.121	1
Rgmb	0.00351007214498558	-0.00861748	0.125	0.208	1
Arl2	0.00351007214498558	-0.201445	0	0.111	1
Bhlhb9	0.00354113368737421	-0.0961183	0.094	0.111	1
Leng9	0.00363582469971315	-0.0349735	0.125	0.232	1
Lztfl1	0.00363582469971315	0.136472153801296	0.125	0.116	1
Igf1r	0.00366789644026111	0.00336774135891443	0.094	0.155	1
Dcun1d2	0.00366789644026111	-0.113377	0.031	0.13	1
Smagp	0.00366789644026111	-0.484263	0.031	0.329	1
Cmas	0.00370022521257953	-0.245043	0.062	0.135	1
Dnaja1	0.0037328128306097	-0.460119	0.156	0.435	1
Twsg1	0.0037328128306097	-0.149238	0.031	0.126	1
Acbd4	0.00376566111889319	-0.19955	0.031	0.101	1
Abhd6	0.00376566111889319	0.00824051079361026	0.062	0.101	1
Zadh2	0.00376566111889319	0.277262641458088	0.125	0.159	1
Kmt5b	0.00376566111889319	0.190519076468287	0.125	0.048	1
Rreb1	0.00379877191261525	-0.00992603	0.031	0.121	1
Gcc2	0.00383214705764814	-0.431696	0	0.155	1
Pwp2	0.00386578841059454	-0.15623	0	0.106	1
Rack1	0.00386578841059454	-0.325446	0.25	0.517	1
H2afy	0.00389969783883099	-0.506414	0.125	0.42	1
Rsad2	0.0039338772205513	-0.207872	0.156	0.256	1
2024-03-02	0.0039338772205513	-0.189084	0.156	0.159	1
Gimap4	0.00396832844481004	-0.0557998	0.125	0.116	1
Adamts6	0.00396832844481004	0.0121223943101097	0.031	0.106	1
Slc9a3r2	0.00396832844481004	0.0836648840682061	0.094	0.184	1
Saraf	0.00400305341156598	0.664387086538858	0.562	0.256	1
Fntb	0.00400305341156598	0.185015305311945	0.094	0.169	1
Cenps	0.00403805403172561	-0.501136	0	0.309	1
Eef2	0.0040733322271866	-0.47346	0.25	0.43	1
Srsf7	0.0040733322271866	-0.438304	0.156	0.469	1
Dusp5	0.00410888993088136	0.0403668216284926	0.062	0.121	1
Slc12a3	0.00414472908682056	-0.252167	0.062	0.14	1
Gpr183	0.00414472908682056	-0.0109222	0.156	0.174	1
Mief2	0.00418085165013661	-0.0923289	0	0.111	1
Emg1	0.00421725958712729	-0.532507	0.125	0.411	1
Lsm7	0.00421725958712729	-0.516254	0.125	0.391	1
Sf3b1	0.00429093950341148	-0.392051	0.156	0.444	1
Cox6b1	0.00429093950341148	-0.434643	0.219	0.454	1
Snhg1	0.00429093950341148	-0.498168	0.094	0.425	1
Apoe	0.00432821547151908	-0.45538	0.125	0.372	1
Cyp4f13	0.00432821547151908	0.273564510641134	0.125	0.034	1
Lrpprc	0.00432821547151908	-0.231279	0	0.135	1
Car2	0.00436578479101659	0.111923197270689	0.094	0.121	1
Metrnl	0.00436578479101659	0.370414698079272	0.156	0.043	1
Runx3	0.00440364948468167	-0.0564646	0.094	0.101	1
1810058I24Rik	0.00440364948468167	-0.502777	0.25	0.44	1
Tex264	0.00440364948468167	-0.128916	0.094	0.169	1
H2-Q7	0.00440364948468167	1.0151789617057e-05	0.125	0.15	1
Secisbp2l	0.00444181158671863	-0.088525	0.062	0.126	1
Gabarapl2	0.00444181158671863	-0.493216	0.219	0.454	1
Lalba	0.00444181158671863	0.219165006876037	0.125	0.077	1
Gtf2a2	0.00448027314280194	-0.496989	0.094	0.362	1
Paip2	0.00448027314280194	-0.491194	0.25	0.444	1
Zfp94	0.00451903621011984	0.00881489212352073	0.062	0.121	1
Zfp260	0.00451903621011984	0.164154200874556	0.156	0.082	1
Kcnn4	0.00455810285741783	0.36208980157286	0.594	0.271	1
Csk	0.00455810285741783	-0.489923	0.125	0.459	1
Crtc3	0.0045974751650422	-0.126976	0.062	0.13	1
Dyrk2	0.0045974751650422	-0.0109191	0.031	0.145	1
Tent5a	0.00463715522498355	-0.134053	0.094	0.135	1
Slc39a13	0.00467714514092031	0.158170879104801	0.094	0.135	1
Atf6	0.00475806301419378	0.621605660942011	0.469	0.174	1
Wipi1	0.00475806301419378	0.209839709124306	0.094	0.15	1
Iah1	0.00475806301419378	-0.285113	0.062	0.14	1
Pcnx	0.00479899523771776	-0.0235942	0.031	0.101	1
Ogt	0.00479899523771776	-0.153183	0.344	0.319	1
Ncbp3	0.00484024584969856	-0.181737	0.062	0.101	1
Mbd4	0.00488181701290571	-0.536406	0.094	0.367	1
Id3	0.0049237109020572	-0.542058	0.062	0.333	1
Tpt1	0.0049237109020572	-0.276485	0.344	0.512	1
Lrg1	0.0049237109020572	0.103474985577512	0.094	0.159	1
Tbc1d10c	0.0049237109020572	-0.328136	0.125	0.285	1
Gatd1	0.00496592970386285	-0.333473	0.031	0.126	1
Sh3bp5l	0.00496592970386285	0.119046599619685	0.094	0.116	1
Fam172a	0.00496592970386285	0.0763463356598532	0.125	0.072	1
Lgals1	0.00496592970386285	0.517851753139472	0.5	0.304	1
Uap1l1	0.00500847561706769	-0.310375	0	0.116	1
Eif3k	0.00500847561706769	-0.45459	0.188	0.493	1
Lamtor3	0.00505135085249526	-0.309246	0.031	0.174	1
Rp9	0.00513809819396476	-0.328176	0.219	0.3	1
Ftl1-ps1	0.00513809819396476	-0.316726	0.031	0.121	1
Nsd3	0.0051819747824356	-0.45215	0.094	0.357	1
Mt2	0.0051819747824356	0.275290157403254	0.125	0.159	1
Col15a1	0.00522618965807333	0.113364444159062	0.062	0.121	1
Hnrnpk	0.00522618965807333	-0.449133	0.25	0.483	1
Inpp1	0.00527074509274252	-0.156978	0.062	0.101	1
Btbd8	0.00527074509274252	-0.035082	0.031	0.145	1
Zzef1	0.00531564337064534	-0.0635015	0.094	0.14	1
Atmin	0.00536088678836474	-0.161974	0	0.126	1
Map2k1	0.00536088678836474	-0.259004	0.062	0.13	1
Clk3	0.00540647765490738	-0.370948	0.031	0.15	1
Taok1	0.00545241829174658	-0.158708	0.094	0.121	1
Gm31243	0.00554535822479911	-0.341644	0.125	0.251	1
Rnf113a2	0.00554535822479911	-0.258387	0.062	0.126	1
Epcam	0.00554535822479911	0.731828238957088	0.5	0.222	1
Shisa5	0.00559236222667864	0.476744133410906	0.562	0.382	1
Ndufb9	0.00559236222667864	0.432603976038733	0.531	0.333	1
Spg20	0.00568745016003118	-0.109949	0.156	0.261	1
Cpt2	0.00568745016003118	0.00119971332470605	0.125	0.179	1
Pnpla6	0.00573553887312685	-0.138145	0	0.101	1
Use1	0.00573553887312685	-0.0289325	0.219	0.169	1
Gpr65	0.00573553887312685	0.0489000462185733	0.094	0.135	1
Snx16	0.00578399395949886	0.106098561022317	0.094	0.164	1
Aff1	0.00578399395949886	0.207403393704323	0.125	0.198	1
Aldoc	0.00583281784189486	0.0615216261497502	0.062	0.13	1
Trp53bp2	0.00588201295591347	0.000609241796705915	0.062	0.155	1
H2-Ob	0.00588201295591347	-0.481746	0.062	0.333	1
Ms4a6c	0.00588201295591347	-0.244079	0.094	0.155	1
Cmtm6	0.00593158175004674	-0.112585	0.062	0.169	1
Baz1a	0.00593158175004674	-0.492618	0.062	0.309	1
Ly6a	0.00593158175004674	0.955894219256658	0.562	0.285	1
Zdhhc7	0.00598152668572247	-0.119897	0.094	0.193	1
Rabac1	0.00608255489234462	0.559086424805724	0.562	0.338	1
Hacd3	0.00608255489234462	-0.0865654	0.062	0.159	1
Mon1a	0.00608255489234462	-0.0320389	0.062	0.169	1
Rab1a	0.00608255489234462	0.563666730820657	0.438	0.174	1
Abcb8	0.00613364315120531	0.00829090838232904	0.031	0.13	1
Derl1	0.00613364315120531	0.558191041778329	0.562	0.29	1
H2-Q4	0.00618511752752111	-0.4436	0.125	0.382	1
Stmn1	0.00623698054803093	-0.277729	0.125	0.502	1
Slc4a7	0.00623698054803093	-0.272195	0.062	0.155	1
Jak1	0.00628923475266182	-0.469411	0.188	0.367	1
Tmcc3	0.00628923475266182	-0.00819872	0.062	0.15	1
Knstrn	0.0063418826945708	-0.243995	0.062	0.362	1
Abhd12	0.0063418826945708	0.020187316655514	0.062	0.121	1
Isca1	0.00639492694018656	-0.330052	0.031	0.155	1
Nrip1	0.00639492694018656	-0.153111	0.094	0.145	1
Tut1	0.00639492694018656	-0.0990966	0.125	0.193	1
Tulp3	0.00644837006925104	-0.00376308	0.031	0.159	1
Fam162b	0.00644837006925104	0.21049491143314	0.094	0.155	1
Spint2	0.00650221467486099	0.402896325038252	0.562	0.29	1
F11r	0.00655646336350942	0.179924997079322	0.094	0.126	1
Gsn	0.00655646336350942	-0.257357	0.094	0.159	1
Camk2d	0.00655646336350942	-0.417396	0.188	0.353	1
Tsr1	0.00666618348312274	-0.174046	0.125	0.198	1
Zfp945	0.00666618348312274	-0.0288171	0.062	0.135	1
Srprb	0.00672166019442638	0.632799165728526	0.469	0.213	1
Plec	0.00672166019442638	0.0699742243702969	0.156	0.169	1
Gm36738	0.00672166019442638	-0.125976	0.094	0.227	1
Ppp1r18	0.00672166019442638	-0.437268	0.031	0.217	1
Nek8	0.00677755154952814	-0.0864995	0	0.121	1
Ciz1	0.00689058890113792	0.213405124321396	0.125	0.048	1
Btbd7	0.00694774028679958	-0.00569093	0.125	0.116	1
Cr1l	0.00700531709464791	-0.249622	0.156	0.246	1
Usp53	0.00700531709464791	-0.100689	0	0.106	1
Letm2	0.00706332205359023	-0.044746	0.156	0.246	1
Ube2l6	0.00718062740945102	-0.173872	0.062	0.188	1
Tut4	0.00718062740945102	-0.556427	0.188	0.425	1
Derl2	0.00718062740945102	0.599378277810674	0.438	0.14	1
Ttc7b	0.00723993333336994	-0.0940476	0.031	0.159	1
Mef2c	0.00723993333336994	-0.468601	0.25	0.444	1
Aasdh	0.00729967846246382	-0.08753	0	0.121	1
Uqcr10	0.00735986559506634	-0.455915	0.281	0.464	1
Zfp316	0.00742049754351621	0.085693634485746	0.156	0.246	1
Tacc1	0.00742049754351621	-0.382603	0.125	0.329	1
Babam1	0.00742049754351621	-0.468894	0.031	0.203	1
Cdk5rap3	0.00742049754351621	0.457223291380734	0.469	0.184	1
Tubb5	0.00742049754351621	-0.300671	0.281	0.527	1
Phf21a	0.00748157713419688	-0.0511772	0.062	0.135	1
Dnajc9	0.00748157713419688	-0.325609	0.156	0.435	1
Il7r	0.00748157713419688	-0.0466108	0.156	0.237	1
Ticam1	0.00748157713419688	-0.0637085	0.125	0.213	1
Caap1	0.00754310720757604	-0.244411	0.031	0.106	1
Mlec	0.00754310720757604	0.414429597133963	0.594	0.285	1
Chd3	0.00760509061824496	-0.22283	0.062	0.121	1
Dolk	0.00766753023495776	-0.0195781	0.125	0.198	1
Slbp	0.00766753023495776	-0.285605	0.219	0.454	1
Whamm	0.00773042894067047	-0.0909654	0.094	0.14	1
Zranb1	0.00773042894067047	-0.28836	0.031	0.111	1
Gm42031	0.00785761522216291	0.000579289546147567	0.125	0.184	1
Myo18a	0.00792190863521416	0.0674599180425031	0.094	0.159	1
Nudt21	0.00798667281188549	-0.523185	0.094	0.372	1
Bfsp2	0.00798667281188549	-0.500461	0	0.295	1
Cox6c	0.00798667281188549	-0.387476	0.219	0.478	1
Macf1	0.00805191070672387	-0.316758	0.219	0.329	1
Pxn	0.00811762528870966	-0.099465	0.031	0.227	1
Ncf1	0.00811762528870966	-0.308178	0	0.135	1
Atp6v1f	0.00811762528870966	-0.413991	0.281	0.459	1
Atp9b	0.00811762528870966	-0.0782976	0.031	0.121	1
Krit1	0.00818381954129462	-0.236364	0.156	0.237	1
Chd2	0.00825049646243989	0.125253353167458	0.25	0.155	1
Mrps18c	0.00831765906465362	-0.396607	0.125	0.372	1
Mllt3	0.00845345343527923	0.222326893850824	0.125	0.087	1
Sp100	0.0085220913017797	-0.519085	0.156	0.391	1
Fgr	0.0085220913017797	-0.089415	0	0.101	1
Pycard	0.0085220913017797	0.422380250152568	0.5	0.357	1
Stk24	0.0085220913017797	0.0610882818716655	0.219	0.145	1
Kdelr1	0.00859122704559996	0.388087596142048	0.531	0.285	1
Adipor2	0.00866086375254321	0.0504426611658395	0.125	0.121	1
Cox5b	0.00880165247289658	-0.399939	0.219	0.478	1
Faah	0.00880165247289658	0.263873230474839	0.125	0.029	1
Pik3cd	0.00880165247289658	-0.320456	0.062	0.159	1
Serbp1	0.00880165247289658	-0.455509	0.219	0.473	1
Dnase2a	0.00880165247289658	-0.110762	0.062	0.14	1
Rab34	0.00880165247289658	-0.0113185	0.125	0.135	1
Scaf11	0.00887281073190765	-0.548646	0.125	0.396	1
Rpap2	0.00908937889033552	-0.143474	0.031	0.135	1
Chmp7	0.00908937889033552	0.0489948805100435	0.062	0.111	1
Pfdn5	0.0091626099868636	-0.371473	0.281	0.483	1
Esco1	0.0091626099868636	-0.277732	0.125	0.213	1
2610008E11Rik	0.0093106539528553	0.0148416098645658	0.062	0.121	1
Qpctl	0.00938547327746869	0.250572761982862	0.125	0.039	1
Ackr4	0.00938547327746869	-0.172909	0.031	0.213	1
Kif1c	0.00938547327746869	-0.131037	0	0.14	1
Rfk	0.00938547327746869	-0.121831	0.062	0.101	1
Sem1	0.00946082849178069	-0.432891	0.219	0.459	1
AI467606	0.00946082849178069	0.0392035233024937	0.094	0.121	1
Rtn4	0.00969014220299149	-0.157692	0.156	0.198	1
Glrx2	0.0097676737822922	0.626575382968254	0.531	0.169	1
Itgav	0.0097676737822922	-0.232702	0.062	0.111	1
Tm2d3	0.0097676737822922	-0.346402	0.062	0.174	1
Fus	0.00984575773061841	-0.451892	0.156	0.391	1
Anp32a	0.00984575773061841	-0.294888	0.125	0.377	1
Dap	0.00984575773061841	-0.560829	0.156	0.391	1
Hnrnpd	0.00992439738969135	-0.431743	0.125	0.401	1
Ctsw	0.00992439738969135	-0.0731935	0.156	0.251	1
Crkl	0.0100035961165956	-0.10182	0.156	0.227	1
Grb2	0.0100833572838119	-0.476901	0.156	0.386	1
Calm1	0.0100833572838119	-0.354134	0.25	0.478	1
Cd3g	0.0101636842792504	-0.0647642	0.062	0.15	1
Bin1	0.0101636842792504	-0.493404	0.094	0.333	1
Vps13d	0.0102445805062823	-0.0464546	0.062	0.116	1
Cdk4	0.0102445805062823	-0.41605	0.25	0.411	1
Map3k3	0.0102445805062823	-0.113291	0.125	0.169	1
Rhoq	0.0102445805062823	-0.083953	0.062	0.126	1
Ablim1	0.0102445805062823	-0.561239	0.062	0.362	1
Ikbke	0.0103260493837732	-0.112092	0	0.145	1
Dut	0.0104080943461143	-0.352375	0.219	0.478	1
Ndufa9	0.0104080943461143	0.427336610345308	0.438	0.203	1
Tspan31	0.0104080943461143	0.247538853721272	0.156	0.159	1
Vrk2	0.0104907188432546	-0.191828	0.031	0.101	1
Pnrc2	0.0105739263407324	-0.360355	0.062	0.246	1
Csn3	0.0105739263407324	-0.0322342	0.312	0.227	1
Cirbp	0.0106577203197065	-0.438032	0.125	0.353	1
H3f3b	0.0106577203197065	-0.348381	0.281	0.498	1
Smc4	0.0107421042769874	-0.314727	0.156	0.469	1
Zc3h4	0.0107421042769874	0.0489416117758878	0.094	0.155	1
Higd2a	0.0107421042769874	-0.421313	0.219	0.43	1
Trmt112	0.0107421042769874	-0.537226	0.094	0.43	1
Xrn2	0.0108270817250679	-0.39021	0.219	0.406	1
Hspb1	0.0108270817250679	-0.0909783	0.031	0.106	1
Usp47	0.0108270817250679	-0.213921	0.031	0.116	1
Polr2g	0.0109126561921539	-0.4968	0.156	0.386	1
Hibch	0.0109988312221945	0.398219385853704	0.188	0.116	1
Cycs	0.0109988312221945	0.439100471682212	0.656	0.367	1
Cd83	0.0109988312221945	-0.555442	0	0.242	1
Mrps34	0.0109988312221945	0.45297559315047	0.5	0.208	1
Lrrc8a	0.0110856103749119	0.0675027090830563	0.094	0.174	1
Ccdc17	0.0110856103749119	-0.10427	0	0.169	1
Bpgm	0.0110856103749119	-0.258226	0.188	0.266	1
Tra2a	0.0110856103749119	-0.523254	0.062	0.367	1
Kcnmb4os2	0.0110856103749119	0.225648906362536	0.156	0.121	1
Tmem167	0.0110856103749119	0.296988513363814	0.562	0.357	1
Psme1	0.0110856103749119	-0.423645	0.312	0.459	1
Eme2	0.0110856103749119	0.0227431732867102	0.031	0.179	1
Jmjd1c	0.011260995366311	-0.329602	0.188	0.309	1
Cenpa	0.0113496084035699	-0.36302	0.125	0.314	1
Trip11	0.0114388399607183	0.0566119535887263	0.219	0.14	1
BC029722	0.0115286936767854	-0.23552	0	0.101	1
Ercc5	0.0117102822215588	-0.0412449	0.062	0.121	1
Morf4l1	0.0117102822215588	-0.403736	0.219	0.473	1
Ltf	0.0117102822215588	0.248528340611846	0.125	0.034	1
Rbm38	0.0118020244081737	-0.467217	0.031	0.329	1
Taok3	0.0118944034695797	-0.249773	0.094	0.164	1
Fam118a	0.0118944034695797	-0.0663377	0.062	0.155	1
Prr14l	0.0119874231248221	-0.0133093	0.125	0.106	1
Stk11	0.0119874231248221	-0.296455	0.062	0.164	1
Csnk2b	0.0119874231248221	-0.450248	0.188	0.396	1
Zfp36l2	0.0119874231248221	-0.270043	0.125	0.222	1
Med14	0.0120810871090311	-0.0906471	0.031	0.101	1
Arhgap45	0.0121753991734485	-0.230799	0.219	0.271	1
Otud7b	0.0122703630854543	0.0958012364514133	0.062	0.184	1
Kdelr2	0.0122703630854543	0.551448743746671	0.531	0.242	1
Tpi1	0.0122703630854543	-0.423371	0.281	0.435	1
Kctd9	0.0122703630854543	-0.110089	0.031	0.126	1
Med28	0.0123659826285924	-0.417143	0.156	0.372	1
Hypk	0.0125592038234146	-0.410273	0.219	0.391	1
Ddost	0.0125592038234146	0.531896088521832	0.5	0.295	1
Gna13	0.0125592038234146	-0.459542	0.031	0.324	1
Zfas1	0.012656813123236	-0.510944	0.094	0.295	1
Trip12	0.0127550933505139	-0.289791	0.125	0.203	1
Fabp4	0.0128540483699911	0.0833909415998029	0.094	0.13	1
Tapbp	0.0128540483699911	0.62289831499128	0.562	0.232	1
Lats1	0.0129536820627237	0.0483127672677213	0.094	0.111	1
Baz2a	0.0129536820627237	-0.0279507	0.188	0.145	1
Lsm5	0.0130539983261047	-0.424421	0.219	0.406	1
Pml	0.0132566942362103	0.0294930975182547	0.094	0.121	1
Cd7	0.0132566942362103	0.0764996339471911	0.156	0.213	1
Scand1	0.0133590817596157	-0.386785	0.281	0.425	1
Tnrc18	0.0133590817596157	-0.0434388	0.031	0.101	1
Hnrnpa1	0.0133590817596157	-0.439319	0.219	0.415	1
Atp5a1	0.0133590817596157	-0.359298	0.219	0.44	1
Trim44	0.0134621676070763	0.0899834099110666	0.156	0.097	1
Pdcd10	0.0134621676070763	-0.326259	0.188	0.386	1
Cd19	0.0134621676070763	-0.299175	0.188	0.411	1
Fuca2	0.0134621676070763	0.106655399299514	0.094	0.155	1
Pdzd8	0.0134621676070763	0.164330098746937	0.125	0.111	1
Sh3bgrl	0.0134621676070763	-0.434319	0.094	0.353	1
Nop10	0.0135659557580153	-0.458099	0.156	0.44	1
Son	0.0135659557580153	-0.444186	0.25	0.44	1
Rbm5	0.0137756549704055	-0.212557	0.219	0.3	1
Bmpr1a	0.0137756549704055	-0.116951	0.156	0.208	1
Tspo	0.0139882115620045	0.261025461033071	0.562	0.406	1
Srms	0.0140955714989627	0.0330609416161617	0.094	0.15	1
Laptm4a	0.0140955714989627	0.290073038537141	0.438	0.309	1
Cited4	0.0142036579625972	0.115697693720725	0.062	0.106	1
Sar1a	0.0142036579625972	0.362612045582466	0.531	0.28	1
Csrp2	0.0142036579625972	-0.440293	0.094	0.324	1
Bmyc	0.0143124750480752	-0.437303	0.125	0.348	1
Pycr1	0.0145323175483221	0.314149295497009	0.188	0.126	1
Tasor2	0.0145323175483221	-0.054894	0.125	0.121	1
Pkig	0.0146433512365731	-0.440192	0.188	0.411	1
Ost4	0.0146433512365731	0.27620519066961	0.594	0.401	1
Gm17251	0.0147551320936683	-0.110582	0	0.184	1
Rras	0.0148676642980322	-0.17879	0.062	0.106	1
Ankrd24	0.0148676642980322	-0.113375	0.125	0.159	1
Stradb	0.014980952044794	0.0543373687329914	0.062	0.106	1
Map2k4	0.014980952044794	0.125228906357534	0.125	0.111	1
Ccdc58	0.014980952044794	-0.303762	0.031	0.126	1
Gbp9	0.0150949995458048	-0.109057	0.094	0.217	1
Tmsb15b2	0.0150949995458048	-0.242347	0.031	0.193	1
Rbbp6	0.0153253907416853	-0.420213	0.094	0.29	1
Aff4	0.0153253907416853	-0.461402	0.031	0.203	1
Ube2i	0.0153253907416853	-0.319224	0.094	0.44	1
Dusp12	0.0154417429440125	-0.215859	0.094	0.13	1
Dusp2	0.0155588719155348	-0.500784	0.031	0.314	1
Ctso	0.0155588719155348	-0.384891	0.125	0.246	1
Dapp1	0.0155588719155348	-0.22767	0.062	0.159	1
Ccnb2	0.0155588719155348	-0.265848	0.156	0.382	1
Zfp36l1	0.0155588719155348	-0.465401	0.312	0.415	1
Gm11423	0.0156767819519519	0.290908881217772	0.125	0.135	1
Ubxn6	0.0156767819519519	0.088582917380792	0.125	0.082	1
Ifi203	0.015795477365778	0.0644389764517621	0.125	0.155	1
Ppt1	0.015795477365778	-0.0431573	0.125	0.106	1
Ell2	0.0159149624863567	0.438509450050357	0.438	0.188	1
Scamp3	0.0160352416598735	-0.214357	0.031	0.111	1
Psme4	0.0160352416598735	0.469468668160208	0.281	0.082	1
H1fx	0.0162781996347574	-0.393229	0.062	0.309	1
Pxk	0.0162781996347574	-0.333545	0.062	0.179	1
Tfap4	0.0162781996347574	0.00655570439635566	0.062	0.169	1
Cp	0.016400887212826	0.190297746205794	0.094	0.159	1
Zrsr1	0.016400887212826	-0.110367	0.125	0.13	1
Nipbl	0.016400887212826	0.0452895060877432	0.25	0.246	1
Tnk2	0.016400887212826	-0.0189807	0.031	0.111	1
Cdca7	0.0165243863972606	-0.317101	0.125	0.386	1
Arf5	0.0165243863972606	-0.444369	0.25	0.464	1
Aig1	0.0165243863972606	-0.0825021	0.156	0.261	1
Cyld	0.01664870161865	-0.266644	0.188	0.304	1
Igkv10-96	0.0167738373244988	0.202333393298326	0.125	0.135	1
Armc10	0.0170265880642347	-0.118773	0.062	0.14	1
Bcl9	0.0171542120778029	-0.244073	0	0.106	1
Akr1b3	0.0171542120778029	-0.425716	0.125	0.396	1
Slc15a4	0.0172826745352118	-0.255483	0.062	0.13	1
Tmem256	0.0172826745352118	-0.414074	0.188	0.406	1
Scrn2	0.0172826745352118	0.0665229215404865	0.094	0.184	1
Sumo2	0.0172826745352118	-0.365086	0.188	0.488	1
Tceanc	0.0172826745352118	-0.0719936	0	0.14	1
A630001G21Rik	0.0174119799686951	-0.290893	0.094	0.217	1
Cpsf2	0.0174119799686951	-0.471455	0.062	0.324	1
Gm46218	0.0175421329274598	-0.0823067	0.031	0.174	1
Tmem251	0.0175421329274598	-0.153124	0.094	0.116	1
Agbl5	0.0176731379776935	-0.132039	0.156	0.179	1
Gpi1	0.0178049997025721	-0.453535	0.188	0.391	1
Rasa1	0.0178049997025721	0.0357769158881962	0.156	0.121	1
Hspa8	0.0179377227022672	-0.363765	0.25	0.493	1
Cmtm7	0.0179377227022672	-0.308636	0.219	0.411	1
Fam104a	0.0179377227022672	-0.391708	0.219	0.401	1
Prrc2c	0.018071311593952	-0.338632	0.188	0.415	1
Snrpd3	0.018071311593952	-0.363174	0.188	0.357	1
Ngly1	0.018071311593952	0.28169857972134	0.375	0.208	1
Trim26	0.018071311593952	-0.224562	0.062	0.14	1
Cox7b	0.0182057710118082	-0.421734	0.219	0.43	1
Cers2	0.0183411056070308	-0.181532	0.25	0.232	1
Necap1	0.0183411056070308	0.0999570319730897	0.188	0.222	1
Zfp771	0.0183411056070308	0.0334021389438687	0.125	0.092	1
Ankrd49	0.0184773200478338	-0.205258	0.031	0.121	1
Ric1	0.0184773200478338	-0.0936324	0.062	0.126	1
Smndc1	0.0186144190194546	-0.472716	0.062	0.275	1
Phb2	0.0187524072241584	-0.393709	0.156	0.382	1
Atp5h	0.0187524072241584	-0.275475	0.281	0.464	1
Cpt1a	0.0187524072241584	0.0484554151196111	0.062	0.116	1
Emc7	0.0188912893812414	0.458381493893245	0.469	0.188	1
Akap13	0.0188912893812414	-0.39434	0.156	0.464	1
Cd164	0.0188912893812414	-0.16658	0.156	0.242	1
Riok1	0.0188912893812414	-0.328908	0.031	0.155	1
Tra2b	0.0188912893812414	-0.425483	0.219	0.415	1
Bag6	0.0188912893812414	-0.0616394	0.125	0.126	1
AW112010	0.0188912893812414	-0.144422	0.125	0.174	1
Rbbp7	0.0188912893812414	-0.365913	0.219	0.425	1
Phpt1	0.0190310702270347	-0.162077	0.094	0.101	1
Ube4a	0.0190310702270347	0.0842404701227484	0.156	0.106	1
Atp5g1	0.0191717545149061	0.46208527796673	0.5	0.401	1
Dhx40	0.0193133470152634	-0.230646	0.094	0.135	1
Pmf1	0.0194558525155549	-0.435153	0.031	0.3	1
Tspyl5	0.0194558525155549	-0.0886254	0.031	0.135	1
Il4i1	0.0195992758202716	-0.336549	0.031	0.159	1
Swap70	0.0195992758202716	-0.414081	0.156	0.396	1
Atg14	0.0195992758202716	-0.000781076	0.156	0.246	1
Pik3ap1	0.0195992758202716	-0.356222	0.031	0.164	1
Ywhah	0.0197436217509471	-0.379553	0.188	0.382	1
Abhd13	0.0197436217509471	-0.0677934	0	0.111	1
Erh	0.0197436217509471	-0.399189	0.312	0.435	1
Prdx5	0.0197436217509471	-0.403927	0.188	0.353	1
Sdf4	0.0198888951461584	0.341884250888183	0.469	0.285	1
Tmem184c	0.0198888951461584	-0.0888201	0.25	0.29	1
Slc38a9	0.0198888951461584	-0.252787	0.031	0.14	1
Fos	0.0200351008615252	0.788056716330208	0.531	0.237	1
Tceal9	0.0200351008615252	0.377099729611308	0.531	0.29	1
Dusp22	0.0201822437697089	0.530574355672346	0.25	0.058	1
Bloc1s2	0.0201822437697089	-0.438388	0.188	0.348	1
Kctd3	0.0203303287604116	-0.0364484	0.031	0.159	1
Polr2e	0.0203303287604116	0.313857845279017	0.594	0.28	1
Eloc	0.0204793607403741	-0.387578	0.188	0.382	1
Taf1d	0.0204793607403741	-0.419701	0.125	0.353	1
Pdss2	0.0204793607403741	0.0963032787306396	0.094	0.126	1
Cpsf1	0.0204793607403741	-0.0937544	0.156	0.184	1
Uvssa	0.0206293446333729	0.0629088761974926	0.094	0.169	1
Resf1	0.0206293446333729	-0.165679	0.188	0.213	1
Pomp	0.0207802853802182	-0.444785	0.188	0.44	1
AI987944	0.0207802853802182	-0.0805812	0.062	0.121	1
Cbfa2t2	0.0209321879387496	0.00133016144220854	0.031	0.106	1
Cbx3	0.0209321879387496	-0.333363	0.25	0.415	1
Sept1	0.0209321879387496	-0.336063	0.188	0.415	1
Bend5	0.0210850572838323	-0.427746	0.094	0.271	1
Ifngr2	0.0210850572838323	-0.191279	0.031	0.101	1
U2af1	0.0210850572838323	-0.392467	0.125	0.406	1
Mybl1	0.0212388984073525	-0.485913	0	0.3	1
H2afx	0.0212388984073525	-0.288849	0.125	0.444	1
Cbr1	0.0212388984073525	0.0914647215365919	0.125	0.077	1
Ddx50	0.0213937163182126	-0.249924	0.156	0.266	1
Ccr7	0.0213937163182126	0.0880650921532724	0.094	0.169	1
Irf9	0.0213937163182126	-0.16698	0.062	0.174	1
Rnps1	0.0213937163182126	-0.262774	0.094	0.333	1
Foxp1	0.0217063026226056	-0.0302778	0.344	0.28	1
Ankrd11	0.0217063026226056	-0.302548	0.375	0.401	1
Cacna1e	0.0218640811189686	-0.0227087	0.219	0.261	1
Taf15	0.0218640811189686	-0.351152	0.094	0.256	1
Traf6	0.0220228566083171	-0.108499	0.125	0.159	1
Timm13	0.0220228566083171	-0.315971	0.25	0.44	1
Yars2	0.0220228566083171	-0.130272	0.156	0.203	1
Cd2ap	0.0220228566083171	-0.466429	0.156	0.382	1
Rsrp1	0.0221826341845365	-0.379948	0.188	0.473	1
Lpgat1	0.0225052160579878	-0.288982	0.031	0.159	1
Hagh	0.0225052160579878	0.0821501198034697	0.156	0.092	1
Pigr	0.0226680306278211	0.0115451438915311	0.094	0.213	1
Rwdd3	0.0226680306278211	-0.00590026	0.188	0.266	1
Gm2a	0.0226680306278211	-0.0252239	0.156	0.164	1
Jagn1	0.0228318678297082	-0.00849525	0.125	0.111	1
Fam214a	0.0228318678297082	0.841648275001391	0.531	0.15	1
Nhp2	0.0228318678297082	-0.407268	0.156	0.367	1
Gm45894	0.0229967328423057	-0.000863928	0.031	0.169	1
Top2b	0.0229967328423057	-0.485721	0.156	0.396	1
Hnrnpc	0.0229967328423057	-0.46067	0.188	0.411	1
Raly	0.0231626308611929	-0.406448	0.094	0.353	1
Siglecg	0.0231626308611929	-0.370117	0.125	0.285	1
Exosc8	0.0233295670988595	-0.311282	0.125	0.382	1
Plekho1	0.0233295670988595	-0.375472	0.094	0.333	1
Stam	0.0234975467846933	-0.000207915	0.188	0.251	1
Ppa1	0.0234975467846933	0.463698471575058	0.531	0.29	1
Rgs14	0.0234975467846933	0.255263249830288	0.125	0.029	1
Samsn1	0.0234975467846933	-0.159658	0.125	0.145	1
Fundc2	0.0236665751649672	-0.326719	0.156	0.382	1
Taldo1	0.0238366575028255	-0.433465	0.156	0.483	1
Jade1	0.0240077990782692	0.354260225211241	0.156	0.034	1
Tm2d1	0.0240077990782692	-0.32298	0.031	0.14	1
Etnk1	0.0240077990782692	-0.298046	0.156	0.237	1
Prr13	0.0240077990782692	-0.369751	0.219	0.391	1
Myl12a	0.0240077990782692	-0.337896	0.125	0.411	1
Srsf5	0.0241800051881418	-0.392972	0.281	0.42	1
Card19	0.0241800051881418	0.0875515374748818	0.094	0.174	1
Errfi1	0.0243532811461132	0.101071185603348	0.094	0.121	1
Med11	0.0243532811461132	-0.152458	0.094	0.111	1
Pofut1	0.0245276322826638	-0.0481926	0.031	0.106	1
Dnajc8	0.0247030639450681	-0.380915	0.156	0.382	1
AI480526	0.0247030639450681	0.114346341981159	0.094	0.126	1
Polr1d	0.0247030639450681	-0.39791	0.188	0.449	1
Rnf216	0.0250571903203992	-0.355335	0	0.116	1
Dgkd	0.0252358958116848	-0.311239	0.062	0.159	1
Rfc1	0.0252358958116848	-0.391292	0.094	0.324	1
Cog6	0.0254157033855038	-0.0608109	0.125	0.116	1
Srsf11	0.0254157033855038	-0.415323	0.188	0.401	1
Pitpnm2	0.0254157033855038	-0.220525	0.031	0.135	1
Fbl	0.0254157033855038	-0.420415	0.062	0.3	1
Tstd2	0.0255966184728274	-0.23952	0.031	0.106	1
Man2b2	0.0255966184728274	0.0191227998601013	0.125	0.068	1
5930430L01Rik	0.0255966184728274	-0.0587396	0.031	0.155	1
Tma7	0.0255966184728274	-0.394367	0.25	0.449	1
2310001H17Rik	0.0257786465213075	0.38256843976303	0.375	0.232	1
Cep57	0.0257786465213075	0.417130465716409	0.375	0.232	1
Ddx42	0.0257786465213075	-0.301779	0.094	0.203	1
Ddx58	0.0259617929952555	0.270489510975724	0.188	0.174	1
Zw10	0.0259617929952555	0.401610067719447	0.188	0.063	1
Pum1	0.0261460633756206	-0.135082	0.156	0.198	1
2900076A07Rik	0.0261460633756206	-0.0731215	0.062	0.101	1
Mrpl57	0.0261460633756206	0.519754021632994	0.5	0.377	1
Helq	0.0263314631599676	-0.422044	0	0.15	1
Fbxo4	0.0263314631599676	-0.0822207	0.031	0.198	1
Ifi27	0.0265179978624536	-0.387831	0.094	0.28	1
Zbtb5	0.0267056730138051	-0.106462	0.156	0.135	1
Rpusd4	0.0267056730138051	0.0396614318319831	0.094	0.164	1
Tmem258	0.0267056730138051	0.409067321485678	0.531	0.382	1
Ate1	0.0268944941612928	-0.182704	0.062	0.116	1
Cyp4f18	0.0268944941612928	0.1965549068799	0.125	0.15	1
Ly86	0.0268944941612928	-0.457996	0.062	0.309	1
Tkt	0.0268944941612928	-0.398802	0.156	0.353	1
Pebp1	0.0270844668687074	-0.426372	0.156	0.382	1
Tbl2	0.0270844668687074	0.0690236088274428	0.062	0.101	1
Amn1	0.0270844668687074	0.239785419228247	0.125	0.087	1
Ldha	0.0270844668687074	-0.434255	0.188	0.386	1
Abcb10	0.0270844668687074	-0.327599	0.031	0.13	1
Ankmy2	0.0270844668687074	-0.138127	0	0.101	1
Itpr3	0.0270844668687074	-0.343003	0.062	0.155	1
Pnpla2	0.0272755967163337	-0.0631624	0.094	0.106	1
Nsf	0.0272755967163337	-0.325611	0.031	0.135	1
Ergic1	0.0272755967163337	0.600987081338388	0.375	0.116	1
Actr1a	0.0272755967163337	-0.247172	0.031	0.116	1
Nsrp1	0.0274678893009244	-0.314699	0.125	0.222	1
Hpcal1	0.0274678893009244	0.111941308383522	0.094	0.145	1
Lsm14a	0.0276613502356735	-0.286896	0.094	0.203	1
Igfbp3	0.0276613502356735	-0.10645	0.219	0.28	1
Oxct1	0.0276613502356735	0.348316359738604	0.344	0.193	1
Luzp1	0.0278559851501884	-0.117561	0.188	0.256	1
Dennd5b	0.0278559851501884	0.358057382331246	0.438	0.227	1
Luc7l3	0.0280517996904618	-0.360191	0.156	0.411	1
Zfp35	0.0280517996904618	-0.093738	0	0.184	1
Btg2	0.0284469903140084	0.556674806744404	0.531	0.362	1
Synrg	0.0284469903140084	-0.475141	0.062	0.271	1
Clk1	0.0286463777709305	-0.289295	0.312	0.406	1
Dock2	0.0286463777709305	-0.350558	0.062	0.246	1
Snrpb	0.0288469676008484	-0.326916	0.156	0.411	1
Nub1	0.0288469676008484	-0.267635	0.031	0.121	1
Tubb2a	0.0288469676008484	-0.0718051	0.188	0.237	1
Ufc1	0.0290487655312349	0.352072061694733	0.594	0.319	1
Epn1	0.0290487655312349	-0.38021	0.125	0.285	1
Akap7	0.0290487655312349	-0.00328981	0.25	0.285	1
Sdc1	0.0290487655312349	0.707376017264328	0.438	0.222	1
Sod2	0.0290487655312349	-0.223007	0.156	0.222	1
Camsap1	0.0292517773057651	-0.033027	0.25	0.304	1
Zfp346	0.0292517773057651	-0.102641	0.031	0.121	1
Cd55	0.0294560086842831	-0.00470064	0.281	0.271	1
Set	0.0294560086842831	-0.357081	0.188	0.44	1
H2-DMb1	0.0294560086842831	-0.344848	0.031	0.184	1
Flad1	0.0298681533733017	-0.12699	0.156	0.198	1
Dipk1a	0.0298681533733017	-0.214547	0.094	0.179	1
Myl4	0.0300760782840299	0.293608009572216	0.531	0.329	1
Mapk1ip1l	0.0300760782840299	-0.213884	0.031	0.121	1
Pfdn1	0.0302852459991299	-0.37371	0.219	0.401	1
Atg12	0.0304956623587732	-0.187946	0.062	0.101	1
Cat	0.030707333219088	-0.489699	0	0.198	1
Sema4d	0.030707333219088	-0.206985	0.125	0.203	1
Eml4	0.030707333219088	-0.400708	0.125	0.367	1
Idh3g	0.030707333219088	-0.280526	0.156	0.3	1
Gns	0.0309202644521213	-0.0612655	0.031	0.121	1
AI662270	0.0309202644521213	0.476497164531985	0.469	0.333	1
Ankrd44	0.031134461945801	-0.0827912	0.125	0.15	1
Fcmr	0.031134461945801	-0.356472	0.094	0.28	1
Psmb4	0.031134461945801	-0.351044	0.25	0.43	1
Slc25a4	0.031134461945801	-0.351393	0.312	0.449	1
Ikzf3	0.031134461945801	-0.241708	0.281	0.396	1
Med10	0.031134461945801	-0.392321	0.125	0.295	1
Alkbh7	0.031134461945801	-0.0286899	0.094	0.13	1
Sik2	0.0313499316038964	-0.0871871	0.094	0.111	1
Mcts1	0.0313499316038964	-0.385902	0.156	0.343	1
Gtpbp6	0.0315666793459779	-0.314587	0.031	0.135	1
Cetn2	0.0315666793459779	-0.435597	0.094	0.309	1
Tpst1	0.0317847111073771	0.378320519530195	0.375	0.169	1
Il15	0.0317847111073771	0.0103830262767899	0.125	0.184	1
Ksr1	0.0317847111073771	-0.0989161	0.188	0.237	1
Nelfe	0.0317847111073771	-0.337238	0.094	0.353	1
Fbxl5	0.0320040328391444	-0.0364901	0.094	0.179	1
Ing4	0.0320040328391444	-0.222988	0.094	0.174	1
Kat6a	0.0320040328391444	0.0546703268766712	0.188	0.145	1
Xist	0.0320040328391444	-0.330367	0.156	0.406	1
Trmt1l	0.032224650508008	-0.22064	0.062	0.121	1
Ptp4a3	0.032224650508008	-0.486953	0.125	0.362	1
Ndufb6	0.0324465700963304	0.294229884942246	0.5	0.314	1
Ppcdc	0.0324465700963304	-0.247611	0.031	0.101	1
Mrps16	0.0324465700963304	-0.378848	0.312	0.444	1
Tiparp	0.0326697976020648	-0.0552753	0.125	0.126	1
Plekhm2	0.0326697976020648	-0.103255	0.031	0.126	1
Slc30a9	0.0326697976020648	-0.105366	0.062	0.116	1
Cdca8	0.0328943390387113	-0.261545	0.188	0.406	1
Atp5k	0.0328943390387113	-0.354427	0.281	0.478	1
Vps11	0.0328943390387113	0.0406159357720612	0.094	0.15	1
Zfp369	0.0328943390387113	-0.0703936	0	0.188	1
Elk4	0.0331202004352716	-0.100077	0.125	0.155	1
Pfdn2	0.0331202004352716	-0.388187	0.219	0.42	1
Rrp15	0.0331202004352716	-0.164541	0.031	0.106	1
Lsm3	0.0333473878362031	-0.375283	0.125	0.343	1
Kmt2a	0.0333473878362031	-0.45368	0.219	0.42	1
Dennd4a	0.0333473878362031	-0.144079	0.094	0.121	1
Rufy2	0.0333473878362031	-0.242923	0.031	0.179	1
Igfbp7	0.0335759073013728	0.0191379016889515	0.125	0.184	1
Mrpl23	0.0335759073013728	-0.446893	0.188	0.401	1
Cd81	0.0335759073013728	-0.240335	0.312	0.464	1
Abi3	0.0335759073013728	-0.34309	0.062	0.217	1
Selenoh	0.0338057649060098	-0.289729	0.25	0.406	1
Rasgrp3	0.0338057649060098	-0.470264	0.188	0.357	1
Cacna1s	0.0340369667406576	0.577602820645932	0.562	0.198	1
Ube2v1	0.0340369667406576	-0.368993	0.125	0.372	1
Dap3	0.0340369667406576	-0.309938	0.062	0.222	1
Ndufs5	0.0340369667406576	0.347828464295316	0.469	0.406	1
2410002F23Rik	0.0340369667406576	-0.0803689	0.062	0.159	1
Mbtps1	0.0340369667406576	0.105190177031305	0.125	0.077	1
Iqcc	0.0342695189111248	0.0262990178098559	0.094	0.135	1
Lin37	0.0342695189111248	-0.19722	0.062	0.116	1
Myo1c	0.0342695189111248	-0.211679	0.094	0.159	1
Irf2bpl	0.0342695189111248	-0.0938298	0.062	0.14	1
Baz2b	0.0345034275384367	-0.282835	0.094	0.261	1
2024-03-01	0.0345034275384367	-0.424928	0.031	0.237	1
Arl2bp	0.0345034275384367	-0.10609	0.156	0.164	1
Prim1	0.0345034275384367	-0.238966	0.219	0.444	1
Cd82	0.0347386987587838	-0.074838	0.156	0.145	1
Aopep	0.0347386987587838	0.0400509953509176	0.156	0.101	1
Fech	0.0347386987587838	-0.321138	0.156	0.203	1
Gnas	0.0349753387234719	-0.288723	0.219	0.478	1
Cenpe	0.0349753387234719	-0.191604	0.062	0.357	1
4632427E13Rik	0.0349753387234719	-0.321277	0.062	0.169	1
Setx	0.0352133535988701	-0.410473	0	0.155	1
Usp8	0.0352133535988701	-0.181855	0.062	0.14	1
Spib	0.0354527495663579	-0.580576	0	0.261	1
Junb	0.0354527495663579	-0.203967	0.25	0.391	1
Nradd	0.0354527495663579	-0.00720971	0.156	0.155	1
Gorasp2	0.0356935328222726	0.427950949417619	0.375	0.198	1
Cux1	0.0356935328222726	-0.293747	0.094	0.217	1
Eaf2	0.0356935328222726	0.272497678303105	0.5	0.367	1
Sec13	0.0359357095778549	0.465929070458238	0.531	0.275	1
Srpk3	0.0359357095778549	-0.413792	0	0.159	1
Acadl	0.0361792860591943	-0.294495	0.188	0.372	1
Ube2d3	0.0361792860591943	-0.331682	0.25	0.483	1
Pax5	0.0361792860591943	-0.545237	0	0.256	1
Ncor1	0.0361792860591943	-0.370485	0.25	0.396	1
Map3k1	0.0361792860591943	0.0464514203296026	0.156	0.106	1
Map2k2	0.0364242685071736	0.310042713450227	0.5	0.362	1
Pnn	0.0364242685071736	-0.418905	0.188	0.377	1
Tagap1	0.0364242685071736	-0.130532	0.156	0.227	1
Sumo1	0.0366706631774125	-0.363825	0.219	0.42	1
Hvcn1	0.0366706631774125	-0.215529	0.156	0.237	1
Borcs6	0.0366706631774125	-0.184605	0.031	0.14	1
Zfp292	0.0369184763402107	-0.448342	0.125	0.324	1
Bet1l	0.0369184763402107	-0.0581654	0.219	0.198	1
Ctsd	0.0369184763402107	-0.039964	0.156	0.169	1
Ube2r2	0.0371677142804898	-0.446009	0.125	0.329	1
Psma2	0.0371677142804898	-0.375974	0.094	0.415	1
Mtrex	0.0371677142804898	-0.281251	0.062	0.155	1
Nol12	0.0371677142804898	-0.318799	0.219	0.285	1
Dnmt1	0.0374183832977353	-0.308572	0.156	0.401	1
Akap12	0.0374183832977353	-0.245155	0.031	0.159	1
Rexo1	0.0374183832977353	-0.310674	0.031	0.126	1
Ikzf1	0.0374183832977353	-0.423113	0.062	0.275	1
Scaf4	0.0374183832977353	0.0121347166882584	0.125	0.121	1
Stat4	0.0376704897059363	0.177493212784077	0.125	0.155	1
Myo5a	0.0379240398335262	-0.107883	0.125	0.15	1
Srrm2	0.0381790400233212	-0.319111	0.219	0.43	1
Swt1	0.0384354966324587	-0.261769	0.156	0.203	1
Hist1h2bc	0.0384354966324587	0.419547792734785	0.219	0.082	1
Maml2	0.0386934160323351	0.00139583547734699	0.094	0.15	1
Tent5c	0.038952804608542	0.463330703440518	0.562	0.285	1
Eva1b	0.038952804608542	-0.0981137	0.156	0.203	1
Tnfrsf18	0.038952804608542	0.0679413603414528	0.125	0.198	1
Trmt10c	0.038952804608542	-0.126249	0.062	0.135	1
Marcksl1	0.0394760149029058	-0.399464	0	0.251	1
Mtf2	0.0394760149029058	-0.471513	0.031	0.28	1
Prkacb	0.0397398494626422	-0.313047	0.031	0.145	1
Gimap6	0.0397398494626422	0.052198658088297	0.312	0.261	1
Nt5c3	0.0397398494626422	-0.184257	0.062	0.14	1
Sorl1	0.0397398494626422	-0.320363	0.031	0.159	1
Snrk	0.0397398494626422	-0.0923022	0.062	0.135	1
Fam122a	0.0397398494626422	0.114805123574058	0.125	0.106	1
Hip1	0.0400051788817363	-0.10013	0.219	0.266	1
Hnrnpab	0.0400051788817363	-0.363823	0.25	0.406	1
Ube4b	0.0402720096157796	-0.038364	0.062	0.15	1
Srp9	0.0405403481341623	0.292096183062329	0.438	0.353	1
Ppp2r5a	0.0405403481341623	-0.392429	0.25	0.406	1
Rrp8	0.0405403481341623	-0.217287	0.125	0.135	1
Actr2	0.0405403481341623	-0.465244	0.125	0.411	1
Mark3	0.0405403481341623	-0.0723784	0.125	0.111	1
Rnmt	0.0405403481341623	-0.322457	0.031	0.13	1
Brk1	0.0408102009200048	-0.440093	0.219	0.362	1
Ptpn6	0.0408102009200048	-0.339068	0.219	0.411	1
Cks2	0.0408102009200048	-0.26725	0.219	0.449	1
Mrpl9	0.041081574470088	-0.0359641	0.125	0.106	1
Snhg8	0.041081574470088	-0.361754	0.156	0.372	1
Tvp23b	0.0413544752947823	0.054168952144055	0.156	0.174	1
Sugt1	0.0413544752947823	-0.323492	0.125	0.329	1
Ldlrap1	0.0416289099179768	0.298622422458567	0.125	0.048	1
Nudt9	0.0416289099179768	-0.0180695	0.125	0.121	1
Polb	0.0416289099179768	-0.394145	0	0.179	1
Fam219b	0.0419048848770071	-0.0422575	0.031	0.106	1
Vpreb3	0.0419048848770071	-0.406462	0.219	0.425	1
Sp4	0.0419048848770071	-0.021211	0.031	0.126	1
Cep85	0.0421824067225822	0.0798020268748864	0.062	0.13	1
Cep164	0.0421824067225822	-0.384231	0.094	0.208	1
Eef1d	0.0421824067225822	-0.313821	0.312	0.478	1
Tor1aip1	0.0424614820187107	-0.336457	0.094	0.256	1
Utp3	0.0424614820187107	-0.398162	0.125	0.319	1
Agpat4	0.0424614820187107	0.0437891653997627	0.062	0.111	1
Sec61a1	0.0427421173426265	0.663576087090115	0.438	0.155	1
Snrnp70	0.0430243192847134	-0.331285	0.188	0.406	1
Lima1	0.0430243192847134	0.179979858456707	0.156	0.145	1
Tubb4b	0.0433080944484286	-0.281599	0.281	0.386	1
Gpr107	0.0433080944484286	-0.11659	0.094	0.116	1
Pithd1	0.0433080944484286	-0.371798	0	0.121	1
Lrp6	0.0433080944484286	-0.239329	0	0.111	1
Mrpl58	0.0433080944484286	-0.239211	0.156	0.232	1
Eif2s2	0.043593449450226	-0.38448	0.312	0.459	1
Zmat3	0.043593449450226	0.113593557116123	0.188	0.164	1
Cd2	0.043593449450226	0.202759795110793	0.344	0.222	1
Cabin1	0.043593449450226	-0.332642	0.062	0.164	1
Cltb	0.043593449450226	0.289999329319097	0.406	0.208	1
Mdm4	0.0438803909194782	-0.360387	0.062	0.203	1
Zfp511	0.0438803909194782	-0.11412	0.094	0.121	1
Trib2	0.0438803909194782	-0.227336	0.062	0.126	1
Hnrnpa3	0.044168925498398	-0.341199	0.25	0.464	1
Srrt	0.044168925498398	-0.27749	0.062	0.222	1
Thyn1	0.044168925498398	0.585070771270606	0.438	0.198	1
Sirt7	0.044168925498398	-0.257315	0.062	0.169	1
Gm20324	0.044168925498398	-0.000757662	0.062	0.101	1
Hid1	0.0444590598419585	0.391658278646318	0.188	0.13	1
Ilkap	0.0447508006178134	-0.198968	0.188	0.266	1
S100a13	0.0447508006178134	-0.330592	0.219	0.406	1
Mterf2	0.0447508006178134	-0.110612	0	0.14	1
Rc3h2	0.0450441545062153	-0.132378	0.094	0.121	1
Pcna	0.0450441545062153	-0.20386	0.25	0.527	1
Dstn	0.0450441545062153	-0.326541	0.156	0.333	1
Tyw5	0.045339128199934	-0.169178	0.094	0.111	1
Slc10a7	0.045339128199934	-0.0843871	0.125	0.068	1
Acp5	0.045339128199934	-0.0513421	0.344	0.319	1
Tmem9	0.0456357284041735	0.16632242304855	0.125	0.063	1
Ubr3	0.0456357284041735	0.643927386465563	0.406	0.135	1
Eaf1	0.0456357284041735	-0.0858655	0.094	0.135	1
Mettl26	0.0456357284041735	-0.270778	0.125	0.198	1
Akap8l	0.0456357284041735	-0.119494	0.188	0.208	1
Ociad1	0.0459339618364887	-0.33018	0.156	0.338	1
E130307A14Rik	0.0462338352267007	-0.107358	0.125	0.126	1
Micos13	0.0462338352267007	-0.357333	0.219	0.425	1
Pak1ip1	0.0465353553168111	-0.498636	0.031	0.285	1
Surf1	0.0468385288609168	-0.160972	0.094	0.188	1
Ring1	0.0468385288609168	-0.192347	0.125	0.13	1
Lig1	0.0471433626251219	-0.243445	0.188	0.454	1
Yif1b	0.0471433626251219	0.351356102820162	0.469	0.251	1
Tmem219	0.0471433626251219	0.151782357790637	0.219	0.13	1
Scamp2	0.0471433626251219	-0.167197	0.188	0.217	1
Cnn3	0.0474498633874507	-0.111263	0.188	0.222	1
Tmem127	0.0477580379377586	-0.115583	0.125	0.208	1
Tomm34	0.0477580379377586	-0.302054	0.031	0.188	1
9430038I01Rik	0.0477580379377586	-0.438561	0.062	0.271	1
Lmo2	0.0480678930776428	-0.304957	0.094	0.217	1
Cnpy3	0.0480678930776428	-0.360394	0	0.116	1
Thada	0.0480678930776428	-0.0982333	0.031	0.111	1
Cep120	0.0480678930776428	-0.0252798	0.031	0.13	1
Ndufa3	0.0483794356203517	0.192750332045573	0.438	0.343	1
Hgs	0.0483794356203517	-0.0279268	0.031	0.193	1
Mast4	0.0483794356203517	-0.130584	0.219	0.242	1
Cyth4	0.0483794356203517	-0.159304	0.062	0.106	1
H1f0	0.0486926723906939	-0.234371	0.156	0.242	1
Zbtb20	0.0486926723906939	-0.442925	0.281	0.411	1
Fkbp7	0.0490076102249462	-0.102582	0.219	0.3	1
Braf	0.0490076102249462	0.0721173222301259	0.188	0.208	1
Nt5c	0.0490076102249462	-0.37787	0.25	0.396	1
Dele1	0.0490076102249462	-0.176604	0	0.111	1
Zfp524	0.0493242559707602	-0.136218	0.062	0.106	1
Gemin7	0.0493242559707602	-0.152638	0.219	0.266	1
Nip7	0.0493242559707602	-0.425761	0.062	0.266	1
Phax	0.0493242559707602	-0.349512	0.062	0.188	1
Smg1	0.0496426164870692	-0.144536	0.094	0.15	1
Stat5b	0.0496426164870692	-0.0558284	0.219	0.271	1
Srek1ip1	0.0496426164870692	0.270232217073552	0.188	0.097	1
Psmb8	0.0496426164870692	-0.271234	0.344	0.454	1
Scfd2	0.0499626986439933	-0.0454234	0.031	0.101	1
A430035B10Rik	0.0499626986439933	0.63343492149974	0.469	0.159	1
Plekhj1	0.0499626986439933	-0.436925	0.219	0.382	1
Mbip	0.0499626986439933	-0.318933	0.031	0.135	1
Gm10101	0.0499626986439933	-0.0885519	0.156	0.193	1
Elf1	0.0499626986439933	-0.404748	0.219	0.396	1
Gm16174	0.0502845093227439	0.190592749461254	0.125	0.174	1
Ogfod3	0.0502845093227439	0.421426996351537	0.188	0.097	1
Churc1	0.0502845093227439	-0.389421	0.188	0.372	1
Cox17	0.0502845093227439	0.229615700977991	0.594	0.391	1
Zxdb	0.0502845093227439	0.000346127308921887	0.062	0.101	1
Sltm	0.0506080554155273	-0.474186	0.188	0.329	1
Casc3	0.0506080554155273	-0.326066	0.125	0.198	1
Arid4b	0.0509333438254479	-0.23582	0.125	0.232	1
Jarid2	0.0509333438254479	-0.291738	0.031	0.121	1
Sptlc1	0.0509333438254479	-0.161079	0.125	0.159	1
Elp3	0.0509333438254479	-0.236718	0.125	0.145	1
Slc11a2	0.0509333438254479	0.212725313498305	0.094	0.13	1
Sec61g	0.0512603814664098	0.276058332244261	0.469	0.333	1
Glrx5	0.0515891752630183	-0.073853	0.188	0.242	1
Ccl25	0.0519197321504798	-0.0191515	0.094	0.126	1
Ddx6	0.0519197321504798	-0.343589	0.156	0.304	1
Lpp	0.0519197321504798	-0.391179	0.031	0.285	1
Tnfaip8l2	0.0522520590745014	-0.319739	0.031	0.155	1
Ppp1cc	0.0522520590745014	-0.383439	0.188	0.382	1
Otulin	0.0522520590745014	-0.39391	0.188	0.357	1
Nxpe3	0.0522520590745014	0.174985503804065	0.281	0.314	1
Oard1	0.0522520590745014	-0.357968	0.031	0.275	1
Urod	0.0525861629911897	-0.165837	0.062	0.101	1
Cybb	0.0525861629911897	-0.133584	0.344	0.329	1
Pigh	0.0529220508669479	-0.11002	0.156	0.232	1
Csrnp1	0.0532597296783734	-0.118743	0.062	0.14	1
Fcf1	0.053599206412153	-0.388986	0.062	0.266	1
Slc25a37	0.053599206412153	-0.258939	0.156	0.251	1
Malt1	0.053599206412153	-0.195467	0.094	0.188	1
Pten	0.053599206412153	-0.338834	0.156	0.29	1
Blnk	0.053599206412153	-0.325772	0.281	0.449	1
Smim13	0.0539404880649588	0.234478443392117	0.125	0.121	1
Atp6v0c	0.0539404880649588	0.199860542345161	0.531	0.396	1
Nme3	0.0539404880649588	-0.0530847	0.25	0.275	1
Lamb3	0.0542835816433417	-0.0340474	0.031	0.169	1
S100a10	0.0542835816433417	0.804802490356434	0.531	0.271	1
Heatr3	0.0542835816433417	0.00959140384118353	0.156	0.188	1
Habp4	0.0542835816433417	-0.0957895	0.156	0.246	1
Dus3l	0.0542835816433417	0.00517666441128298	0.094	0.145	1
Epb41	0.0546284941636257	-0.474663	0	0.198	1
Commd6	0.0546284941636257	-0.405576	0.188	0.353	1
Snx2	0.0546284941636257	-0.38079	0.125	0.304	1
Leng8	0.0549752326517995	0.0763257489841623	0.188	0.13	1
Mrpl48	0.0549752326517995	-0.325049	0.125	0.208	1
Piezo1	0.0549752326517995	0.223233147146607	0.281	0.159	1
Dnajc14	0.0549752326517995	-0.110861	0.188	0.232	1
Bcl11a	0.0549752326517995	-0.521907	0.031	0.314	1
Heatr5a	0.0549752326517995	-0.0295558	0.188	0.237	1
Dync1i2	0.0553238041434087	-0.405749	0.094	0.314	1
Pygb	0.0553238041434087	0.0302644733811067	0.125	0.14	1
Apba3	0.0553238041434087	-0.0893679	0.031	0.164	1
Tmbim6	0.0553238041434087	0.248994147062662	0.531	0.406	1
Lin7c	0.0556742156834469	-0.253968	0.062	0.164	1
Cd40	0.0560264743262447	-0.210212	0.062	0.14	1
Lims1	0.0560264743262447	-0.392151	0.031	0.208	1
H2-Oa	0.0560264743262447	-0.419215	0.125	0.357	1
Ddx39b	0.0560264743262447	-0.42638	0.188	0.396	1
Cdk2ap2	0.0560264743262447	-0.347086	0.156	0.372	1
Ctsh	0.0563805871353598	-0.273423	0.25	0.435	1
Dazap1	0.0563805871353598	-0.259304	0.125	0.329	1
Tmem161b	0.0563805871353598	-0.189925	0.062	0.111	1
Krt8	0.0563805871353598	-0.0478813	0.062	0.106	1
Ext2	0.0567365611834648	-0.0393502	0.156	0.155	1
CAAA01118383.1	0.0567365611834648	0.557733443626488	0.344	0.126	1
Cflar	0.0570944035522343	-0.132194	0.156	0.179	1
Osbpl3	0.0570944035522343	-0.11779	0.031	0.106	1
Zfp68	0.057454121332232	-0.150706	0.125	0.246	1
Kdm5c	0.057454121332232	-0.22153	0.031	0.106	1
Btbd10	0.0578157216227958	-0.098567	0.25	0.29	1
Tmem260	0.0578157216227958	-0.0869311	0	0.159	1
Rraga	0.0581792115319227	-0.279279	0.281	0.353	1
Mysm1	0.0581792115319227	0.0539081490839309	0.156	0.106	1
Arhgef7	0.0581792115319227	0.0515705946646374	0.188	0.203	1
Tfb2m	0.0585445981761531	-0.0300492	0.094	0.13	1
2700038G22Rik	0.0585445981761531	-0.0607286	0.031	0.101	1
Pdap1	0.0585445981761531	0.175611834758869	0.531	0.343	1
Edc4	0.0585445981761531	-0.00800536	0.375	0.338	1
Stk17b	0.0589118886804532	-0.232961	0.25	0.396	1
Gnpda2	0.0589118886804532	-0.161168	0.062	0.116	1
D8Ertd738e	0.0589118886804532	-0.334993	0.219	0.459	1
Gcsam	0.0589118886804532	-0.460549	0	0.261	1
Hnrnpu	0.0592810901780976	-0.349198	0.219	0.386	1
Tssc4	0.0592810901780976	0.257487432088352	0.406	0.193	1
Tbca	0.0592810901780976	-0.413672	0.219	0.406	1
Fh1	0.0596522098105506	-0.382339	0.062	0.3	1
Srm	0.0596522098105506	0.394913749590546	0.531	0.261	1
Fkbp4	0.0596522098105506	0.303739020875788	0.375	0.198	1
Herpud2	0.0596522098105506	-0.129435	0.188	0.227	1
Prpf4b	0.0596522098105506	-0.308997	0.219	0.464	1
Mycbp2	0.0596522098105506	-0.296005	0.219	0.343	1
Golga1	0.0600252547273463	-0.0425147	0.062	0.101	1
Lipa	0.0600252547273463	-0.0975892	0.156	0.198	1
Eno1	0.0604002320859686	-0.364168	0.094	0.285	1
Cdkn1b	0.0604002320859686	0.309318543125979	0.219	0.077	1
Ube3a	0.0604002320859686	-0.27162	0.156	0.261	1
Col4a1	0.0604002320859686	-0.106749	0.25	0.338	1
Phf8	0.0604002320859686	-0.216356	0.031	0.116	1
Creb1	0.0607771490517297	-0.231843	0.062	0.145	1
Ppdpf	0.0607771490517297	-0.252232	0.281	0.435	1
Pbxip1	0.0607771490517297	-0.164503	0.125	0.15	1
Abraxas1	0.0607771490517297	-0.166956	0	0.126	1
Ifnar2	0.0607771490517297	0.743390171526019	0.438	0.155	1
Pusl1	0.0611560127976479	0.0139716978873129	0.188	0.193	1
Txnl4a	0.0611560127976479	0.251019569924761	0.5	0.309	1
Ctsa	0.0615368305043247	-0.146381	0.125	0.164	1
Plek	0.0615368305043247	-0.381558	0.031	0.184	1
Klhl6	0.0615368305043247	-0.404887	0.094	0.29	1
Cytip	0.0619196093598209	0.47639060399873	0.5	0.208	1
Pank2	0.0619196093598209	-0.275959	0.031	0.126	1
Ncoa7	0.0619196093598209	-0.217359	0.062	0.135	1
9930111J21Rik2	0.0619196093598209	0.0522888186600926	0.156	0.193	1
Trip13	0.0619196093598209	0.00274758958373625	0.5	0.386	1
Hspe1	0.0623043565595318	-0.412598	0.125	0.391	1
Fam107b	0.0623043565595318	-0.249349	0.156	0.319	1
Camk2g	0.0623043565595318	0.155001811242455	0.125	0.184	1
Ly6k	0.0623043565595318	0.151653016446639	0.188	0.193	1
Trnt1	0.0626910793060613	-0.0870542	0.094	0.121	1
U2af2	0.0626910793060613	-0.329312	0.094	0.285	1
Bloc1s6	0.0630797848090964	-0.203193	0.125	0.164	1
Mif4gd	0.0630797848090964	-0.426341	0.219	0.367	1
Otud5	0.0630797848090964	-0.290569	0.031	0.126	1
Nsmce1	0.0634704802852785	-0.431766	0.062	0.314	1
Prelid1	0.0634704802852785	-0.311154	0.219	0.386	1
Smc2	0.0638631729580763	-0.205861	0.125	0.411	1
Wbp1	0.0638631729580763	0.118460897531541	0.156	0.097	1
S100a1	0.064257870057656	-0.0133967	0.094	0.101	1
Tcof1	0.064257870057656	-0.324785	0.094	0.314	1
Rnf113a1	0.064257870057656	-0.175059	0.156	0.217	1
Tmem131l	0.0646545788207521	-0.452972	0.062	0.3	1
Usp15	0.0646545788207521	-0.242268	0.125	0.217	1
Hint1	0.0646545788207521	-0.250471	0.312	0.425	1
Mob4	0.0650533064905358	-0.248708	0.156	0.266	1
Gm2447	0.0650533064905358	-0.327463	0	0.135	1
Appl1	0.0650533064905358	0.408764292198915	0.281	0.106	1
Tuba1b	0.0650533064905358	-0.217093	0.281	0.507	1
Ttf1	0.0654540603164838	-0.195156	0.062	0.203	1
Ube3c	0.0654540603164838	-0.271453	0	0.101	1
Prkcd	0.0654540603164838	-0.37388	0.125	0.295	1
Fam49b	0.0654540603164838	-0.452069	0.125	0.333	1
Lmf1	0.0654540603164838	0.398834901666856	0.188	0.087	1
2310010J17Rik	0.0658568475542459	0.145422389561151	0.125	0.068	1
Rnf213	0.0658568475542459	-0.0946603	0.219	0.242	1
Efr3a	0.0658568475542459	-0.285516	0.031	0.135	1
Yipf4	0.0658568475542459	0.0552965776595278	0.219	0.203	1
Ganab	0.0658568475542459	0.455585821006612	0.406	0.15	1
Marc2	0.0662616754655113	0.426044504340254	0.5	0.261	1
Trim12c	0.0662616754655113	-0.247857	0.031	0.121	1
Ccnd3	0.0662616754655113	-0.357076	0.125	0.309	1
Cct4	0.0666685513178745	-0.329344	0.281	0.415	1
Flot2	0.0666685513178745	-0.134546	0.094	0.135	1
Ttc9c	0.0666685513178745	-0.246291	0.031	0.14	1
Xkrx	0.0666685513178745	-0.121952	0.031	0.106	1
Tmem37	0.0670774823847003	0.113754802608102	0.188	0.179	1
Mcm6	0.0670774823847003	-0.278578	0.25	0.42	1
Eif4e	0.0670774823847003	-0.30847	0.062	0.285	1
Xpa	0.0674884759449877	-0.0524666	0.125	0.111	1
Cmpk1	0.0674884759449877	-0.325973	0.188	0.386	1
Rbm28	0.0674884759449877	-0.232484	0.094	0.169	1
Krt10	0.0674884759449877	-0.104548	0.156	0.188	1
Zfp579	0.0679015392832333	-0.0303105	0.062	0.106	1
Fasn	0.0679015392832333	0.37335804265553	0.25	0.087	1
Lst1	0.0679015392832333	-0.462623	0	0.217	1
Gnb2	0.0683166796892932	-0.229494	0.281	0.396	1
Nr1h2	0.0683166796892932	-0.108174	0.125	0.13	1
Rnf43	0.0683166796892932	-0.0938105	0.219	0.261	1
Usp7	0.0683166796892932	-0.234965	0.125	0.256	1
Idh2	0.0687339044582449	0.282002443242463	0.312	0.188	1
Mcm5	0.0687339044582449	-0.237021	0.062	0.372	1
1110038B12Rik	0.0687339044582449	-0.304094	0.156	0.343	1
1810026B05Rik	0.069153220890248	-0.152382	0.312	0.343	1
Arfip2	0.069153220890248	-0.0956191	0.156	0.145	1
Gtf2h5	0.069153220890248	-0.329618	0.25	0.372	1
Fchsd2	0.0695746362904035	-0.302822	0.25	0.391	1
Tespa1	0.0695746362904035	-0.412147	0.031	0.203	1
Ankra2	0.0695746362904035	0.140805382133416	0.156	0.082	1
Tmem106c	0.0695746362904035	-0.202539	0.125	0.15	1
Rpp21	0.0695746362904035	-0.277725	0.188	0.382	1
Mindy3	0.0699981579686131	0.245828372440323	0.344	0.193	1
Uqcrc2	0.0699981579686131	-0.358122	0.188	0.343	1
Spg21	0.0699981579686131	-0.159685	0.062	0.126	1
Afmid	0.0699981579686131	0.168009532568608	0.219	0.155	1
Slc38a2	0.0699981579686131	-0.248325	0.25	0.386	1
Eif2d	0.0704237932394371	0.355549016513084	0.219	0.092	1
Picalm	0.0704237932394371	0.115160754590978	0.188	0.126	1
Gtf2e2	0.0704237932394371	-0.368309	0	0.198	1
Cyhr1	0.0704237932394371	-0.0345751	0.156	0.14	1
Zcchc2	0.0708515494219517	-0.0569036	0.156	0.179	1
Cox19	0.0708515494219517	0.310549090848556	0.438	0.188	1
Gt(ROSA)26Sor	0.0708515494219517	-0.402543	0	0.164	1
Tipin	0.0708515494219517	-0.194924	0.219	0.44	1
Iglc1	0.0708515494219517	0.56842321220465	0.531	0.338	1
3300005D01Rik	0.0712814338396053	-0.165841	0	0.116	1
Slc25a25	0.0717134538200741	0.279388332548658	0.125	0.043	1
Psmd14	0.0717134538200741	-0.261075	0.125	0.29	1
Snrnp25	0.0717134538200741	-0.17668	0.094	0.295	1
Cenpx	0.0717134538200741	0.252940722736754	0.469	0.295	1
Akt1	0.0717134538200741	-0.343794	0.062	0.232	1
Cct3	0.0721476166951167	-0.344441	0.156	0.348	1
Mycbp	0.0721476166951167	0.303062026021467	0.438	0.251	1
Tmem248	0.0721476166951167	0.443728201573066	0.5	0.242	1
Trim30a	0.0721476166951167	-0.227402	0.031	0.111	1
B3gnt9	0.0721476166951167	-0.0139247	0.125	0.097	1
Rab2b	0.0721476166951167	0.210186600699819	0.125	0.077	1
Itch	0.0730224004754921	0.287504158276335	0.344	0.193	1
Ube3b	0.0730224004754921	-0.153063	0.156	0.159	1
Gimap5	0.0730224004754921	0.132761426747151	0.281	0.208	1
Hist1h1a	0.0730224004754921	0.294444576311122	0.25	0.338	1
Cchcr1	0.0730224004754921	-0.0253886	0.188	0.295	1
Sppl2a	0.0734630360634344	-0.250711	0.062	0.179	1
Rgs19	0.0734630360634344	-0.406177	0.062	0.251	1
Rab2a	0.0734630360634344	0.389509671855235	0.438	0.357	1
Sfpq	0.0734630360634344	-0.37886	0.188	0.357	1
Fto	0.0734630360634344	0.51216838858056	0.219	0.043	1
Chtf8	0.0734630360634344	-0.0249536	0.188	0.222	1
Hist1h2ag	0.0734630360634344	-0.0108579	0.312	0.338	1
Tnks2	0.0734630360634344	-0.257314	0.062	0.15	1
Tpm1	0.0739058439108731	0.0935045362190687	0.219	0.126	1
Ppp2ca	0.0739058439108731	-0.295606	0.219	0.396	1
Ndufa6	0.0739058439108731	-0.356543	0.125	0.473	1
Tm9sf3	0.0739058439108731	0.321272744350977	0.5	0.295	1
B3galt6	0.0743508313677694	-0.00156483	0.156	0.159	1
Ppp2r2d	0.0743508313677694	-0.338084	0.062	0.193	1
Hook3	0.0743508313677694	0.0851582742999211	0.156	0.101	1
Supt16	0.0743508313677694	-0.256364	0.125	0.29	1
Tmem160	0.0747980057872774	0.17502660823044	0.562	0.348	1
Itgal	0.0747980057872774	-0.050614	0.156	0.135	1
Syk	0.0747980057872774	-0.236937	0.281	0.348	1
Dbi	0.0752473745255926	-0.362521	0.219	0.401	1
Rab4b	0.0752473745255926	-0.256698	0.25	0.382	1
Rab21	0.0752473745255926	-0.0929918	0.188	0.285	1
Idnk	0.0752473745255926	-0.272425	0.156	0.227	1
Ccdc86	0.0752473745255926	-0.241851	0.125	0.15	1
Rev1	0.0756989449418002	-0.463385	0	0.242	1
Tmem59	0.0756989449418002	0.336393153970708	0.531	0.314	1
Clip2	0.0756989449418002	0.0562171188156244	0.062	0.106	1
Nae1	0.0756989449418002	-0.17904	0.062	0.116	1
N4bp3	0.0756989449418002	-0.150084	0.125	0.101	1
Bach2	0.0761527243977217	-0.538509	0	0.275	1
Adam19	0.0761527243977217	0.164412943848236	0.188	0.169	1
Kif2a	0.0761527243977217	-0.277809	0.062	0.14	1
Maged1	0.0761527243977217	-0.128782	0.219	0.261	1
Asna1	0.0766087202577616	-0.085304	0.156	0.155	1
Rnf6	0.0770669398887529	-0.150878	0.094	0.14	1
Pclaf	0.0770669398887529	-0.156645	0.219	0.507	1
Rabggta	0.0770669398887529	-0.0273227	0.094	0.135	1
Tmf1	0.0775273906598014	-0.28303	0.125	0.232	1
Cerk	0.0775273906598014	-0.263071	0.031	0.106	1
Adipor1	0.0779900799421296	-0.146328	0.219	0.198	1
Chst15	0.0779900799421296	-0.222636	0.219	0.227	1
Aldh2	0.0784550151089198	-0.358155	0.062	0.261	1
Cdip1	0.0784550151089198	0.375276182898241	0.156	0.039	1
Ndufc2	0.0789222035351564	-0.241218	0.156	0.353	1
Cars2	0.0789222035351564	0.25242443902269	0.219	0.106	1
Smarca5	0.0789222035351564	-0.295413	0.281	0.391	1
Cetn3	0.0789222035351564	-0.322515	0.219	0.353	1
Trip10	0.0789222035351564	0.00699544016573842	0.219	0.251	1
Nr3c1	0.0789222035351564	-0.310041	0.062	0.188	1
Champ1	0.0793916525974665	-0.0687417	0.031	0.208	1
Ccdc51	0.0793916525974665	-0.163512	0.219	0.275	1
Dhx30	0.0793916525974665	-0.0829477	0.094	0.159	1
Trp53i13	0.0793916525974665	0.18214487374336	0.312	0.217	1
Gm28417	0.0798633696739614	-0.101293	0.156	0.174	1
Gmppa	0.0798633696739614	0.258372182048067	0.438	0.237	1
Mkln1	0.0798633696739614	-0.268293	0.062	0.174	1
Inafm1	0.0798633696739614	0.000758824468688603	0.188	0.193	1
Dnm2	0.0798633696739614	-0.18292	0.062	0.145	1
Rnf5	0.0798633696739614	-0.153634	0.031	0.13	1
Lbh	0.0798633696739614	-0.214895	0.156	0.251	1
Pecr	0.0803373621440756	0.277350302212835	0.188	0.14	1
Aimp1	0.0803373621440756	-0.31785	0.281	0.396	1
Cyth3	0.0803373621440756	-0.0186724	0.25	0.271	1
Igfbp5	0.0808136373884059	0.414027730292027	0.281	0.15	1
Rapgef1	0.0808136373884059	-0.282074	0.031	0.135	1
Rest	0.0808136373884059	-0.296242	0.094	0.159	1
Rhob	0.0808136373884059	0.532280980996696	0.406	0.184	1
Hprt	0.0808136373884059	-0.272018	0.25	0.377	1
Cox6a1	0.0817730657269413	0.10698340218174	0.594	0.362	1
Rala	0.0817730657269413	-0.23875	0.25	0.324	1
Pdcd2	0.0817730657269413	-0.0908489	0.156	0.145	1
Dynlt3	0.0817730657269413	-0.122215	0.219	0.295	1
Zc3h15	0.0822562335866901	-0.295236	0.219	0.348	1
Wdr76	0.0822562335866901	-0.269479	0.031	0.314	1
Tsc22d4	0.0822562335866901	-0.156302	0.312	0.357	1
Gm44777	0.0822562335866901	-0.0983349	0.062	0.111	1
Nudt18	0.0827417137514145	0.217777386120365	0.375	0.271	1
Slc25a39	0.0837196405318212	-0.0558426	0.188	0.15	1
Magoh	0.0842121019157988	-0.339815	0.156	0.353	1
AW146154	0.0842121019157988	-0.0616681	0.125	0.097	1
Rdx	0.0842121019157988	0.184514706305235	0.156	0.198	1
Hnrnph1	0.0842121019157988	-0.38551	0.062	0.3	1
5830428M24Rik	0.0842121019157988	0.294388019479235	0.219	0.097	1
Frmd8	0.0842121019157988	0.119302847350798	0.156	0.13	1
Dido1	0.0847069051410082	-0.207767	0.031	0.116	1
Anp32e	0.0847069051410082	-0.180585	0.25	0.357	1
Zfp825	0.0847069051410082	-0.0842347	0.031	0.13	1
Arhgap15	0.0852040575911234	-0.0824298	0.219	0.213	1
Fli1	0.0852040575911234	-0.240037	0.125	0.188	1
Tram1	0.0857035666493248	0.303603667646882	0.5	0.29	1
Chd6	0.0857035666493248	-0.321133	0.094	0.208	1
Smim20	0.0857035666493248	-0.105037	0.156	0.179	1
Timm10b	0.0857035666493248	-0.387082	0.156	0.444	1
Hpse	0.0862054396981299	-0.375911	0	0.13	1
M6pr	0.0862054396981299	-0.0833184	0.156	0.174	1
Xrcc1	0.0862054396981299	-0.366935	0.156	0.3	1
Cwc25	0.0862054396981299	0.0883109523417043	0.094	0.145	1
Asxl2	0.0862054396981299	0.0290088398010613	0.156	0.116	1
Evl	0.0862054396981299	-0.396051	0.062	0.203	1
Asb13	0.0862054396981299	0.260819673772824	0.156	0.058	1
Esd	0.0862054396981299	-0.169394	0.281	0.401	1
Txnl1	0.0862054396981299	0.174339439734171	0.531	0.396	1
Pradc1	0.0867096841192222	-0.0403503	0.062	0.111	1
Lsm12	0.0867096841192222	-0.264098	0.219	0.391	1
Dld	0.0867096841192222	0.322280284401187	0.188	0.077	1
Ndufs1	0.0872163072932801	0.215714508666737	0.281	0.13	1
Sdhb	0.0872163072932801	-0.266493	0.312	0.449	1
Spn	0.087725316599804	0.13231410927908	0.125	0.145	1
Gch1	0.087725316599804	-0.0189038	0.094	0.184	1
Oat	0.0887505231213257	-0.172967	0.156	0.208	1
Ighe	0.0887505231213257	-0.246364	0.094	0.121	1
Ctla2a	0.0887505231213257	0.0418838476775498	0.156	0.169	1
Wtap	0.0887505231213257	-0.369177	0.156	0.295	1
Akr1a1	0.0892667350878754	-0.314917	0.281	0.372	1
Zfand6	0.0892667350878754	-0.26016	0.219	0.386	1
Ciita	0.0892667350878754	-0.477554	0	0.242	1
Ccdc167	0.0892667350878754	0.23147431976869	0.406	0.256	1
Ube2l3	0.0897853626896448	-0.301134	0.281	0.411	1
Creb3	0.0903064132976355	-0.015812	0.125	0.14	1
Gm13012	0.0903064132976355	0.0227261233691253	0.125	0.068	1
Fnip1	0.0903064132976355	0.0603827031963509	0.062	0.169	1
Nono	0.0903064132976355	-0.234998	0.156	0.3	1
Ggct	0.0908298942806212	-0.184101	0.062	0.126	1
Hist1h4i	0.0908298942806212	0.228487382555423	0.312	0.222	1
Acot13	0.0908298942806212	0.000394586312075998	0.188	0.155	1
Irf4	0.0908298942806212	0.616755853042032	0.375	0.159	1
Ndufb4	0.0908298942806212	0.166557195592458	0.531	0.357	1
Aplp2	0.0913558130049707	0.124797700589302	0.125	0.159	1
Trmt11	0.0913558130049707	0.167765797125903	0.156	0.072	1
Gpx4	0.0913558130049707	0.21897235679808	0.438	0.367	1
Mgat1	0.0913558130049707	0.401694553849745	0.438	0.251	1
Cd28	0.0918841768344692	0.590977367201981	0.375	0.193	1
Xrcc5	0.0918841768344692	0.100860525643571	0.281	0.237	1
Rnpc3	0.0918841768344692	-0.0740489	0.094	0.101	1
Il11ra1	0.0918841768344692	0.119891979738836	0.188	0.116	1
Krcc1	0.0918841768344692	-0.345188	0.219	0.324	1
Rabep2	0.0918841768344692	0.00963931060626578	0.094	0.116	1
Tpm4	0.0918841768344692	-0.485234	0	0.246	1
Atp6v1c1	0.0918841768344692	-0.118332	0.062	0.106	1
Ndufa7	0.0918841768344692	-0.295919	0.25	0.42	1
Zfp932	0.0924149931301391	-0.169059	0.156	0.222	1
Dnaja2	0.0924149931301391	-0.350137	0.188	0.348	1
Hsbp1	0.0924149931301391	-0.294378	0.281	0.406	1
Ezh2	0.0929482692500603	-0.317394	0.094	0.3	1
Ctcf	0.0929482692500603	-0.193293	0.25	0.343	1
Mrpl10	0.0929482692500603	-0.207321	0.094	0.184	1
Tnrc6b	0.0929482692500603	-0.0836296	0.281	0.246	1
Metrn	0.0929482692500603	0.187365006625214	0.312	0.164	1
Esf1	0.0934840125491894	-0.323079	0.125	0.324	1
Ap5m1	0.0934840125491894	0.108962783786748	0.25	0.145	1
Naa50	0.0934840125491894	-0.28232	0.219	0.329	1
Bnip1	0.0934840125491894	-0.184486	0.062	0.111	1
Ormdl3	0.0940222303791784	-0.0187784	0.062	0.106	1
Nol11	0.0940222303791784	-0.325611	0.156	0.246	1
Sf3b6	0.0940222303791784	-0.31688	0.219	0.454	1
Tmx1	0.0940222303791784	0.0679897085072109	0.094	0.116	1
Arid4a	0.0940222303791784	-0.185875	0.125	0.217	1
Hmgb1	0.0945629300881924	-0.155748	0.312	0.464	1
Irgm1	0.0945629300881924	-0.0196798	0.188	0.222	1
Acyp1	0.0945629300881924	-0.159467	0.156	0.208	1
Ndufa11	0.0945629300881924	0.25584309224365	0.562	0.411	1
Yipf1	0.0951061190207268	-0.309003	0.094	0.208	1
Hax1	0.0956518045174239	-0.300057	0.031	0.121	1
Galnt11	0.0956518045174239	-0.359277	0	0.14	1
Ankrd37	0.0956518045174239	-0.367112	0	0.121	1
Fam111a	0.0956518045174239	-0.298593	0.094	0.3	1
Kansl1l	0.0961999939148881	-0.0412133	0.031	0.145	1
Tspan32	0.0961999939148881	-0.24166	0.094	0.179	1
Vps37a	0.0961999939148881	-0.15525	0.062	0.121	1
Rap1b	0.0961999939148881	-0.28754	0.281	0.401	1
Nacc2	0.0967506945455014	0.797458360912005	0.344	0.14	1
Gng10	0.0967506945455014	-0.358553	0.281	0.377	1
Lrpap1	0.0967506945455014	0.321332558826871	0.219	0.087	1
Git2	0.0967506945455014	-0.291271	0.062	0.198	1
Rasgrp2	0.0967506945455014	-0.10963	0.188	0.251	1
Zfp746	0.0973039137372373	-0.181813	0.156	0.174	1
Casp4	0.0973039137372373	0.306423424012637	0.156	0.126	1
Cited2	0.0973039137372373	-0.211948	0.25	0.285	1
Eme1	0.0973039137372373	-0.00981521	0.344	0.367	1
Bex3	0.0973039137372373	-0.279273	0.188	0.324	1
Tspyl2	0.0973039137372373	-0.000768497	0.156	0.159	1
Mbnl1	0.0978596588134742	-0.326353	0.344	0.464	1
App	0.0978596588134742	-0.0294239	0.219	0.237	1
Rasal3	0.0978596588134742	-0.0803862	0.125	0.135	1
H2-Q6	0.0978596588134742	-0.02897	0.094	0.101	1
Ttc27	0.0978596588134742	0.00183324524546925	0.125	0.106	1
Eif3i	0.0984179370928084	-0.282168	0.281	0.435	1
Atg16l1	0.0989787558888661	0.126067940097706	0.188	0.135	1
Aspm	0.0989787558888661	-0.074068	0.094	0.401	1
Hsd11b1	0.0989787558888661	0.0859640611617537	0.281	0.261	1
Mxd1	0.0989787558888661	0.304841035764894	0.156	0.159	1
Ube2g2	0.0989787558888661	-0.254411	0.125	0.159	1
Dleu2	0.0989787558888661	-0.39193	0.031	0.237	1
Parp14	0.0989787558888661	-0.161269	0.031	0.101	1
Hells	0.0989787558888661	-0.159389	0.156	0.44	1
Dcaf8	0.099542122510115	-0.14856	0.125	0.159	1
Frrs1	0.099542122510115	0.0201811306606452	0.125	0.126	1
Psenen	0.099542122510115	0.168980861891211	0.469	0.396	1
Ppp4r3b	0.099542122510115	-0.0677223	0.25	0.266	1
Eif4b	0.099542122510115	-0.377129	0.094	0.29	1
Mis18a	0.099542122510115	-0.0144618	0.469	0.377	1
Mmadhc	0.100108044259674	0.162904210926011	0.125	0.063	1
Txnip	0.100108044259674	-0.0438107	0.375	0.261	1
Tmem68	0.100108044259674	0.0149337474305636	0.125	0.111	1
Ythdf2	0.100108044259674	-0.25415	0.062	0.164	1
Gimap9	0.100108044259674	-0.102766	0.344	0.271	1
Arntl	0.100108044259674	-0.0974514	0	0.116	1
Sf3a1	0.100108044259674	-0.332006	0.031	0.174	1
Itgb7	0.100108044259674	0.444046012164635	0.406	0.188	1
Fam117b	0.100676528435126	-0.0919875	0.156	0.135	1
Nans	0.100676528435126	0.231359853228437	0.469	0.324	1
Snap47	0.100676528435126	0.187387587138191	0.219	0.222	1
Unc119b	0.101247582328321	0.07929409532631	0.125	0.101	1
Arl6ip4	0.101247582328321	0.313488081151873	0.406	0.261	1
Cd22	0.101247582328321	-0.418913	0.062	0.3	1
Ears2	0.101247582328321	0.00728887623623833	0.031	0.101	1
Ankrd12	0.101247582328321	-0.00235553	0.344	0.314	1
Mrpl17	0.101821213225194	0.271890485848056	0.438	0.314	1
Tmed4	0.101821213225194	0.28930437547823	0.188	0.068	1
Asb3	0.101821213225194	-0.0444869	0.188	0.222	1
Ctdnep1	0.101821213225194	-0.142843	0.094	0.116	1
Tbce	0.101821213225194	-0.154844	0.031	0.106	1
Rlim	0.101821213225194	0.152460321349048	0.156	0.087	1
Rmnd5a	0.102397428405564	0.120661497154857	0.094	0.111	1
Setd3	0.102397428405564	-0.101831	0.094	0.164	1
Ighd	0.102397428405564	-0.0559557	0.188	0.28	1
Milr1	0.102976235142946	0.183045861752481	0.281	0.184	1
Hist1h1d	0.102976235142946	0.274537054967054	0.312	0.227	1
1810037I17Rik	0.103557640704356	-0.277062	0.281	0.391	1
Lrrc61	0.104141652350118	-0.0652783	0.031	0.126	1
Nfu1	0.104141652350118	-0.295432	0.125	0.246	1
Zzz3	0.104728277333668	-0.278266	0.031	0.135	1
Akirin2	0.104728277333668	-0.219749	0.094	0.213	1
Ccser2	0.104728277333668	-0.0899825	0.188	0.179	1
Rbm42	0.10531752290136	-0.170281	0.219	0.256	1
Arrdc3	0.10531752290136	-0.00510133	0.219	0.188	1
Arfgap3	0.10531752290136	0.433424051268168	0.375	0.159	1
Zfand5	0.10531752290136	-0.309617	0.219	0.29	1
Topbp1	0.105909396292268	-0.26772	0.219	0.377	1
Nsmce2	0.105909396292268	0.120058062885836	0.375	0.251	1
Lnpep	0.105909396292268	-0.328807	0.031	0.193	1
Mpnd	0.105909396292268	0.0556686632298458	0.156	0.097	1
Rragb	0.105909396292268	-0.100287	0.031	0.145	1
Hsd17b7	0.10650390473799	-0.0518555	0.094	0.353	1
Dnlz	0.10650390473799	0.31269144964747	0.312	0.145	1
Fkbp1a	0.10650390473799	-0.341162	0.156	0.353	1
Vdac3	0.10650390473799	-0.341706	0.219	0.367	1
Hsph1	0.107101055462452	-0.122627	0.094	0.169	1
Tubgcp5	0.107101055462452	0.102511945690202	0.219	0.155	1
Tmem208	0.107101055462452	0.292343165532656	0.5	0.348	1
Dnajc7	0.107101055462452	0.251364239214276	0.531	0.386	1
Hist1h2br	0.107101055462452	0.0129095962666422	0.219	0.324	1
Slc25a46	0.107101055462452	-0.0473868	0.156	0.193	1
Vps13a	0.107101055462452	-0.378965	0.062	0.285	1
Sar1b	0.107700855681706	0.288474349671698	0.531	0.372	1
Hspa1b	0.107700855681706	0.149130383361665	0.125	0.068	1
Vapa	0.107700855681706	-0.336872	0.25	0.415	1
Ubl4a	0.107700855681706	0.371473145233056	0.344	0.188	1
Mfng	0.108303312603737	-0.0845455	0.094	0.106	1
Ddx17	0.108303312603737	-0.226953	0.156	0.232	1
Foxn2	0.108303312603737	-0.189545	0.062	0.193	1
Phtf2	0.108908433428259	-0.0552777	0.188	0.213	1
Zfp607b	0.108908433428259	-0.074496	0.094	0.285	1
Cdc34	0.108908433428259	0.378686170773683	0.438	0.271	1
Srpk1	0.108908433428259	-0.244318	0.156	0.324	1
Psip1	0.109516225346516	-0.320331	0.219	0.401	1
Nrgn	0.109516225346516	-0.103045	0.031	0.246	1
Pitpnc1	0.109516225346516	-0.345435	0.031	0.213	1
Ckb	0.109516225346516	0.453897640485616	0.406	0.193	1
Pmm1	0.109516225346516	0.225189233609868	0.312	0.184	1
Hsp90aa1	0.110126695541083	-0.231458	0.219	0.449	1
Patl1	0.110126695541083	-0.0860666	0.094	0.135	1
Mrfap1	0.110739851185663	-0.250972	0.25	0.415	1
Arl6ip1	0.110739851185663	-0.215519	0.25	0.406	1
Smim7	0.110739851185663	0.103537048391672	0.281	0.188	1
Trim7	0.110739851185663	-0.0946602	0.094	0.101	1
Hmbox1	0.110739851185663	-0.0899248	0.188	0.232	1
Nol6	0.111355699444887	-0.0880716	0.125	0.222	1
Tgfbr1	0.111355699444887	-0.267231	0.062	0.184	1
Mdfic	0.111355699444887	-0.114339	0.062	0.121	1
Dnajc13	0.111355699444887	0.249992301992123	0.406	0.275	1
Exoc7	0.111355699444887	0.0940940966825536	0.125	0.101	1
Lonp1	0.111355699444887	-0.254013	0.156	0.164	1
Zfp106	0.111974247474108	-0.24334	0.219	0.324	1
Tex9	0.111974247474108	-0.30464	0.062	0.15	1
2700097O09Rik	0.111974247474108	-0.0830303	0.156	0.155	1
Tulp4	0.111974247474108	-0.164466	0.062	0.106	1
Grpel2	0.111974247474108	-0.250939	0.062	0.13	1
Mapre1	0.112595502419203	-0.311418	0.188	0.329	1
Cnp	0.112595502419203	-0.246534	0.312	0.406	1
Erbin	0.112595502419203	-0.290863	0.031	0.14	1
Acin1	0.112595502419203	-0.323499	0.219	0.357	1
Supt3	0.112595502419203	0.0545347060556869	0.188	0.275	1
Ppp3ca	0.113219471416364	0.119082617707853	0.312	0.227	1
Taf10	0.113219471416364	-0.302314	0.281	0.44	1
Pmepa1	0.113846161591899	-0.170772	0.062	0.106	1
Atp5f1	0.113846161591899	-0.236824	0.281	0.43	1
Ccnd2	0.113846161591899	0.353026694712994	0.469	0.256	1
Bcl2a1b	0.113846161591899	-0.429292	0	0.222	1
Srp54a	0.113846161591899	-0.153987	0.031	0.116	1
Zfp362	0.114475580062021	0.0875315051880036	0.094	0.13	1
Fscn1	0.114475580062021	-0.0842112	0.25	0.261	1
Hnrnph3	0.114475580062021	-0.328652	0.062	0.232	1
Polrmt	0.114475580062021	-0.100791	0.188	0.174	1
Gpr18	0.114475580062021	-0.281903	0.062	0.174	1
Fyb	0.114475580062021	0.0527824662359883	0.219	0.256	1
Pdzd11	0.114475580062021	-0.0139673	0.188	0.222	1
Nusap1	0.11510773393265	-0.174027	0.156	0.44	1
Capza2	0.11510773393265	-0.29303	0.344	0.401	1
Nfix	0.11510773393265	-0.0304672	0.25	0.251	1
Btk	0.11510773393265	-0.320548	0.094	0.271	1
Vamp3	0.115742630299199	0.465971789680645	0.281	0.092	1
Tmem214	0.115742630299199	0.451959540446172	0.344	0.126	1
Pet100	0.115742630299199	-0.24043	0.25	0.382	1
Plod1	0.116380276246374	-0.0915589	0.219	0.271	1
Ccpg1	0.116380276246374	0.640851339057726	0.406	0.208	1
Rnf168	0.116380276246374	0.132423635947735	0.375	0.309	1
Mbd5	0.117020678847963	0.122561137050063	0.219	0.121	1
Srsf10	0.117020678847963	-0.385886	0.188	0.382	1
Tmem134	0.117020678847963	0.378266469779962	0.5	0.415	1
Bzw1	0.117663845166629	-0.297768	0.25	0.401	1
4930523C07Rik	0.117663845166629	-0.247078	0.281	0.382	1
Gpcpd1	0.117663845166629	0.253419513463513	0.125	0.063	1
Bcl10	0.117663845166629	-0.136839	0.25	0.266	1
Tmub1	0.117663845166629	-0.0727208	0.062	0.242	1
Nop16	0.117663845166629	-0.367398	0	0.14	1
Snrpc	0.117663845166629	-0.272134	0.25	0.372	1
Utp25	0.118309782253703	0.0243403755956151	0.188	0.135	1
Jun	0.118309782253703	0.585652439780069	0.531	0.333	1
[truncated: 4,642 more rows]
