# Supplementary material for: Single-cell RNA sequencing reveals the effects of mental stress on mouse mammary tumors and the tumor microenvironment
Source: Cell Death Discov. 2025 Jul 16;11:328. doi: 10.1038/s41420-025-02619-1 (PMC12267534; doi:10.1038/s41420-025-02619-1)
Supplement: Supplementary file 19 — Supplementary Table7. DEGs in NK cells (MS vs NC) [file 41420_2025_2619_MOESM19_ESM.xlsx]

## Sheet: Table7. DEGs in NK cells (MS vs
Table7. DEGs in NK cells (MS vs NC)
	p_val	avg_diff	MS	NC	p_val_adj
Gm42418	3.88445773408583e-24	1.23150201007276	0.545	0.126	5.26577090432675e-20
Mucl2	6.90657163279835e-13	-1.20465	0.015	0.308	9.36254850542145e-09
Tsc22d3	9.33372515931129e-10	-0.592002	0.17	0.424	1.26527978259624e-05
Ccl5	3.19029172117917e-09	-2.52794	0.3	0.477	4.32475945723049e-05
Gm15472	9.88812520966131e-09	0.184709027888164	0.15	0.099	0.000134043425342169
Ski	1.56685643018216e-08	0.139993627087037	0.14	0.106	0.000212403057675493
AI467606	1.61337353736592e-08	0.118226656710669	0.13	0.096	0.000218708916725324
Wdfy1	3.26688068280161e-08	0.208466967711062	0.185	0.126	0.000442858345360586
Osbpl3	3.91941842415363e-08	0.146559768769518	0.125	0.089	0.000531316361578266
Lars2	6.01350471757691e-08	0.562473906683981	0.44	0.248	0.000815190699514726
Klhl24	6.84680246631662e-08	0.097784513212462	0.115	0.086	0.00092815254233388
Egr1	9.0483198342321e-08	0.324704724200797	0.195	0.113	0.0012265902367285
Thy1	1.06832759056908e-07	0.37252501004852	0.26	0.166	0.00144822488177544
Xcl1	1.13281973583231e-07	1.62871062246406	0.72	0.533	0.00153565043389428
Snx20	1.88460495950666e-07	0.149022865159451	0.13	0.089	0.00255477048310723
Qrich1	3.27876211803213e-07	0.20390530332472	0.105	0.05	0.00444468992720436
Tyrobp	3.75013934718411e-07	-2.02458	0.81	0.914	0.00508368889904278
Elmo2	4.10680858969893e-07	0.228327937561474	0.1	0.05	0.00556718972419587
Eif3j1	5.21957621292343e-07	0.301149931447601	0.145	0.06	0.007075657514239
Eif4g1	5.70066203239807e-07	0.325649043977882	0.245	0.149	0.00772781745111882
Ar	5.8512312600281e-07	0.193442008616841	0.125	0.083	0.00793192909609409
Ptpre	6.42984327934853e-07	0.253700922503245	0.135	0.079	0.00871629554948487
Secisbp2	6.64186134389135e-07	0.255175315977167	0.13	0.063	0.00900370723777911
Zmym2	6.81631097636558e-07	0.238516985749551	0.1	0.053	0.00924019115956118
Slc25a36	7.68222333325051e-07	0.110112873850738	0.1	0.07	0.0104140219505544
Cdk13	7.80707050344809e-07	0.280724196018209	0.17	0.083	0.0105832647744742
Taok1	8.43404724067045e-07	0.261887590125812	0.11	0.046	0.0114331944394529
Fbxw7	9.96312621626625e-07	0.33111190639299	0.115	0.053	0.0135060138987705
Ehmt1	9.99499936172766e-07	0.286625797146942	0.175	0.096	0.013549221134758
Tec	1.13535697919816e-06	0.303997574756132	0.16	0.093	0.0153908992100102
Tnfsf10	1.14259668095618e-06	0.600642411221253	0.355	0.212	0.015489040607042
Jaml	1.14259668095618e-06	0.347793235770582	0.365	0.235	0.015489040607042
Ahr	1.17946657838435e-06	0.270103979759092	0.13	0.079	0.0159888489365783
Arhgap5	1.30943503969877e-06	0.141302940420659	0.12	0.086	0.0177507013981566
Rsf1	1.33872297484381e-06	0.268732778179648	0.155	0.079	0.0181477286469827
Mgat5	1.37730568345915e-06	0.341625711730037	0.12	0.056	0.0186707558449722
Rbpj	1.47153511996084e-06	0.206494482626007	0.245	0.185	0.0199481300861891
Vmp1	1.50903776090913e-06	0.211587268251088	0.18	0.123	0.0204565158868841
Gsk3a	1.54260490069433e-06	0.293556425087442	0.145	0.076	0.0209115520338123
Tsc22d1	1.56210720551322e-06	0.709503981214086	0.18	0.106	0.0211759252779372
Zfp266	1.57688925587646e-06	0.199076758008524	0.11	0.066	0.0213763107526613
Rnf213	1.61190547319271e-06	0.261025450375189	0.145	0.079	0.0218509905946003
Rac2	1.61190547319271e-06	-0.398702	0.34	0.52	0.0218509905946003
Kdm6a	1.74316696744671e-06	0.101550685119921	0.11	0.079	0.0236303714107076
Coro2a	1.80412224271132e-06	0.391835508351624	0.205	0.129	0.0244566811221946
Rsbn1	2.28481357684058e-06	0.255093522071507	0.135	0.066	0.0309729328476509
Ddx3x	2.33480878079829e-06	0.257733791660506	0.2	0.119	0.0316506678325017
Gbp9	2.34203613644449e-06	0.221434961170564	0.195	0.129	0.0317486418656416
Cd164	2.34203613644449e-06	0.231839725540034	0.24	0.166	0.0317486418656416
Slc25a24	2.49886699797198e-06	0.0769746114721085	0.105	0.099	0.0338746410245082
Ubl3	2.49886699797198e-06	0.023073139345714	0.115	0.109	0.0338746410245082
Psap	2.50658119562032e-06	0.240027126478772	0.3	0.232	0.0339792146878291
Plec	2.68219244529719e-06	0.162359124687691	0.18	0.149	0.0363598007884487
F2r	2.7237199240957e-06	0.286179380655002	0.185	0.116	0.0369227472910413
Wbp2	2.87838760367754e-06	0.231105773331583	0.105	0.05	0.0390194223554527
Dmxl1	3.39459897154774e-06	0.182108385391052	0.105	0.06	0.0460171836583011
Tnrc18	3.59650174027428e-06	0.203209776217305	0.11	0.07	0.0487541775911581
Csnk1g1	3.80989004804635e-06	0.227635512961373	0.1	0.05	0.0516468694913163
H2-D1	3.8915246864937e-06	-0.465077	0.44	0.613	0.0527535086501087
Nek7	4.09681923090089e-06	0.312321273473391	0.19	0.113	0.0555364814940925
Prrc2a	4.1843346033579e-06	0.227457605785617	0.215	0.146	0.0567228398831197
Ccdc88c	4.22238709335709e-06	0.103046252400892	0.22	0.182	0.0572386794375488
Ikzf2	4.31247004973674e-06	0.0919304341939645	0.175	0.119	0.0584598439942312
Zfp62	4.36476979624997e-06	0.207185764726218	0.13	0.079	0.0591688193579646
Trappc3	4.37793937774168e-06	0.146428252927467	0.125	0.083	0.0593473462046663
Eif1ad	4.37793937774168e-06	0.232270776619388	0.13	0.07	0.0593473462046663
Eif1	4.5663585688811e-06	-0.345035	0.355	0.507	0.0619015567597522
Arrdc1	4.58011027819299e-06	0.0845458926109607	0.165	0.132	0.0620879749311842
Rpn1	4.60773280833701e-06	0.287920805866948	0.185	0.113	0.0624624259498165
Sept9	4.86362126696128e-06	0.215358275394578	0.215	0.149	0.0659312498949271
Ttc3	4.99661544551796e-06	0.249389930234214	0.235	0.156	0.0677341189794415
Ppp1cb	5.02663910698067e-06	0.136012194189022	0.13	0.093	0.06814111973423
Chd4	5.54768474226539e-06	0.352940491620974	0.405	0.281	0.0752044143661497
Atp6v0a2	6.0120722682589e-06	0.163872336163248	0.125	0.079	0.0814996516685177
4921524J17Rik	6.0120722682589e-06	0.116142870247464	0.115	0.086	0.0814996516685177
Eif3b	6.13841054291718e-06	0.216195643944782	0.165	0.109	0.0832122933197853
Cic	6.19332973026602e-06	0.149949761551122	0.1	0.06	0.0839567778234861
Amfr	6.26728707597523e-06	0.193437372262285	0.11	0.076	0.0849593436019202
Os9	6.32330887002988e-06	0.133447270381635	0.175	0.132	0.0857187750421251
Lims1	6.36092258300615e-06	0.231495745076655	0.175	0.119	0.0862286665352314
Fmnl1	6.63027646775102e-06	0.175608130175316	0.125	0.089	0.0898800277968328
Cnot6	6.72909243144529e-06	0.294263409403887	0.155	0.089	0.0912195770006723
Phf23	6.78905659090829e-06	0.152011753215337	0.105	0.063	0.0920324511463528
Rara	6.86980432489886e-06	0.167559797299858	0.145	0.099	0.093127067428329
Heca	6.89013433724406e-06	0.17125683997336	0.135	0.086	0.0934026610756805
Arih1	6.93096713589559e-06	0.209679632683586	0.165	0.113	0.0939561904942006
Ss18l2	7.37392306625317e-06	0.304806333640727	0.135	0.066	0.0999609010861279
Nr3c1	7.46130986686763e-06	0.113106336128144	0.17	0.146	0.101145516555258
Pafah1b2	7.9133047332337e-06	0.141537099711411	0.1	0.07	0.107272758963716
Nab1	8.22101363156569e-06	0.204620473613102	0.155	0.096	0.111444060789505
Flii	8.44070743016151e-06	0.238486251816748	0.15	0.103	0.114422229923269
Acsl4	8.56517269619193e-06	0.112294475158544	0.1	0.073	0.116109481069578
Supt6	8.69139087297558e-06	0.230798582646846	0.165	0.103	0.117820494674057
Kmt5b	8.89704458481131e-06	0.181749890834363	0.12	0.076	0.120608336391702
Riok3	9.34960560680328e-06	0.128432698529288	0.15	0.109	0.126743253605825
Pacsin1	1.0411811680249e-05	0.449447330490931	0.18	0.099	0.141142519137456
H2-M3	1.04420610958059e-05	0.0215477747408509	0.105	0.096	0.141552580214745
Epcam	1.09693216891805e-05	0.189276396039474	0.125	0.076	0.14870012481853
Gabpb2	1.10649680665868e-05	0.201318783038757	0.14	0.083	0.14999670711065
Dars	1.13567077849381e-05	0.221130537628632	0.115	0.07	0.153951530732621
Rnf13	1.14555756327075e-05	0.0757394028210192	0.135	0.116	0.155291783276983
Ehd3	1.14555756327075e-05	0.125632144977144	0.12	0.076	0.155291783276983
Ifitm2	1.15552647749474e-05	0.26547889276776	0.155	0.116	0.156643169289187
P4hb	1.17232560254969e-05	0.307643643300769	0.195	0.132	0.158920458681636
Ubr5	1.1825167023706e-05	0.218194619304554	0.11	0.056	0.160301964173358
Dtx3	1.22413300264382e-05	-0.00498466	0.09	0.109	0.165943469838396
Ssbp3	1.23831304489332e-05	0.0731049649319136	0.115	0.099	0.167865716365738
Ap2b1	1.28548865580973e-05	0.150615540174139	0.2	0.149	0.174260842181567
Klf7	1.36925474852853e-05	0.133153036016601	0.1	0.066	0.185616173710527
Baz2a	1.3890058075451e-05	0.142629418937461	0.125	0.089	0.188293627270814
Cmip	1.41306584770555e-05	0.133166402430805	0.1	0.066	0.191555206314964
Vamp2	1.41306584770555e-05	0.181342170052117	0.105	0.07	0.191555206314964
Czib	1.437523049444e-05	0.183563543082605	0.1	0.06	0.194870624582628
AY036118	1.45405155515923e-05	0.428581770631234	0.475	0.268	0.197111228817385
Fnbp1	1.48341341622711e-05	0.227043576293788	0.315	0.235	0.201091522703747
Helz	1.5929604122753e-05	0.122523641613474	0.115	0.079	0.21594171348804
Dock10	1.67656405985896e-05	0.241516603166699	0.295	0.225	0.22727502395448
Ufd1	1.70534939569374e-05	0.14377026018566	0.11	0.083	0.231177164080243
Numa1	1.71019250804506e-05	0.200505227057533	0.18	0.123	0.231833696390588
Nfat5	1.81497737772576e-05	0.116007821508585	0.15	0.119	0.246038333324504
Uhmk1	1.84602178808693e-05	0.289065447569063	0.105	0.05	0.250246713593064
Itpr2	1.8935384986186e-05	0.146575255128055	0.175	0.123	0.256688078872737
Med12	1.90425484365081e-05	0.219378528733695	0.125	0.076	0.258140786605303
Ncapd3	1.90963465411486e-05	0.199705943780828	0.115	0.066	0.258870073711811
Nsd2	1.92043773453301e-05	0.255711278009387	0.13	0.079	0.260334539293295
Mindy2	1.95319731280233e-05	0.184459123334467	0.11	0.066	0.264775427723484
Itga1	2.02031993122476e-05	0.18487362115227	0.13	0.103	0.273874569876829
Sec61a1	2.03171842924408e-05	0.117663513174683	0.135	0.109	0.275419750268328
Styk1	2.03744061563241e-05	0.392396862959684	0.105	0.063	0.27619544985513
Atp8b4	2.07792771465372e-05	0.163537154741323	0.16	0.129	0.281683880998458
Sla2	2.20403543271514e-05	0.0465329019782848	0.14	0.109	0.298779043258864
Ash2l	2.24766641072566e-05	0.168201592283977	0.11	0.066	0.304693658637971
Atl3	2.26028261259474e-05	0.209672937827944	0.105	0.063	0.306403910963342
Ankra2	2.3049721476927e-05	0.179771941689718	0.11	0.07	0.312462024341223
Ubr4	2.33740669003865e-05	0.21769295234212	0.135	0.086	0.316858850901639
Ncoa7	2.43054982146765e-05	0.124086995387475	0.115	0.093	0.329485333798155
Mfge8	2.45096337849784e-05	0.197905250093025	0.115	0.073	0.332252595589167
Dync1i2	2.68654771021092e-05	0.215163732233802	0.3	0.228	0.364188407596192
Rad50	2.73163215273853e-05	0.0430627392202599	0.115	0.099	0.370300054625235
Pacs1	2.78513991623331e-05	0.0952610501772813	0.1	0.073	0.377553567044588
Gtpbp4	2.8475116995192e-05	0.180889107744814	0.185	0.119	0.386008685986822
Rbm17	2.92734477246066e-05	0.155004875171983	0.16	0.113	0.396830857354767
Sh2d2a	3.09343771653238e-05	0.255926009350648	0.295	0.212	0.41934641685313
Ppp2r5c	3.09343771653238e-05	0.129597286141705	0.18	0.136	0.41934641685313
Azin1	3.14498683983603e-05	0.0762424657234221	0.12	0.099	0.426334416008172
Tm2d1	3.22384346417535e-05	0.108816887797202	0.1	0.073	0.43702422000361
Itk	3.36869235114846e-05	0.0100432023282133	0.1	0.106	0.456659935121685
Las1l	3.3872271713284e-05	0.143384344597127	0.115	0.073	0.459172515345278
Cnot8	3.40585882826762e-05	0.161082450187843	0.13	0.093	0.461698222759959
Esyt2	3.50048641278715e-05	0.168844790975464	0.125	0.096	0.474525938117426
Ramac	3.54873136690166e-05	0.182649559720082	0.14	0.096	0.481066024097189
Ctsb	3.54873136690166e-05	0.0303151322663044	0.165	0.152	0.481066024097189
Gclm	3.56820559009315e-05	0.220239942272617	0.115	0.07	0.483705949793028
Iqsec1	3.59760730073294e-05	0.1803384123188	0.115	0.076	0.487691645687358
Tecpr1	3.7686104501086e-05	-0.0478242	0.115	0.132	0.510872832616721
Crim1	3.7686104501086e-05	0.0816853546828829	0.1	0.079	0.510872832616721
Nup210	3.83078587580161e-05	0.147266745102535	0.13	0.099	0.519301333323667
Camk2g	3.93658061578526e-05	0.313827364204432	0.14	0.083	0.53364286827585
R3hdm2	4.04514445780407e-05	0.145521895002716	0.14	0.096	0.548359782699919
Nfe2l2	4.10048600653175e-05	0.0992382359815582	0.105	0.079	0.555861883045443
Neat1	4.25928970917948e-05	0.0364243162548416	0.17	0.166	0.57738931297637
Pde4a	4.28244670246559e-05	0.398135051988055	0.11	0.066	0.580528474986235
Noc2l	4.30572310007487e-05	0.201292045637175	0.145	0.096	0.58368382344615
Myo6	4.30572310007487e-05	0.268296511363279	0.125	0.093	0.58368382344615
Usp16	4.30572310007487e-05	0.221844950493003	0.185	0.126	0.58368382344615
D16Ertd472e	4.37627451906312e-05	0.124140542704569	0.195	0.159	0.593247773804197
Edem1	4.52068022576589e-05	0.141529810082005	0.105	0.073	0.612823411404825
Fam193a	4.5821732652188e-05	0.18494095628273	0.13	0.089	0.621159407833061
Smyd3	4.63193796963366e-05	0.208838003248042	0.135	0.086	0.627905511163538
Zbtb7a	4.63193796963366e-05	0.243444520913605	0.245	0.185	0.627905511163538
Mesd	4.81018078843577e-05	0.168901482945352	0.15	0.106	0.652068107680353
Atg12	4.82315817301749e-05	0.120935579584407	0.115	0.086	0.65382732193425
Stat6	4.91493361986216e-05	0.181433910789475	0.11	0.07	0.666268401508514
Sbf1	4.92817875462678e-05	0.0812231323315031	0.11	0.086	0.668063911977206
Fryl	4.94145772066992e-05	0.18016912298385	0.21	0.156	0.669864008614015
Tnpo3	4.94145772066992e-05	0.10848279916157	0.13	0.109	0.669864008614015
Traf2	4.98149841892241e-05	0.143810191100226	0.13	0.096	0.675291925669121
Cers4	5.00836286680907e-05	0.101659772861659	0.15	0.142	0.678933670224638
Irf2bpl	5.0353645985657e-05	0.0819274166782693	0.19	0.169	0.682594024981567
Mki67	5.08978255131818e-05	0.173858951584326	0.25	0.162	0.689970922656692
Ppp1r10	5.08978255131818e-05	0.118024813357285	0.19	0.169	0.689970922656692
Angel2	5.11720009846037e-05	0.152591804011805	0.125	0.096	0.693687645347288
Ehd4	5.18635765457171e-05	0.139463404739772	0.11	0.083	0.703062643653741
Bdp1	5.28466761165637e-05	0.168434239130796	0.17	0.126	0.716389541436137
Xaf1	5.34163487321482e-05	0.109204765352401	0.11	0.079	0.724112023413001
Rb1cc1	5.39918367318698e-05	0.0768116552735151	0.135	0.109	0.731913338737228
Hist1h3e	5.42817788850213e-05	0.156100535364237	0.15	0.096	0.735843794565349
Snapc5	5.5013101786135e-05	0.174807352247494	0.2	0.156	0.745757607812847
Wdtc1	5.72634843717829e-05	0.044904114795568	0.105	0.086	0.77626379414389
Mrps23	5.89688840781782e-05	0.152762041982199	0.165	0.123	0.799382192563784
Suds3	6.08841325386408e-05	0.181043941147464	0.17	0.129	0.825345300693815
Glg1	6.13720663386963e-05	0.137260473254428	0.12	0.089	0.831959731287368
Ppp6r1	6.33610723496432e-05	0.226857503143129	0.23	0.169	0.858922696771763
Exosc8	6.35295487044276e-05	0.17596897043031	0.185	0.129	0.861206562237221
Golga7	6.36984490507799e-05	0.14261788775262	0.155	0.126	0.863496175332372
Kmt2e	6.4549345737605e-05	0.141986663315159	0.335	0.278	0.875030930818974
Mlec	6.47208111129145e-05	0.162325671729324	0.12	0.089	0.87735531544667
Nap1l4	6.57586907940076e-05	0.148234796253895	0.19	0.159	0.891424812403566
Nckap1l	6.61081370838177e-05	0.170252080703814	0.11	0.073	0.896161906308232
Srgap2	6.66356032925321e-05	0.138579326109258	0.105	0.083	0.903312238233565
1300002E11Rik	6.68123086418123e-05	0.145725476068411	0.105	0.076	0.905707655948407
Elk3	6.77025068396402e-05	0.218504469880465	0.16	0.123	0.917775182718163
Rapgef6	6.82420006470989e-05	0.245945938398607	0.295	0.225	0.925088560772073
Golim4	6.878556043044e-05	0.2203133167471	0.13	0.083	0.932457057195044
Cd96	6.878556043044e-05	0.0860955418143749	0.16	0.132	0.932457057195044
Cenpe	6.89676555296859e-05	0.136638527060578	0.205	0.146	0.934925538360421
Psd4	7.00698402694781e-05	0.132230072891293	0.17	0.136	0.949866754693045
Usp4	7.04409235417799e-05	0.305572027374534	0.1	0.05	0.954897159532368
2210016L21Rik	7.10010360738506e-05	0.0541963930970859	0.135	0.113	0.962490045017118
Itch	7.13767822368905e-05	0.112832575538592	0.19	0.156	0.967583660003288
Lasp1	7.15653599474463e-05	0.227813291849507	0.19	0.139	0.970140019447582
Aim2	7.21339248054027e-05	0.13995299755629	0.125	0.119	0.977847484662039
Xbp1	7.38653646081371e-05	0.129993625530992	0.195	0.172	1
Erbin	7.38653646081371e-05	0.178829136970719	0.18	0.136	1
Lmo4	7.4060154853639e-05	-0.0599483	0.08	0.113	1
Tcof1	7.4060154853639e-05	0.204385777146042	0.19	0.129	1
Baz1a	7.46474445690686e-05	0.00883327876489358	0.15	0.142	1
Lrrfip2	7.56360590216572e-05	0.215327724908098	0.16	0.126	1
Taf7	7.60349609243389e-05	0.144014365722964	0.11	0.083	1
Taf3	7.76505491479188e-05	0.120744295543674	0.11	0.086	1
Ppp2r2a	7.82647202435495e-05	0.173395375081389	0.18	0.139	1
Upf2	7.92985560560482e-05	0.0633966283084071	0.115	0.096	1
Cir1	7.92985560560482e-05	0.0333901407525963	0.12	0.109	1
Lax1	8.01349061161858e-05	0.179514225294796	0.155	0.113	1
Cpne3	8.07676332836047e-05	0.22585614737536	0.175	0.126	1
Neurl3	8.20472814487384e-05	0.157790247817999	0.19	0.152	1
Filip1l	8.20472814487384e-05	0.142659538196619	0.115	0.086	1
Rbm27	8.31282687969199e-05	0.157725295550196	0.12	0.083	1
Rasal3	8.3564421106654e-05	0.134016441547995	0.245	0.195	1
Fuca2	8.37833073910079e-05	0.127480332827282	0.1	0.076	1
Pik3cd	8.42227064752611e-05	0.192413695071362	0.23	0.179	1
Trappc5	8.42227064752611e-05	0.0556490012454493	0.105	0.089	1
Cflar	8.48858902403678e-05	0.133583996374658	0.135	0.109	1
Scfd1	8.51080459111269e-05	0.196540869414944	0.125	0.093	1
Nemf	8.71323192372496e-05	0.116086965769083	0.135	0.106	1
Chmp3	8.78171259499291e-05	0.0533424153309162	0.14	0.129	1
Afmid	8.96682216234325e-05	0.136400216222708	0.12	0.093	1
Psmd1	8.99021833206371e-05	0.273476729187007	0.12	0.07	1
Card11	9.03718377379406e-05	0.133461937095281	0.115	0.079	1
Mef2a	9.03718377379406e-05	0.222265223286561	0.27	0.228	1
Mamdc2	9.2033943970886e-05	0.271053365945952	0.13	0.083	1
Aftph	9.27550775807258e-05	0.160318135253266	0.11	0.076	1
Sf3b3	9.32387944993928e-05	0.136960966175648	0.18	0.126	1
Snrnp200	9.34815453987582e-05	0.116969499162385	0.105	0.079	1
Ctcf	9.39688389170405e-05	0.240461840740464	0.285	0.185	1
2900026A02Rik	9.56933238285902e-05	0.242208369648069	0.12	0.076	1
Rbm6	9.56933238285902e-05	0.0901259927815527	0.12	0.096	1
Rcbtb2	9.61914959758156e-05	0.0934261224724365	0.1	0.086	1
1110004F10Rik	9.69433478748185e-05	0.118941756924764	0.24	0.205	1
Glmp	9.77007459472666e-05	-0.0104458	0.095	0.106	1
B4galt1	9.77007459472666e-05	0.0601310620902417	0.135	0.109	1
Exosc4	9.82087780573403e-05	0.153176581778432	0.175	0.139	1
Cnot3	9.84637283932484e-05	0.197761244363671	0.245	0.182	1
Nbeal2	9.87193034844248e-05	0.0597580009806919	0.1	0.093	1
Tent5a	9.8975504760636e-05	0.00707891622737284	0.145	0.136	1
Midn	0.000101309731977997	0.126840706379073	0.1	0.076	1
Smg1	0.000103161064758912	0.115507646757991	0.13	0.103	1
Hypk	0.000103964227907221	0.166606418546956	0.285	0.222	1
Dda1	0.000105588291015624	0.131961276855677	0.14	0.103	1
Ubxn2a	0.000106134944771705	0.126793754264913	0.13	0.099	1
Sbno1	0.000106684268373385	0.190980808762121	0.22	0.172	1
Flt3l	0.000106959935166633	0.1796202681062	0.155	0.126	1
Gtf2f1	0.00010890850534775	0.142951117076866	0.11	0.083	1
Ythdf2	0.000111463046956396	0.056276590532998	0.105	0.096	1
Klhl30	0.000112327048065559	0.489556152872873	0.11	0.053	1
Glod4	0.000112327048065559	0.110638569868793	0.115	0.099	1
Akt1	0.000113197363852752	0.194685787007355	0.12	0.086	1
Ngly1	0.000113488879807402	0.117358339563364	0.1	0.073	1
Zfp800	0.000114662039790352	0.173065821603294	0.135	0.106	1
Ctnna1	0.000116742638532271	0.211660232201374	0.15	0.119	1
Mical1	0.000117947484690634	0.116977142963157	0.125	0.106	1
2310009A05Rik	0.000119164049663258	0.105417931294322	0.165	0.132	1
Mllt3	0.000119470034399321	0.00729964661989138	0.11	0.126	1
Dctpp1	0.00012039243966893	0.147819145185979	0.14	0.103	1
Gbp7	0.000121632761808698	0.0170260510536879	0.22	0.219	1
Coq10b	0.000122570898805563	0.0652863544191535	0.18	0.152	1
Akap8l	0.000122570898805563	-0.0162184	0.105	0.129	1
Sorl1	0.000124149635345262	0.141703264271363	0.18	0.142	1
Sppl2a	0.000125426405414458	0.126502956150807	0.17	0.146	1
Cnot1	0.000126715544975822	0.165298633417225	0.135	0.106	1
Clcn3	0.000128672691517042	0.201906592096911	0.18	0.132	1
Anln	0.000129331379941772	0.17333350000287	0.21	0.139	1
Ifnar1	0.000129993245126544	0.279746584538465	0.205	0.152	1
Sat1	0.000129993245126544	0.0828518100813447	0.28	0.245	1
Atxn7l3b	0.000130325373461132	0.255463158210851	0.265	0.212	1
Asxl2	0.000131661900207134	0.0602195715897704	0.115	0.106	1
Pon2	0.000132334996816533	0.0223362823508936	0.115	0.106	1
Parp1	0.000132672759754159	0.172912021138201	0.125	0.099	1
Mphosph10	0.000132672759754159	0.067296963959751	0.11	0.099	1
Tnip1	0.000132672759754159	0.0682332795131839	0.115	0.099	1
Maf1	0.000132672759754159	0.0667835354283247	0.105	0.103	1
Wnk1	0.000134031951454605	0.160788599433948	0.315	0.268	1
Rab5c	0.000134716456830556	0.139918361439033	0.175	0.139	1
Golgb1	0.000136095360062685	0.0689462242124753	0.13	0.119	1
Gimap8	0.000136789787471136	0.0636137511427006	0.205	0.215	1
Zfp652	0.000141026953485429	0.0541440965574229	0.155	0.139	1
Rhof	0.000142828668555639	0.0609846726446582	0.165	0.156	1
Btbd7	0.000143191603260213	0.0309966206135235	0.115	0.119	1
Usp9x	0.000144285625456562	0.0534647562597979	0.1	0.079	1
Rsrc1	0.000145387515509818	0.048676452271012	0.105	0.103	1
Ngrn	0.000146869032161441	0.13281207800992	0.1	0.076	1
Lcp1	0.000147615110060543	0.366958175682819	0.555	0.411	1
Cep350	0.000149495947053719	0.0939519171564408	0.135	0.119	1
Lig1	0.000149495947053719	0.295630168411216	0.22	0.142	1
Rassf10	0.000150254580529511	0.137291150162428	0.12	0.079	1
Zdhhc20	0.000150254580529511	0.0423030460545244	0.12	0.106	1
Gls	0.000152167051175049	0.220340532832241	0.235	0.182	1
Colgalt1	0.000152552284917858	0.144450788856735	0.11	0.086	1
Usp15	0.000152552284917858	0.11681812906238	0.15	0.136	1
Rad23b	0.000153325508234549	0.138767463564549	0.115	0.089	1
Mia3	0.000153713501881263	0.0789912492671696	0.165	0.139	1
Snx4	0.000154102419575649	0.114585263832273	0.105	0.083	1
Igflr1	0.000154492263364443	0.195701813883271	0.22	0.179	1
Mri1	0.000156850889219721	0.162121288714443	0.11	0.079	1
Ubn1	0.000156850889219721	0.13636375783269	0.19	0.142	1
Selenot	0.000157644600051838	0.0883135048838719	0.135	0.116	1
Stat1	0.000158442089697285	0.0472343941460677	0.19	0.149	1
Map4	0.000160452456041751	0.0544994061327936	0.13	0.129	1
Zrsr2	0.000161263303685328	0.155878855637968	0.145	0.116	1
Jarid2	0.000161670171922475	0.155055074289581	0.135	0.103	1
Mtpn	0.000163719042458539	0.183319544073774	0.26	0.202	1
Sf1	0.000166209934809641	0.145646430008317	0.17	0.129	1
Spag9	0.000168312868822396	0.0935457665110857	0.17	0.146	1
Rftn1	0.000169161029834969	0.115576699872096	0.145	0.113	1
Rab3gap1	0.000169586616436384	0.0399127755403101	0.13	0.109	1
Sp3	0.000172594043152565	0.0300766938626333	0.125	0.113	1
Ddx6	0.000173027748053653	0.146847191325171	0.27	0.219	1
Crebrf	0.000173462477798126	-0.0684135	0.1	0.126	1
Samhd1	0.000174772838610242	-0.0670852	0.085	0.136	1
Zfp280d	0.000175651578064549	0.0826233271216701	0.115	0.093	1
Tbx21	0.000176977481013675	0.0593163895401526	0.16	0.166	1
Prpf31	0.000177421536121976	0.154663682083972	0.12	0.093	1
Rwdd4a	0.000177866638773097	0.144304138204734	0.1	0.083	1
Sh3glb2	0.000178312791262008	0.10195572719673	0.105	0.086	1
Xrn1	0.000178312791262008	0.126575848873205	0.145	0.116	1
Pitpnc1	0.000178312791262008	0.119353420763798	0.19	0.179	1
Oxct1	0.000178312791262008	0.259775744499408	0.125	0.079	1
Tnik	0.000179208254956011	0.125697834519549	0.125	0.116	1
Med19	0.000181465447884535	0.101430698531208	0.1	0.079	1
Kansl1	0.000181465447884535	0.0590334426372116	0.155	0.132	1
Abi1	0.000182375787307926	0.142505418055062	0.14	0.109	1
Lcp2	0.000183290418899544	0.0578825130840616	0.155	0.146	1
Chd9	0.000183749350125929	-0.105808	0.07	0.106	1
Ndfip2	0.000184209361444712	0.0673242212826668	0.16	0.149	1
Uba52	0.000185595899577628	-0.245738	0.165	0.288	1
Fam102a	0.000187928619493983	0.0430177937523307	0.125	0.142	1
Ino80d	0.000188869401217067	0.181786148811392	0.125	0.089	1
Dip2b	0.000189814608187527	0.168858042081294	0.12	0.089	1
Furin	0.000192197113015172	0.0764899007529715	0.11	0.103	1
Pus1	0.000193640075997776	0.157032947921447	0.105	0.083	1
Dcaf8	0.000195093214832851	0.111651192326533	0.175	0.149	1
Rbpms	0.00019951435402107	0.0135836586943868	0.14	0.156	1
Ddx52	0.000201008865822802	0.0881834389257964	0.13	0.109	1
Pds5a	0.000202513890251287	0.115946592401815	0.135	0.109	1
Nkap	0.000203523114058415	0.0799449514304379	0.105	0.089	1
Cbx1	0.000204029495866237	0.291506784304959	0.28	0.199	1
Etf1	0.000205045812087068	0.161944076236804	0.11	0.083	1
Ccdc85b	0.000205045812087068	0.103547470000534	0.2	0.179	1
Mob1a	0.00020606688223594	0.0659443044974788	0.15	0.136	1
Agpat5	0.000207092726929104	0.228209742824588	0.185	0.152	1
Cab39l	0.000209678363321613	0.0930542441954783	0.115	0.099	1
Nlrc3	0.000212294295833421	0.230458064278525	0.155	0.106	1
Aurkb	0.000213349225305013	0.118721367454506	0.315	0.195	1
Susd6	0.000214940853313095	0.100259473141989	0.135	0.113	1
Ddx50	0.000216543625799263	0.141562557137116	0.2	0.162	1
Psen2	0.000219239875333845	0.0819215760490749	0.105	0.096	1
Ccdc82	0.000219239875333845	0.0942151300860491	0.105	0.089	1
Ap4s1	0.00021978289381362	0.105190678860056	0.1	0.089	1
Zbtb1	0.000221419535212703	0.042184339044387	0.1	0.089	1
Cfl1	0.000221967620082893	-0.297218	0.395	0.526	1
Trip12	0.000223619526206795	0.127450947104471	0.17	0.146	1
Aebp2	0.000224172721241047	0.0341510258488853	0.115	0.116	1
Spdl1	0.000224172721241047	0.206195954713064	0.14	0.096	1
Cma1	0.000224172721241047	-0.504174	0.055	0.113	1
Nutf2	0.000225282967334691	0.0597661373018434	0.105	0.06	1
Cemip2	0.000225282967334691	0.254849635849619	0.195	0.136	1
Myl4	0.000225840023924839	0.146884366684693	0.1	0.053	1
Atad2b	0.000229209608143179	0.0782767760270026	0.12	0.099	1
Cenph	0.000229775772355621	0.123199733476782	0.225	0.152	1
Rap1gds1	0.000232053580318586	0.0582745112677923	0.115	0.103	1
Ppp6r3	0.000232626334214086	0.0743253568981994	0.1	0.086	1
Tmem97	0.000233775824144941	0.142177166614147	0.14	0.089	1
Pkn2	0.000234930642587196	0.0917424330297553	0.23	0.215	1
Kcmf1	0.000237256356565202	0.0896478877146081	0.145	0.129	1
Usp14	0.000238427298103449	0.177356931957313	0.115	0.089	1
Mga	0.000240193881134632	0.104110006875397	0.14	0.109	1
Rilpl2	0.000241972738812295	0.0959347841165653	0.13	0.113	1
Herc2	0.000241972738812295	0.0642251067562312	0.11	0.093	1
Pak1ip1	0.000243763950056193	0.0886478310037298	0.165	0.136	1
Mcm6	0.000246171585639314	0.119455697353548	0.125	0.079	1
Cbfb	0.000246171585639314	0.141491145298058	0.11	0.083	1
Aplp2	0.000246171585639314	-0.0670161	0.16	0.172	1
Cdca7l	0.000247383751223734	0.263372386358353	0.12	0.089	1
Tpp2	0.00024799193136923	0.176047691083129	0.245	0.199	1
Smpdl3a	0.00024799193136923	-0.0332241	0.1	0.116	1
Eif1a	0.000250438704043285	0.0199020589082413	0.135	0.129	1
Mydgf	0.000251053925236273	0.194387660625211	0.195	0.149	1
Hnrnpul2	0.00025477512016486	0.0665675214025974	0.18	0.172	1
Csn2	0.000255400325610326	-0.366402	0.04	0.136	1
Pmepa1	0.000257284585186898	0.0789376858242074	0.235	0.185	1
Cklf	0.000257284585186898	0.059521349682778	0.105	0.106	1
Brd2	0.000257284585186898	0.149118182588533	0.22	0.189	1
Fes	0.000261732004579716	0.197545236731031	0.1	0.073	1
Myo1g	0.000263660020090722	0.0943189492143436	0.17	0.136	1
Rsu1	0.000264305645278101	0.0636760958345325	0.115	0.096	1
Lama3	0.000264305645278101	0.0932252104010215	0.14	0.109	1
Hist1h1b	0.000268210626642282	0.175758645488818	0.355	0.235	1
Tmed7	0.000270183336260284	0.15185294298786	0.115	0.086	1
Nisch	0.000272834776742154	-0.0514829	0.075	0.103	1
Dock11	0.000274839340169056	0.0531082697280687	0.12	0.109	1
Ahcyl2	0.000275510589577515	-0.0193332	0.09	0.106	1
Nusap1	0.000276857700243256	0.136788128772987	0.365	0.235	1
Cuedc2	0.000278889944697531	0.16629365164623	0.155	0.139	1
Diaph2	0.000279570460169719	0.0826292463720812	0.115	0.103	1
Tmx3	0.000280936161769127	0.0498864045044973	0.1	0.099	1
Timp2	0.000285765505681689	0.194131979816266	0.125	0.109	1
Atp6v1d	0.000285765505681689	0.196512948826985	0.21	0.162	1
Cenpn	0.000289262538771549	0.122773762187703	0.14	0.106	1
9230116L04Rik	0.000289262538771549	0.070544829303707	0.125	0.093	1
Ndufa9	0.000289966739071889	0.195267725664437	0.16	0.123	1
Tnrc6b	0.000292088988042437	0.142843432022387	0.245	0.205	1
Cul1	0.000292799631684319	0.066602260034593	0.135	0.116	1
Etv4	0.000292799631684319	0.070805550911441	0.1	0.056	1
Mphosph8	0.000292799631684319	0.0212333620871728	0.125	0.129	1
Anxa5	0.000294225780344734	0.0339252954655156	0.15	0.156	1
Kpna4	0.000294941292185612	0.139722068736342	0.165	0.132	1
Ppp1r16b	0.000297819669517334	0.0454609143057938	0.165	0.159	1
Casc3	0.000297819669517334	0.102018400323959	0.125	0.106	1
Spry2	0.000297819669517334	0.243148663687796	0.155	0.132	1
E2f1	0.000299268704307593	0.118121971802712	0.125	0.079	1
Ppp1r2	0.000299268704307593	-0.00818952	0.1	0.106	1
Frg1	0.000305131130797206	0.0296702958158808	0.19	0.162	1
Asf1b	0.00030810250766159	0.191758667143072	0.3	0.205	1
Sirt2	0.000309598335547578	0.0643682231729877	0.105	0.103	1
Use1	0.000311100960896706	0.0925957838401119	0.155	0.136	1
Vrk3	0.000311854831523477	0.0692150220566976	0.1	0.093	1
Nosip	0.000311854831523477	0.040304933865156	0.1	0.096	1
Dpysl2	0.000311854831523477	0.0346452494941882	0.105	0.103	1
Thap3	0.000314887450498839	0.0676436767630639	0.1	0.089	1
Fam53b	0.000314887450498839	0.00505486723155366	0.105	0.113	1
Trim44	0.00031641409215276	0.0588966500881505	0.125	0.119	1
Dnph1	0.00031641409215276	0.216612933386261	0.155	0.113	1
Acp5	0.000317180008640118	-0.0632753	0.095	0.129	1
Zkscan3	0.000319488184212758	0.101694354670397	0.11	0.096	1
Hist1h2ak	0.000320261063555093	0.158478340745369	0.28	0.189	1
Rel	0.000321035692714259	0.0901323126086771	0.11	0.089	1
4833419F23Rik	0.000321035692714259	0.0709582639153919	0.165	0.132	1
Rab11a	0.000322590215109854	0.0884310196216486	0.155	0.132	1
Srcap	0.000325720418983735	0.125258091807107	0.11	0.089	1
Inpp4b	0.000325720418983735	0.225145478899225	0.34	0.272	1
Ccdc25	0.000328879031742861	0.175442327771458	0.145	0.109	1
Jak2	0.000328879031742861	0.061756233301446	0.1	0.093	1
Gatd1	0.000332867609961135	0.145439442206966	0.125	0.103	1
Gm19325	0.000333670737975314	0.0716926511343257	0.11	0.07	1
Sp1	0.000333670737975314	0.0754811744401106	0.11	0.093	1
Klrg1	0.00033528243646403	-0.341432	0.08	0.146	1
Wfdc18	0.000340161344204568	0.612649940046331	0.455	0.301	1
Kdm2a	0.000342625630942332	0.188457892602862	0.18	0.142	1
Map7d1	0.000345106610889988	-0.0338826	0.13	0.136	1
Tmem173	0.000345106610889988	0.105559326094592	0.16	0.142	1
Cyld	0.000346769922960719	0.0729352638782959	0.245	0.225	1
Pimreg	0.000346769922960719	0.0627307091563849	0.225	0.152	1
Prdx5	0.000346769922960719	0.252834017248419	0.415	0.334	1
Tes	0.000350961068566085	0.110239930688585	0.245	0.202	1
Ccnl2	0.000351804962968482	0.0840800901932087	0.2	0.199	1
Uba5	0.000351804962968482	0.098217371866617	0.12	0.099	1
Inpp5d	0.000352650754938559	0.00654298876818168	0.175	0.172	1
Rnf111	0.000352650754938559	0.0210580347669258	0.14	0.146	1
Mrpl53	0.000355199555611746	0.0833702348118052	0.135	0.119	1
Bclaf1	0.000355199555611746	0.172958192693885	0.325	0.258	1
1700001L05Rik	0.000355199555611746	0.0724446009629165	0.155	0.119	1
Spi1	0.000356052977246143	0.0731468767108516	0.15	0.113	1
Cenpp	0.000356052977246143	0.0294932628824639	0.26	0.179	1
Hist1h4f	0.000360348924424207	0.143888626744921	0.11	0.066	1
Arhgap18	0.000361213909546437	-0.0626522	0.11	0.123	1
St13	0.000363820528325975	0.14704543395118	0.28	0.232	1
Pycr1	0.000365568033916792	0.0721659097683007	0.2	0.139	1
Gm36839	0.000365568033916792	0.0726571936720534	0.17	0.136	1
Gm28424	0.000366444726740965	0.0723392246850146	0.21	0.146	1
Lpp	0.000366444726740965	0.194796855205379	0.135	0.103	1
Tigd3	0.000366444726740965	0.072294375146399	0.31	0.195	1
1110038F14Rik	0.000367323384982906	0.0706681736730091	0.12	0.106	1
Oip5os1	0.000368204012700965	0.164302595915789	0.205	0.182	1
Smc5	0.00036908661396103	0.160050503085973	0.115	0.096	1
Dock8	0.00036908661396103	0.164042334853949	0.265	0.222	1
Brip1	0.000370857753408499	0.0740543799590039	0.34	0.228	1
Ipcef1	0.000371746299765483	0.208436424956806	0.19	0.146	1
Gria3	0.000371746299765483	0.0733603805791041	0.215	0.149	1
Spg21	0.00037263683600366	-0.119781	0.075	0.106	1
Atp8b1	0.00037263683600366	0.0717417889971399	0.245	0.169	1
Cers2	0.000374423894546261	0.105077545898577	0.13	0.109	1
Moap1	0.000375320425081063	0.0775859043406834	0.14	0.113	1
Bub1	0.000376218961957837	0.0629534068720295	0.355	0.238	1
Lrr1	0.0003780220712821	0.0711143836282192	0.335	0.225	1
Lat	0.000378926652021153	0.0121391699841815	0.11	0.123	1
Kpna2	0.000379833255685331	0.0670217563258591	0.13	0.096	1
Vapb	0.000380741886439633	0.00813936416857594	0.105	0.106	1
Ncapg	0.000380741886439633	0.0701460523818775	0.32	0.205	1
Dennd1b	0.000384396763928184	0.108037363476449	0.135	0.113	1
Ppp1r12a	0.000385315592878378	0.0825344225767376	0.315	0.278	1
Gm26917	0.000385315592878378	0.437593397265615	0.29	0.152	1
Gm49708	0.000386236474071028	0.074495543620377	0.18	0.136	1
Zfp148	0.000389011473334968	0.148545366949175	0.16	0.136	1
Ccdc50	0.000391805095141554	0.00969150346249674	0.145	0.132	1
Nras	0.000394617454465991	-0.00847325	0.12	0.119	1
Ttk	0.000394617454465991	0.0769219199169187	0.18	0.136	1
Nop53	0.000396502827480791	0.133554748213076	0.165	0.139	1
2810408I11Rik	0.000399346673234971	0.0999999026762326	0.115	0.066	1
Hist1h3g	0.000400298848759798	0.0726839995984469	0.395	0.278	1
Ccdc107	0.000406056588822865	0.240811935112506	0.16	0.119	1
Kifc1	0.000411891617608157	0.0251504374320734	0.105	0.066	1
Rad54l	0.000414838412797777	0.08186425156222	0.205	0.146	1
Cdc37l1	0.000414838412797777	0.0799997291578433	0.12	0.103	1
Espl1	0.000415825045358336	0.0771992753074755	0.39	0.275	1
Psmd6	0.00041879810806634	0.188050771923098	0.18	0.126	1
Rnf10	0.000420791165578674	0.176841809274721	0.145	0.113	1
Rasal2	0.000421791012545615	0.0723769924958839	0.315	0.202	1
Cdh1	0.000421791012545615	0.187312815454348	0.155	0.113	1
Adnp	0.000422793077671713	0.207089184421001	0.12	0.086	1
Tspan13	0.000425812627289437	0.145252998060569	0.24	0.222	1
Gm27010	0.000425812627289437	0.102242928831106	0.165	0.129	1
Gm3550	0.00042682361037809	0.0834665241453822	0.14	0.113	1
Tax1bp1	0.000429870023097324	0.170272458793016	0.4	0.328	1
Aco2	0.000429870023097324	0.100161703029318	0.1	0.093	1
Dll1	0.000429870023097324	0.0930169440632461	0.12	0.086	1
Kmt2a	0.000430889997068737	0.160454381987201	0.275	0.235	1
Nsrp1	0.000430889997068737	0.0274468015947887	0.105	0.109	1
Purb	0.000431912230217169	0.206705165263707	0.305	0.248	1
Ikzf1	0.000433963492450586	0.164388228221386	0.235	0.192	1
Nabp1	0.000437057444883347	0.197654741287274	0.21	0.139	1
Rasgrp1	0.000437057444883347	0.083162119826062	0.13	0.129	1
Ddx17	0.000438093329972958	0.208902523739441	0.195	0.159	1
Abhd16a	0.0004401719794566	-0.0853746	0.085	0.113	1
Mettl23	0.00044330722194525	0.0650732474669402	0.115	0.113	1
Knop1	0.000446463298812737	0.0896304862572886	0.115	0.093	1
Vamp3	0.000450704030210927	0.315917396548131	0.105	0.07	1
Rad21	0.000450704030210927	0.150070511398223	0.13	0.103	1
Nucb1	0.000459298503619503	0.0989544636596193	0.185	0.156	1
Clptm1l	0.000459298503619503	0.0785249592627653	0.11	0.099	1
Tfap2b	0.000462560673657871	0.0999425193490024	0.165	0.132	1
Knstrn	0.000462560673657871	0.126347039860634	0.15	0.119	1
Zfp455	0.000462560673657871	0.0770235095165479	0.11	0.066	1
Tlk1	0.000463652858931071	0.105030719138625	0.12	0.106	1
Taf1	0.000463652858931071	0.155835900499641	0.125	0.096	1
4930579G24Rik	0.000465844451496323	-0.0272062	0.105	0.063	1
Fibcd1	0.000468045705902066	0.0708273340130637	0.105	0.06	1
AU020206	0.00047136578903589	0.0713645839086841	0.235	0.215	1
Pabpc1	0.000474707831890496	0.265665237602246	0.465	0.321	1
Ccr5	0.000479198279072739	0.126406274351664	0.135	0.126	1
Poc1a	0.000480327065036427	0.0360225120762631	0.27	0.185	1
Isg20	0.000484867055272088	-0.0495668	0.115	0.126	1
Copb1	0.000484867055272088	0.0482386933883615	0.19	0.169	1
Mrpl38	0.000484867055272088	0.145902267981756	0.11	0.086	1
Sec63	0.00048829827713391	0.0994997976278659	0.11	0.089	1
E2f7	0.000489447040657454	0.0851963633271603	0.315	0.195	1
B4galt5	0.000490598324062663	0.141356713375705	0.11	0.089	1
Cdc42se2	0.000492908470814325	0.0749861104814458	0.185	0.159	1
Hist1h3c	0.000495228758072724	0.0993101798442413	0.395	0.288	1
Tnks2	0.00049872829176691	0.13933146343197	0.155	0.123	1
Myo1e	0.000506983736178093	0.140275742414419	0.1	0.089	1
Dnmt1	0.000510560633937095	0.271494420099456	0.175	0.132	1
Arl6	0.000511758151384415	0.0246436855596665	0.105	0.06	1
Psmd12	0.000512958286651438	0.150410623119612	0.18	0.152	1
Arid4a	0.000514161044985753	0.0263119808097661	0.16	0.162	1
Cd59b	0.000515366431644343	0.0271194956799695	0.205	0.142	1
Dna2	0.000515366431644343	0.0273521692472086	0.155	0.126	1
Zbtb38	0.000520214366990761	-0.0825785	0.075	0.103	1
Gm20442	0.000522654241984136	0.0804884252239576	0.12	0.093	1
Lypla2	0.000523878174900384	-0.0236435	0.1	0.116	1
Gpr65	0.000527566019347902	-0.0525233	0.12	0.146	1
Crebbp	0.000527566019347902	0.0606948929455351	0.16	0.139	1
Zc3h12b	0.000527566019347902	0.0744670840070746	0.18	0.136	1
Ube2c	0.000535014396619184	0.0728203846196724	0.29	0.199	1
Ide	0.000536265278282216	0.140104747262134	0.12	0.099	1
Ddx42	0.000541296105093996	0.110929137422271	0.165	0.142	1
Kif22	0.000542560664100667	0.0449279836174964	0.25	0.172	1
Med4	0.000545098043183803	0.0931466638698675	0.105	0.093	1
Crot	0.000546370874243604	0.142689871640703	0.135	0.113	1
Mgat2	0.000546370874243604	0.122736285801932	0.115	0.096	1
Xrcc3	0.000546370874243604	0.0768466157489062	0.39	0.275	1
Ccdc74a	0.000550205999601166	-0.0182148	0.115	0.079	1
Ascc3	0.000552776665271672	0.133737407453597	0.175	0.142	1
Pask	0.000554066189373245	0.0776591198997379	0.315	0.195	1
1700020D05Rik	0.000555358515069424	0.00334466624297886	0.1	0.063	1
Cul3	0.000556653647935346	0.160535222031043	0.175	0.146	1
Acot9	0.000556653647935346	0.148113214053275	0.105	0.083	1
Car9	0.000557951593556037	0.0320761732905338	0.11	0.07	1
Prpf38b	0.000559252357526429	0.150362627916584	0.3	0.262	1
1700040L08Rik	0.000559252357526429	0.00336366132727843	0.1	0.063	1
Mme	0.000560555945451375	0.00337821548586739	0.1	0.063	1
Smarcc2	0.000560555945451375	0.0669046112196725	0.105	0.099	1
Npepl1	0.000561862362945658	0.0648780358565747	0.105	0.099	1
Nans	0.000571086987082379	0.14116096192506	0.14	0.119	1
Gm20468	0.000571086987082379	0.00358749111025098	0.11	0.083	1
Hist1h2bn	0.000572416244460787	0.0692607402881312	0.205	0.142	1
Srsf6	0.000576421322777638	0.154424761404416	0.165	0.126	1
Ncapd2	0.000576421322777638	0.0763832213003263	0.115	0.066	1
Trav13n-3	0.000577762136694004	0.00367376661549599	0.125	0.096	1
Trip13	0.000580452480699498	0.121545934237506	0.18	0.142	1
Clec2i	0.000581802022309682	0.207797752098913	0.13	0.116	1
Prkd3	0.000584509873623853	-0.0638884	0.09	0.113	1
Btk	0.000585868194909991	0.0282505289386884	0.23	0.162	1
9530082P21Rik	0.000588593657772393	0.0272248149383726	0.15	0.116	1
Cenpf	0.000592703990194711	0.08583677728397	0.275	0.199	1
Gna13	0.000592703990194711	0.0831600635295729	0.105	0.096	1
Sun2	0.000592703990194711	0.0827440656406276	0.11	0.099	1
Ccnb2	0.000594080027882625	0.0824596712748462	0.295	0.199	1
Cdk6	0.000596841028771996	0.125630470798186	0.16	0.146	1
Pkd1l2	0.000596841028771996	-0.0405476	0.125	0.103	1
4732491K20Rik	0.000596841028771996	0.0770522191658634	0.27	0.185	1
Zmiz2	0.000598226003740544	0.160093077381863	0.125	0.096	1
Slc5a8	0.000599613969586981	0.00380623083156569	0.135	0.109	1
Tssk4	0.000602398897561713	0.0376394654977157	0.18	0.139	1
Cdk12	0.000605195860096551	0.138214957149787	0.16	0.129	1
Nrd1	0.000606598869182197	0.176339491438158	0.205	0.169	1
Rfx7	0.000608004904758578	0.164797091389421	0.11	0.093	1
Dtl	0.000612241230204726	0.14965115790497	0.125	0.079	1
Smarca5	0.000612241230204726	0.197223670269293	0.28	0.222	1
Lta4h	0.000612241230204726	0.178895355208551	0.195	0.159	1
Phf12	0.000612241230204726	-0.00222695	0.085	0.103	1
Marf1	0.000613659431569113	0.161982795039937	0.105	0.076	1
Rtl8c	0.000615080689389296	0.00386977817221318	0.145	0.113	1
Map9	0.000617932398505934	0.00390528622864881	0.145	0.116	1
Trip11	0.000619362861883249	0.0871594399360698	0.165	0.149	1
Oip5	0.000620796405878108	0.0841491794251537	0.165	0.132	1
Rassf8	0.000620796405878108	0.00401733329545135	0.1	0.063	1
Gins1	0.000622233036557426	0.0753650811421457	0.235	0.166	1
Gm12764	0.000622233036557426	0.00406955329951831	0.105	0.066	1
Phip	0.000622233036557426	-0.000808728	0.17	0.169	1
Rbm5	0.000622233036557426	0.109105482596738	0.27	0.232	1
4930589L23Rik	0.00062367275999874	0.00414972001658761	0.11	0.073	1
Gm47113	0.00062367275999874	0.00406604780831892	0.105	0.066	1
Mtfr2	0.00062367275999874	0.0404191938204023	0.32	0.209	1
Pnoc	0.00062367275999874	0.00397833354718016	0.15	0.119	1
Arhgdig	0.00062367275999874	0.0166969952453167	0.11	0.079	1
9130015A21Rik	0.000626561509530709	0.0940924800508866	0.11	0.066	1
Lhx2	0.00062801054782969	0.0132093195079653	0.1	0.056	1
Hif1a	0.00062801054782969	-0.00786148	0.105	0.119	1
Gm15947	0.00062801054782969	0.00401323369792079	0.15	0.123	1
A930041C12Rik	0.000630917982094573	0.00407896246582273	0.16	0.132	1
Dnah7a	0.000633837934174836	0.00526831936777569	0.1	0.056	1
Mctp1	0.000633837934174836	0.00448078196897308	0.125	0.106	1
Esco1	0.000635302619783288	-0.0366512	0.14	0.156	1
Zfp109	0.000636770453332157	0.00421743965915027	0.11	0.079	1
Ngdn	0.000641192903521488	0.0762043975163129	0.105	0.096	1
Sept11	0.000642673390786287	0.199460055785909	0.27	0.245	1
Blmh	0.000642673390786287	0.0630984420843393	0.11	0.099	1
Fgd1	0.000642673390786287	0.075748034684267	0.13	0.106	1
Dgkz	0.000644157057022732	0.116526944143251	0.13	0.113	1
Olfr889	0.000644157057022732	0.00488942247012396	0.16	0.132	1
Lrrc75a	0.000644157057022732	0.0749572279390636	0.13	0.099	1
Spag5	0.000644157057022732	0.0407677378857384	0.13	0.106	1
Dlk1	0.000644157057022732	0.00437815173811396	0.125	0.096	1
Zbtb32	0.000645643908469579	0.0192634129309933	0.16	0.132	1
Knl1	0.000647133951376462	0.086120796049964	0.225	0.162	1
Ocel1	0.000647133951376462	0.00553435307142594	0.135	0.129	1
Dennd4a	0.000647133951376462	0.174209385700641	0.285	0.272	1
Gm34655	0.000647133951376462	0.00417660510631561	0.165	0.136	1
Trnp1	0.000650123636623342	0.00419460108976724	0.165	0.136	1
Cggbp1	0.000650123636623342	0.170736809397809	0.245	0.212	1
Ptpn11	0.000653126162978538	-0.0365636	0.1	0.109	1
Gm46404	0.000653126162978538	0.0043307643485405	0.115	0.093	1
Azi2	0.000656141580832238	-0.0158288	0.15	0.149	1
Itpka	0.000659169940750158	0.00429176360849736	0.175	0.136	1
Sdhaf1	0.000659169940750158	-0.0369241	0.115	0.129	1
Gm11342	0.000659169940750158	0.0165014968488937	0.11	0.079	1
Sesn3	0.00066068898983311	0.109272459209875	0.18	0.152	1
Exo1	0.000662211293474059	0.124462152398761	0.17	0.136	1
Bnip2	0.000663736858043316	0.136177059841848	0.17	0.146	1
Naa15	0.000665265689922259	0.049025491730954	0.125	0.119	1
Nccrp1	0.000665265689922259	0.00469244321895578	0.15	0.116	1
9530077C05Rik	0.000665265689922259	0.00444605698247771	0.125	0.103	1
Rbm26	0.000665265689922259	0.168320467533792	0.18	0.152	1
Rad54b	0.00066679779550335	0.0687539118648481	0.23	0.162	1
Acp1	0.00066679779550335	0.0943548497000501	0.115	0.103	1
Gm46620	0.00066679779550335	0.00533984625724399	0.1	0.063	1
Armcx1	0.00066679779550335	0.00536433998631233	0.1	0.066	1
Cln3	0.000668333181190149	-0.140004	0.08	0.109	1
Kif20a	0.000668333181190149	0.0227262201256887	0.165	0.136	1
Pbld1	0.000669871853397334	0.0159359347813531	0.22	0.152	1
Tex22	0.000669871853397334	0.00443527942779286	0.195	0.139	1
Fbxo5	0.000671413818550712	0.0681472090124237	0.135	0.119	1
Trappc4	0.00067295908308724	0.0635851407707714	0.245	0.228	1
Orc1	0.000674507653455037	0.105603645939014	0.175	0.139	1
Ltbp1	0.000676059536113405	-0.0153437	0.16	0.129	1
Ccnf	0.000677614737532839	-0.0121737	0.135	0.113	1
Vma21	0.000679173264195052	0.181979	0.17	0.132	1
Kif11	0.000680735122592981	0.0590919009747914	0.225	0.159	1
Chst3	0.000682300319230814	0.00460435702707358	0.14	0.113	1
Dlgap5	0.000683868860623994	0.0320580611859547	0.15	0.123	1
Gm48357	0.000687016003794595	0.00460174837393695	0.21	0.146	1
Mybl2	0.000688594618659365	0.124434488904757	0.25	0.172	1
Ric3	0.000688594618659365	0.00471608221596696	0.225	0.159	1
Tmtc2	0.000688594618659365	0.00547113398107493	0.11	0.07	1
Kif5a	0.000688594618659365	0.00531281379105347	0.1	0.063	1
Prox2	0.000688594618659365	0.0085180278705056	0.1	0.056	1
Tmem147os	0.000690176604454216	-0.016785	0.165	0.139	1
Radx	0.000690176604454216	0.007551162816748	0.11	0.07	1
Gm42743	0.000691761967751149	0.00510470861008751	0.125	0.096	1
Ckap2l	0.000693350715133526	0.0625852729075849	0.315	0.205	1
Ahcy	0.000693350715133526	0.0171141567503015	0.175	0.136	1
Stap1	0.000693350715133526	0.128747563092582	0.185	0.162	1
Smim4	0.000693350715133526	0.117478347148235	0.135	0.116	1
Gm13285	0.000694942853196083	0.00486623955059568	0.16	0.132	1
Gm47204	0.000694942853196083	0.00475365960064449	0.225	0.162	1
Bub1b	0.000696538388544953	0.00707644104045631	0.17	0.142	1
Smarcd1	0.000696538388544953	0.169631524701227	0.12	0.093	1
Acads	0.000698137327797676	0.222599645611513	0.13	0.106	1
Diaph3	0.000698137327797676	0.0695837611436931	0.24	0.172	1
Zfp941	0.000699739677583218	0.0047819474307155	0.225	0.166	1
B4galnt2	0.000699739677583218	0.00663581804552664	0.1	0.063	1
Skil	0.00070134544454199	0.111390733152552	0.17	0.152	1
Cntf	0.00070134544454199	0.00490636498227721	0.16	0.136	1
Tube1	0.000702954635325856	-0.0279885	0.105	0.07	1
Nedd9	0.000702954635325856	0.00246298256749641	0.11	0.116	1
Runx1	0.000702954635325856	-0.166505	0.06	0.109	1
Wdr26	0.000706183315033744	0.168553162540122	0.185	0.156	1
Gm32200	0.000706183315033744	0.00645770234119112	0.115	0.093	1
Hist1h2bm	0.000706183315033744	0.0935024233320234	0.25	0.172	1
Ccar1	0.000707802817318946	0.0532780949347226	0.175	0.169	1
Zc3h7a	0.000707802817318946	0.13655654704738	0.165	0.142	1
Adam1a	0.000709425770151638	0.00526983762957803	0.135	0.109	1
Ccdc38	0.000709425770151638	0.00714274579443597	0.11	0.089	1
Gm20522	0.000709425770151638	0.00921398803973119	0.11	0.089	1
Slc12a8	0.000711052180241232	0.00494470179659668	0.25	0.172	1
Vangl2	0.000712682054308696	0.0748565621365467	0.125	0.096	1
Hmga2	0.000712682054308696	0.0062012358670385	0.11	0.07	1
Bcas2	0.000714315399086577	0.101949977331918	0.215	0.199	1
Cenpu	0.000714315399086577	0.088952501565158	0.105	0.063	1
Nectin4	0.000715952221319013	0.0058321547756711	0.165	0.136	1
Pum1	0.000715952221319013	0.14682398137865	0.18	0.152	1
Lrp12	0.000717592527761749	0.00902358690757636	0.11	0.076	1
Tpx2	0.000719236325182155	0.0911008809556244	0.355	0.235	1
Hnrnpul1	0.000719236325182155	0.120205974855246	0.15	0.132	1
Slc20a1	0.000720883620359247	-0.0892317	0.085	0.113	1
Camk2a	0.000720883620359247	0.00502477872496093	0.25	0.182	1
Pfkfb1	0.000720883620359247	0.0107017850302218	0.115	0.089	1
Cdpf1	0.000722534420083694	-0.0443622	0.095	0.106	1
Ccnb1	0.000725846560395736	0.0371185397686779	0.25	0.172	1
Pcdhga12	0.000725846560395736	0.00547292469907603	0.15	0.116	1
Spen	0.000727507914623119	0.0411649015176189	0.1	0.096	1
Slc44a2	0.000727507914623119	0.117041208616584	0.115	0.113	1
Sapcd2	0.000729172800677467	0.0187903678817463	0.225	0.166	1
Nt5dc2	0.000729172800677467	0.0185074897374749	0.225	0.166	1
Eepd1	0.000730841225407998	0.00524253039076911	0.195	0.139	1
Ict1os	0.000730841225407998	0.0109245224718557	0.125	0.096	1
Slc43a1	0.000732513195675687	0.0102219948385034	0.125	0.099	1
Trp73	0.000732513195675687	0.00512917980413083	0.265	0.182	1
Gm47232	0.000732513195675687	0.00868788495400535	0.155	0.119	1
1700102H20Rik	0.000732513195675687	0.0101608031555821	0.15	0.116	1
Arhgef33	0.000732513195675687	0.00856288469409591	0.15	0.116	1
E430002N23Rik	0.000732513195675687	0.00790932778626033	0.12	0.093	1
Batf3	0.000734188718353286	0.0108109484525304	0.2	0.146	1
Acoxl	0.000734188718353286	0.0074143836374704	0.125	0.106	1
Slco4a1	0.000734188718353286	0.00621832704220651	0.15	0.116	1
Sema7a	0.000734188718353286	0.00713786275185828	0.115	0.089	1
Mpp2	0.000734188718353286	0.00687333224560323	0.14	0.113	1
Gm26571	0.000734188718353286	0.00784732770021173	0.11	0.089	1
Hist1h2an	0.000734188718353286	0.118674752250757	0.31	0.195	1
Hist1h2bj	0.000734188718353286	0.0366804955694056	0.305	0.192	1
Gm47798	0.000734188718353286	0.00519524526222643	0.27	0.189	1
Gnasas1	0.000735867800325342	0.00557070849501279	0.155	0.126	1
Fam221b	0.000735867800325342	0.00963548953580629	0.125	0.106	1
Pgpep1l	0.000735867800325342	0.00656399268583596	0.125	0.099	1
Gdpd1	0.000735867800325342	0.00553105262746715	0.21	0.149	1
Mapt	0.000735867800325342	0.00596136013323755	0.175	0.136	1
Gm50203	0.000735867800325342	0.00655127220117475	0.165	0.136	1
Nexn	0.00073755044848821	0.00558563483676065	0.22	0.156	1
Cntd1	0.00073755044848821	0.00553694108239602	0.31	0.202	1
Unc13b	0.000739236669750073	0.00665997702252492	0.17	0.136	1
4933404O12Rik	0.000739236669750073	0.0532451469697447	0.105	0.066	1
Ptp4a1.1	0.000740926471030959	0.00873403580668058	0.155	0.126	1
Stamos	0.000740926471030959	0.0138480422655345	0.195	0.139	1
A530041M06Rik	0.000740926471030959	0.00845920189123421	0.175	0.136	1
Gem	0.000740926471030959	0.320795866725781	0.21	0.182	1
Bcat1	0.000740926471030959	0.0134395632544723	0.21	0.149	1
Lsm14a	0.000740926471030959	0.0226871633400231	0.105	0.106	1
Hmmr	0.000740926471030959	0.0525608376932738	0.32	0.205	1
Taf9	0.000740926471030959	0.00615677172388946	0.195	0.139	1
Tmie	0.000742619859262755	0.0100725043085426	0.175	0.136	1
Cr1l	0.000744316841389224	-0.0608704	0.135	0.156	1
Stil	0.000744316841389224	0.0252058362776987	0.33	0.215	1
Tmppe	0.000744316841389224	0.00598590820721725	0.33	0.219	1
Gm4425	0.000744316841389224	0.0109355538782724	0.175	0.136	1
Gm35551	0.000744316841389224	0.00617160336683667	0.27	0.185	1
Cops5	0.000746017424366029	0.123064479541779	0.115	0.096	1
Fam81a	0.000746017424366029	0.00630039600113412	0.295	0.192	1
Paxbp1	0.000746017424366029	0.076636021697195	0.11	0.099	1
Fam229b	0.000747721615160741	0.0107433267696963	0.165	0.136	1
Gm16157	0.000749429420752861	0.0070471546313555	0.195	0.139	1
Ccny	0.000749429420752861	0.0574336806865784	0.13	0.123	1
Ing4	0.000752855904307072	0.0217700706912212	0.105	0.126	1
Neto2	0.000758022915794256	0.010179314646408	0.175	0.136	1
Imp4	0.000759752557410494	0.159713441012489	0.105	0.103	1
Ift122	0.000759752557410494	0.0319416067388765	0.155	0.119	1
Plk1	0.000759752557410494	0.0393685922672033	0.32	0.205	1
Cep55	0.000759752557410494	0.0432011667227183	0.33	0.215	1
A030005L19Rik	0.000761485863016082	0.0072132454395269	0.205	0.146	1
Rpp25l	0.000761485863016082	0.0335001722250024	0.1	0.103	1
Rinl	0.000761485863016082	0.199378998383339	0.4	0.338	1
Hist1h2bg	0.000764963494509571	0.0378020061387779	0.12	0.093	1
Cit	0.000766707834584827	0.0316491369319991	0.185	0.146	1
Mrpl32	0.000766707834584827	0.106233500501823	0.195	0.159	1
Kif2c	0.000768455867024179	0.0304978279540506	0.345	0.232	1
Clec2l	0.000768455867024179	-0.0171518	0.1	0.063	1
Aak1	0.000768455867024179	0.0576581755217563	0.12	0.109	1
Hist1h2ad	0.000768455867024179	0.0219006267894798	0.33	0.215	1
Osgep	0.000768455867024179	0.0937644995997465	0.11	0.096	1
4930432K21Rik	0.000770207598951605	0.0121879156808487	0.195	0.139	1
Tdgf1	0.000770207598951605	0.00794466107104409	0.195	0.139	1
Zfp36l2	0.000770207598951605	-0.327819	0.37	0.454	1
Oscp1	0.000771963037503235	0.00643517416276649	0.305	0.195	1
Prr11	0.000771963037503235	0.023413510259293	0.33	0.225	1
Comt	0.000771963037503235	0.030526685314846	0.1	0.103	1
Fggy	0.000775485063084491	0.0296684620518004	0.115	0.093	1
Lrrc27	0.000775485063084491	0.0144888292265948	0.205	0.146	1
Amd2	0.000775485063084491	0.00813428418379645	0.205	0.146	1
Fbxo48	0.000775485063084491	0.0171287956039193	0.255	0.182	1
Sarm1	0.000775485063084491	0.01047651010263	0.195	0.139	1
Depdc1b	0.000775485063084491	0.0188608890832192	0.315	0.205	1
Polq	0.000775485063084491	0.0141480002435997	0.235	0.169	1
Gm14091	0.000777251664447289	0.00701060097783582	0.255	0.182	1
Uchl4	0.000777251664447289	0.00665727338028248	0.31	0.202	1
Hist1h4k	0.000777251664447289	0.0154367172911807	0.255	0.179	1
Gtse1	0.000777251664447289	0.0133387661771059	0.27	0.192	1
Mras	0.000779022001100672	0.029892917748914	0.34	0.228	1
Fam228b	0.000779022001100672	0.00807434997755027	0.2	0.146	1
Gm26619	0.000779022001100672	0.00641592550794623	0.345	0.235	1
Trav10	0.000779022001100672	0.00659006148078488	0.31	0.202	1
Rnf6	0.000780796080241787	0.085519597540654	0.1	0.096	1
Rab33a	0.000780796080241787	0.00667704630764351	0.31	0.202	1
Ubr2	0.000782573909080035	0.105453364379178	0.125	0.106	1
Aip	0.000782573909080035	0.109692933118558	0.195	0.169	1
Mrpl15	0.000784355494837093	0.0914108019257431	0.16	0.142	1
Nedd4	0.000784355494837093	0.0640441904170173	0.14	0.132	1
Pif1	0.000787929966055794	0.00961073504739819	0.305	0.195	1
Fam83d	0.000791519551917396	0.0100939311282904	0.21	0.156	1
Eme1	0.000791519551917396	0.0512036766867767	0.205	0.149	1
B230219D22Rik	0.000793320031024363	0.174719102893553	0.17	0.142	1
2610318N02Rik	0.000795124310638883	0.0143394501581574	0.115	0.076	1
Gm13256	0.000798744300635265	-0.0404605	0.135	0.116	1
Kntc1	0.000800560025670522	0.0254814816935777	0.375	0.248	1
Dleu7	0.000800560025670522	0.00670808916371658	0.375	0.248	1
Pecam1	0.000809696245406177	0.0509720806316829	0.5	0.394	1
Bard1	0.000813377748632541	0.0204586483216691	0.115	0.079	1
Trpm1	0.000815224318902042	0.00723794967723167	0.33	0.225	1
Pclaf	0.000815224318902042	0.111794407312989	0.375	0.255	1
E030037K01Rik	0.000817074778198983	0.00748162884008592	0.345	0.232	1
Kif14	0.000818929133981535	0.0219719183806838	0.335	0.225	1
Hist1h2af	0.000820787393720496	0.0263847656474058	0.395	0.301	1
Iqgap3	0.000822649564899303	0.0088353670654271	0.31	0.202	1
Gm12905	0.000822649564899303	0.00783325543666599	0.31	0.202	1
Trpm7	0.000824515655014052	0.0636249343458899	0.1	0.099	1
5830418P13Rik	0.000824515655014052	0.0072745280509136	0.39	0.281	1
Hist1h3i	0.000826385671573516	0.0757970396025409	0.215	0.152	1
Arl4d	0.000828259622099161	-0.0629067	0.1	0.103	1
Trpv2	0.000830137514125165	-0.205925	0.06	0.109	1
Irf7	0.000832019355198437	-0.0961925	0.075	0.103	1
Hist1h3f	0.000832019355198437	0.0573222952194843	0.11	0.07	1
Lnpep	0.000833905152878634	0.146269207071196	0.255	0.222	1
Hist1h2bf	0.000837688648362268	0.0416552164207354	0.17	0.139	1
Homer2	0.000839586361348919	0.0281024810201996	0.115	0.079	1
Tap1	0.000839586361348919	-0.0309362	0.095	0.116	1
Tmf1	0.00084530345265666	0.0271138197890397	0.1	0.103	1
Ccne1	0.00085298241533608	0.0516418279862805	0.11	0.066	1
Arhgef2	0.000854912238293455	0.0724071909955581	0.115	0.113	1
Fanci	0.000854912238293455	-0.027131	0.165	0.139	1
Gm38414	0.000856846109574451	-0.0102835	0.2	0.146	1
Art4	0.000862672090694237	0.00807625125475847	0.375	0.258	1
Npw	0.000862672090694237	0.0179545594914008	0.335	0.225	1
Cyp2r1	0.000864622232669849	0.0100738786620281	0.31	0.202	1
Prrc2b	0.000866576461734279	0.0568075530388671	0.115	0.116	1
Hist1h3b	0.000866576461734279	0.0278405872066015	0.41	0.325	1
Slc9a5	0.000868534785679705	0.0102156405414396	0.315	0.205	1
4930578M07Rik	0.000868534785679705	0.0259216372409262	0.105	0.066	1
Hist1h2ag	0.000868534785679705	0.0627617852803677	0.4	0.305	1
Nek2	0.000870497212311397	0.0648101556962452	0.225	0.159	1
Snhg12	0.000874434404920219	0.0705695592630015	0.1	0.086	1
Fancd2	0.000876409186573498	0.0185133544218281	0.33	0.222	1
Cdc25c	0.000876409186573498	0.0199131554813014	0.335	0.225	1
Yme1l1	0.000878388102265382	0.0542525836467104	0.115	0.109	1
Emc7	0.000878388102265382	0.0798797809605489	0.18	0.156	1
Cpsf6	0.000880371159866861	0.0330417084555624	0.11	0.106	1
Sipa1l1	0.000880371159866861	0.135492515466778	0.115	0.096	1
Mrps18a	0.000884349732348576	0.0608580083983206	0.11	0.106	1
Ppp3cb	0.000886345263036862	0.00806873817048671	0.12	0.123	1
Ptprn	0.000888344967250873	-0.0409109	0.105	0.066	1
Ddx58	0.000888344967250873	0.0870278032481225	0.11	0.093	1
Foxm1	0.000888344967250873	0.05716914450745	0.2	0.142	1
Wdr62	0.000888344967250873	0.0440684661818425	0.21	0.149	1
Ankle1	0.000888344967250873	0.0199852168373037	0.37	0.248	1
Cdca5	0.000888344967250873	-0.0193913	0.15	0.126	1
Sltm	0.000892356928018031	0.187027866007602	0.295	0.245	1
Efcab11	0.000892356928018031	0.0165189862632438	0.33	0.222	1
Nudcd2	0.000894369200485402	0.153742949526502	0.125	0.109	1
Arhgap11a	0.000896385678306982	0.0587307271745617	0.16	0.132	1
Gm3336	0.000904493803144732	-0.0365409	0.15	0.119	1
Rtn4	0.000906531427861486	-0.0303699	0.125	0.126	1
B020010K11Rik	0.000906531427861486	0.011298261166462	0.345	0.232	1
Sh2d1b1	0.000908573306075906	0.423826059970141	0.15	0.113	1
Gm2788	0.000908573306075906	0.00899129848133726	0.435	0.338	1
Hist1h2bb	0.000908573306075906	0.00960529552159836	0.24	0.172	1
Mnd1	0.000912669855294809	-0.0307389	0.1	0.066	1
Kif18b	0.000912669855294809	0.0189275615310951	0.355	0.238	1
Arsb	0.000912669855294809	0.184873796779107	0.165	0.156	1
Ica1l	0.000918846782566417	0.00986389288532565	0.385	0.275	1
Anks6	0.000920914351727947	-0.0159898	0.17	0.142	1
Troap	0.000925062429049323	0.0190336418693086	0.375	0.272	1
Ddias	0.000927142953553993	0.00785136265765647	0.315	0.202	1
Tcf19	0.000927142953553993	0.0106281501580604	0.135	0.109	1
Ncaph	0.000929227812873893	0.0282016620547629	0.32	0.209	1
Parpbp	0.000929227812873893	0.0141975118704107	0.355	0.242	1
Ect2	0.000931317015215505	-0.0126845	0.11	0.076	1
Etnk1	0.00093341056879897	0.0582952474646568	0.12	0.116	1
Api5	0.00093761076264044	0.0772699189850484	0.11	0.099	1
Zcchc17	0.000941828460433352	0.130082880440975	0.165	0.136	1
Hist1h3h	0.000943943894007632	0.0106494677663374	0.48	0.364	1
N4bp1	0.000946063728432535	0.103804795692552	0.135	0.123	1
Mark2	0.000950316633113184	0.0133341173299041	0.13	0.136	1
Gm14321	0.000956729204870346	-0.0400871	0.11	0.083	1
Pomgnt2	0.000956729204870346	-0.0402308	0.105	0.07	1
Ccnl1	0.000961026493535266	0.122518344870976	0.275	0.238	1
Ctdnep1	0.00096318183531411	0.130540544728173	0.115	0.093	1
Psmd3	0.00096318183531411	0.139016035238119	0.105	0.089	1
Actr3b	0.000967505955901108	-0.0365789	0.11	0.086	1
Gorasp1	0.000969674751605782	-0.0349775	0.1	0.07	1
Glyr1	0.000971848048872238	0.11886966216211	0.145	0.132	1
Samm50	0.000974025856183745	0.0820100058238355	0.13	0.123	1
Ube3a	0.000980586423431936	0.0791714036896378	0.21	0.192	1
Swt1	0.000982782356037374	0.120872159490784	0.135	0.113	1
Atcayos	0.000982782356037374	-0.0371096	0.125	0.096	1
Ccdc122	0.000984982841315157	-0.0379029	0.155	0.132	1
Wdr82	0.000987187887833067	0.0128049105421382	0.11	0.113	1
Hpf1	0.000989397504173042	0.234362674479556	0.2	0.156	1
PyMT	0.000989397504173042	0.0176243189919844	0.435	0.341	1
4930523C07Rik	0.000991611698931186	0.100330020960762	0.25	0.242	1
Gm44040	0.000991611698931186	-0.0354387	0.105	0.073	1
Gm31814	0.000993830480717797	-0.0360544	0.33	0.222	1
Ticrr	0.0010005144345647	-0.000301724	0.26	0.189	1
Ubn2	0.00100275165085266	0.0366349205818625	0.13	0.132	1
C030029H02Rik	0.00100275165085266	-0.0259717	0.11	0.093	1
Zfp207	0.00100275165085266	-0.0146	0.15	0.146	1
Hist1h1a	0.00100275165085266	0.0466501028761721	0.135	0.113	1
Zfand5	0.00100499349743412	0.0754599603313257	0.18	0.166	1
D430020J02Rik	0.00100723998300492	-0.0287097	0.115	0.096	1
Cenpw	0.00100949111627525	0.0607735592396651	0.13	0.096	1
Gm2800	0.00100949111627525	-0.0379852	0.11	0.086	1
Parvg	0.0010117469059696	0.0947481699614147	0.14	0.136	1
Cdc6	0.00101400736082688	0.0185615035994435	0.26	0.189	1
Srsf4	0.00102996190648117	0.112060915177684	0.1	0.093	1
Paqr3	0.00102996190648117	-0.0394363	0.11	0.079	1
Tk1	0.00103225999897168	0.0391556427638825	0.33	0.228	1
Lynx1	0.00103456283592465	-0.0389658	0.1	0.066	1
Lage3	0.00103687042622367	0.106939139236854	0.155	0.139	1
Lpar6	0.00104614849906268	-0.0353498	0.1	0.103	1
Hemgn	0.00105081628760519	0.0366147556453947	0.24	0.179	1
Fzd2	0.00105081628760519	-0.0398648	0.195	0.142	1
Gm47424	0.00105315740129413	-0.039895	0.195	0.142	1
Sept10	0.00105785411251121	-0.0316465	0.125	0.103	1
Arl4a	0.00106020972808511	0.110834676899239	0.125	0.123	1
Eif2s3x	0.00106257019569102	0.117070127534641	0.125	0.109	1
Tle4	0.001067305723253	0.140677152598449	0.28	0.252	1
Bend4	0.00107206076785359	-0.0376429	0.1	0.07	1
Ckap2	0.00107206076785359	0.0116486240789962	0.175	0.139	1
4930426I24Rik	0.00107206076785359	-0.0380675	0.15	0.119	1
Erg28	0.00107206076785359	0.0496989137384735	0.13	0.129	1
Kif4	0.00107206076785359	0.00604269937543961	0.225	0.159	1
Cdca3	0.0010768354023869	0.0359084447188812	0.36	0.245	1
Il17rb	0.0010768354023869	-0.0377754	0.1	0.06	1
Gm29394	0.0010768354023869	-0.0286055	0.19	0.139	1
Suco	0.00107923008872287	0.0501418767549786	0.115	0.119	1
Ddb1	0.00107923008872287	0.139025088395785	0.14	0.119	1
Nub1	0.00108403424535311	0.128366961821292	0.155	0.132	1
Cnih2	0.00108644373402013	-0.0374043	0.145	0.116	1
Rnf4	0.00108885817519521	0.0512572240743623	0.11	0.103	1
Abce1	0.0010912775781022	0.119590621429688	0.12	0.099	1
Mcm8	0.00109370195198001	-0.0148998	0.165	0.139	1
Pou3f1	0.00109613130608256	0.0294219927467732	0.315	0.209	1
Suv39h2	0.00110100499205308	-0.0109344	0.195	0.142	1
Sfxn1	0.00110100499205308	0.073687746721992	0.14	0.136	1
Melk	0.00110589871034709	0.00513477892521038	0.245	0.172	1
Itgb2	0.00110589871034709	0.162128863501809	0.27	0.265	1
Cdc5l	0.00110589871034709	0.133329339887201	0.21	0.185	1
Gm14418	0.00111081253554001	-0.0392873	0.165	0.139	1
Pkia	0.00111081253554001	-0.0374584	0.175	0.139	1
P2ry1	0.00111574654245002	-0.0361419	0.11	0.073	1
Gpr141	0.00111822113749615	0.00582119385793457	0.175	0.146	1
Slc25a39	0.00112070080613868	0.0949957955523716	0.12	0.109	1
Snx5	0.00112318555779846	0.111854500409567	0.265	0.222	1
Hnrnph2	0.001130670405319	0.0579936335374791	0.11	0.099	1
Cr2	0.00113317558356216	-0.0336382	0.145	0.116	1
Depdc1a	0.0011356858921565	0.00876187688271417	0.255	0.185	1
Ttc7	0.00114324769525244	0.151153651089068	0.13	0.106	1
Aspm	0.00114577862053453	0.024373173381762	0.265	0.185	1
Sgms2	0.00114577862053453	-0.0390455	0.295	0.192	1
Gas2	0.00114831472388655	-0.019619	0.2	0.149	1
Cpm	0.00114831472388655	-0.0326166	0.155	0.129	1
Aldh3b1	0.00115085601489865	-0.0389887	0.195	0.142	1
Sez6l2	0.00115340250317649	-0.0379419	0.205	0.149	1
Pcbp2	0.00115340250317649	0.259358045700738	0.355	0.298	1
Shcbp1	0.00115851111002979	0.0175934061859491	0.33	0.219	1
Appbp2os	0.00115851111002979	-0.0347617	0.155	0.132	1
Paxx	0.00116107324789434	-0.0113796	0.1	0.113	1
Rad51	0.00116107324789434	0.123193770967147	0.285	0.202	1
Prc1	0.00116107324789434	-0.00175985	0.16	0.139	1
Taco1os	0.0011662132408389	-0.0341499	0.22	0.159	1
Esco2	0.0011662132408389	0.0223836178080304	0.32	0.212	1
Rars	0.00117915535995175	0.13034676013172	0.12	0.103	1
Gm12802	0.00118698420091315	-0.0377282	0.36	0.242	1
Setd2	0.0011896044682433	0.0386107475928063	0.135	0.129	1
Nuf2	0.00119223007879985	0.0229027696560279	0.335	0.228	1
Eef2kmt	0.00119486104243947	0.047852808171286	0.1	0.096	1
Zfand3	0.00119749736903471	0.0341154456519464	0.1	0.099	1
Nr1h5	0.00120278615066165	-0.0325656	0.205	0.149	1
Ppm1b	0.00120278615066165	0.129638641114437	0.15	0.132	1
Gm6034	0.00120543862551793	-0.0804672	0.105	0.076	1
Fndc3a	0.00121878223815496	0.194503852018224	0.2	0.175	1
Ccna2	0.00122415778088854	0.044465406678981	0.375	0.258	1
Nsl1	0.00122685375614078	-0.0220819	0.31	0.199	1
Stk4	0.00122685375614078	0.136860006223252	0.245	0.202	1
Ago2	0.00122955521406396	-0.0180698	0.1	0.116	1
Trnau1ap	0.00124314509713226	0.0973453511936409	0.115	0.103	1
Polr3h	0.00124314509713226	0.110812869598777	0.1	0.083	1
Cenpi	0.00124314509713226	0.0185559600171138	0.3	0.199	1
Saysd1	0.00124861978312441	0.0216047574387153	0.1	0.113	1
Prex1	0.00125411672421096	0.0504633979422826	0.255	0.228	1
Zwilch	0.00125411672421096	-0.0121521	0.245	0.179	1
Mxd3	0.00125411672421096	0.0254868799538389	0.38	0.278	1
Hist1h2br	0.00126517769892444	0.015731658328047	0.155	0.129	1
Spry4	0.00126517769892444	-0.0848045	0.13	0.113	1
Adam10	0.00126795698008629	-0.0117194	0.095	0.109	1
4930558J18Rik	0.00127074189683428	-0.0369859	0.335	0.228	1
Mrps5	0.00127074189683428	0.026788696445633	0.095	0.103	1
Gm39302	0.00127074189683428	-0.0353588	0.255	0.185	1
E2f8	0.00127632867840569	0.0102248458802083	0.405	0.318	1
Prox2os	0.00127632867840569	-0.0368408	0.345	0.235	1
Wapl	0.0012819381264375	0.159000874449484	0.225	0.199	1
Ergic3	0.00128757032399268	0.0388266434696179	0.195	0.182	1
Sulf2	0.00128757032399268	0.135254797542317	0.1	0.089	1
Ciao2b	0.00128757032399268	0.104441991968381	0.24	0.215	1
Tmem147	0.00129039497987111	0.15018708207543	0.175	0.146	1
Cdkn3	0.00129322535439905	-0.0194047	0.31	0.202	1
Hells	0.00129322535439905	0.102707969844388	0.105	0.073	1
BC005537	0.00130175089453776	-0.00357138	0.12	0.156	1
BC049762	0.00130746337337541	-0.0821486	0.345	0.238	1
Phf19	0.00131032827999024	-0.055665	0.1	0.063	1
Cyb5r3	0.0013189577953605	0.020992107733474	0.1	0.106	1
Neurl1b	0.0013189577953605	-0.027909	0.33	0.225	1
Itgad	0.00132184593429639	-0.0605942	0.11	0.079	1
Mybl1	0.0013247399078325	-0.0338706	0.3	0.195	1
Atp2a2	0.00132763972661047	0.0507200670364173	0.095	0.103	1
Hist1h2ab	0.00132763972661047	0.011007061252667	0.435	0.341	1
Uri1	0.00133345694254299	0.0688668166030873	0.12	0.113	1
Nxf1	0.00133637436106527	0.15865004393888	0.12	0.096	1
Vps4b	0.00134810302227548	0.15043847648413	0.155	0.136	1
Zfp318	0.00134810302227548	0.10421431282769	0.13	0.113	1
Sdhaf4	0.00135104998811686	0.043289836968014	0.11	0.106	1
Nfx1	0.00136289737746625	0.0340416194514353	0.12	0.116	1
Setd5	0.00136289737746625	0.0758831815347601	0.165	0.152	1
Arhgap17	0.00136289737746625	0.0917807701401138	0.12	0.106	1
Mrps35	0.0013658741604845	-0.0096302	0.095	0.106	1
Esf1	0.00137184572543675	0.0300462545634883	0.15	0.149	1
Tmem60	0.00137184572543675	0.0390844489769772	0.105	0.109	1
Mapkapk2	0.00137484052918193	-0.0599362	0.095	0.123	1
Tle3	0.00137784136167593	0.0970035145626196	0.105	0.093	1
Sgip1	0.0013838611567222	-0.034603	0.38	0.278	1
Ttll11	0.00138688014122354	-0.0245342	0.345	0.235	1
Hist1h2bp	0.00139293633918502	-0.00499239	0.35	0.238	1
Sephs2	0.00139597357469814	0.100356721256818	0.105	0.093	1
Arfgap2	0.00139901691596373	0.0871068169935101	0.11	0.103	1
Ctss	0.00139901691596373	0.0474830478453137	0.125	0.132	1
Brca1	0.00140206637405172	0.0532879841017878	0.215	0.162	1
Ssrp1	0.00140512196004943	0.0680119130797279	0.19	0.185	1
Tgoln1	0.00140512196004943	0.0950373149258367	0.18	0.172	1
Stmn1	0.00140818368506161	0.196106936835263	0.335	0.242	1
Gm33023	0.00140818368506161	-0.084708	0.145	0.123	1
Kif15	0.00141125156021049	0.0308632910457337	0.275	0.199	1
Cyfip2	0.00141125156021049	0.146304846758165	0.2	0.192	1
Gm12655	0.00142049219796172	-0.0821985	0.155	0.136	1
Psmg2	0.00142668357850746	0.0689708379237575	0.125	0.123	1
Cdca8	0.00144227102862959	0.0848996323192089	0.335	0.225	1
Recql4	0.00144227102862959	-0.0274726	0.385	0.278	1
Nfatc3	0.00144540729436266	6.82376439247456e-05	0.12	0.132	1
Ndufaf4	0.00144854984506857	0.121360405088028	0.13	0.109	1
Supt5	0.00145169869209845	0.0673094252424624	0.15	0.152	1
Pop7	0.00145801532062356	0.0164856100409188	0.1	0.106	1
Gm29264	0.00145801532062356	-0.0799346	0.245	0.175	1
Kdm1a	0.00146118312490998	0.215036023105505	0.22	0.185	1
Frg2f1	0.00147391787561095	-0.0853082	0.11	0.079	1
Srpr	0.0014867548310624	0.0148935563552922	0.09	0.109	1
Gm4316	0.00148998012585736	-0.0780256	0.195	0.146	1
Akt2	0.00149321186616573	0.0419687251832346	0.1	0.099	1
Gpbp1	0.00149321186616573	0.027917560039113	0.195	0.199	1
Mycbp2	0.00150294587628028	0.138673148151385	0.395	0.325	1
Rgs1	0.00150946765710682	0.317931106425855	0.37	0.288	1
Fignl1	0.00151273831476803	0.00355658177457229	0.145	0.123	1
Lgals3bp	0.00151273831476803	0.41925101673198	0.31	0.242	1
Lpxn	0.001516015499536	-0.0726729	0.085	0.106	1
Ppp1r11	0.00153581633547871	0.0793784615248374	0.28	0.248	1
Csnk2a1	0.00154246936481914	0.223133983802121	0.365	0.295	1
Zmynd11	0.00154914892747646	0.120373809011924	0.13	0.123	1
Gadd45g	0.00154914892747646	-0.0435703	0.095	0.113	1
Map2k3	0.00155249868854483	0.0606246336001544	0.11	0.116	1
Diaph1	0.00155585511867438	0.0939931377182055	0.27	0.278	1
Spcs3	0.00157613442018287	0.0675807111112639	0.125	0.119	1
Aurka	0.00157953786935342	0.0079512093799332	0.255	0.189	1
Gbp4	0.00158636507531244	0.007391317927142	0.13	0.119	1
Ptk2b	0.00158636507531244	0.12416406206111	0.155	0.142	1
Peak1	0.00158978885631511	0.152272538143113	0.18	0.152	1
Eif5a	0.00159665683504254	-0.389542	0.41	0.526	1
Hist1h2ae	0.00159665683504254	0.115407384203331	0.35	0.238	1
Sae1	0.00160355211718575	0.119784396211136	0.13	0.116	1
Chd1	0.00160701002752854	0.0726971622083934	0.105	0.103	1
Gm31812	0.00161047480035121	-0.0827931	0.125	0.103	1
Hist1h2bl	0.00161047480035121	-0.0187409	0.27	0.189	1
Spp1	0.00161742498244652	0.194084221598893	0.265	0.238	1
9530068E07Rik	0.00162091041627151	0.00582043476064556	0.11	0.116	1
Add1	0.00162440276168113	0.0538307343497509	0.18	0.175	1
Trpc4ap	0.00163140823656708	0.0883752444670697	0.15	0.146	1
Nr1h2	0.00163140823656708	-0.153498	0.095	0.146	1
Phf14	0.00164196859448396	0.135042072261617	0.23	0.199	1
Ndufb3	0.00164550266885845	0.159706845700047	0.355	0.328	1
Clk4	0.00164904374148074	-0.0674655	0.075	0.109	1
Gtf2i	0.00165614693131444	0.0335551010726619	0.135	0.139	1
Gm13203	0.00166327826386782	-0.0835074	0.26	0.189	1
Gm42717	0.00168123037789934	-0.0807328	0.155	0.132	1
Pld3	0.00168123037789934	-0.0168648	0.165	0.185	1
Kpna3	0.00168123037789934	-0.0208005	0.095	0.103	1
Uhrf1	0.00168123037789934	0.0191907853230758	0.22	0.169	1
Pan3	0.00168484212127753	0.0339625909487356	0.145	0.146	1
Cab39	0.00168846100098198	0.0573373096449833	0.145	0.139	1
Nphp1	0.00168846100098198	-0.0780453	0.115	0.099	1
Mis18bp1	0.00169936058483206	0.0926812954844963	0.37	0.252	1
Farsa	0.00170666288846457	0.0803527036400964	0.1	0.089	1
C1d	0.00171032485283814	0.0397124530517351	0.16	0.152	1
Rasa1	0.00171032485283814	0.0895785002647697	0.175	0.169	1
Rabep1	0.00171399404262318	0.067493828012325	0.12	0.116	1
Spire1	0.00171399404262318	-0.0814609	0.125	0.099	1
Dctn4	0.00172504509258794	0.0949308787811515	0.145	0.132	1
Rnf20	0.00173244882155567	0.100544419164256	0.115	0.109	1
Rasa2	0.00174360921634267	0.112824147452084	0.13	0.119	1
Trim30a	0.00175108616474263	0.103463328421776	0.125	0.119	1
Eldr	0.00175483568344816	-0.0468879	0.25	0.175	1
Atp2a3	0.00175483568344816	0.0866828147671544	0.115	0.106	1
Pafah1b1	0.00175859258251146	0.12516400271401	0.36	0.321	1
Ska1	0.00175859258251146	-0.0120695	0.24	0.175	1
Galnt1	0.00176235687497282	0.217918026686022	0.17	0.139	1
Pbk	0.00176612857389234	0.0212212327847683	0.305	0.202	1
Sgo2a	0.00176990769234998	0.000812544253791861	0.31	0.202	1
Tyms	0.00176990769234998	0.19809957025889	0.26	0.192	1
Zfp638	0.00177369424344552	0.0672290148865592	0.21	0.195	1
Bag6	0.00177369424344552	-0.0374423	0.09	0.103	1
Nap1l3	0.00177369424344552	-0.082035	0.225	0.169	1
Larp1	0.00179657037151304	0.0980207351172178	0.13	0.132	1
Gmnn	0.00180040931954211	0.176338519669019	0.165	0.119	1
Tbc1d1	0.00180425580572546	0.101139565227933	0.12	0.106	1
Cnppd1	0.00180810984334274	-0.0300878	0.08	0.106	1
Neil3	0.00181971739789618	-0.0418975	0.335	0.235	1
Chek2	0.00183530066653029	0.00919199309501754	0.115	0.093	1
Pole	0.00183921559610294	-0.0147227	0.175	0.152	1
Tceal9	0.00183921559610294	0.0578971152721575	0.13	0.123	1
Taok3	0.00184313819753359	0.00913237275296276	0.11	0.113	1
Ldb1	0.00184313819753359	-0.0679475	0.08	0.106	1
Ep400	0.00185495216789229	0.0871384792653499	0.16	0.149	1
Zfas1	0.00188278914009021	0.0935609419974233	0.165	0.156	1
Clspn	0.00188278914009021	0.0718291511224691	0.335	0.228	1
Mapk1	0.00188278914009021	0.0578526504691449	0.17	0.169	1
Hist1h2bk	0.0018908127473699	-0.0321948	0.395	0.308	1
BC055324	0.0018988677495231	-0.1665	0.1	0.07	1
1700025G04Rik	0.00190290705806003	0.186312367496364	0.14	0.129	1
Bbs7	0.00190290705806003	-0.0809277	0.245	0.175	1
Pcmtd1	0.00190695425661598	0.0435496668801902	0.165	0.166	1
Elf2	0.00192322222754009	0.0559694527037134	0.17	0.166	1
Gen1	0.00192322222754009	-0.0727445	0.145	0.126	1
Gatad2b	0.0019314039131605	-0.0407792	0.095	0.113	1
Krit1	0.0019314039131605	0.0588942384998439	0.215	0.215	1
Kif13b	0.00193550672969042	-0.0189117	0.1	0.123	1
Smndc1	0.00193550672969042	0.131271936910784	0.2	0.175	1
Klrb1b	0.00194373637996722	0.191719995701288	0.28	0.232	1
Zfp512	0.00194786324168779	0.0257579396138643	0.11	0.113	1
Leng8	0.00194786324168779	-0.0227656	0.095	0.116	1
Cdipt	0.00196861847747156	0.0870859368977313	0.105	0.093	1
Atp6v0d1	0.00196861847747156	-0.0509886	0.14	0.156	1
Psmd10	0.001972793808633	0.0920929313314261	0.145	0.139	1
Ccdc85c	0.00197697726741704	-0.0741792	0.3	0.199	1
Arhgef6	0.00197697726741704	0.0201396181652228	0.135	0.132	1
Cenpk	0.00199801697220809	0.000246423379289004	0.21	0.159	1
Dnttip2	0.00200649024490384	0.063292431137485	0.12	0.123	1
Pank2	0.00203210831947492	0.0577681666340077	0.105	0.106	1
Ndc80	0.00203210831947492	-0.0101262	0.115	0.083	1
H2-Ab1	0.00204071414685593	-0.0590915	0.1	0.109	1
Mau2	0.00204502958853325	-0.128769	0.07	0.103	1
Aunip	0.00204935340153662	-0.0730863	0.335	0.232	1
Zmat2	0.00206673265769399	0.13803205411087	0.215	0.199	1
Spata13	0.00207985571275999	0.147906037065218	0.135	0.109	1
Sh3bgrl	0.00208424702119298	0.132034589719029	0.175	0.162	1
Cdc45	0.00208864683248182	-0.00482266	0.255	0.182	1
Zfp664	0.00211077394782423	0.0596311311335129	0.1	0.096	1
Cd74	0.00211077394782423	-0.0130067	0.47	0.364	1
Hagh	0.00211968483092873	-0.170125	0.055	0.109	1
Ivns1abp	0.00212415319691684	-0.00458605	0.1	0.113	1
Itsn2	0.00212415319691684	-0.0365386	0.09	0.116	1
Mrpl51	0.00212863019905173	0.150580267941549	0.17	0.142	1
Hmg20b	0.00213311585225297	0.12689100285733	0.14	0.126	1
Churc1	0.00214662486778084	0.0798796076027681	0.19	0.179	1
Hnrnpl	0.00216931431387131	0.183156203815803	0.265	0.222	1
Derl1	0.00218303329691156	0.084014263584047	0.13	0.126	1
Surf4	0.00222466881193813	0.101277068356795	0.12	0.106	1
Nptn	0.00224340602784958	-0.165914	0.13	0.189	1
Birc5	0.00224340602784958	0.0918398379758075	0.35	0.245	1
Tox4	0.00224811287133184	0.0623316436487744	0.115	0.113	1
Mdm4	0.00225282876158075	0.016525978746897	0.13	0.136	1
Chaf1a	0.00227178310102347	-0.00811108	0.125	0.096	1
Swap70	0.00227654445838963	0.0616086329900853	0.105	0.113	1
Anapc16	0.00228131495599505	0.0920053580470363	0.16	0.149	1
AI662270	0.00229568144694465	0.155468653717757	0.185	0.166	1
Sema6d	0.0023004886623191	0.130435103486912	0.12	0.109	1
Nbdy	0.0023004886623191	0.00567572178266013	0.125	0.123	1
Mcm3	0.00231496568411327	0.145875710823854	0.16	0.116	1
Ino80b	0.00231980986925375	0.0266445180176603	0.11	0.116	1
Fdx1	0.00231980986925375	-0.000339173	0.13	0.132	1
1700123O20Rik	0.00232952610136343	0.0842498987196107	0.11	0.109	1
Ccne2	0.00238363473482044	0.012758262219078	0.155	0.136	1
Tacc3	0.00239359541114628	0.00319696863142278	0.165	0.146	1
Rhob	0.00239359541114628	-0.115886	0.075	0.113	1
Ska3	0.00239359541114628	-0.100673	0.35	0.248	1
Eif3l	0.00239359541114628	0.0651148348181143	0.115	0.116	1
Gcc2	0.00240860788413424	0.0248421105938583	0.12	0.132	1
Morf4l2	0.00240860788413424	-0.00270437	0.085	0.103	1
Hk1	0.00241866402788253	-0.0256525	0.085	0.103	1
Sgta	0.00241866402788253	-0.0690668	0.095	0.126	1
Pglyrp2	0.0024237064971332	0.0469701467998891	0.11	0.109	1
BC023719	0.00244906347106786	0.0131623832870765	0.105	0.113	1
Copa	0.0024541639061978	0.0370148059205183	0.12	0.123	1
Gapvd1	0.0024541639061978	0.0675645535855501	0.105	0.109	1
Wasf2	0.00245927405982128	0.163822451511737	0.285	0.238	1
Fam192a	0.00245927405982128	0.0351878740893169	0.095	0.106	1
Flna	0.0024643939484339	0.123786227120846	0.21	0.209	1
Agfg1	0.00246952358855498	0.00931817336196325	0.09	0.103	1
Syce2	0.00246952358855498	0.0954159408491733	0.115	0.089	1
Chek1	0.00246952358855498	-0.0461597	0.205	0.159	1
Dynll2	0.00247981218951862	0.0344923339545265	0.09	0.103	1
Kmt2c	0.00248497118351867	0.0164026531510387	0.145	0.149	1
Casp8ap2	0.00249013999534227	0.093770924387413	0.1	0.089	1
Kcnq1ot1	0.00249531864162773	0.0932039823760047	0.13	0.129	1
Mcm10	0.00250570550425708	-0.0749416	0.235	0.179	1
Klri2	0.00250570550425708	0.391551664543472	0.155	0.146	1
Larp7	0.00251091375399716	0.0747161575458818	0.1	0.103	1
Itgb1bp1	0.00251613190499154	0.0553560903510117	0.115	0.116	1
Chd8	0.00251613190499154	0.0469330400895186	0.12	0.116	1
2610001J05Rik	0.00252135997399822	0.00757367110876378	0.1	0.116	1
Setd3	0.00252135997399822	-0.139292	0.055	0.103	1
Dnm1l	0.00252135997399822	0.0406921937869497	0.11	0.106	1
Iscu	0.00252659797779922	-0.0348581	0.11	0.139	1
Fam72a	0.00253710385703242	-0.111785	0.31	0.212	1
Dhrs7	0.00253710385703242	-0.0127944	0.115	0.136	1
Srp72	0.00254237176614892	0.0689127341788873	0.18	0.169	1
Hist1h2ap	0.00255823557411016	0.114291929983205	0.365	0.258	1
Cnp	0.00256354359338987	0.00638887446886668	0.12	0.132	1
Gpr68	0.00257418985870204	-0.099035	0.085	0.132	1
Man1a2	0.00261718044456436	0.135590375734087	0.155	0.146	1
H2-Q6	0.00262260017191168	-0.193117	0.135	0.195	1
Sgo1	0.00266082646300897	-0.00114237	0.32	0.215	1
Kras	0.00267736450632576	0.200555320420216	0.23	0.202	1
Gins2	0.00268844199959218	-0.00665202	0.165	0.146	1
Sap30l	0.00268844199959218	0.0175208321955926	0.15	0.159	1
Qpct	0.00269399643808487	0.0389428823617335	0.095	0.106	1
Stx4a	0.00269956136122755	-0.0563407	0.135	0.159	1
Casp8	0.00271072273184296	-0.0079953	0.16	0.172	1
Ciapin1	0.00271072273184296	0.0217193238815859	0.135	0.132	1
Napb	0.00272754386317064	-0.169324	0.125	0.109	1
Kcp	0.00275012038914002	-0.126312	0.31	0.212	1
Plekho2	0.00276147255092507	-0.0345946	0.09	0.113	1
Smim19	0.00277286750219197	0.0208093926303275	0.12	0.132	1
Etv3	0.00278430538615531	0.12149581451086	0.12	0.113	1
Elf4	0.00279004047276303	-0.150489	0.07	0.119	1
Snx17	0.00279578634643328	0.0639003608769619	0.145	0.156	1
Trim26	0.00280154302518154	0.0750692495539805	0.12	0.116	1
Cd226	0.00281308887010076	0.13776055874806	0.36	0.315	1
Cs	0.00283631101637223	0.100519922199497	0.11	0.099	1
Cdc34	0.00284214383723169	0.0305824965155397	0.095	0.103	1
Hnrnpa2b1	0.00285970807351045	0.213727065013122	0.42	0.295	1
BC003965	0.00285970807351045	0.0723087564340974	0.125	0.123	1
Rab24	0.00286558480440358	-0.0157706	0.16	0.172	1
Ncapg2	0.00287147255854419	-0.0767755	0.205	0.159	1
Zfp36l1	0.00287737135427918	0.0312520389561715	0.24	0.252	1
Cebpz	0.00287737135427918	0.153729830211602	0.195	0.162	1
Wdr89	0.00288328120998109	0.126655425572679	0.205	0.166	1
Spc24	0.0028951341749045	0.0329986430737696	0.32	0.215	1
Phf3	0.00290703160080944	0.13555954761563	0.195	0.179	1
Ptpra	0.00292496142766796	-0.0147604	0.115	0.129	1
Fuca1	0.0029309604276074	0.0970825781877878	0.1	0.093	1
Kat6a	0.00296112419750636	0.0486378207088844	0.14	0.146	1
Myo1f	0.00296112419750636	0.00925756139988657	0.115	0.129	1
Ss18	0.00296112419750636	0.0869056102889415	0.11	0.106	1
B3gnt2	0.00297326881375967	-0.0134199	0.105	0.119	1
Vdac1	0.00297326881375967	0.0395539891173597	0.22	0.219	1
Top2a	0.00297935814865498	0.219623345654099	0.25	0.192	1
Ulbp1	0.0029854588598048	0.024274588990911	0.15	0.129	1
Dscc1	0.00299157096604839	-0.0625425	0.3	0.205	1
Dctn6	0.00299769448625118	-0.0132765	0.135	0.156	1
Gtf2h5	0.00299769448625118	0.169360965195365	0.325	0.281	1
Birc2	0.00300382943930479	-0.111844	0.125	0.166	1
Eci1	0.00300382943930479	0.0482862310562442	0.13	0.132	1
Capzb	0.00301613371966222	-0.326769	0.405	0.573	1
M6pr	0.00301613371966222	0.193091824436063	0.18	0.169	1
Napsa	0.00302230308488056	-0.0670821	0.15	0.166	1
Kdm5a	0.00302848395877884	-0.0258427	0.11	0.129	1
Calm3	0.00303467636038011	0.167334776087347	0.345	0.291	1
Kmt5a	0.00304709582291569	0.038062604351705	0.115	0.123	1
Fibp	0.00304709582291569	-0.0326029	0.075	0.103	1
Xpa	0.00306581195158526	-0.0757146	0.08	0.109	1
9930111J21Rik2	0.0030720739203669	-0.061075	0.07	0.119	1
Mrpl28	0.0030720739203669	0.0684751579380003	0.13	0.123	1
Hsd11b1	0.0030783475507526	0.166166226211318	0.19	0.172	1
Metrnl	0.00309092987330163	-0.0835116	0.13	0.149	1
Erp29	0.00309723860401413	0.161009811044889	0.205	0.182	1
Gm26901	0.00310355907342913	-0.161775	0.125	0.113	1
Zfp292	0.00310355907342913	0.0227512082306828	0.18	0.182	1
Pnkd	0.00311623530575799	-0.0189579	0.15	0.159	1
Cblb	0.003128958725338	0.0425237490268946	0.12	0.123	1
Card19	0.00313533817891721	0.025625393628995	0.16	0.185	1
Csnk1d	0.00315454774859057	0.107727359463172	0.115	0.116	1
Psma6	0.00316097473988871	0.174268255519156	0.245	0.219	1
Smad7	0.00319978797462742	0.0883858760410803	0.255	0.245	1
Dido1	0.00321282192030453	0.016323790171057	0.085	0.109	1
Slc25a15	0.00324561872351223	-0.0791015	0.135	0.123	1
Hist1h1c	0.00325221457554155	-0.00215788	0.115	0.132	1
Acly	0.00325882263788041	-0.0578304	0.095	0.109	1
Eif2s1	0.00327207547346992	0.166233998325639	0.225	0.205	1
Mtrex	0.00327207547346992	0.0395963586703863	0.105	0.116	1
Xiap	0.00327207547346992	0.0307133431531928	0.095	0.106	1
Zbtb8os	0.0032787202867805	0.169095401246617	0.175	0.156	1
Tor1aip1	0.00328537739052051	0.0162419752221338	0.13	0.136	1
Tex261	0.00328537739052051	0.0807357402998392	0.145	0.129	1
Yipf3	0.00329204680478839	-0.124523	0.1	0.136	1
Cct6a	0.00330542264543864	0.075706498431423	0.21	0.199	1
Clint1	0.00330542264543864	0.129946918579093	0.285	0.265	1
Pcbp1	0.0033255792394124	0.129823929960773	0.29	0.248	1
Eea1	0.0033255792394124	-0.0173624	0.095	0.106	1
Ap1m1	0.00335262883679364	-0.00095217	0.115	0.123	1
Taf1d	0.00335262883679364	0.0763718590232439	0.21	0.205	1
Ifnar2	0.0033662286322373	0.0681475563412093	0.175	0.172	1
Pigt	0.00337304735052901	-0.00503579	0.12	0.132	1
Retreg1	0.00337304735052901	-0.0184565	0.08	0.103	1
Fopnl	0.00337987864313426	-0.117415	0.075	0.109	1
Dohh	0.00338672253053798	0.182663341055641	0.11	0.096	1
Stx8	0.00340732996680648	0.0163435137684147	0.135	0.156	1
Trappc10	0.00341422443880991	0.0876348898058381	0.11	0.099	1
Pcif1	0.00343498412330165	0.0456562614378371	0.13	0.142	1
Def6	0.00344192950989326	-0.050628	0.085	0.113	1
Gps2	0.00347684856481942	0.0338162786507573	0.135	0.139	1
Adcy7	0.00348387094594135	0.0311365950038107	0.18	0.199	1
Llph	0.00351208973414746	0.170320442092331	0.31	0.275	1
Lrif1	0.00353339013991643	-0.0887234	0.125	0.166	1
Ankrd10	0.00354051635214572	0.0225445425777372	0.15	0.149	1
Mysm1	0.00354765563805678	0.0505912889158002	0.12	0.129	1
Chd6	0.0035548080188094	-0.0264896	0.11	0.136	1
Ifi208	0.00356915214962084	-0.0750011	0.07	0.113	1
Map3k1	0.00356915214962084	-0.0944049	0.07	0.113	1
Ik	0.00356915214962084	0.0077165128661674	0.175	0.179	1
Pgk1	0.00357634394214164	0.107997441382316	0.185	0.159	1
Btbd1	0.00359076708778238	0.0739398932649245	0.105	0.096	1
Ubxn4	0.00360524312304735	0.165936916610054	0.28	0.252	1
Mrpl13	0.00361250102770574	0.067229577432347	0.13	0.126	1
Bola3	0.0036197722189277	0.119746129037475	0.225	0.185	1
Rbm22	0.0036343545468734	0.148369292453124	0.145	0.123	1
Eif3a	0.0036343545468734	0.208861942858903	0.37	0.291	1
Ensa	0.00364166572657454	0.0163626924413194	0.095	0.106	1
Cnih4	0.00366367958705981	0.0559821919490745	0.095	0.106	1
Vbp1	0.00369321962441484	0.00720972671083872	0.105	0.116	1
Gpbp1l1	0.00370063838957848	-0.0313164	0.105	0.129	1
Smad4	0.00370063838957848	0.0188775925753945	0.12	0.132	1
Ppp3ca	0.00372297604714281	0.0975935256445996	0.22	0.209	1
Mad2l1	0.00372297604714281	-0.0273994	0.115	0.089	1
Efhd2	0.00373044912642598	0.290017752343951	0.595	0.54	1
Tasor2	0.00373793583886469	-0.107028	0.075	0.109	1
Mgat1	0.00374543620636744	-0.00557852	0.11	0.123	1
Ehmt2	0.00376047799434483	-0.0244017	0.095	0.119	1
Pfkp	0.00376801945878239	-0.0379083	0.09	0.123	1
Dnajb1	0.00377557466620984	-0.155724	0.09	0.152	1
Smim12	0.00379072639828205	0.00580692889879835	0.095	0.109	1
Spc25	0.00379832296712387	-0.0402164	0.345	0.248	1
Rexo1	0.00380593336734979	-0.135794	0.1	0.136	1
Eid1	0.00382119575067106	0.0728752851701415	0.225	0.212	1
Sh3bp1	0.00382119575067106	0.0775748983706086	0.14	0.139	1
Eif5	0.00382884777819851	0.208648597709079	0.435	0.344	1
Nabp2	0.00383651372597434	0.0143302730339487	0.11	0.119	1
Psmc1	0.00383651372597434	0.0488967969014083	0.105	0.106	1
Zbtb20	0.0038518874714595	-0.0156241	0.18	0.225	1
Pkp3	0.00385959531383685	-0.0634751	0.145	0.189	1
Jtb	0.00387505304975289	-0.00137268	0.145	0.159	1
Tcf25	0.00388280298813709	0.144233913780478	0.335	0.301	1
Sipa1	0.00388280298813709	0.132985901415973	0.225	0.222	1
Ifi35	0.00392959902171537	-0.0311556	0.15	0.162	1
Creg1	0.00393744797185559	0.0493814983900892	0.12	0.126	1
Nr2c2ap	0.00393744797185559	-0.11041	0.065	0.103	1
Ctnnb1	0.00393744797185559	-0.0026254	0.14	0.146	1
2510002D24Rik	0.00396898634962312	-0.0681617	0.115	0.132	1
Fnbp4	0.00399279047644309	0.140582204681574	0.13	0.119	1
Arcn1	0.00399279047644309	0.103783368223842	0.11	0.106	1
Arid5b	0.00400873182906613	0.0386076913945759	0.135	0.162	1
Cdk1	0.00400873182906613	0.0749797655979974	0.255	0.195	1
Erp44	0.00401672415454641	-0.0188325	0.095	0.116	1
Ccdc88a	0.00401672415454641	0.0694516018054485	0.11	0.119	1
Fcf1	0.00402473094342977	0.0949115455162563	0.13	0.116	1
Tmem189	0.00403275221872182	-0.0364315	0.09	0.109	1
Bcap29	0.00403275221872182	-0.0182889	0.1	0.119	1
Papola	0.00404883832070533	0.109173701285379	0.2	0.205	1
Sla	0.00404883832070533	-0.0814317	0.09	0.126	1
Ntan1	0.00404883832070533	0.155370475350322	0.18	0.162	1
Tm2d2	0.00405690319355896	0.073321559250987	0.115	0.116	1
Tmem208	0.00408930870402331	0.0361854188589014	0.235	0.228	1
Tmem30a	0.00408930870402331	0.130048441102627	0.225	0.202	1
Oga	0.00408930870402331	-0.0935078	0.09	0.129	1
Stip1	0.00411376680696086	0.0268065986010395	0.115	0.129	1
Bri3	0.0041219489597667	0.187686178290607	0.285	0.252	1
Klra7	0.00413424899177804	-0.124136	0.125	0.126	1
Spty2d1	0.00413835758328934	-0.0880935	0.08	0.113	1
Cenps	0.00416308166480776	-0.0475947	0.205	0.162	1
Psmc2	0.00416308166480776	0.0658335915298345	0.155	0.156	1
Nhp2	0.00416308166480776	0.1549355890642	0.22	0.209	1
Notch1	0.00417963875737839	-0.0800413	0.08	0.113	1
Smap1	0.00418793968578974	0.21986117210985	0.355	0.344	1
Abcf1	0.00418793968578974	0.0664418830427493	0.205	0.182	1
Mbnl1	0.00420458642493536	0.250278943531694	0.435	0.358	1
Yipf1	0.00420458642493536	-0.110557	0.09	0.132	1
Dhx9	0.00422966909459579	0.0711974742232998	0.19	0.185	1
Naxd	0.00422966909459579	0.0349746167747192	0.085	0.103	1
Resf1	0.00426332376551195	0.0242666488337145	0.215	0.235	1
Cops4	0.0042717752905649	0.146933947746612	0.155	0.136	1
Psmd11	0.0042717752905649	0.115912009099931	0.205	0.195	1
Naa50	0.0042717752905649	0.0719398400423988	0.1	0.106	1
Smim20	0.00428024200634606	-0.127726	0.08	0.119	1
Pola1	0.00428024200634606	-0.0710376	0.1	0.093	1
Etfb	0.00428872393680899	0.244107122911721	0.355	0.305	1
Mcm5	0.00430573353774939	0.0988592561518532	0.145	0.109	1
Nxt1	0.00433993637321289	0.0102503525891697	0.095	0.109	1
Atpif1	0.00433993637321289	0.20384245775519	0.385	0.315	1
Qk	0.00433993637321289	-0.139337	0.075	0.119	1
Ube2q1	0.00435712999372763	-0.00161715	0.13	0.146	1
Slamf7	0.00437438534092368	0.162106522039793	0.185	0.169	1
Lars	0.00437438534092368	0.0382637942452197	0.115	0.119	1
S100a10	0.00438303622270903	-0.45765	0.545	0.642	1
Glud1	0.00440038452429198	0.0962881307768336	0.29	0.272	1
Bbc3	0.00440908199283866	-0.391058	0.045	0.123	1
Stx16	0.00441779503910716	-0.00579209	0.13	0.136	1
Eif3m	0.00442652368755054	0.173930326750494	0.335	0.281	1
Pin1	0.00442652368755054	0.0330366176008598	0.13	0.136	1
Prim1	0.00443526796265327	0.00754636904497989	0.13	0.099	1
Mrps34	0.00443526796265327	0.0403487720320156	0.145	0.156	1
Ilf2	0.00444402788893134	0.0339319653669819	0.1	0.106	1
Ddx54	0.00447040182045006	0.111392030740662	0.145	0.142	1
Calr	0.00447040182045006	0.187623604038019	0.35	0.285	1
Cdc26	0.00447922459721973	0.06179615278651	0.16	0.162	1
Tmed3	0.00451467369379425	-0.0796514	0.105	0.132	1
Ddx24	0.00452357558907656	0.0598169130425782	0.29	0.252	1
Fam3c	0.00454142709872235	-0.12186	0.075	0.113	1
Josd2	0.00454142709872235	0.00879720969559131	0.09	0.106	1
Stk11	0.00459536517453046	-0.0623993	0.085	0.109	1
Mbp	0.00459536517453046	-0.0396397	0.1	0.123	1
Tmem37	0.00460441105024451	-0.250851	0.095	0.136	1
Herc1	0.00463164551599966	0.0202959663358299	0.13	0.156	1
Nudt4	0.00464075603473347	-0.0730069	0.095	0.126	1
Oser1	0.00466818503484633	-0.0608354	0.08	0.119	1
Mocs2	0.00466818503484633	-0.0272111	0.105	0.113	1
Dctn2	0.00467736060056043	0.00897336372557986	0.185	0.205	1
Znrd2	0.00467736060056043	0.03816026543942	0.1	0.103	1
Pnp	0.00469576073271226	0.0771038696046179	0.13	0.119	1
Tsn	0.00472348381435977	0.113434196509209	0.335	0.308	1
Zup1	0.00472348381435977	-0.00367596	0.12	0.132	1
Bcl2l11	0.00473275771247655	0.16387968434333	0.215	0.195	1
Vgll4	0.00475135496843331	0.0900059635120813	0.17	0.172	1
Zmiz1	0.00476067837751064	0.0651483236834497	0.18	0.172	1
4932438A13Rik	0.0047700183415329	0.0935385375876438	0.175	0.169	1
Luc7l3	0.0047700183415329	0.134339702919182	0.24	0.212	1
Pcbd2	0.00477937488619994	0.105023430479241	0.205	0.192	1
Vps36	0.0047887480372441	0.191088328232961	0.245	0.215	1
Vta1	0.00481696738645104	-0.0358242	0.095	0.116	1
Itpkb	0.00482640722097837	-0.0112791	0.1	0.132	1
Dnttip1	0.00482640722097837	-0.0298858	0.08	0.106	1
Elavl1	0.00483586379103321	0.0187593516076536	0.16	0.166	1
Bcl7b	0.0048833985828453	0.0427701904029944	0.125	0.126	1
Ncor1	0.00489295611169878	0.157897015978785	0.46	0.411	1
Sumo3	0.00491212194869697	0.0990236957352476	0.125	0.116	1
Rrm2	0.00491212194869697	-0.00432917	0.355	0.252	1
Gtf3a	0.00492173030918957	0.0231271917763253	0.105	0.119	1
Stard3nl	0.00494099804527834	0.0599934769401256	0.115	0.119	1
Cdc20	0.00495065747342001	-0.00743482	0.135	0.129	1
Ebpl	0.00497002758150915	-0.0331032	0.1	0.132	1
Fgl2	0.0049797383142002	0.064992470090514	0.26	0.219	1
Snap23	0.00498946620120645	0.146557629304187	0.135	0.116	1
Cnot4	0.00500897354401567	0.0489863172385916	0.185	0.189	1
Zfp871	0.00500897354401567	-0.0741722	0.08	0.109	1
Pdha1	0.00500897354401567	0.0200616706854904	0.085	0.103	1
Celf1	0.00501875305282713	0.0584052694517415	0.17	0.172	1
Smarca4	0.00506791003411092	0.0631280579695601	0.105	0.109	1
Fkbp2	0.00508769439502274	0.0490110966393984	0.175	0.169	1
Uba1	0.00511750185709007	0.0363305173267593	0.12	0.136	1
Tial1	0.00516753187434089	0.0167680141577837	0.13	0.142	1
Ppil2	0.00518766733059777	0.0214316416709163	0.155	0.166	1
Ash1l	0.00522815106285779	0.0847654727692342	0.17	0.166	1
Golga4	0.00522815106285779	0.0444898521903703	0.145	0.159	1
Pdlim1	0.0052484997741681	0.109515770928339	0.135	0.129	1
Pbrm1	0.00525870093660766	0.0860277060096593	0.22	0.195	1
Cltc	0.00526892000670385	0.144492625795625	0.165	0.162	1
Bud31	0.005299684937028	-0.0376776	0.085	0.106	1
Tigd2	0.005299684937028	0.0367568074170209	0.185	0.192	1
Blvra	0.00530997591201604	-0.0710357	0.075	0.106	1
Ms4a6b	0.00532028493196302	0.0590865325381161	0.1	0.086	1
Gm17018	0.00532028493196302	0.0239317467873288	0.125	0.146	1
Dnlz	0.00533061202443133	0.059808263421756	0.095	0.106	1
Ube2d2a	0.00534095721701734	0.010981283498304	0.215	0.222	1
Dync1h1	0.00537210167195658	0.0403490871556938	0.12	0.136	1
Lbh	0.00537210167195658	0.0405948698901761	0.145	0.156	1
Fbxo9	0.00538251954165888	-0.00429635	0.105	0.123	1
Hist1h1d	0.00542437368476121	0.0406355672814897	0.11	0.123	1
Bbx	0.00542437368476121	-0.0247872	0.11	0.126	1
Arap2	0.0054983259899236	-0.0383393	0.145	0.172	1
Epc1	0.00550896456537495	-0.0447923	0.095	0.119	1
Zfp91	0.00550896456537495	0.156579381786064	0.24	0.219	1
Socs2	0.00551962171531531	-0.214746	0.065	0.106	1
Dap3	0.0055409918515517	-0.0827199	0.075	0.106	1
Med10	0.0055409918515517	0.0347665140647016	0.24	0.225	1
Rrbp1	0.00556243662475563	0.0752553820801234	0.31	0.285	1
Dkc1	0.00557318707103514	0.0452252451224651	0.125	0.136	1
Fam172a	0.00558395626160346	0.0616100319739047	0.11	0.113	1
Kdelr1	0.0056055509893259	-0.0452607	0.125	0.149	1
Taf11	0.0056055509893259	-0.0873538	0.08	0.106	1
Mrps26	0.00561637658342649	0.0631198923145204	0.2	0.192	1
Med30	0.00561637658342649	-0.0414541	0.14	0.162	1
Flot1	0.0056380843747332	-0.0821861	0.105	0.129	1
Traf1	0.00568172717067126	-0.0919992	0.245	0.272	1
Picalm	0.00569268537302643	-0.0457754	0.185	0.222	1
Tpd52l2	0.00572567444835204	-0.0310461	0.085	0.113	1
Mff	0.00575883583206199	0.0308119669379828	0.14	0.152	1
Mllt10	0.00576992805237653	-0.0362501	0.08	0.106	1
Crebzf	0.00576992805237653	-0.0604465	0.085	0.116	1
Trappc6b	0.00576992805237653	-0.00838707	0.145	0.149	1
AI837181	0.00578103953389193	-0.153678	0.06	0.106	1
Matr3	0.00579217030565806	0.0151953466895955	0.175	0.172	1
Sumo2	0.00581448983631792	-0.225199	0.405	0.497	1
Ptpn2	0.00582567865348738	0.0449227858113211	0.14	0.152	1
Fip1l1	0.00583688687745912	0.0118263469636962	0.175	0.185	1
Clpp	0.00590454540326855	-0.0662902	0.105	0.136	1
Actr10	0.00591589029516456	-0.109399	0.095	0.139	1
Commd8	0.0059386390332683	0.0152858155069523	0.115	0.126	1
Cyhr1	0.0059386390332683	-0.0292217	0.105	0.136	1
Rab5a	0.00596146657402723	-0.0886759	0.09	0.129	1
Fyb	0.00597290996937554	0.113359878982479	0.315	0.238	1
Lyar	0.00603042438293697	0.0847939271304919	0.13	0.123	1
Cdk9	0.006041986961323	-0.010091	0.11	0.123	1
Impa1	0.006041986961323	0.00444300504345532	0.115	0.123	1
Odc1	0.006041986961323	0.0420512229390362	0.115	0.126	1
Atad2	0.00605356950787023	0.0461958105307107	0.12	0.126	1
Grina	0.00605356950787023	0.0149226474235302	0.215	0.232	1
Gigyf2	0.00611178281083165	0.0399584804857063	0.095	0.103	1
Dnajc3	0.00611178281083165	0.12401216098654	0.185	0.182	1
Unc50	0.00612348579553242	-0.0100944	0.1	0.116	1
Itga4	0.00612348579553242	-0.234486	0.13	0.209	1
Ddrgk1	0.00614695232976137	0.0405591780882161	0.2	0.202	1
Sp110	0.0061587159396311	0.042032117397076	0.24	0.222	1
Icam1	0.0061587159396311	-0.0121688	0.125	0.152	1
Acot13	0.00618230399600511	-0.0380849	0.095	0.119	1
Yaf2	0.00618230399600511	-0.179313	0.08	0.132	1
Tbl1x	0.00618230399600511	-0.0274627	0.105	0.123	1
Mia2	0.00619412850306718	0.0163115760128642	0.135	0.159	1
Vamp4	0.00620597336981132	-0.00205832	0.1	0.113	1
Fxyd5	0.00625355704153446	-0.261583	0.365	0.457	1
Hspa4	0.00625355704153446	0.0585911337872987	0.205	0.195	1
Hectd1	0.00625355704153446	0.107771372945187	0.265	0.252	1
Chsy1	0.00628946006368756	-0.041053	0.17	0.179	1
Rnaseh2c	0.00628946006368756	0.12534295010826	0.3	0.278	1
Kdelr2	0.00631349837905861	-0.0710732	0.125	0.149	1
Mrps11	0.00633761935448196	-0.00605017	0.1	0.116	1
Sqstm1	0.00633761935448196	-0.0324279	0.135	0.162	1
Rad51ap1	0.00636182323595867	-0.0505041	0.275	0.212	1
Ptms	0.0063739563435018	0.296660699777113	0.48	0.437	1
Anp32e	0.00638611027007293	0.0601255847864185	0.155	0.159	1
Utp18	0.00638611027007293	-0.0199502	0.085	0.106	1
Arl2bp	0.00643493478547129	-0.0559481	0.09	0.116	1
Bccip	0.00645947276284678	0.0612136455456707	0.135	0.129	1
Irf2bp2	0.00645947276284678	-0.0389803	0.145	0.162	1
Glo1	0.00647177329026201	0.101340135085136	0.155	0.156	1
Drg1	0.0065088014015758	0.000795560329456779	0.085	0.103	1
Ccdc47	0.0065088014015758	-0.0889594	0.11	0.149	1
Mta1	0.0065088014015758	0.161008870839022	0.1	0.086	1
Fam107b	0.00655846861863148	-0.0151869	0.21	0.225	1
Rfc1	0.00655846861863148	0.0709715794819339	0.125	0.129	1
Ubap2l	0.00657093856084928	0.189360286343022	0.3	0.258	1
Idh3g	0.00657093856084928	0.00302334453460901	0.14	0.156	1
Rhoc	0.00659594243095696	-0.0606056	0.085	0.103	1
Smg6	0.00662103182549324	-0.027939	0.095	0.113	1
Hspe1	0.00663360867338551	0.215467679918708	0.365	0.291	1
Lrp10	0.00663360867338551	0.0163524387087836	0.2	0.205	1
Iws1	0.00663360867338551	-0.00310334	0.08	0.103	1
Tm9sf2	0.00665882682866912	0.0580851056579849	0.1	0.113	1
Cks1b	0.00670952186577358	0.0401918904555985	0.29	0.232	1
Eif4g3	0.00670952186577358	0.0911949821656348	0.155	0.156	1
Gemin7	0.00672224971195759	-0.0452138	0.075	0.106	1
Zfp330	0.00672224971195759	-0.030742	0.085	0.106	1
Rbm7	0.00672224971195759	-0.072109	0.1	0.132	1
Orai1	0.00679907357760637	-0.123641	0.11	0.152	1
Irak1	0.00679907357760637	0.0227945924187265	0.15	0.152	1
Chd7	0.00682485631670607	-0.0931714	0.1	0.146	1
Ahsa1	0.00682485631670607	0.0292051593852098	0.12	0.132	1
Copb2	0.0068377806028793	0.0277377514985414	0.13	0.146	1
Strn3	0.00685072687645067	-0.0238074	0.08	0.106	1
Cenpm	0.00687668551496033	-0.067802	0.295	0.209	1
Becn1	0.00688969794457867	0.0642996052502723	0.125	0.119	1
Faf2	0.00688969794457867	0.105444114775847	0.11	0.106	1
Rnf115	0.00690273249095527	-0.105756	0.07	0.103	1
Twistnb	0.00695509249328668	0.0990812591013875	0.155	0.149	1
Camk2d	0.00699459631401227	-0.0333006	0.085	0.106	1
Atg3	0.00700780896523747	0.00697557665603192	0.11	0.129	1
Smc6	0.0070608839982523	0.0691331397074496	0.25	0.238	1
Dleu2	0.0070608839982523	-0.0857433	0.135	0.156	1
Ly6g5b	0.00708755663138081	0.115078831134205	0.14	0.136	1
Sdf2l1	0.00710092684230369	0.0741036700974363	0.14	0.142	1
Cmc2	0.00712773521786974	-0.00595918	0.085	0.116	1
Gar1	0.00714117344862806	-0.0506417	0.1	0.123	1
Mrpl54	0.00714117344862806	0.132069431155287	0.235	0.215	1
3830406C13Rik	0.00714117344862806	-0.0640228	0.18	0.205	1
Gzmb	0.00714117344862806	0.129007194721153	0.18	0.129	1
Polr2m	0.00720870635789963	0.0882050779626113	0.19	0.175	1
Hint3	0.0072358796279493	-0.0418423	0.105	0.129	1
Rdx	0.0072495007047728	0.0329280463112101	0.175	0.185	1
Commd1	0.0072495007047728	0.0646196410991231	0.19	0.182	1
Tcerg1	0.00726314478734237	0.034686119427512	0.095	0.103	1
Slc38a1	0.00730421540429906	0.0581896683950495	0.16	0.179	1
Rbms1	0.00731795184481603	0.105878691049916	0.275	0.268	1
Phc2	0.00731795184481603	-0.0200967	0.1	0.119	1
Tab2	0.00731795184481603	0.128284094963691	0.305	0.291	1
Cldnd1	0.00733171145875222	-0.10759	0.075	0.119	1
Utrn	0.00738698232225911	0.0159891814306416	0.17	0.179	1
Gps1	0.00741475767124502	-0.0414972	0.09	0.113	1
Ppp2r5a	0.00742868044345928	0.123405756728583	0.225	0.192	1
Stt3a	0.00745659635292561	0.0182783965093585	0.09	0.103	1
Mrpl42	0.00749864663966313	0.0517955007187171	0.195	0.202	1
Morc3	0.00756920318449628	-0.0218581	0.1	0.126	1
Pea15a	0.00758338571138462	-0.16298	0.075	0.123	1
Kcnab2	0.00761182225760822	-0.0913316	0.075	0.109	1
Traf3ip3	0.0076546563243984	-0.0690382	0.135	0.172	1
Smarcc1	0.0076546563243984	0.0652849735527455	0.1	0.099	1
Pten	0.0076546563243984	0.0341002384916755	0.185	0.189	1
Cdkn2d	0.00766898228394541	0.0198381731810952	0.18	0.192	1
Cst7	0.00768333226973211	0.117168311685788	0.24	0.228	1
Smu1	0.00768333226973211	-0.0253248	0.095	0.123	1
Stk10	0.0077699386767831	-0.0828301	0.065	0.119	1
Arhgap4	0.0077699386767831	-0.0692979	0.12	0.146	1
Eif4h	0.00781356904732801	0.00216488199658615	0.125	0.149	1
Vcp	0.00782816120590511	0.172337623909483	0.27	0.245	1
Naxe	0.00784277777366145	-0.102586	0.07	0.103	1
Ptpn6	0.00784277777366145	0.173211327026963	0.355	0.305	1
Ubxn6	0.00787208427694216	-0.132614	0.1	0.142	1
Rin3	0.00790148883802392	-0.0326637	0.11	0.132	1
Sdhd	0.00791622797817908	-0.0389975	0.105	0.129	1
Cnot7	0.00802009329948073	0.000572731208538377	0.08	0.106	1
Calm1	0.00802009329948073	0.26490001073739	0.525	0.43	1
Wbp4	0.00809502814378777	0.0628828668801201	0.155	0.159	1
Stag2	0.00809502814378777	-0.00438589	0.17	0.179	1
Ormdl3	0.00811009010810129	-0.220128	0.055	0.119	1
Rnf8	0.00812517715424299	-0.126414	0.065	0.103	1
Fam204a	0.00814028931801119	0.062140888063902	0.14	0.156	1
Sh3kbp1	0.00814028931801119	0.0101913713119463	0.14	0.152	1
Tram1	0.00818577687365415	0.0284893682945751	0.18	0.185	1
Celf2	0.00821622815697379	0.0768598672632859	0.39	0.344	1
Pcm1	0.00821622815697379	0.0270757394536656	0.14	0.159	1
Micu2	0.00823149178049268	-0.0736149	0.08	0.113	1
Rcc2	0.00827743501152937	-0.010457	0.105	0.123	1
Hcfc1r1	0.00827743501152937	0.00125416079993988	0.17	0.192	1
Ccdc174	0.0083081911609554	-0.12838	0.085	0.139	1
Slk	0.00832360754299917	-0.0619395	0.115	0.149	1
Rab5if	0.00837001035437504	0.0885681226081419	0.28	0.262	1
Elmo1	0.00837001035437504	0.0111884010467336	0.12	0.142	1
Reep5	0.00838552930123819	0.269162834153117	0.56	0.503	1
Brd1	0.00840107398039865	0.0616052514580519	0.23	0.232	1
Pdia4	0.00841664442837368	0.0541443828723061	0.155	0.166	1
Myh9	0.00844786277703722	0.295347746343939	0.425	0.344	1
Rlf	0.00847918464017039	-0.109817	0.09	0.132	1
Akna	0.00851061031135846	-0.047017	0.125	0.166	1
Mrpl9	0.00852636216689467	0.0212050584624411	0.105	0.113	1
Dmac1	0.00854214008483115	0.0786711534932947	0.21	0.215	1
Olfm1	0.00855794410204742	0.0153552770327878	0.105	0.119	1
Bms1	0.00865331836056411	-0.057197	0.1	0.113	1
Mrpl35	0.00866930610875985	-0.0443478	0.105	0.132	1
Edf1	0.00871742787699031	-0.245181	0.4	0.563	1
Spag7	0.00871742787699031	-0.0487203	0.08	0.106	1
Add3	0.00873352143189578	0.0367462406601994	0.125	0.142	1
Idh3a	0.00879816147567864	-0.0338483	0.09	0.116	1
Pfdn6	0.00881438813000036	0.0444785935225067	0.155	0.156	1
Tespa1	0.00884692167353504	0.18590542865803	0.335	0.301	1
Tmpo	0.00886322863800818	0.0968189936317979	0.12	0.132	1
Mlf2	0.00887956244785996	-0.000759566	0.12	0.136	1
Irf3	0.00887956244785996	-0.133574	0.09	0.139	1
Scimp	0.00887956244785996	0.0569622888229746	0.125	0.126	1
Necap2	0.00892872532721236	0.010728675805142	0.12	0.136	1
Eif4ebp2	0.00892872532721236	0.0407294866334805	0.11	0.113	1
Gatd3a	0.00892872532721236	0.0770192233212453	0.11	0.119	1
Dhfr	0.00892872532721236	-0.094479	0.12	0.109	1
Baz1b	0.00894516689630827	0.0688156795378488	0.125	0.119	1
Slc3a2	0.00896163549985202	0.0067098196064769	0.205	0.225	1
Ogdh	0.00897813117578019	0.0782129946894786	0.17	0.169	1
Setx	0.00902778101785127	0.0158337679680036	0.095	0.113	1
Mtch1	0.00902778101785127	0.0741100491760364	0.16	0.182	1
Srgap3	0.00904438536350221	0.014019378787216	0.095	0.103	1
Mndal	0.00909436212931911	-0.0528614	0.065	0.113	1
Adrm1	0.00914458529156271	-0.0308664	0.105	0.136	1
Ssbp1	0.00917820479778728	0.0440449491521561	0.195	0.202	1
Smc1a	0.00917820479778728	0.0863083545045198	0.265	0.238	1
Rgs3	0.00919505588560686	-0.0162541	0.16	0.182	1
Asna1	0.00921193458123357	-0.138308	0.065	0.113	1
Nol12	0.0092457749501628	-0.0218164	0.11	0.136	1
Il18rap	0.00927972621349686	0.0931820856725969	0.295	0.291	1
Ep300	0.00929674352728459	0.00583788145622421	0.14	0.152	1
Tubb4b	0.00933086171290125	0.0143696515912649	0.125	0.139	1
Znrf1	0.00933086171290125	-0.137807	0.13	0.199	1
Fli1	0.00934796266237431	0.0748213104456022	0.17	0.185	1
Hdlbp	0.00939943340418746	0.114040009927956	0.25	0.238	1
Zcrb1	0.00939943340418746	0.139834939938273	0.215	0.212	1
Abcg1	0.00952051618866555	-0.0156532	0.095	0.116	1
Tnfaip8l2	0.00957283323706432	-0.0632106	0.11	0.152	1
Rraga	0.00960785353144601	-0.129763	0.075	0.113	1
Ddt	0.00966059815594373	0.069492889208707	0.22	0.222	1
0610010K14Rik	0.00966059815594373	0.0962191391016166	0.175	0.162	1
Arhgef18	0.00969590448946624	-0.202978	0.055	0.113	1
Ccdc59	0.00969590448946624	-0.0127139	0.185	0.209	1
Csnk1g3	0.00971360075041186	-0.0505433	0.08	0.109	1
Arpc5l	0.00973132579381239	0.130026145917789	0.375	0.348	1
Faap20	0.00973132579381239	0.0511363780766942	0.105	0.116	1
Cks2	0.00973132579381239	0.0929444685153583	0.185	0.162	1
Ate1	0.00974907965946921	0.0289571540038849	0.095	0.106	1
Ankrd17	0.00978467401696697	0.00464385316139015	0.12	0.139	1
H2-K1	0.00980251458862043	-0.304957	0.42	0.507	1
Cd2	0.00983828271758274	-0.357228	0.305	0.46	1
Usp47	0.00992821232644749	-0.0776794	0.065	0.103	1
Chchd5	0.0099825209243704	-0.143809	0.065	0.106	1
Cstb	0.0100188735085128	0.0236630275201976	0.21	0.219	1
Prpf8	0.0100553439518795	-0.0347538	0.09	0.119	1
Stk38	0.0100736234720911	0.0551712455596139	0.185	0.189	1
Glrx3	0.0101839233333279	0.0109434841753582	0.245	0.245	1
Eef1e1	0.0101839233333279	-0.080667	0.065	0.103	1
Banf1	0.0101839233333279	0.0531671170406001	0.185	0.179	1
Itgae	0.0102580526504951	-0.0499988	0.135	0.132	1
Tapbp	0.010276659864329	0.111748400437167	0.255	0.248	1
Zfpm1	0.0102952971140527	0.0270817295931417	0.115	0.136	1
Limd1	0.0102952971140527	-0.0711871	0.075	0.123	1
Rif1	0.0103326618856554	0.109241886475654	0.135	0.146	1
Upf3b	0.0103326618856554	-0.0364238	0.125	0.149	1
2024-03-07	0.0103513894898839	0.00234633142526536	0.12	0.136	1
Psmb7	0.0103701472947013	-0.0122071	0.14	0.159	1
Top2b	0.0104077536712702	0.159840966796249	0.24	0.222	1
Cwf19l2	0.0104833306507081	0.00168742687579605	0.145	0.169	1
Ppp4r2	0.0105023010179124	-0.0242559	0.105	0.139	1
Kif2a	0.0105023010179124	0.0648853523900713	0.115	0.116	1
Prpsap1	0.0105593954782652	0.00731170573763794	0.105	0.126	1
Ddx41	0.0106936908337639	-0.0820789	0.095	0.123	1
Zfand6	0.0107711110193091	0.0303432807807131	0.275	0.275	1
Nasp	0.0107905437569423	0.0517914311382096	0.13	0.149	1
Sema4d	0.0107905437569423	0.111477827981746	0.16	0.156	1
Fam114a2	0.0108100076554577	0.0254993437040306	0.08	0.103	1
Upp1	0.0108295027571223	-0.0515299	0.125	0.142	1
Thoc1	0.0108295027571223	-0.0399221	0.09	0.126	1
Hmgn2	0.0108490291042463	0.0692378418783046	0.145	0.149	1
Timm9	0.0108490291042463	0.0429980150990274	0.09	0.103	1
Mkrn1	0.010868586739183	-0.0563429	0.15	0.192	1
2210016F16Rik	0.0108881757043286	0.0704160394825244	0.14	0.142	1
E2f4	0.0109077960421229	0.0599714101292758	0.12	0.132	1
Rab21	0.0109077960421229	0.0470503877816417	0.19	0.202	1
Crlf2	0.0109865919700872	0.0117400990881444	0.115	0.136	1
Gpr174	0.0110063698092287	0.00103198419576664	0.13	0.142	1
Zfp593	0.0110261792765631	0.126133063058819	0.155	0.142	1
H2afx	0.0110460204148324	0.00162948855234085	0.105	0.106	1
Vti1b	0.0110658932668222	-0.0968221	0.115	0.159	1
U2surp	0.011085797875361	0.0999097495434796	0.225	0.219	1
Cnpy2	0.0111057342833208	-0.0558351	0.105	0.129	1
Ppp4r3a	0.0112058948179934	0.00954686927729437	0.11	0.129	1
Gins4	0.0112260229252214	-0.121021	0.065	0.103	1
Zfr	0.0112461831331897	0.0075585749550174	0.095	0.119	1
Elk4	0.0113068567939465	0.0488745568338091	0.1	0.113	1
Ndufaf8	0.011327145837504	0.0869557617694739	0.205	0.209	1
Isy1	0.0113474671983337	-0.00369109	0.095	0.116	1
Ifrd1	0.0113678209198725	0.0145274926409974	0.11	0.126	1
Smap2	0.011388207045601	0.0458756732512876	0.205	0.219	1
Tomm40	0.011388207045601	-0.0275508	0.08	0.109	1
Mcmbp	0.011388207045601	-0.0126158	0.1	0.119	1
Cmas	0.0114086256190435	0.0566177037016378	0.105	0.123	1
Phgdh	0.0114495602833853	0.0586467364611738	0.095	0.106	1
Timm17a	0.0114700764615512	0.0307678509026621	0.15	0.166	1
Thyn1	0.0114700764615512	-0.029913	0.075	0.103	1
Dazap2	0.0117607482543887	0.127344043301505	0.235	0.205	1
Lyrm9	0.0118449886289246	-0.00685439	0.095	0.106	1
Rock2	0.0118449886289246	0.0124796971552255	0.095	0.116	1
1110008P14Rik	0.0118661321521794	-0.00110925	0.175	0.222	1
Sar1a	0.0118873091362804	-0.0272223	0.14	0.156	1
Thoc2	0.0119085196258036	0.0416285427940336	0.125	0.142	1
Hspa14	0.0119723525733271	0.05175936098563	0.13	0.136	1
Smim15	0.0119936975311801	-0.00877753	0.115	0.136	1
Arl6ip4	0.012015076217996	0.0446464380873545	0.18	0.199	1
Pstpip1	0.012015076217996	-0.110445	0.095	0.152	1
Szrd1	0.0120364886786153	-0.0264391	0.08	0.109	1
Cxcr3	0.0121656752088327	-0.164959	0.1	0.179	1
AC149090.1	0.0121656752088327	0.0415974569071267	0.265	0.275	1
Preb	0.0122307280658806	-0.146314	0.055	0.106	1
Rbbp6	0.0122307280658806	0.0155410522338861	0.19	0.199	1
Akirin2	0.0122524807404777	-0.0729718	0.1	0.139	1
Rexo2	0.0122742676850399	0.127073246642898	0.295	0.262	1
Rassf1	0.0122742676850399	-0.100411	0.06	0.109	1
Tmem223	0.0122742676850399	-0.000674402	0.14	0.166	1
Srsf11	0.0123837180468708	0.0675689920180217	0.33	0.315	1
Glipr1	0.0123837180468708	-0.135859	0.08	0.129	1
Tnfrsf9	0.0124057115655705	-0.0385858	0.12	0.139	1
Elof1	0.0124277396727652	-0.0207776	0.135	0.156	1
Cd247	0.0124940319823591	-0.0950312	0.075	0.139	1
Actr2	0.0125161989007962	0.100093599594036	0.325	0.318	1
Thoc7	0.0125161989007962	0.0782858962259767	0.25	0.245	1
Echs1	0.0125606372356206	0.0518379690822394	0.115	0.132	1
Rbm28	0.0125829087438608	-0.0174269	0.105	0.126	1
Dhps	0.012605215207296	0.00666215694877258	0.125	0.142	1
Plek	0.0126499331839467	0.179643458180251	0.17	0.172	1
Hadhb	0.0126723447893717	-0.0969183	0.135	0.166	1
Ruvbl1	0.0126723447893717	0.0853558563799233	0.105	0.123	1
Nipbl	0.0126947915344102	0.165063745114176	0.245	0.219	1
Strbp	0.0127172734652786	0.0258992654382875	0.105	0.126	1
Ap2m1	0.0127172734652786	-0.0112673	0.185	0.215	1
Psmc6	0.0127397906282376	0.0250213592424957	0.16	0.166	1
Tm9sf3	0.0128075539729359	0.106803331227888	0.265	0.242	1
Xist	0.0128529065466455	0.424703137822253	0.47	0.391	1
Eloc	0.0128984011627736	0.11913617950171	0.31	0.265	1
Capza1	0.0130587562915698	0.19683424849872	0.305	0.275	1
Fam162a	0.0131048947219294	0.0829261354389931	0.18	0.189	1
Parp14	0.013151177253801	-0.165254	0.095	0.169	1
Kif5b	0.0131976042638975	0.172024172235471	0.305	0.291	1
Acadvl	0.0132208720661992	-0.0581706	0.07	0.106	1
Fam174a	0.0132908932292098	-0.0269228	0.08	0.103	1
Rock1	0.0132908932292098	0.0713857478038657	0.33	0.318	1
Mapre2	0.0133143063600361	-0.0656818	0.085	0.116	1
Dnajc21	0.0133612420209129	-0.059683	0.1	0.129	1
Hnrnpm	0.0133847646459512	0.0680341330453665	0.285	0.275	1
Cd44	0.0134083238641228	0.0307140407788936	0.15	0.169	1
Phax	0.0135981206845381	-0.00915471	0.095	0.116	1
Rpa3	0.0136220113886113	0.0429272372766149	0.13	0.156	1
Syncrip	0.0136459391639122	0.160923723015149	0.225	0.209	1
Scaf11	0.0136939061204734	0.0604785727333083	0.245	0.255	1
Socs1	0.0137420219392263	0.0724591417621276	0.26	0.255	1
Akirin1	0.0137661357924365	0.0430930465716293	0.165	0.166	1
Rab8b	0.0138629652913228	0.0899018585712048	0.225	0.219	1
Smim14	0.0139359815615897	0.00859641332380287	0.17	0.189	1
Rfc4	0.0140338646092786	-0.0897772	0.18	0.172	1
Hmox2	0.0140584299852178	-0.0609685	0.075	0.109	1
Gadd45gip1	0.0141818269909865	-0.0570765	0.08	0.106	1
Tsr3	0.0142066207601052	-0.0358361	0.08	0.106	1
Polr2c	0.0143061786994423	-0.0044271	0.155	0.169	1
Tpgs1	0.0143061786994423	-0.0317145	0.085	0.106	1
Upf1	0.0143311641460649	-0.0606057	0.085	0.116	1
Rdm1	0.0143311641460649	-0.128153	0.065	0.106	1
Abhd17a	0.0144314912595583	-0.0381656	0.17	0.185	1
Pnisr	0.0145577708487705	0.0335263545473734	0.27	0.258	1
Usp7	0.0145831433557248	0.0266231381749568	0.08	0.106	1
Tbl1xr1	0.0146850236730146	-0.138569	0.075	0.123	1
Wls	0.0147105915741981	0.145457353197485	0.145	0.119	1
Mrps33	0.0147105915741981	0.130257189563914	0.3	0.281	1
Aspscr1	0.0147875308502373	-0.128896	0.055	0.103	1
Cib1	0.014813255966761	0.00674839580127188	0.15	0.179	1
Sys1	0.0148648245376803	0.0727517652380534	0.195	0.205	1
Anapc13	0.0148648245376803	0.108418933476017	0.18	0.172	1
Hp1bp3	0.0148906680926047	-0.012549	0.165	0.185	1
Emid1	0.0148906680926047	0.132160020250733	0.155	0.142	1
Rbis	0.0149165512276013	0.0477449275670777	0.155	0.162	1
Med8	0.0149165512276013	-0.033229	0.08	0.109	1
Sms	0.0149165512276013	0.197377932952536	0.275	0.275	1
Mrpl40	0.0149944386170416	-0.125071	0.08	0.123	1
Fam120a	0.0150465623685304	-0.0110805	0.13	0.136	1
Babam2	0.01507268404352	-0.0398892	0.11	0.139	1
Krcc1	0.015177570587572	0.0161232830008141	0.155	0.172	1
Limd2	0.015177570587572	-0.261767	0.255	0.361	1
Crnkl1	0.0152038924384514	-0.0275055	0.08	0.109	1
Usp25	0.0152038924384514	-0.112055	0.12	0.169	1
Zc3hav1	0.0152302544769751	0.0438920882515563	0.12	0.132	1
Klhl6	0.0152830993207183	-0.0630684	0.175	0.195	1
Anxa11	0.0153095822279341	-0.13199	0.085	0.116	1
Ifi203	0.0153626692683895	0.0227118403291607	0.195	0.219	1
Rbm25	0.0153626692683895	0.152300624173971	0.405	0.341	1
Hivep3	0.0154159182845263	0.00805014022945003	0.105	0.123	1
Nap1l1	0.0154426036615163	0.216681073431656	0.3	0.258	1
Usp1	0.015469329686168	-0.0141638	0.105	0.119	1
Trim27	0.015469329686168	-0.0711097	0.07	0.109	1
Tapbpl	0.0154960964098243	-0.0741791	0.095	0.139	1
Msn	0.015522903883874	0.240986787192151	0.44	0.344	1
Irf8	0.0156035713229641	0.305647146586484	0.235	0.238	1
Sub1	0.0156305423133978	-0.229312	0.445	0.553	1
Hipk1	0.0156575543118601	0.00973690426321142	0.13	0.149	1
Rassf5	0.0157117015395775	0.0158558079693591	0.205	0.225	1
Ezr	0.0157388368723012	0.0905079906608104	0.31	0.275	1
Ola1	0.0157660134199908	0.0736796119861029	0.13	0.129	1
Ttc39b	0.0157932312344958	-0.0648708	0.095	0.142	1
Rest	0.0158204903677119	-0.0621899	0.065	0.109	1
Brd7	0.0158204903677119	-0.0699877	0.1	0.126	1
Hspa8	0.0158477908715807	-0.250163	0.335	0.411	1
Acbd6	0.0159574076340341	0.0320458213574682	0.16	0.175	1
Txnrd1	0.0159574076340341	-0.0325828	0.1	0.132	1
Lsm12	0.0159574076340341	0.0798261918422561	0.21	0.219	1
Topbp1	0.015984915771908	0.0496136679283133	0.1	0.106	1
Pdcd2	0.01626229836956	-0.0987726	0.075	0.116	1
Ppie	0.0162902679056161	0.0211143301839178	0.13	0.146	1
Saraf	0.0163182797023986	0.0559835575502261	0.33	0.311	1
Phf20l1	0.0163744302892821	0.00159633888548893	0.23	0.268	1
Ing1	0.0164025691850684	-0.0707781	0.115	0.149	1
Egln1	0.0164025691850684	0.0156260097243645	0.13	0.162	1
Mcm7	0.0164589744458905	0.0127102108993325	0.095	0.113	1
Mkln1	0.0164872409168892	-0.0600587	0.105	0.149	1
Dgkd	0.0165155500189988	0.021589045236021	0.095	0.116	1
Pdap1	0.0165155500189988	0.133918478049865	0.255	0.248	1
Ubac2	0.0165155500189988	0.055750681703237	0.15	0.172	1
Ccnd3	0.0165439018053166	-0.398635	0.265	0.454	1
Ybx3	0.0165722963289862	0.126236314531389	0.265	0.238	1
Gdi1	0.0165722963289862	-0.126993	0.095	0.139	1
Vkorc1	0.0166007336431973	-0.165143	0.085	0.132	1
Glrx2	0.0166577368562357	0.0253170482681487	0.15	0.179	1
Rnps1	0.0167149118708775	0.0525055846405322	0.185	0.185	1
Arpc1a	0.0167435639372667	-0.0624992	0.065	0.109	1
Mrpl20	0.01677225911431	0.0445823342692032	0.27	0.272	1
Laptm4a	0.0168009974555217	0.0008531974743957	0.2	0.215	1
Crlf3	0.0168586038447394	-0.0417516	0.225	0.255	1
Tardbp	0.0168874720000059	0.0681907521578121	0.155	0.175	1
Ktn1	0.0169163835339619	0.0616529857346215	0.19	0.209	1
Serf2	0.0170033789456612	-0.246734	0.485	0.606	1
Pmm2	0.017061593766827	-0.129637	0.07	0.109	1
Spn	0.0170907667032155	-0.108279	0.165	0.212	1
Ubtf	0.017119983395492	-0.0140466	0.205	0.212	1
Ptbp1	0.0171492438977276	0.0451437290277459	0.155	0.162	1
2310011J03Rik	0.0171785482640401	-0.132867	0.12	0.162	1
Idnk	0.0172962054540371	-0.0291023	0.225	0.242	1
Dennd1c	0.017414568810755	-0.0412077	0.12	0.166	1
Ly9	0.0174442703967194	-0.118488	0.06	0.103	1
Senp6	0.0175336418200286	0.109534282043402	0.22	0.228	1
Cox16	0.0175336418200286	-0.0498957	0.225	0.232	1
Cebpzos	0.0175635213651883	-0.00745008	0.075	0.106	1
Sept6	0.0176834863602456	0.0356849712031985	0.245	0.258	1
Eif5b	0.0177135895870382	0.119752714674051	0.26	0.265	1
Mrpl12	0.0177739307991019	0.0704621379496396	0.195	0.205	1
Arfrp1	0.0178041688945148	-0.0357732	0.11	0.152	1
Chtop	0.0178041688945148	-0.00813332	0.09	0.126	1
Nop14	0.0178647803398061	0.0565180264545627	0.1	0.113	1
S100a1	0.0179255724925326	0.120841585206715	0.235	0.219	1
Aup1	0.0179255724925326	-0.0365661	0.15	0.185	1
Prkacb	0.0179560364724141	0.0910563486920149	0.23	0.238	1
Tgs1	0.0179560364724141	-0.0449233	0.09	0.123	1
Ttc5	0.0180171005160813	-0.0442934	0.115	0.162	1
Arid5a	0.0181705570375543	-0.174088	0.09	0.146	1
Txnl1	0.0181705570375543	-0.0124702	0.2	0.222	1
Zmym5	0.0182013853144307	-0.152145	0.065	0.113	1
Eif2s2	0.0182631792864553	0.147888615948755	0.395	0.331	1
Cnn2	0.0182631792864553	0.0999526367799582	0.37	0.328	1
Usp34	0.0182631792864553	0.0790671324726772	0.24	0.228	1
Eif4ebp1	0.0182941450932357	-0.173326	0.055	0.103	1
Mrps12	0.0183251568550272	0.00161642504259041	0.09	0.113	1
Rala	0.0183251568550272	0.0879055620168463	0.19	0.192	1
Nop56	0.0183873184674209	0.123945988596922	0.145	0.126	1
Pitpnb	0.018418468430028	-0.114657	0.08	0.119	1
Zcchc9	0.0184809069484252	-0.00741881	0.105	0.132	1
Ddx18	0.0185121956164999	-0.011377	0.215	0.232	1
Itm2b	0.0185121956164999	-0.230019	0.44	0.55	1
Actn4	0.0185749120514633	0.0686758265434224	0.235	0.238	1
Ifi27	0.0186063399309165	0.167256628851249	0.325	0.311	1
Cux1	0.0187958860283626	-0.0712601	0.085	0.119	1
Nmt1	0.0188276407088688	0.0253621447026984	0.2	0.225	1
Commd6	0.0188594423015813	0.0453068167638791	0.205	0.212	1
H2-T23	0.0188594423015813	-0.0343555	0.255	0.295	1
Ten1	0.0190191559352566	-0.0562511	0.13	0.156	1
Sec62	0.0191155506995419	0.145003504045233	0.31	0.295	1
Ggct	0.0191800509027138	0.0037194649199872	0.13	0.156	1
Srsf1	0.01921237228383	0.0199306477024604	0.15	0.166	1
Pdhb	0.0193096222323013	-0.0549582	0.135	0.172	1
Mplkip	0.0193746942756532	-0.0750804	0.145	0.182	1
Gbf1	0.0194399578505792	-0.151876	0.06	0.109	1
Ppid	0.019472661606208	-0.0240569	0.105	0.123	1
Cd244a	0.0195054134174141	0.320126856150975	0.29	0.268	1
Ube2h	0.0195054134174141	0.0570425219897851	0.125	0.146	1
Tacc1	0.0197029366839194	0.126198380788768	0.2	0.209	1
Asnsd1	0.0198023517483061	0.0163832632070455	0.125	0.139	1
Ppil4	0.0198023517483061	0.0354941525604411	0.165	0.172	1
Nt5c3	0.0198355872942042	0.100525620348084	0.125	0.132	1
Prkcb	0.0198688715324899	-0.0761296	0.07	0.109	1
Gzmc	0.0198688715324899	0.141889806104392	0.13	0.129	1
Rnh1	0.0199355863189582	0.0658397809237857	0.225	0.232	1
Mbd3	0.0200360251473805	-0.0616962	0.11	0.159	1
Lgals3	0.0201706304482565	0.456130195783799	0.7	0.589	1
Ctr9	0.0202044048175687	-0.000262183	0.07	0.103	1
Med11	0.0202044048175687	-0.0438948	0.115	0.139	1
Nck1	0.0203060241693574	-0.0476926	0.12	0.156	1
Lrrc8c	0.0203399962303434	0.00304614207521187	0.125	0.149	1
Pdcl3	0.0204080891207802	0.083427281008348	0.165	0.166	1
Tut7	0.0204080891207802	-0.0163256	0.15	0.192	1
Siva1	0.0204763807618812	0.0203338969579404	0.13	0.142	1
Cbl	0.0207169734870961	-0.0569655	0.135	0.169	1
Dhx36	0.0207861653567996	0.0519484029933616	0.21	0.222	1
Rpn2	0.0208208367701866	0.0668196095515496	0.15	0.172	1
[truncated: 1,547 more rows]
