# Supplementary material for: Single-cell RNA sequencing reveals the effects of mental stress on mouse mammary tumors and the tumor microenvironment
Source: Cell Death Discov. 2025 Jul 16;11:328. doi: 10.1038/s41420-025-02619-1 (PMC12267534; doi:10.1038/s41420-025-02619-1)
Supplement: Supplementary file 20 — Supplementary Table8. DEGs in neutrophils (MS vs NC) [file 41420_2025_2619_MOESM20_ESM.xlsx]

## Sheet: Table8. DEGs in neutrophils (MS
Table8. DEGs in neutrophils (MS vs NC).
	p_val	avg_diff	MS	NC	p_val_adj
Cd3d	4.53191258111987e-07	-0.566852	0.087	0.476	0.00539388235404887
4933439C10Rik	4.71016699522418e-07	-0.286017	0.022	0.286	0.00560604075771582
Galnt4	6.90756583635536e-07	0.30074775941141	0.174	0.048	0.00822138485843015
Tarm1	8.66961776189719e-07	-0.671815	0.065	0.476	0.01031857906021
Apold1	9.00255373113106e-07	0.202972802845756	0.609	0.143	0.0107148394507922
Wwc1	1.00768745732192e-06	0.124493516610108	0.424	0.095	0.0119934961170455
9930022D16Rik	1.04616497202474e-06	0.15104423143415	0.337	0.095	0.0124514554970384
Cebpe	1.04616497202474e-06	0.213002603379415	0.793	0.238	0.0124514554970384
Hr	1.04616497202474e-06	0.133493241209447	0.88	0.286	0.0124514554970384
Fam92a	1.08605454908789e-06	0.212234584221318	0.652	0.143	0.0129262212432441
Rcbtb1	1.08605454908789e-06	0.182749977727743	0.304	0.095	0.0129262212432441
2310022A10Rik	1.12740575587715e-06	0.203335014400068	0.413	0.095	0.0134183833064498
D930048N14Rik	1.12740575587715e-06	-0.33661	0	0.19	0.0134183833064498
Acaca	1.12740575587715e-06	0.283906512859689	0.63	0.19	0.0134183833064498
Atp6v1a	1.12740575587715e-06	0.632605540542685	0.141	0	0.0134183833064498
Sirpb1a	1.17026981381672e-06	0.207487144022597	0.141	0.048	0.0139285513240466
Pctp	1.26074995287702e-06	0.229340603038499	0.891	0.286	0.0150054459391423
Rmrp	1.30847722312904e-06	0.116405329801842	0.663	0.143	0.0155734959096819
Hs6st1	1.46231428503698e-06	0.159875305277607	0.174	0.048	0.0174044646205102
Rassf9	1.46231428503698e-06	-0.20058	0.033	0.333	0.0174044646205102
Htr7	1.46231428503698e-06	0.17678501471196	0.783	0.238	0.0174044646205102
Lmo1	1.57437998357109e-06	0.296916368321893	0.587	0.143	0.0187382705644632
Gm16104	1.57437998357109e-06	0.0356879207153994	0.696	0.143	0.0187382705644632
Kyat1	1.6334645899119e-06	0.210240313350933	0.12	0.048	0.0194414955491314
Repin1	1.6334645899119e-06	0.0620611163581806	0.359	0.095	0.0194414955491314
Cmtr2	1.6334645899119e-06	0.15684660137276	0.739	0.19	0.0194414955491314
Prdm10	1.6334645899119e-06	0.158673232138027	0.25	0.095	0.0194414955491314
Ptpdc1	1.6334645899119e-06	0.107508402430807	0.174	0.095	0.0194414955491314
Prss8	1.69467747103921e-06	0.0417426742241127	0.239	0.095	0.0201700512603086
Pter	1.75809183396452e-06	0.0654726664540483	0.12	0.048	0.0209248090078458
Patj	1.75809183396452e-06	0.145993441821397	0.75	0.19	0.0209248090078458
Klrb1a	1.75809183396452e-06	0.0658414213922858	0.87	0.286	0.0209248090078458
B3gntl1	1.75809183396452e-06	0.0664124707221402	0.533	0.143	0.0209248090078458
1110051M20Rik	1.82378327434507e-06	0.0800412602069967	0.293	0.095	0.021706668531255
B230398E01Rik	1.82378327434507e-06	0.0384896509689531	0.793	0.19	0.021706668531255
Txk	1.82378327434507e-06	0.152749155746446	0.87	0.238	0.021706668531255
Ltb4r1	1.82378327434507e-06	1.07390703032402	0.228	0	0.021706668531255
Zfp251	1.82378327434507e-06	0.143735914179947	0.511	0.143	0.021706668531255
Ttc38	1.82378327434507e-06	0.145599466360972	0.772	0.19	0.021706668531255
Mlph	1.89182984974478e-06	0.137642207863335	0.859	0.238	0.0225165588716623
Fbxl4	1.89182984974478e-06	0.0575160479250072	0.359	0.095	0.0225165588716623
Pdpn	1.89182984974478e-06	0.259651037110167	0.837	0.238	0.0225165588716623
Pex1	1.89182984974478e-06	0.16890486920234	0.326	0.095	0.0225165588716623
Zfp128	1.89182984974478e-06	0.0333769925626138	0.641	0.143	0.0225165588716623
Gm26862	1.89182984974478e-06	0.229815716346026	0.402	0.143	0.0225165588716623
Ncald	1.89182984974478e-06	0.037445875343725	0.707	0.143	0.0225165588716623
Mocs1	1.89182984974478e-06	0.0867064344916007	0.674	0.19	0.0225165588716623
Dnd1	1.89182984974478e-06	0.0572500449548325	0.891	0.333	0.0225165588716623
Hsd17b7	1.96231215497978e-06	0.0390203527900842	0.163	0.095	0.0233554392685693
Lyplal1	1.96231215497978e-06	0.170898445302094	0.12	0.048	0.0233554392685693
Serping1	1.96231215497978e-06	0.120582308387917	0.891	0.286	0.0233554392685693
Ttbk2	1.96231215497978e-06	0.0711329458137138	0.293	0.095	0.0233554392685693
Plekhb1	1.96231215497978e-06	0.151265189840709	0.652	0.143	0.0233554392685693
Snx33	1.96231215497978e-06	0.079917026955253	0.826	0.238	0.0233554392685693
Dipk2a	1.96231215497978e-06	0.297719909427299	0.261	0.095	0.0233554392685693
Zfp65	1.96231215497978e-06	0.134000184912873	0.12	0.048	0.0233554392685693
Gm10101	1.96231215497978e-06	0.0485899880589399	0.859	0.286	0.0233554392685693
Rbfox2	1.96231215497978e-06	0.0613027192026378	0.761	0.19	0.0233554392685693
Igf2r	1.96231215497978e-06	0.407791757867306	0.272	0.048	0.0233554392685693
Kank4	2.03531339960232e-06	0.123005396402365	0.891	0.333	0.0242243000820668
Lbx2	2.03531339960232e-06	0.147176090236305	0.772	0.238	0.0242243000820668
Zfp383	2.03531339960232e-06	0.0791768355503252	0.837	0.238	0.0242243000820668
Det1	2.03531339960232e-06	0.115423500043959	0.793	0.19	0.0242243000820668
Mmp15	2.03531339960232e-06	0.11142086211655	0.217	0.095	0.0242243000820668
Akap1	2.03531339960232e-06	0.198324521012991	0.533	0.143	0.0242243000820668
C1qtnf6	2.03531339960232e-06	0.108908170396607	0.63	0.143	0.0242243000820668
Spaca6	2.03531339960232e-06	0.0910685696082194	0.783	0.238	0.0242243000820668
Zbtb3	2.03531339960232e-06	0.0422925116168355	0.783	0.238	0.0242243000820668
Dpt	2.11091948757815e-06	0.0368993142465299	0.543	0.143	0.0251241637411552
Efna4	2.11091948757815e-06	0.0371318343403546	0.13	0.048	0.0251241637411552
Unc13b	2.11091948757815e-06	0.0498936767391115	0.467	0.143	0.0251241637411552
Zmym6	2.11091948757815e-06	0.104350178000669	0.217	0.095	0.0251241637411552
Atg9b	2.11091948757815e-06	0.0482743773579237	0.565	0.143	0.0251241637411552
Mapkapk5	2.11091948757815e-06	0.0354674845491404	0.772	0.238	0.0251241637411552
Setmar	2.11091948757815e-06	0.0523963692747516	0.848	0.238	0.0251241637411552
Rexo5	2.11091948757815e-06	0.111157512493064	0.88	0.286	0.0251241637411552
Tbcel	2.11091948757815e-06	0.20177922237904	0.446	0.143	0.0251241637411552
Neo1	2.11091948757815e-06	0.0629768850497986	0.859	0.286	0.0251241637411552
Nme6	2.11091948757815e-06	0.188024858735521	0.739	0.19	0.0251241637411552
Lrig3	2.11091948757815e-06	0.0787141939327001	0.88	0.286	0.0251241637411552
Fn3krp	2.11091948757815e-06	0.0455712025077289	0.88	0.286	0.0251241637411552
Smoc1	2.11091948757815e-06	0.141538274008307	0.761	0.19	0.0251241637411552
Mapk11	2.11091948757815e-06	0.0730649261338166	0.957	0.381	0.0251241637411552
Slc25a23	2.11091948757815e-06	0.0633819478214109	0.63	0.19	0.0251241637411552
Speg	2.18921909921393e-06	0.0396684562139306	0.859	0.238	0.0260560857188441
Rab13	2.18921909921393e-06	0.205687480481908	0.533	0.143	0.0260560857188441
Gm11837	2.18921909921393e-06	0.0511719677177165	0.685	0.143	0.0260560857188441
2210408F21Rik	2.18921909921393e-06	0.104329253587474	0.576	0.143	0.0260560857188441
Ccser1	2.18921909921393e-06	0.075027284573324	0.859	0.238	0.0260560857188441
Igflr1	2.18921909921393e-06	0.0866313962856921	0.326	0.095	0.0260560857188441
Capn5	2.18921909921393e-06	0.0644449622056943	0.598	0.143	0.0260560857188441
Sbk1	2.18921909921393e-06	0.123026767335832	0.554	0.143	0.0260560857188441
9130023H24Rik	2.18921909921393e-06	0.0812059310292344	0.859	0.286	0.0260560857188441
Bbs4	2.18921909921393e-06	0.0534771452220246	0.13	0.048	0.0260560857188441
Ccdc170	2.18921909921393e-06	0.0420361395653282	0.848	0.238	0.0260560857188441
Ubtd2	2.18921909921393e-06	0.165322731214416	0.12	0.048	0.0260560857188441
Foxi1	2.18921909921393e-06	0.0320047037351074	0.565	0.143	0.0260560857188441
Taco1	2.18921909921393e-06	0.0959894417335903	0.761	0.238	0.0260560857188441
Gm41307	2.18921909921393e-06	0.057747365812835	0.815	0.238	0.0260560857188441
Vmac	2.18921909921393e-06	0.0998213166255925	0.707	0.143	0.0260560857188441
Chpf	2.27030377539198e-06	0.114407405605004	0.793	0.238	0.0270211555347153
Nudt6	2.27030377539198e-06	0.112018638620067	0.141	0.048	0.0270211555347153
Epha2	2.27030377539198e-06	0.0752677569940712	0.576	0.143	0.0270211555347153
Fam185a	2.27030377539198e-06	0.0410801556906989	0.739	0.19	0.0270211555347153
Dctd	2.27030377539198e-06	0.0489720495585921	0.859	0.286	0.0270211555347153
Tln2	2.27030377539198e-06	0.0719679451587125	0.304	0.095	0.0270211555347153
Tbc1d32	2.27030377539198e-06	0.109705553560682	0.435	0.143	0.0270211555347153
Dgka	2.27030377539198e-06	0.115395645504731	0.239	0.095	0.0270211555347153
Crppa	2.27030377539198e-06	0.0516659660789834	0.88	0.286	0.0270211555347153
9830107B12Rik	2.27030377539198e-06	0.313933749628163	0.13	0	0.0270211555347153
Epb41l3	2.27030377539198e-06	0.0813759343504538	0.598	0.143	0.0270211555347153
8030456M14Rik	2.27030377539198e-06	0.0795497525392811	0.902	0.286	0.0270211555347153
Tmem69	2.35426800417164e-06	0.0931064944008267	0.75	0.19	0.0280204977856509
Mmachc	2.35426800417164e-06	0.0539560606819316	0.891	0.286	0.0280204977856509
Zfp933	2.35426800417164e-06	0.0472093109363332	0.772	0.238	0.0280204977856509
Tmem201	2.35426800417164e-06	0.0982228693463491	0.783	0.238	0.0280204977856509
Mansc1	2.35426800417164e-06	0.109459332419866	0.38	0.095	0.0280204977856509
Gm16124	2.35426800417164e-06	0.0474925418249499	0.652	0.143	0.0280204977856509
Plscr4	2.35426800417164e-06	0.0447620108426406	0.304	0.095	0.0280204977856509
Mlh1	2.35426800417164e-06	0.13932672213092	0.25	0.095	0.0280204977856509
Adcy3	2.35426800417164e-06	0.051205276216331	0.391	0.095	0.0280204977856509
9530018F02Rik	2.35426800417164e-06	0.0531185887951348	0.359	0.095	0.0280204977856509
Ppp1r3e	2.35426800417164e-06	0.054333955032608	0.913	0.381	0.0280204977856509
Zbtb9	2.35426800417164e-06	0.0936194498381606	0.728	0.19	0.0280204977856509
Mfsd13a	2.35426800417164e-06	0.141069746184238	0.424	0.095	0.0280204977856509
Igsf9	2.44120930981723e-06	0.080498147218059	0.478	0.143	0.0290552732054446
Gm14403	2.44120930981723e-06	0.123100799161381	0.37	0.095	0.0290552732054446
Gask1b	2.44120930981723e-06	0.152339502008964	0.62	0.143	0.0290552732054446
4632404H12Rik	2.44120930981723e-06	0.0471925092614908	0.228	0.095	0.0290552732054446
Zfp580	2.44120930981723e-06	0.0740111021051826	0.228	0.095	0.0290552732054446
Carmil1	2.44120930981723e-06	0.100820154706084	0.696	0.19	0.0290552732054446
1810034E14Rik	2.44120930981723e-06	0.0601577542766275	0.359	0.095	0.0290552732054446
Enc1	2.44120930981723e-06	0.0990377694363761	0.228	0.095	0.0290552732054446
Prr5	2.44120930981723e-06	0.137564854276043	0.543	0.143	0.0290552732054446
Slc5a3	2.44120930981723e-06	0.0841709515280243	0.196	0.048	0.0290552732054446
Zfp943	2.44120930981723e-06	0.109447050537005	0.174	0.095	0.0290552732054446
Gm20939	2.44120930981723e-06	0.0698483537177555	0.772	0.238	0.0290552732054446
Prr15	2.53122834431414e-06	0.0441461583651762	0.793	0.238	0.0301266797540269
Trim30d	2.53122834431414e-06	0.114488748091238	0.859	0.238	0.0301266797540269
Snx19	2.53122834431414e-06	0.130601173198677	0.239	0.095	0.0301266797540269
Irak1bp1	2.53122834431414e-06	0.106627124744929	0.87	0.333	0.0301266797540269
Gstt2	2.53122834431414e-06	0.183268136238917	0.207	0.048	0.0301266797540269
Hcfc2	2.53122834431414e-06	0.17977089939623	0.554	0.143	0.0301266797540269
Adora2b	2.53122834431414e-06	0.06144439767275	0.446	0.095	0.0301266797540269
Fam57a	2.53122834431414e-06	0.0369525365783265	0.446	0.143	0.0301266797540269
Marveld2	2.53122834431414e-06	0.0550325793013802	0.609	0.143	0.0301266797540269
Map3k12	2.53122834431414e-06	0.155220003923695	0.174	0.048	0.0301266797540269
Rabl3	2.53122834431414e-06	0.0761781741744687	0.141	0.048	0.0301266797540269
Ttc39c	2.53122834431414e-06	0.144935034752922	0.815	0.238	0.0301266797540269
Gm38410	2.53122834431414e-06	0.0830571249200875	0.13	0.048	0.0301266797540269
Trim36	2.53122834431414e-06	0.0716643885214478	0.217	0.095	0.0301266797540269
4833408A19Rik	2.53122834431414e-06	0.0378736362238746	0.707	0.238	0.0301266797540269
Muc15	2.62442898143632e-06	0.0788400209996935	0.12	0.048	0.031235953737055
Sirt4	2.62442898143632e-06	0.0700143790616524	0.163	0.048	0.031235953737055
Cspg4	2.62442898143632e-06	0.0796234788530479	0.87	0.286	0.031235953737055
Tbc1d30	2.62442898143632e-06	0.06155791525093	0.815	0.238	0.031235953737055
Serpina3g	2.62442898143632e-06	0.130728962842574	0.185	0.095	0.031235953737055
Ropn1l	2.62442898143632e-06	0.160798677723672	0.435	0.095	0.031235953737055
Kif21a	2.62442898143632e-06	0.0380065707289625	0.337	0.095	0.031235953737055
Gpr171	2.72091841342899e-06	0.282252806736508	0.391	0.143	0.0323843709566319
Gm42869	2.72091841342899e-06	0.0288237493297883	0.565	0.143	0.0323843709566319
Rita1	2.72091841342899e-06	0.0697899825247269	0.217	0.095	0.0323843709566319
Rad9b	2.72091841342899e-06	0.0660083874868995	0.891	0.333	0.0323843709566319
Ryk	2.72091841342899e-06	0.075641972013265	0.489	0.143	0.0323843709566319
Gm20300	2.72091841342899e-06	0.0576608883661228	0.174	0.048	0.0323843709566319
Apex2	2.72091841342899e-06	0.114463612488439	0.196	0.095	0.0323843709566319
Dpp4	2.82080725037268e-06	0.205378364375601	0.196	0.048	0.0335732478939357
Zfp267	2.82080725037268e-06	0.0482474554644576	0.283	0.095	0.0335732478939357
Klhl42	2.82080725037268e-06	0.0748064055284942	0.674	0.143	0.0335732478939357
Nutf2	2.82080725037268e-06	0.0595582229256469	0.902	0.333	0.0335732478939357
Wdr59	2.82080725037268e-06	0.0562995318724078	0.63	0.143	0.0335732478939357
Mtfp1	2.82080725037268e-06	0.112105929877346	0.87	0.286	0.0335732478939357
Gm47601	2.82080725037268e-06	0.0364746117399296	0.413	0.095	0.0335732478939357
1300002E11Rik	2.82080725037268e-06	0.106310733188221	0.228	0.095	0.0335732478939357
Sfxn2	2.82080725037268e-06	0.12823484196378	0.348	0.095	0.0335732478939357
4833407H14Rik	2.82080725037268e-06	-0.135337	0.043	0.238	0.0335732478939357
Fbxo36	2.9242096222955e-06	0.0574024541036726	0.674	0.19	0.0348039429245611
Gchfr	2.9242096222955e-06	0.0527975551407072	0.174	0.048	0.0348039429245611
Prnd	2.9242096222955e-06	0.114450323238726	0.859	0.286	0.0348039429245611
Gm42664	2.9242096222955e-06	0.0347754547542865	0.772	0.238	0.0348039429245611
Cd209c	2.9242096222955e-06	0.0359921767354225	0.62	0.143	0.0348039429245611
Tlr9	2.9242096222955e-06	0.0859679133572702	0.891	0.333	0.0348039429245611
Tmcc3	2.9242096222955e-06	-0.609033	0	0.19	0.0348039429245611
Lgalsl	2.9242096222955e-06	0.101295306952812	0.87	0.286	0.0348039429245611
Ankrd13b	2.9242096222955e-06	0.0315104552604333	0.13	0.048	0.0348039429245611
Stac2	2.9242096222955e-06	0.17414325360255	0.87	0.286	0.0348039429245611
2810402E24Rik	2.9242096222955e-06	0.122475922358892	0.13	0.095	0.0348039429245611
H2-Eb2	2.9242096222955e-06	0.039672355146562	0.685	0.143	0.0348039429245611
Zfp35	2.9242096222955e-06	0.10300758452016	0.707	0.238	0.0348039429245611
Pias2	2.9242096222955e-06	0.136430901847969	0.478	0.143	0.0348039429245611
Otof	3.03124328410237e-06	0.0611801219416408	0.37	0.095	0.0360778575673865
Vopp1	3.03124328410237e-06	0.0543356635009924	0.207	0.048	0.0360778575673865
Gm4673	3.03124328410237e-06	0.162303496936246	0.598	0.143	0.0360778575673865
F7	3.03124328410237e-06	0.0287474056699235	0.565	0.143	0.0360778575673865
Coq10a	3.03124328410237e-06	0.264821813326801	0.641	0.19	0.0360778575673865
Gm9887	3.03124328410237e-06	0.0732575020496572	0.348	0.143	0.0360778575673865
Wdhd1	3.03124328410237e-06	0.147700985803217	0.63	0.143	0.0360778575673865
9930012K11Rik	3.03124328410237e-06	0.0289542933265383	0.196	0.095	0.0360778575673865
BE692007	3.03124328410237e-06	0.0843266070893418	0.478	0.143	0.0360778575673865
Zbtb46	3.1420297233912e-06	0.13735517739726	0.174	0.048	0.0373964377678021
Gm43403	3.1420297233912e-06	0.0715263884273445	0.88	0.333	0.0373964377678021
A430033K04Rik	3.1420297233912e-06	0.0438636430694653	0.435	0.143	0.0373964377678021
Gins3	3.1420297233912e-06	0.153586148425911	0.359	0.095	0.0373964377678021
Adck1	3.1420297233912e-06	0.126583829439504	0.217	0.048	0.0373964377678021
Ccdc66	3.1420297233912e-06	0.159306819324323	0.239	0.095	0.0373964377678021
Fkbp11	3.1420297233912e-06	0.0982798520899432	0.848	0.238	0.0373964377678021
Btnl2	3.1420297233912e-06	0.173888657833076	0.652	0.19	0.0373964377678021
A530064D06Rik	3.1420297233912e-06	0.116604066210146	0.489	0.143	0.0373964377678021
Rhbdd1	3.25669427122771e-06	0.101128171461254	0.13	0	0.0387611752161522
Htr2b	3.25669427122771e-06	0.087353758304381	0.88	0.333	0.0387611752161522
Bok	3.25669427122771e-06	0.0652832521240849	0.87	0.286	0.0387611752161522
Pex10	3.25669427122771e-06	0.0728240479400392	0.87	0.286	0.0387611752161522
3010003L21Rik	3.25669427122771e-06	0.101243557852855	0.739	0.19	0.0387611752161522
Fcor	3.25669427122771e-06	0.168626377468436	0.228	0.048	0.0387611752161522
Zfp882	3.25669427122771e-06	0.0555821180951163	0.37	0.095	0.0387611752161522
Gab1	3.25669427122771e-06	0.171773761455706	0.152	0.048	0.0387611752161522
Fabp7	3.25669427122771e-06	0.0938761401293988	0.946	0.476	0.0387611752161522
Rsl1	3.25669427122771e-06	0.052225945852299	0.109	0.048	0.0387611752161522
Ptk2	3.25669427122771e-06	0.374727018612136	0.109	0	0.0387611752161522
Polh	3.25669427122771e-06	0.160705489700792	0.522	0.143	0.0387611752161522
Cdkl5	3.25669427122771e-06	0.0320941664072194	0.533	0.143	0.0387611752161522
Npdc1	3.37536621595186e-06	0.103524882681094	0.533	0.143	0.040173608702259
1700003F12Rik	3.37536621595186e-06	0.105986650938215	0.283	0.095	0.040173608702259
Cyb5rl	3.37536621595186e-06	0.119778327212559	0.652	0.19	0.040173608702259
Tarsl2	3.37536621595186e-06	0.0912703793798069	0.37	0.143	0.040173608702259
Sec23a	3.37536621595186e-06	0.109602724326983	0.141	0.048	0.040173608702259
Prepl	3.37536621595186e-06	0.157016505353549	0.728	0.19	0.040173608702259
Epcam	3.37536621595186e-06	0.287903852592664	0.88	0.333	0.040173608702259
Taf4b	3.37536621595186e-06	0.0731395951155445	0.13	0.095	0.040173608702259
Cfap126	3.49817892009067e-06	0.0330521405733016	0.348	0.095	0.0416353255069192
Gtf3c4	3.49817892009067e-06	0.0833382380501859	0.185	0.095	0.0416353255069192
Acot11	3.49817892009067e-06	0.117231733979953	0.815	0.238	0.0416353255069192
Brdt	3.49817892009067e-06	0.11417709242346	0.75	0.238	0.0416353255069192
Cdkl3	3.49817892009067e-06	0.140713779786283	0.793	0.286	0.0416353255069192
Hes7	3.49817892009067e-06	0.0261088181389476	0.239	0.095	0.0416353255069192
Mboat1	3.49817892009067e-06	0.145321443210153	0.674	0.19	0.0416353255069192
Nudcd1	3.49817892009067e-06	0.0729197348268433	0.696	0.19	0.0416353255069192
Eno1b	3.49817892009067e-06	0.29201000095171	0.228	0.095	0.0416353255069192
Slc10a3	3.49817892009067e-06	0.129704084858631	0.609	0.19	0.0416353255069192
Bbs5	3.62526994045367e-06	0.0628708710191298	0.348	0.095	0.0431479628312795
5031425F14Rik	3.62526994045367e-06	0.0605877418100934	0.217	0.048	0.0431479628312795
Gm14327	3.62526994045367e-06	0.058708393404262	0.652	0.143	0.0431479628312795
Ttc39a	3.62526994045367e-06	0.106723081964012	0.283	0.048	0.0431479628312795
Klhl8	3.62526994045367e-06	0.0501989689451455	0.239	0.095	0.0431479628312795
Slc22a18	3.62526994045367e-06	0.0345170603847161	0.109	0.048	0.0431479628312795
Cd109	3.62526994045367e-06	0.057978378861307	0.63	0.143	0.0431479628312795
Acvr2b	3.62526994045367e-06	0.123425512710991	0.109	0.048	0.0431479628312795
Kif5a	3.62526994045367e-06	0.03368342467432	0.435	0.095	0.0431479628312795
Simc1	3.62526994045367e-06	0.0896358901679428	0.467	0.143	0.0431479628312795
Trim13	3.62526994045367e-06	0.0808424716949311	0.652	0.19	0.0431479628312795
H2-Q1	3.62526994045367e-06	0.0329708628663219	0.5	0.143	0.0431479628312795
Cdo1	3.62526994045367e-06	0.0839247996129674	0.902	0.429	0.0431479628312795
Usp27x	3.62526994045367e-06	0.0320544931311953	0.587	0.143	0.0431479628312795
Mettl15	3.75678115148863e-06	0.0772063918543655	0.13	0.095	0.0447132092650177
Atp6v0d2	3.75678115148863e-06	0.117307663293428	0.87	0.286	0.0447132092650177
5930430L01Rik	3.75678115148863e-06	0.0256888826149343	0.207	0.095	0.0447132092650177
Comp	3.75678115148863e-06	0.0260511252803229	0.457	0.095	0.0447132092650177
Hemk1	3.75678115148863e-06	0.224758010135012	0.217	0.048	0.0447132092650177
Mettl25	3.75678115148863e-06	0.0757359727197052	0.293	0.095	0.0447132092650177
Cntrob	3.75678115148863e-06	0.068914861123535	0.435	0.143	0.0447132092650177
PyMT	3.75678115148863e-06	0.181060457047567	0.891	0.381	0.0447132092650177
6430573P05Rik	3.89285887197754e-06	0.0474255902544405	0.326	0.143	0.0463328062942767
Slc16a1	3.89285887197754e-06	0.0616506279001195	0.576	0.143	0.0463328062942767
Zfp777	3.89285887197754e-06	0.111134855453205	0.478	0.143	0.0463328062942767
Mylpf	3.89285887197754e-06	0.0654914896936114	0.489	0.143	0.0463328062942767
Cgnl1	3.89285887197754e-06	0.101923505621251	0.446	0.143	0.0463328062942767
Nhsl1	3.89285887197754e-06	0.0946072163976255	0.848	0.238	0.0463328062942767
Fntb	3.89285887197754e-06	0.0884945809372817	0.728	0.238	0.0463328062942767
Ggact	3.89285887197754e-06	0.130729738055069	0.598	0.19	0.0463328062942767
Pir	3.89285887197754e-06	0.0370400707255666	0.467	0.143	0.0463328062942767
Mccc1	4.03365399515336e-06	0.112179824260902	0.826	0.238	0.0480085498503153
Gem	4.03365399515336e-06	0.0287409785243592	0.685	0.19	0.0480085498503153
Mxra8	4.03365399515336e-06	0.0908250197286547	0.185	0.095	0.0480085498503153
Acad10	4.03365399515336e-06	0.0320270685372908	0.12	0.048	0.0480085498503153
Gtf2h3	4.03365399515336e-06	0.124151537324714	0.489	0.143	0.0480085498503153
Pdxp	4.03365399515336e-06	0.0658152686628083	0.196	0.048	0.0480085498503153
Tctn3	4.03365399515336e-06	0.0700490994879859	0.641	0.19	0.0480085498503153
Zfp449	4.03365399515336e-06	0.0481924649105783	0.478	0.143	0.0480085498503153
Fpgs	4.17932212232083e-06	0.190885128093128	0.38	0.143	0.0497422918998625
Ralgps1	4.17932212232083e-06	-0.581562	0.011	0.19	0.0497422918998625
Gng12	4.17932212232083e-06	1.07591841674244	0.272	0	0.0497422918998625
AV356131	4.17932212232083e-06	0.0514468297808071	0.239	0.048	0.0497422918998625
Calml4	4.17932212232083e-06	0.199206061162371	0.185	0.048	0.0497422918998625
Phactr1	4.17932212232083e-06	0.0980629167252085	0.174	0.048	0.0497422918998625
Cbfa2t2	4.33002370006572e-06	0.204127893507771	0.12	0	0.0515359420781822
Zhx3	4.33002370006572e-06	0.302651299684616	0.467	0.143	0.0515359420781822
Gm37170	4.33002370006572e-06	0.0686621451613571	0.413	0.143	0.0515359420781822
Vps37d	4.33002370006572e-06	0.0379532297034291	0.859	0.238	0.0515359420781822
Klc3	4.33002370006572e-06	0.0666280054544082	0.587	0.19	0.0515359420781822
Ckm	4.33002370006572e-06	0.0390761086720451	0.424	0.143	0.0515359420781822
Platr25	4.33002370006572e-06	0.121803275744812	0.337	0.095	0.0515359420781822
Rragb	4.33002370006572e-06	0.134610317851075	0.359	0.095	0.0515359420781822
Lefty1	4.4859241611388e-06	0.0724504824394111	0.554	0.143	0.053391469365874
1700056E22Rik	4.4859241611388e-06	0.164641159323785	0.848	0.286	0.053391469365874
Otud3	4.4859241611388e-06	0.166127162274639	0.685	0.19	0.053391469365874
Tmem240	4.4859241611388e-06	0.0430871659516352	0.446	0.143	0.053391469365874
Nat8f1	4.4859241611388e-06	0.052624289270106	0.326	0.095	0.053391469365874
Eml2	4.4859241611388e-06	0.0916641102267326	0.424	0.143	0.053391469365874
Als2cl	4.4859241611388e-06	0.0272360557248506	0.641	0.19	0.053391469365874
S100b	4.4859241611388e-06	0.0520179697921392	0.87	0.286	0.053391469365874
Egfr	4.4859241611388e-06	0.0901302507472087	0.707	0.19	0.053391469365874
Eml6	4.4859241611388e-06	0.0734229413830513	0.87	0.286	0.053391469365874
Gm16062	4.4859241611388e-06	0.0335982145430674	0.467	0.143	0.053391469365874
AC241534.1	4.4859241611388e-06	0.0260710128076916	0.272	0.095	0.053391469365874
Efnb1	4.4859241611388e-06	0.0921843581480349	0.5	0.143	0.053391469365874
Gstm4	4.64719406910247e-06	0.0947335257865283	0.348	0.095	0.0553109038104576
Pla2g12a	4.64719406910247e-06	0.180426161874438	0.38	0.095	0.0553109038104576
Gal3st4	4.64719406910247e-06	0.0972367089002235	0.783	0.238	0.0553109038104576
Wdr54	4.64719406910247e-06	0.038644294431737	0.413	0.095	0.0553109038104576
Srr	4.64719406910247e-06	0.0474537710798878	0.75	0.19	0.0553109038104576
Srp54c	4.64719406910247e-06	0.0498192458861624	0.696	0.19	0.0553109038104576
Akap5	4.64719406910247e-06	0.035595344142093	0.348	0.095	0.0553109038104576
Bex6	4.64719406910247e-06	0.0814755839517766	0.739	0.19	0.0553109038104576
Rnf128	4.64719406910247e-06	0.123226418276801	0.87	0.238	0.0553109038104576
Zfp772	4.8140092668302e-06	0.196247088070061	0.598	0.19	0.0572963382938131
Mccc2	4.8140092668302e-06	0.130503927138519	0.13	0.048	0.0572963382938131
Sqle	4.8140092668302e-06	0.137504	0.587	0.143	0.0572963382938131
Fastkd5	4.98655102895001e-06	0.0425402599665607	0.598	0.143	0.059349930346563
E130102H24Rik	4.98655102895001e-06	-0.165631	0.033	0.143	0.059349930346563
Supt7l	4.98655102895001e-06	0.100884464025267	0.435	0.095	0.059349930346563
Gm17491	4.98655102895001e-06	0.0710071063889761	0.141	0.048	0.059349930346563
Zfp963	4.98655102895001e-06	0.0556186299494079	0.272	0.095	0.059349930346563
Lyzl4	4.98655102895001e-06	0.10195881770969	0.522	0.143	0.059349930346563
8430429K09Rik	4.98655102895001e-06	0.0809467615745914	0.87	0.238	0.059349930346563
Cep170b	4.98655102895001e-06	0.10917290842373	0.435	0.19	0.059349930346563
Zfp934	4.98655102895001e-06	0.0569584359971064	0.728	0.238	0.059349930346563
A330035P11Rik	4.98655102895001e-06	0.0989523210245799	0.141	0.048	0.059349930346563
Krt18	4.98655102895001e-06	0.212205645951373	0.793	0.333	0.059349930346563
Ip6k3	4.98655102895001e-06	0.0617636810626312	0.761	0.238	0.059349930346563
Dagla	4.98655102895001e-06	0.06932852900362	0.38	0.095	0.059349930346563
Atxn7l2	5.1650062183258e-06	0.0712790662735844	0.543	0.143	0.0614739040105137
Cd209e	5.1650062183258e-06	0.0762068298504985	0.196	0.048	0.0614739040105137
Hmga1	5.1650062183258e-06	0.081810231961738	0.13	0.048	0.0614739040105137
Zmat3	5.34956744667175e-06	0.130183595094747	0.75	0.238	0.0636705517502872
Gm42937	5.34956744667175e-06	0.111886644454023	0.25	0.048	0.0636705517502872
Arhgef10	5.34956744667175e-06	0.0916854080110174	0.348	0.095	0.0636705517502872
Bhlhb9	5.34956744667175e-06	0.124039907189365	0.228	0.095	0.0636705517502872
Pafah2	5.54043323939705e-06	0.0658275511977716	0.87	0.286	0.0659422364153037
Mterf1b	5.54043323939705e-06	0.0459177124190398	0.761	0.286	0.0659422364153037
C1rl	5.54043323939705e-06	0.0426879381498604	0.217	0.048	0.0659422364153037
Gm11423	5.54043323939705e-06	0.0403221392150362	0.391	0.095	0.0659422364153037
Wdr27	5.54043323939705e-06	0.0426149806803146	0.641	0.19	0.0659422364153037
Zfp532	5.54043323939705e-06	0.0449765017827538	0.554	0.19	0.0659422364153037
Tasp1	5.73780820478033e-06	0.0796929930289405	0.696	0.19	0.0682913932532955
Intu	5.73780820478033e-06	0.0755812949145074	0.359	0.095	0.0682913932532955
Tmem150a	5.73780820478033e-06	0.081646457038884	0.38	0.095	0.0682913932532955
Caprin2	5.73780820478033e-06	0.0349837615597126	0.239	0.095	0.0682913932532955
Rgma	5.73780820478033e-06	0.0265955191890448	0.62	0.19	0.0682913932532955
Mcf2l	5.73780820478033e-06	0.177390435393842	0.413	0.095	0.0682913932532955
Nqo1	5.73780820478033e-06	0.0852187891666608	0.913	0.476	0.0682913932532955
Gm20703	5.73780820478033e-06	0.0390729961705227	0.13	0.048	0.0682913932532955
Col4a6	5.73780820478033e-06	0.0261396563440777	0.174	0.048	0.0682913932532955
Atpaf1	5.94190320757467e-06	0.139371512625982	0.576	0.143	0.0707205319765538
Dennd2a	5.94190320757467e-06	0.193500104066445	0.674	0.19	0.0707205319765538
Mtss2	5.94190320757467e-06	0.105508211956039	0.272	0.095	0.0707205319765538
Arg1	5.94190320757467e-06	0.0489543265268966	0.793	0.238	0.0707205319765538
Gm49785	5.94190320757467e-06	0.0309218252305768	0.63	0.19	0.0707205319765538
Cdc42bpg	5.94190320757467e-06	0.0344098753039773	0.696	0.19	0.0707205319765538
Nkrf	5.94190320757467e-06	0.0984940458014551	0.359	0.095	0.0707205319765538
P2ry10	5.94190320757467e-06	0.221715818341252	0.533	0.143	0.0707205319765538
Pdk1	6.15293554714653e-06	0.170554055583728	0.13	0	0.073232238882138
Mcoln2	6.15293554714653e-06	0.13054625241009	0.185	0.048	0.073232238882138
Slc18b1	6.15293554714653e-06	0.129895880170431	0.543	0.19	0.073232238882138
Pbld1	6.15293554714653e-06	0.0420548492166873	0.478	0.095	0.073232238882138
Cela1	6.15293554714653e-06	0.270948306404685	0.674	0.19	0.073232238882138
Sft2d3	6.15293554714653e-06	0.170992123920797	0.261	0.048	0.073232238882138
Slc25a43	6.15293554714653e-06	0.0647582750813508	0.761	0.286	0.073232238882138
Isoc2a	6.3711291402536e-06	0.0238674683342638	0.522	0.19	0.0758291790272983
Def8	6.3711291402536e-06	0.176401928564861	0.348	0.143	0.0758291790272983
Dis3l	6.3711291402536e-06	0.181329209931216	0.196	0.095	0.0758291790272983
Suox	6.3711291402536e-06	0.032896985275299	0.196	0.048	0.0758291790272983
Kcnab3	6.3711291402536e-06	0.0295847747879375	0.261	0.095	0.0758291790272983
Sat2	6.3711291402536e-06	0.0465723426452778	0.739	0.238	0.0758291790272983
Dnal1	6.3711291402536e-06	0.0231852077540448	0.228	0.048	0.0758291790272983
Zfp712	6.3711291402536e-06	0.0638238749591433	0.87	0.238	0.0758291790272983
Pecr	6.5967147085689e-06	0.100552409247121	0.185	0.048	0.0785140984613871
Taf1a	6.5967147085689e-06	0.197843670865157	0.12	0	0.0785140984613871
Ak8	6.5967147085689e-06	0.0641478218006513	0.315	0.095	0.0785140984613871
Gm13166	6.5967147085689e-06	0.0604726306773243	0.359	0.143	0.0785140984613871
Gm10605	6.5967147085689e-06	0.0449073213268816	0.609	0.19	0.0785140984613871
Cd300ld3	6.5967147085689e-06	-0.350251	0.011	0.19	0.0785140984613871
0610009E02Rik	6.82992997106016e-06	0.0992671432573271	0.185	0.048	0.0812898265155581
Stxbp1	6.82992997106016e-06	0.0616990411040523	0.163	0.048	0.0812898265155581
E030042O20Rik	6.82992997106016e-06	0.044947460289032	0.402	0.095	0.0812898265155581
Xkr8	6.82992997106016e-06	0.115002781175648	0.152	0.095	0.0812898265155581
Gria3	6.82992997106016e-06	0.0766138983767897	0.467	0.143	0.0812898265155581
Thbd	7.07101984133613e-06	0.144592418483527	0.272	0.095	0.0841592781515827
Gm20632	7.07101984133613e-06	-0.0344449	0.011	0.143	0.0841592781515827
1700009J07Rik	7.07101984133613e-06	0.0228810632754571	0.337	0.095	0.0841592781515827
Serpinb1a	7.07101984133613e-06	0.393860407320611	0.315	0.095	0.0841592781515827
Slc28a3	7.07101984133613e-06	0.0461449272813713	0.12	0	0.0841592781515827
Hexb	7.07101984133613e-06	-0.684142	0.022	0.238	0.0841592781515827
Tgds	7.07101984133613e-06	0.119254770025275	0.696	0.238	0.0841592781515827
4932438H23Rik	7.07101984133613e-06	0.119361067997821	0.304	0.095	0.0841592781515827
Cdkn2a	7.32023663007291e-06	0.0295858352441233	0.348	0.095	0.0871254563711277
Tbl2	7.32023663007291e-06	0.139701406064361	0.217	0	0.0871254563711277
Gimap4	7.32023663007291e-06	0.0463691335053439	0.87	0.286	0.0871254563711277
Gnb5	7.32023663007291e-06	0.115963691015859	0.185	0.048	0.0871254563711277
Epm2a	7.32023663007291e-06	0.0275020040875449	0.522	0.19	0.0871254563711277
Gdf9	7.32023663007291e-06	-0.0230941	0.011	0.143	0.0871254563711277
Kif3c	7.32023663007291e-06	0.0517002884288395	0.391	0.095	0.0871254563711277
Ptpn21	7.32023663007291e-06	0.0779494699804777	0.457	0.19	0.0871254563711277
Urb1	7.32023663007291e-06	0.079219063332431	0.293	0.048	0.0871254563711277
Tmem81	7.57784025263613e-06	0.0394778507895537	0.87	0.286	0.0901914546868752
Anxa9	7.57784025263613e-06	0.0547814578770084	0.641	0.143	0.0901914546868752
Slc39a8	7.57784025263613e-06	0.116348473867196	0.554	0.143	0.0901914546868752
Stk32c	7.57784025263613e-06	0.0547016840207004	0.109	0	0.0901914546868752
Fgf9	7.57784025263613e-06	0.0338020739090739	0.728	0.19	0.0901914546868752
4930556M19Rik	7.57784025263613e-06	0.0253354102265301	0.326	0.095	0.0901914546868752
Pou6f1	7.57784025263613e-06	0.204570633405162	0.283	0.048	0.0901914546868752
Alg2	7.84409844201684e-06	0.123670417168951	0.207	0.048	0.0933604596568844
Dhrs11	7.84409844201684e-06	-0.0264368	0.011	0.143	0.0933604596568844
Cd300e	7.84409844201684e-06	0.0884609839769331	0.109	0.048	0.0933604596568844
Tmem18	7.84409844201684e-06	0.0846987905682386	0.207	0	0.0933604596568844
L2hgdh	7.84409844201684e-06	0.107863584270202	0.87	0.333	0.0933604596568844
Ctnnd2	7.84409844201684e-06	0.126597824316565	0.326	0.048	0.0933604596568844
Prrx1	8.11928696720069e-06	0.0430238293386396	0.707	0.19	0.0966357534836225
Cadm3	8.11928696720069e-06	-0.020994	0.011	0.19	0.0966357534836225
Gm45902	8.11928696720069e-06	0.0419144971241452	0.174	0.095	0.0966357534836225
Chst1	8.11928696720069e-06	0.106722361156775	0.402	0.143	0.0966357534836225
Jag1	8.11928696720069e-06	0.12354999721594	0.13	0.048	0.0966357534836225
Brf2	8.11928696720069e-06	0.190536888195776	0.685	0.238	0.0966357534836225
Mrnip	8.11928696720069e-06	0.0382186833530399	0.793	0.238	0.0966357534836225
Cul9	8.11928696720069e-06	0.0860078621814064	0.217	0.048	0.0966357534836225
Slc9a7	8.11928696720069e-06	0.055902775036882	0.457	0.143	0.0966357534836225
Ctnnal1	8.40368985709325e-06	0.0315891000147579	0.163	0.048	0.100020716679124
Eln	8.40368985709325e-06	-0.0881802	0.043	0.19	0.100020716679124
Gm15902	8.40368985709325e-06	0.044799816113393	0.446	0.143	0.100020716679124
Ahrr	8.40368985709325e-06	-0.0226502	0.011	0.238	0.100020716679124
Gcsam	8.40368985709325e-06	0.161731610867477	0.5	0.143	0.100020716679124
Rsph3b	8.40368985709325e-06	0.0356658288279505	0.109	0	0.100020716679124
Socs5	8.40368985709325e-06	0.0967790814214421	0.717	0.238	0.100020716679124
Ctif	8.40368985709325e-06	0.0485620818701298	0.272	0.048	0.100020716679124
C8g	8.6975996301254e-06	0.0220681826112393	0.359	0.095	0.103518830797752
Gm16287	8.6975996301254e-06	0.0275668885849199	0.185	0.048	0.103518830797752
2900089D17Rik	8.6975996301254e-06	0.0418628433533036	0.174	0.048	0.103518830797752
Klri1	8.6975996301254e-06	0.0734105935001705	0.674	0.19	0.103518830797752
Gm15880	8.6975996301254e-06	0.0365494998483507	0.62	0.238	0.103518830797752
Farp2	9.00131752966566e-06	0.0471420969582668	0.359	0.095	0.107133681238081
Tmem40	9.00131752966566e-06	-0.0688694	0.054	0.381	0.107133681238081
9130221H12Rik	9.00131752966566e-06	0.134670812185448	0.674	0.286	0.107133681238081
Napsa	9.00131752966566e-06	0.70597663294107	0.152	0	0.107133681238081
Grtp1	9.00131752966566e-06	0.0257002298218928	0.391	0.095	0.107133681238081
Fam20a	9.00131752966566e-06	0.124577604396299	0.543	0.19	0.107133681238081
5033430I15Rik	9.00131752966566e-06	0.0397243247798712	0.837	0.238	0.107133681238081
Cfp	9.00131752966566e-06	0.637315947394551	0.174	0.048	0.107133681238081
Gm39307	9.31515376536891e-06	0.129825407078376	0.348	0.095	0.110868960115421
9930111J21Rik1	9.31515376536891e-06	0.0520841706966721	0.413	0.143	0.110868960115421
Gm11696	9.31515376536891e-06	0.0222805955855558	0.435	0.143	0.110868960115421
Pdcd1lg2	9.31515376536891e-06	0.0276486984177748	0.696	0.19	0.110868960115421
Dyrk3	9.63942776059239e-06	0.0455637005365639	0.489	0.19	0.114728469206571
Optn	9.63942776059239e-06	0.112216352587201	0.424	0.095	0.114728469206571
BC052040	9.63942776059239e-06	0.0705313769012061	0.837	0.286	0.114728469206571
Rnf157	9.63942776059239e-06	0.142544137095896	0.663	0.19	0.114728469206571
Zfp459	9.63942776059239e-06	0.056875376836113	0.739	0.286	0.114728469206571
E430024I08Rik	9.63942776059239e-06	0.0559499137687943	0.685	0.19	0.114728469206571
Ttll4	9.97446840601302e-06	0.12809484319724	0.13	0	0.118716122968367
Gm12522	9.97446840601302e-06	-0.0228967	0.011	0.238	0.118716122968367
Plppr4	9.97446840601302e-06	0.0317582508129837	0.196	0.048	0.118716122968367
Adgrl4	9.97446840601302e-06	0.178160708326836	0.283	0.048	0.118716122968367
Bspry	9.97446840601302e-06	0.0538293825257622	0.87	0.286	0.118716122968367
Cryba4	9.97446840601302e-06	0.0499438679071519	0.326	0.095	0.118716122968367
Katnal1	9.97446840601302e-06	0.0432932552692781	0.859	0.238	0.118716122968367
Gm15270	9.97446840601302e-06	0.0314204162460487	0.685	0.19	0.118716122968367
Tgm1	9.97446840601302e-06	0.0343979822756299	0.022	0.238	0.118716122968367
Pim2	9.97446840601302e-06	0.0291641116928847	0.598	0.19	0.118716122968367
Macrod2	1.03206143195826e-05	0.0966072071061204	0.609	0.19	0.122835951631672
Clec2g	1.03206143195826e-05	0.0552121254684434	0.261	0.048	0.122835951631672
Cep131	1.03206143195826e-05	0.0551662679275184	0.25	0.048	0.122835951631672
Rasgrf2	1.03206143195826e-05	0.0237734971020064	0.261	0.095	0.122835951631672
Rsph9	1.03206143195826e-05	0.0316596920238454	0.522	0.19	0.122835951631672
Cacna1s	1.06782141129586e-05	0.0622692557674689	0.25	0.048	0.127092104372433
Fkbp7	1.06782141129586e-05	0.0721436259652098	0.261	0.048	0.127092104372433
Ccn5	1.06782141129586e-05	0.108353280723269	0.109	0	0.127092104372433
Gbp2b	1.06782141129586e-05	0.135407305909498	0.391	0.095	0.127092104372433
Rbm12b2	1.06782141129586e-05	0.0284021148707767	0.12	0.048	0.127092104372433
Senp8	1.06782141129586e-05	0.0991293089217925	0.239	0.048	0.127092104372433
Slc22a17	1.06782141129586e-05	0.141096556506925	0.707	0.19	0.127092104372433
Eaf2	1.06782141129586e-05	0.0215746705850701	0.217	0.095	0.127092104372433
H2-T24	1.06782141129586e-05	0.0222080911266233	0.141	0.048	0.127092104372433
G530011O06Rik	1.06782141129586e-05	0.0432113230727413	0.859	0.238	0.127092104372433
A630035G10Rik	1.10476266645524e-05	0.109403413613741	0.283	0.095	0.131488852561503
Fam71a	1.10476266645524e-05	0.0495949846409274	0.804	0.238	0.131488852561503
Galnt9	1.10476266645524e-05	0.045437604870094	0.652	0.19	0.131488852561503
Eno2	1.10476266645524e-05	0.0485998257060185	0.848	0.238	0.131488852561503
Zswim4	1.10476266645524e-05	0.130601912200383	0.109	0	0.131488852561503
Ildr1	1.10476266645524e-05	0.0347524203402773	0.837	0.238	0.131488852561503
Tnxb	1.10476266645524e-05	0.0247249261140194	0.217	0.048	0.131488852561503
Fam122b	1.10476266645524e-05	0.0604782529670557	0.239	0.048	0.131488852561503
Ifi205	1.14292213993386e-05	0.38410729047148	0.163	0	0.136030593094928
Tfec	1.14292213993386e-05	0.10797033566884	0.293	0.095	0.136030593094928
Gimap7	1.14292213993386e-05	0.117360036453556	0.5	0.143	0.136030593094928
Fkbp14	1.14292213993386e-05	0.0226845432215368	0.489	0.19	0.136030593094928
Fut10	1.14292213993386e-05	0.0375489818567794	0.478	0.143	0.136030593094928
Cbarp	1.14292213993386e-05	0.0515801523427119	0.565	0.19	0.136030593094928
Ccdc57	1.14292213993386e-05	0.0942100947971419	0.293	0.095	0.136030593094928
Wnk2	1.14292213993386e-05	0.10712358556311	0.196	0.095	0.136030593094928
Klhl22	1.14292213993386e-05	0.0994130729207746	0.359	0.19	0.136030593094928
Exog	1.182337857557e-05	0.132312669977016	0.435	0.143	0.140721851806434
Llgl1	1.182337857557e-05	0.0859492131221917	0.228	0.048	0.140721851806434
Mfsd3	1.182337857557e-05	0.0827095060699591	0.424	0.143	0.140721851806434
Naif1	1.22304895785495e-05	0.0444810195038357	0.196	0	0.145567286963896
Shc4	1.22304895785495e-05	0.0284239044599796	0.587	0.19	0.145567286963896
Gm13205	1.22304895785495e-05	-0.269862	0.293	0.095	0.145567286963896
Ica1	1.22304895785495e-05	0.167713328263013	0.272	0.095	0.145567286963896
Hspa8	1.22304895785495e-05	-1.01033	0.141	0.667	0.145567286963896
Rhbdl1	1.22304895785495e-05	0.0457787748040033	0.022	0.143	0.145567286963896
Gm4013	1.22304895785495e-05	0.0852504761066028	0.663	0.19	0.145567286963896
Gm33023	1.26509572216068e-05	0.0387707669511843	0.717	0.238	0.150571692851565
Hmga1b	1.26509572216068e-05	0.0878425786656899	0.75	0.238	0.150571692851565
Thrb	1.26509572216068e-05	0.050014319565524	0.804	0.238	0.150571692851565
Vasn	1.26509572216068e-05	0.0436193977644076	0.022	0.238	0.150571692851565
Zfp799	1.26509572216068e-05	0.0627112383242519	0.109	0	0.150571692851565
1700123M08Rik	1.30851960544367e-05	0.0205030782545626	0.13	0.048	0.155740003439906
Dgke	1.30851960544367e-05	0.0627530876422657	0.13	0	0.155740003439906
Pxdn	1.30851960544367e-05	0.027851683418388	0.337	0.095	0.155740003439906
F2r	1.30851960544367e-05	0.0501656206352396	0.022	0.143	0.155740003439906
Gm13383	1.35336326789528e-05	0.0300664399180901	0.598	0.19	0.161077296144896
Castor2	1.35336326789528e-05	-0.21058	0.239	0.095	0.161077296144896
Lgi4	1.35336326789528e-05	0.0252047903857691	0.207	0.048	0.161077296144896
Rgs7bp	1.35336326789528e-05	0.0844225909387026	0.696	0.19	0.161077296144896
Myo10	1.35336326789528e-05	0.141428509878696	0.13	0.095	0.161077296144896
2410080I02Rik	1.35336326789528e-05	0.0451282928806678	0.783	0.333	0.161077296144896
Slc35d1	1.39967060728169e-05	0.049276352327592	0.337	0.143	0.166588795678667
Gpnmb	1.39967060728169e-05	0.0981566941999638	0.696	0.19	0.166588795678667
Gm14325	1.44748679208061e-05	0.0634849352203391	0.761	0.238	0.172279877993434
Ptgfrn	1.44748679208061e-05	0.138684155501177	0.587	0.19	0.172279877993434
Trim34a	1.44748679208061e-05	0.0225630188217598	0.141	0.048	0.172279877993434
Cdyl2	1.44748679208061e-05	0.0899412099864058	0.87	0.381	0.172279877993434
Col8a1	1.44748679208061e-05	0.034396744719119	0.837	0.238	0.172279877993434
Bricd5	1.44748679208061e-05	0.0976806419877827	0.185	0.048	0.172279877993434
Dync2li1	1.44748679208061e-05	0.0360711389817629	0.859	0.238	0.172279877993434
Pgghg	1.49685829541802e-05	0.0696732165100629	0.228	0.048	0.178156074320653
Hectd2	1.49685829541802e-05	0.0313427252966342	0.315	0.095	0.178156074320653
Mbnl3	1.49685829541802e-05	0.222778347457697	0.815	0.333	0.178156074320653
1700086O06Rik	1.54783292982179e-05	0.0173127502641694	0.152	0.048	0.184223075307389
Nhej1	1.60045988280909e-05	0.122262704483313	0.185	0.048	0.190486735251938
Mlf1	1.60045988280909e-05	0.108632650655574	0.902	0.333	0.190486735251938
Ndufs8	1.60045988280909e-05	0.358978348123344	0.12	0.048	0.190486735251938
Gm37529	1.65478975332485e-05	0.0233680199274854	0.511	0.19	0.196953076440723
Fitm2	1.65478975332485e-05	0.0203980318078667	0.261	0.095	0.196953076440723
C920021L13Rik	1.65478975332485e-05	0.0458393538578766	0.022	0.19	0.196953076440723
Gbp8	1.65478975332485e-05	0.0192318950251425	0.228	0.095	0.196953076440723
Zfp599	1.65478975332485e-05	-0.0471987	0	0.143	0.196953076440723
Kansl1l	1.71087458904876e-05	-0.922258	0.011	0.143	0.203628293588583
C530043A13Rik	1.71087458904876e-05	0.102072327824147	0.109	0	0.203628293588583
Pbx1	1.71087458904876e-05	0.415059109196623	0.109	0	0.203628293588583
Shroom3	1.71087458904876e-05	0.0396367142375202	0.022	0.333	0.203628293588583
Zfp954	1.71087458904876e-05	0.056707327737182	0.196	0	0.203628293588583
Trim68	1.71087458904876e-05	0.0434563538927107	0.304	0.095	0.203628293588583
Elk1	1.71087458904876e-05	0.0810642358431162	0.293	0.048	0.203628293588583
C330011M18Rik	1.76876792458869e-05	0.0711912700468117	0.75	0.286	0.210518758384545
Map2k6	1.76876792458869e-05	0.170452783915023	0.478	0.143	0.210518758384545
D430020J02Rik	1.76876792458869e-05	-0.267524	0.011	0.19	0.210518758384545
Abi3bp	1.76876792458869e-05	0.0998371823991831	0.185	0.095	0.210518758384545
Amot	1.76876792458869e-05	0.0286087321295352	0.261	0.095	0.210518758384545
Fgf2	1.82852482057851e-05	0.0426585231985002	0.174	0.048	0.217631024145254
Srgap3	1.82852482057851e-05	0.174381052920546	0.12	0	0.217631024145254
Hmox1	1.82852482057851e-05	0.483728370237296	0.217	0.095	0.217631024145254
Morn2	1.82852482057851e-05	0.100188524535296	0.12	0	0.217631024145254
Trim45	1.89020190369878e-05	-0.0761272	0.75	0.238	0.224971830578229
Tpd52l1	1.89020190369878e-05	0.0388383898976312	0.022	0.238	0.224971830578229
1300014J16Rik	1.89020190369878e-05	0.0164486881956997	0.12	0	0.224971830578229
Dnajc18	1.89020190369878e-05	0.0733181935559765	0.163	0.048	0.224971830578229
Cd74	1.89020190369878e-05	-1.53681	0.033	0.19	0.224971830578229
Spats2l	1.95385740763889e-05	0.0531937340615556	0.283	0.095	0.232548108657181
Fap	1.95385740763889e-05	0.0410058612615373	0.022	0.238	0.232548108657181
Gimap9	1.95385740763889e-05	0.0432569492985825	0.707	0.238	0.232548108657181
H1fx	1.95385740763889e-05	0.0415895337067351	0.228	0	0.232548108657181
Eef1a1	1.95385740763889e-05	-1.01905	0.13	0.714	0.232548108657181
Gk5	1.95385740763889e-05	0.0385553051059786	0.609	0.19	0.232548108657181
Cbr2	1.95385740763889e-05	0.445903772349526	0.109	0.048	0.232548108657181
Gm49463	1.95385740763889e-05	0.0297729502458957	0.022	0.238	0.232548108657181
Galm	1.95385740763889e-05	0.148251360670107	0.152	0	0.232548108657181
Zfp438	1.95385740763889e-05	0.0585299452048028	0.228	0.048	0.232548108657181
Bmp2	2.01955121501961e-05	0.0364348215421843	0.391	0.095	0.240366985611634
Tamm41	2.01955121501961e-05	0.131455803445988	0.674	0.143	0.240366985611634
Zscan18	2.01955121501961e-05	0.0326972313130071	0.837	0.238	0.240366985611634
Gm10827	2.01955121501961e-05	0.0457551912044197	0.022	0.286	0.240366985611634
Meis1	2.01955121501961e-05	0.104043931729384	0.239	0.048	0.240366985611634
Samd15	2.01955121501961e-05	0.0160718623591091	0.109	0	0.240366985611634
2610528A11Rik	2.08734490029532e-05	0.0332100278983876	0.011	0.143	0.24843579003315
Rem1	2.15730177365542e-05	0.0675913541932124	0.109	0	0.256762057100468
Gpr85	2.15730177365542e-05	0.0442815760174934	0.793	0.429	0.256762057100468
Dkkl1	2.15730177365542e-05	0.0607684219526164	0.348	0.143	0.256762057100468
Bnip3	2.15730177365542e-05	0.674239186167043	0.109	0	0.256762057100468
Amigo3	2.15730177365542e-05	0.0517772201792972	0.663	0.19	0.256762057100468
Zfp40	2.15730177365542e-05	0.0387074876572775	0.109	0	0.256762057100468
Cst7	2.22948692594465e-05	0.050733344247226	0.457	0.19	0.265353533925933
St8sia1	2.22948692594465e-05	0.0618300763737405	0.283	0.095	0.265353533925933
AI429214	2.22948692594465e-05	0.0292946831544225	0.022	0.238	0.265353533925933
Aars2	2.22948692594465e-05	0.046483847549457	0.261	0.048	0.265353533925933
Gm29055	2.30396727462264e-05	0.0228203595524688	0.533	0.19	0.274218185025587
Fhad1	2.30396727462264e-05	0.0442194041400968	0.511	0.19	0.274218185025587
Ank3	2.30396727462264e-05	0.0475680828794913	0.022	0.238	0.274218185025587
Serpinb9	2.30396727462264e-05	0.0605942023406184	0.12	0	0.274218185025587
Gm30042	2.30396727462264e-05	-0.336141	0	0.143	0.274218185025587
Kat6a	2.38081161078286e-05	0.562902053556097	0.13	0	0.283364197915375
Pla1a	2.38081161078286e-05	-0.279439	0.011	0.19	0.283364197915375
Gm14326	2.46009064725178e-05	0.02228729436042	0.511	0.19	0.292799988835907
AA386476	2.46009064725178e-05	0.0379913204694235	0.13	0.048	0.292799988835907
Layn	2.46009064725178e-05	0.0216772027009496	0.141	0.048	0.292799988835907
Stat4	2.54187706778942e-05	0.0526760905441762	0.141	0	0.302534208608296
Akt3	2.54187706778942e-05	0.0773013558000262	0.13	0	0.302534208608296
Mtmr11	2.54187706778942e-05	0.0314071305637976	0.109	0	0.302534208608296
Inka2	2.54187706778942e-05	-0.0414691	0.022	0.333	0.302534208608296
Ucp2	2.54187706778942e-05	-0.878282	0.13	0.571	0.302534208608296
4931406C07Rik	2.54187706778942e-05	0.245356859485256	0.13	0.048	0.302534208608296
Shfl	2.54187706778942e-05	0.0321538395274246	0.022	0.19	0.302534208608296
Myo5c	2.54187706778942e-05	0.126256995122219	0.033	0.143	0.302534208608296
Tmem71	2.54187706778942e-05	-0.19462	0.076	0.19	0.302534208608296
Tfb1m	2.54187706778942e-05	0.0910525137576191	0.272	0.095	0.302534208608296
Elavl4	2.62624557741216e-05	-0.00987724	0.652	0.238	0.312575748623595
Gimap5	2.62624557741216e-05	0.111711487260924	0.033	0.333	0.312575748623595
Rtkn	2.62624557741216e-05	0.0423233621967473	0.717	0.19	0.312575748623595
Bcl6b	2.62624557741216e-05	0.124279026669826	0.033	0.143	0.312575748623595
Rskr	2.62624557741216e-05	-0.0193311	0.011	0.238	0.312575748623595
1110002L01Rik	2.62624557741216e-05	0.0264978465284866	0.261	0.095	0.312575748623595
Itga1	2.62624557741216e-05	0.247186700229097	0.25	0	0.312575748623595
Hacd1	2.71327295385993e-05	0.191318445049759	0.217	0.143	0.322933746968409
Mag	2.71327295385993e-05	-0.243716	0.239	0.095	0.322933746968409
Cdh13	2.71327295385993e-05	-0.206625	0.033	0.333	0.322933746968409
Gramd2	2.71327295385993e-05	0.0641076267035183	0.489	0.19	0.322933746968409
Fam161a	2.71327295385993e-05	0.11204014494031	0.022	0.143	0.322933746968409
Ppp3cc	2.71327295385993e-05	0.0721969295991707	0.217	0.048	0.322933746968409
Pdp1	2.80303810022931e-05	0.0521436968155661	0.272	0.095	0.333617594689292
Mmab	2.80303810022931e-05	0.169143322725137	0.685	0.19	0.333617594689292
Zfp626	2.80303810022931e-05	0.055714538368276	0.228	0.048	0.333617594689292
Gcsh	2.80303810022931e-05	0.126873667356288	0.109	0.095	0.333617594689292
Tex9	2.80303810022931e-05	0.108008762506907	0.63	0.19	0.333617594689292
Il33	2.80303810022931e-05	0.0485323089609001	0.543	0.19	0.333617594689292
Ifit3b	2.80303810022931e-05	0.0341812128027449	0.163	0.048	0.333617594689292
Parm1	2.8956220987949e-05	0.0193895041320278	0.25	0.095	0.344636942198569
Sap18b	2.8956220987949e-05	-0.243855	0.761	0.286	0.344636942198569
Cdan1	2.99110826604161e-05	0.049733697041592	0.304	0.095	0.356001705824273
Zfp677	2.99110826604161e-05	-0.176993	0.761	0.286	0.356001705824273
Rnf125	2.99110826604161e-05	0.120565285172695	0.033	0.286	0.356001705824273
Car5b	2.99110826604161e-05	0.104175288156925	0.12	0.048	0.356001705824273
Cnst	3.08958220893039e-05	0.168598397877981	0.163	0.048	0.367722074506895
Slc52a3	3.08958220893039e-05	0.0351855359615182	0.511	0.143	0.367722074506895
Fan1	3.08958220893039e-05	0.0212842483508461	0.152	0.048	0.367722074506895
Rhbdd2	3.19113188242081e-05	0.0767136419523251	0.457	0.19	0.379808516645725
Urb2	3.19113188242081e-05	0.064625332977074	0.576	0.19	0.379808516645725
Minar1	3.19113188242081e-05	0.0503260990448995	0.598	0.19	0.379808516645725
Pprc1	3.19113188242081e-05	-0.161683	0.185	0.143	0.379808516645725
Tctn2	3.2958476482739e-05	0.0627313668816928	0.728	0.238	0.39227178709756
Rtl8a	3.2958476482739e-05	0.0870155249833392	0.109	0.048	0.39227178709756
Vangl1	3.40382233515882e-05	0.0976601611663767	0.446	0.143	0.405122934330603
Sgce	3.40382233515882e-05	0.0498898922108148	0.022	0.238	0.405122934330603
Tmem158	3.40382233515882e-05	-0.144493	0.674	0.19	0.405122934330603
Unc5b	3.40382233515882e-05	0.0541466753104127	0.022	0.143	0.405122934330603
Tada2a	3.40382233515882e-05	0.2253809329759	0.359	0.143	0.405122934330603
Rab11fip3	3.40382233515882e-05	0.0264368368965388	0.707	0.19	0.405122934330603
Flrt3	3.51515130008758e-05	0.0226122992623875	0.109	0	0.418373307736424
Snai1	3.51515130008758e-05	-0.021223	0.065	0.381	0.418373307736424
Ifitm1	3.51515130008758e-05	3.77889847016508	0.837	0.476	0.418373307736424
Ripk3	3.51515130008758e-05	0.197930272857748	0.152	0	0.418373307736424
Mdga1	3.51515130008758e-05	-0.167356	0.859	0.333	0.418373307736424
Synpo	3.51515130008758e-05	-0.186099	0.848	0.286	0.418373307736424
Rpusd1	3.62993249120225e-05	-0.1224	0.739	0.238	0.432034565102892
Eif1ad	3.62993249120225e-05	0.284322713259638	0.141	0.095	0.432034565102892
Il1bos	3.74826651193913e-05	0.180918709743115	0.043	0.19	0.446118680250995
Ctsc	3.74826651193913e-05	-0.90207	0.054	0.381	0.446118680250995
Gtf2e1	3.74826651193913e-05	-0.204866	0.641	0.19	0.446118680250995
Cd226	3.74826651193913e-05	0.112049374889084	0.109	0	0.446118680250995
Stn1	3.74826651193913e-05	-0.0629777	0.304	0.095	0.446118680250995
Hspb6	3.870256686595e-05	0.0421086828714218	0.315	0.095	0.460637950838537
Ccdc51	3.870256686595e-05	0.0798316568660269	0.185	0	0.460637950838537
Kif13a	3.870256686595e-05	-0.0173075	0.293	0.143	0.460637950838537
Itgbl1	3.870256686595e-05	0.0550357147653973	0.011	0.143	0.460637950838537
1700007L15Rik	3.870256686595e-05	0.034589684344497	0.185	0.095	0.460637950838537
3830403N18Rik	3.870256686595e-05	0.0242151473896953	0.163	0.048	0.460637950838537
Adgra3	3.99600912732081e-05	-0.0179974	0	0.19	0.475605006333723
Cracr2a	3.99600912732081e-05	0.0255988188736263	0.152	0.048	0.475605006333723
Nrtn	3.99600912732081e-05	0.12974807202754	0.141	0.048	0.475605006333723
Peli3	3.99600912732081e-05	0.0364556824632538	0.576	0.19	0.475605006333723
Pcgf6	3.99600912732081e-05	-0.117816	0.109	0.095	0.475605006333723
Plxnb3	3.99600912732081e-05	-0.0223494	0.011	0.238	0.475605006333723
Slc7a1	4.12563280256818e-05	0.0178500642559802	0.457	0.19	0.491032816161665
Gas2l3	4.12563280256818e-05	0.119371395314131	0.163	0	0.491032816161665
4930486L24Rik	4.12563280256818e-05	0.0664533575808012	0.489	0.19	0.491032816161665
Zfp623	4.12563280256818e-05	-0.262929	0.543	0.19	0.491032816161665
1700010I14Rik	4.12563280256818e-05	0.167157120319048	0.5	0.19	0.491032816161665
Wdr34	4.25923960701501e-05	-0.0653387	0.728	0.238	0.506934698026926
Gpd1	4.25923960701501e-05	-0.195404	0.891	0.381	0.506934698026926
Nfe2	4.25923960701501e-05	-0.214251	0.087	0.429	0.506934698026926
H2-Ab1	4.25923960701501e-05	-1.41314	0.033	0.286	0.506934698026926
Tm7sf2	4.25923960701501e-05	-0.254748	0.598	0.19	0.506934698026926
Zbtb10	4.39694443299601e-05	-0.247419	0.38	0.143	0.523324326415185
Tnfrsf14	4.39694443299601e-05	-0.257291	0.793	0.238	0.523324326415185
Gm42726	4.39694443299601e-05	0.170213201811623	0.043	0.286	0.523324326415185
Scfd2	4.39694443299601e-05	-0.222752	0.511	0.19	0.523324326415185
Vsig10l	4.39694443299601e-05	0.0876339190312093	0.174	0.048	0.523324326415185
Cpne2	4.39694443299601e-05	0.363825459107933	0.109	0.048	0.523324326415185
Setd2	4.39694443299601e-05	0.482716711312899	0.12	0	0.523324326415185
6230400D17Rik	4.39694443299601e-05	0.0260944119109168	0.511	0.143	0.523324326415185
Ift88	4.39694443299601e-05	-0.160855	0.228	0.143	0.523324326415185
Ccdc166	4.39694443299601e-05	0.0839551518045697	0.109	0.048	0.523324326415185
Tmlhe	4.39694443299601e-05	0.044739547208594	0.12	0	0.523324326415185
Aldh4a1	4.53886524346502e-05	-0.093096	0.652	0.238	0.540215741277207
Cdkl2	4.53886524346502e-05	-0.273771	0.772	0.286	0.540215741277207
2700081O15Rik	4.53886524346502e-05	0.112590848871051	0.13	0	0.540215741277207
Efnb2	4.68512314651576e-05	0.111411262495871	0.043	0.333	0.557623356898306
Ccl17	4.68512314651576e-05	0.108998003782097	0.12	0	0.557623356898306
Me1	4.68512314651576e-05	-0.236623	0.783	0.238	0.557623356898306
Nmnat3	4.68512314651576e-05	-0.162876	0.5	0.19	0.557623356898306
9130230N09Rik	4.68512314651576e-05	-0.267061	0.804	0.286	0.557623356898306
Klhl11	4.68512314651576e-05	-0.247315	0.576	0.19	0.557623356898306
Cdr2l	4.68512314651576e-05	0.0406284430970416	0.478	0.19	0.557623356898306
Pde8b	4.68512314651576e-05	0.0306714048734157	0.163	0.048	0.557623356898306
Gm27003	4.83584247148823e-05	-0.275553	0.859	0.333	0.57556197095653
4930430E12Rik	4.83584247148823e-05	-0.277112	0.88	0.333	0.57556197095653
Ubiad1	4.83584247148823e-05	-0.255678	0.37	0.143	0.57556197095653
Podxl	4.83584247148823e-05	-0.192638	0.022	0.19	0.57556197095653
Sox5	4.83584247148823e-05	0.200437339953797	0.043	0.19	0.57556197095653
Ube2cbp	4.83584247148823e-05	-0.282705	0.467	0.19	0.57556197095653
Efcab2	4.9911508466882e-05	0.0606466850152976	0.217	0.048	0.594046773772829
Acot7	4.9911508466882e-05	0.218121209554031	0.359	0.19	0.594046773772829
Gm20536	4.9911508466882e-05	0.261822759292399	0.054	0.143	0.594046773772829
Ceacam10	4.9911508466882e-05	0.138542945414534	0.087	0.286	0.594046773772829
Chst15	4.9911508466882e-05	-0.124903	0.62	0.19	0.594046773772829
Bcl11a	4.9911508466882e-05	-0.129011	0.315	0.19	0.594046773772829
Foxk2	4.9911508466882e-05	0.0330887762265321	0.5	0.19	0.594046773772829
Mtrf1	4.9911508466882e-05	0.0566544423666192	0.554	0.19	0.594046773772829
Them6	4.9911508466882e-05	-0.211286	0.859	0.286	0.594046773772829
Abtb2	5.15117927874762e-05	0.192866964346233	0.043	0.19	0.613093357756542
Spryd4	5.15117927874762e-05	-0.0826161	0.359	0.143	0.613093357756542
Tmem267	5.15117927874762e-05	-0.251958	0.793	0.286	0.613093357756542
Krt5	5.15117927874762e-05	0.185103098320668	0.043	0.143	0.613093357756542
Eef1akmt4	5.15117927874762e-05	-0.0301569	0.12	0.095	0.613093357756542
Slc15a3	5.15117927874762e-05	-0.571151	0.152	0.429	0.613093357756542
Slc35a3	5.31606223365388e-05	0.13902741250907	0.152	0.048	0.632717727049485
Fam220a	5.31606223365388e-05	-0.288756	0.75	0.238	0.632717727049485
Spib	5.31606223365388e-05	0.0314849430655315	0.207	0	0.632717727049485
Adgra2	5.31606223365388e-05	0.0814760680078636	0.424	0.19	0.632717727049485
Slc7a2	5.31606223365388e-05	-0.271547	0.804	0.286	0.632717727049485
Il27ra	5.31606223365388e-05	-0.27597	0.174	0.143	0.632717727049485
Hist1h4a	5.31606223365388e-05	0.0609201164188867	0.511	0.19	0.632717727049485
Btd	5.31606223365388e-05	-0.244103	0.326	0.143	0.632717727049485
Rab1b	5.31606223365388e-05	0.347272850096003	0.109	0.048	0.632717727049485
Rufy4	5.48593771947636e-05	0.126709654022621	0.087	0.381	0.652936307372077
Olfr433	5.48593771947636e-05	-0.282758	0.63	0.19	0.652936307372077
Hspa12b	5.48593771947636e-05	0.0156370320003032	0.163	0.048	0.652936307372077
Adig	5.48593771947636e-05	0.103541691320485	0.598	0.19	0.652936307372077
Dnaaf5	5.48593771947636e-05	0.0373344347250874	0.12	0	0.652936307372077
Asap2	5.48593771947636e-05	-0.194135	0.522	0.19	0.652936307372077
Chsy3	5.48593771947636e-05	0.0404626377006334	0.37	0.143	0.652936307372077
Fn1	5.66094737081894e-05	-0.106932	0.935	0.524	0.67376595607487
Itih5	5.66094737081894e-05	0.186707589518149	0.043	0.143	0.67376595607487
Lrrc57	5.66094737081894e-05	0.006196588270421	0.272	0.143	0.67376595607487
A730011C13Rik	5.66094737081894e-05	0.191641917105549	0.043	0.238	0.67376595607487
Wdr86	5.66094737081894e-05	0.156514837604781	0.565	0.143	0.67376595607487
Ifitm10	5.66094737081894e-05	0.0449554310812784	0.707	0.238	0.67376595607487
Ets1	5.66094737081894e-05	-0.669695	0.054	0.143	0.67376595607487
Lmnb2	5.66094737081894e-05	0.111036137570198	0.272	0.095	0.67376595607487
Zfp433	5.66094737081894e-05	-0.0136914	0	0.143	0.67376595607487
Ppp1r9b	5.66094737081894e-05	0.405343300169535	0.109	0.048	0.67376595607487
Slc27a3	5.84123653502727e-05	-0.0726381	0.598	0.19	0.695223972398946
Fam76a	5.84123653502727e-05	0.451272184075198	0.109	0	0.695223972398946
Enkd1	5.84123653502727e-05	0.228666077082297	0.609	0.286	0.695223972398946
Zfp51	5.84123653502727e-05	-0.159522	0.228	0.095	0.695223972398946
F5	6.02695436018045e-05	0.189485877391875	0.043	0.143	0.717328107948677
Zfp605	6.02695436018045e-05	0.122915124454735	0.141	0	0.717328107948677
Gm46430	6.02695436018045e-05	-0.258667	0.228	0.143	0.717328107948677
Gm39556	6.02695436018045e-05	0.0594336947089431	0.065	0.238	0.717328107948677
Smim10l2a	6.02695436018045e-05	0.0332552503624436	0.315	0.095	0.717328107948677
Tmem237	6.21825388489608e-05	0.188612411090934	0.185	0	0.740096577380332
Gm28404	6.21825388489608e-05	0.021116917005662	0.25	0.095	0.740096577380332
Klri2	6.21825388489608e-05	0.12782621306745	0.348	0.143	0.740096577380332
Fah	6.21825388489608e-05	0.0306890148785589	0.793	0.286	0.740096577380332
Phf19	6.41529212997906e-05	0.113475922258415	0.75	0.381	0.763548069310107
Slc4a11	6.41529212997906e-05	-0.29821	0.141	0.095	0.763548069310107
Tyw3	6.41529212997906e-05	-0.248704	0.185	0.143	0.763548069310107
Txnrd3	6.41529212997906e-05	0.0355567633742538	0.587	0.238	0.763548069310107
Lrrc1	6.41529212997906e-05	0.111114563062629	0.478	0.19	0.763548069310107
Trim23	6.41529212997906e-05	-0.0500415	0.37	0.143	0.763548069310107
Smim40	6.41529212997906e-05	-0.155283	0.565	0.19	0.763548069310107
Il17rc	6.61823019194378e-05	0.0343577680243757	0.652	0.238	0.787701757445149
Zfp428	6.61823019194378e-05	-0.271444	0.543	0.19	0.787701757445149
Ndufa4l2	6.61823019194378e-05	0.0378664416289256	0.022	0.333	0.787701757445149
Eldr	6.61823019194378e-05	-0.02232	0.022	0.19	0.787701757445149
Poc5	6.61823019194378e-05	0.116309682767086	0.207	0.048	0.787701757445149
Cldn5	6.61823019194378e-05	0.19234945289019	0.043	0.19	0.787701757445149
Pdia5	6.61823019194378e-05	0.158045419680387	0.446	0.095	0.787701757445149
Muc1	6.82723333844063e-05	0.0357059672014729	0.261	0.143	0.812577311941204
Aifm2	6.82723333844063e-05	-0.208575	0.641	0.238	0.812577311941204
Lrmda	6.82723333844063e-05	-0.00850882	0.696	0.286	0.812577311941204
Gm10184	6.82723333844063e-05	0.03242829205641	0.641	0.238	0.812577311941204
Fzd5	7.04247110561697e-05	-0.253429	0.424	0.19	0.838194910990532
Adamtsl5	7.04247110561697e-05	-0.244201	0.446	0.19	0.838194910990532
Rab3ip	7.04247110561697e-05	-0.0859959	0.163	0.095	0.838194910990532
Nid2	7.04247110561697e-05	-0.210645	0.804	0.286	0.838194910990532
Gm31814	7.04247110561697e-05	0.271414513709537	0.054	0.19	0.838194910990532
Pdss1	7.26411739744386e-05	0.100954300786192	0.37	0.143	0.864575252643769
Orc5	7.26411739744386e-05	-0.254282	0.141	0.095	0.864575252643769
Slc6a13	7.26411739744386e-05	0.183705924666487	0.141	0	0.864575252643769
Hsh2d	7.26411739744386e-05	0.0186895249086311	0.304	0.143	0.864575252643769
Thg1l	7.26411739744386e-05	-0.217049	0.435	0.19	0.864575252643769
Gprc5c	7.26411739744386e-05	0.0844141028189611	0.239	0.048	0.864575252643769
Ttll5	7.26411739744386e-05	-0.25771	0.141	0.095	0.864575252643769
Trem2	7.26411739744386e-05	-0.86217	0.011	0.333	0.864575252643769
Acta2	7.26411739744386e-05	0.228213507996742	0.054	0.19	0.864575252643769
Rnf113a1	7.26411739744386e-05	-0.253772	0.413	0.19	0.864575252643769
Car13	7.49235058703972e-05	-0.142181	0.826	0.286	0.891739566869468
1700113A16Rik	7.49235058703972e-05	-0.276259	0.163	0.143	0.891739566869468
Mt2	7.49235058703972e-05	0.0314260001617584	0.109	0.048	0.891739566869468
Rnf217	7.49235058703972e-05	-0.159241	0.304	0.095	0.891739566869468
Hecw2	7.72735362002235e-05	0.246690188080627	0.054	0.333	0.91970962785506
Ap1s3	7.72735362002235e-05	0.11941672526578	0.391	0.19	0.91970962785506
8030453O22Rik	7.72735362002235e-05	-0.235406	0.489	0.19	0.91970962785506
Gm20274	7.72735362002235e-05	-0.242224	0.391	0.19	0.91970962785506
Mtbp	7.72735362002235e-05	0.0683103979778171	0.326	0.143	0.91970962785506
Rapgef3	7.72735362002235e-05	-0.0132727	0	0.143	0.91970962785506
Lrrn4cl	7.72735362002235e-05	0.119680616468914	0.033	0.286	0.91970962785506
Itgb3bp	7.96931411992106e-05	0.086003855534612	0.174	0	0.948507766553004
Msantd1	7.96931411992106e-05	-0.280342	0.75	0.286	0.948507766553004
Helq	7.96931411992106e-05	0.131892288407523	0.576	0.19	0.948507766553004
6330408M09Rik	7.96931411992106e-05	-0.294915	0.12	0.095	0.948507766553004
Cxadr	7.96931411992106e-05	0.194619160523833	0.043	0.238	0.948507766553004
Runx2os1	7.96931411992106e-05	-0.273842	0.88	0.333	0.948507766553004
Zmynd19	8.21842449568115e-05	0.106582327137808	0.565	0.19	0.97815688347597
Dhcr24	8.21842449568115e-05	-0.135968	0.185	0.095	0.97815688347597
Gm16014	8.21842449568115e-05	0.0292424197119893	0.75	0.286	0.97815688347597
Crabp1	8.21842449568115e-05	-0.221332	0.815	0.286	0.97815688347597
Pcbp3	8.21842449568115e-05	0.0620877615791076	0.38	0.143	0.97815688347597
Dennd6b	8.21842449568115e-05	-0.222417	0.261	0.143	0.97815688347597
Arl6	8.21842449568115e-05	-0.206863	0.304	0.095	0.97815688347597
Gm6225	8.21842449568115e-05	0.0281070534940662	0.424	0.19	0.97815688347597
Foxd2os	8.47488205129265e-05	0.119519464335138	0.674	0.333	1
Jaml	8.47488205129265e-05	0.446336471293493	0.152	0.048	1
Tlr11	8.47488205129265e-05	0.0796474564605512	0.25	0.095	1
Pcdh1	8.47488205129265e-05	-0.194424	0.728	0.238	1
Tnks1bp1	8.73888909757627e-05	-0.218671	0.174	0.095	1
Lysmd1	8.73888909757627e-05	0.0451618411027881	0.011	0.19	1
Sgms2	8.73888909757627e-05	0.12748006478441	0.087	0.286	1
Palb2	8.73888909757627e-05	0.120981836063209	0.163	0.048	1
Gm16845	8.73888909757627e-05	-0.169896	0.402	0.19	1
Bet1	9.01065306615899e-05	0.047597801693792	0.315	0.143	1
Peg3	9.01065306615899e-05	0.262787962343663	0.054	0.238	1
Rccd1	9.01065306615899e-05	-0.182634	0.543	0.19	1
Tubgcp2	9.01065306615899e-05	-0.097877	0.239	0.095	1
Nphp3	9.01065306615899e-05	-0.18182	0.533	0.19	1
Ipcef1	9.01065306615899e-05	0.165001973098309	0.087	0.143	1
Ogdh	9.01065306615899e-05	0.385184170733261	0.12	0.048	1
Gjb2	9.01065306615899e-05	-0.223864	0.152	0.095	1
Ppm1f	9.01065306615899e-05	-0.101846	0.348	0.143	1
Nrg2	9.01065306615899e-05	-0.280761	0.174	0.143	1
9430015G10Rik	9.29038662567242e-05	0.0589337367349335	0.315	0.143	1
Nlrp12	9.29038662567242e-05	0.251814158209595	0.054	0.333	1
Isoc2b	9.29038662567242e-05	-0.266857	0.37	0.19	1
Cavin3	9.29038662567242e-05	-0.556183	0.054	0.143	1
Phldb1	9.29038662567242e-05	0.0689398413674813	0.5	0.19	1
Adarb1	9.29038662567242e-05	-0.273241	0.859	0.286	1
Ikzf3	9.29038662567242e-05	-0.281163	0.717	0.238	1
Gm46378	9.29038662567242e-05	0.0219295039731947	0.315	0.143	1
Arid5a	9.57830780020745e-05	-0.240863	0.12	0.19	1
Bbs12	9.57830780020745e-05	0.0514999358595024	0.109	0.048	1
Oas1c	9.57830780020745e-05	0.0194505613077758	0.391	0.143	1
Mrgpra2a	9.57830780020745e-05	0.178857404142081	0.098	0.381	1
Coa4	9.57830780020745e-05	0.0408774266435728	0.207	0.095	1
Atpaf2	9.57830780020745e-05	-0.215776	0.141	0.095	1
Rab44	9.57830780020745e-05	0.263123604147855	0.054	0.286	1
Sema6a	9.57830780020745e-05	-0.124595	0.446	0.238	1
Cd93	9.87464009005818e-05	0.487870658549784	0.109	0.048	1
Gm15050	9.87464009005818e-05	-0.297973	0.152	0.095	1
2610044O15Rik8	9.87464009005818e-05	-0.145228	0.402	0.19	1
Pomc	9.87464009005818e-05	-0.259712	0.804	0.286	1
Rnf144a	9.87464009005818e-05	0.18357823266862	0.098	0.381	1
Ahcy	0.000101796125947892	0.0573819784107769	0.728	0.381	1
Gm17655	0.000101796125947892	-0.216547	0.37	0.143	1
Letm2	0.000101796125947892	0.0515514646195911	0.022	0.238	1
Lysmd2	0.000101796125947892	-0.272931	0.598	0.238	1
Fas	0.000101796125947892	-0.102305	0.098	0.238	1
Gpr153	0.000104934601386599	0.123525520595296	0.022	0.143	1
Gm32856	0.000104934601386599	0.047500977870645	0.402	0.143	1
Hsf2	0.000104934601386599	-0.12506	0.522	0.19	1
Tnfrsf17	0.000104934601386599	0.0181697493228076	0.13	0	1
Tlr6	0.000108164233984406	0.205124302088774	0.054	0.143	1
Lig4	0.000108164233984406	0.0220237923004595	0.304	0.143	1
Srgn	0.000108164233984406	2.54948918406925	0.88	0.714	1
Tmem263	0.000108164233984406	0.121561804171879	0.489	0.143	1
Cavin1	0.000108164233984406	0.257395631805316	0.043	0.143	1
Ppp1r16b	0.000111487490336535	-0.158863	0.163	0.048	1
Trpm1	0.000111487490336535	-0.295635	0.326	0.143	1
Nek3	0.000111487490336535	-0.0278366	0	0.143	1
Xcr1	0.000111487490336535	0.20177390294361	0.13	0	1
1810021B22Rik	0.000111487490336535	0.0311752280918802	0.728	0.238	1
Zfp275	0.000111487490336535	0.133420311207072	0.457	0.143	1
Tmem177	0.000114906898192742	-0.181358	0.87	0.286	1
Miga2	0.000114906898192742	0.035225285894291	0.283	0.095	1
S100a9	0.000114906898192742	3.60750426266374	0.88	0.619	1
Gm15708	0.000114906898192742	0.0164014021606811	0.239	0.048	1
Siglecf	0.000114906898192742	0.333492320862433	0.065	0.143	1
Mmp8	0.000114906898192742	-0.0919568	0.109	0.429	1
Acpp	0.000114906898192742	0.267595249795941	0.054	0.143	1
Alas1	0.000114906898192742	0.718835807734677	0.163	0.048	1
Lpin1	0.000114906898192742	-0.126328	0.12	0.048	1
Gpr141b	0.000114906898192742	0.1366028588866	0.304	0.143	1
Bmx	0.000114906898192742	-0.0738617	0.109	0.381	1
Gm13373	0.000118425047809285	0.131880816492434	0.576	0.238	1
Slc7a14	0.000118425047809285	0.0496325039803869	0.674	0.238	1
BC025920	0.000118425047809285	-0.295984	0.283	0.143	1
Noxo1	0.000118425047809285	0.05313083009676	0.217	0.048	1
Cabp4	0.000118425047809285	0.258842915256215	0.054	0.19	1
Sh2d3c	0.00012204459332618	-0.225831	0.098	0.238	1
Rbak	0.00012204459332618	0.0108529401352155	0.011	0.143	1
Aplf	0.00012204459332618	-0.254468	0.576	0.238	1
Mex3d	0.00012204459332618	-0.23186	0.435	0.19	1
Sdc2	0.00012204459332618	0.0558367725867755	0.707	0.286	1
F3	0.000125768254170114	0.316031165520274	0.065	0.333	1
C1qb	0.000125768254170114	-1.38759	0.033	0.381	1
Fstl1	0.000125768254170114	-0.0120667	0.054	0.143	1
Dmkn	0.000129598816483354	0.255189728588048	0.043	0.143	1
Lyrm4	0.000129598816483354	-0.161926	0.152	0.048	1
Ablim1	0.000129598816483354	-0.217345	0.065	0.19	1
Inhbb	0.000133539134579013	-0.280926	0.228	0.143	1
AI506816	0.000133539134579013	0.0872682621181129	0.239	0.095	1
Paqr3	0.000133539134579013	-0.299709	0.337	0.143	1
Hip1r	0.000133539134579013	0.0248228738046468	0.174	0	1
Cmtm6	0.000133539134579013	0.534377225289673	0.12	0	1
Lrp11	0.000133539134579013	0.0140616764419834	0.109	0	1
B230208H11Rik	0.000133539134579013	0.263686914292192	0.054	0.286	1
Gja1	0.000133539134579013	-0.12184	0.348	0.143	1
Gm11772	0.000133539134579013	0.0167258871427784	0.109	0	1
Sub1	0.000133539134579013	0.5578715341984	0.37	0.095	1
Etf1	0.000133539134579013	0.702372329099205	0.207	0.048	1
Oas1g	0.000137592132423022	-0.233816	0.772	0.333	1
Dtwd2	0.000137592132423022	-0.198747	0.63	0.286	1
Gpr84	0.00014176080514317	0.255690254573317	0.109	0.286	1
Macrod1	0.00014176080514317	-0.0883048	0.196	0.095	1
Dusp10	0.00014604822056557	-0.183927	0.413	0.238	1
Olr1	0.00014604822056557	0.337117799446999	0.065	0.238	1
Lins1	0.00014604822056557	-0.287709	0.304	0.143	1
Sept4	0.00014604822056557	0.114786544504489	0.033	0.286	1
D130020L05Rik	0.00014604822056557	0.0433328465375057	0.272	0.048	1
Net1	0.00014604822056557	-0.126685	0.228	0.095	1
Asap1	0.00014604822056557	0.245901452164906	0.13	0.095	1
Gm49625	0.00014604822056557	-0.293278	0.696	0.238	1
Ecscr	0.00014604822056557	-0.247048	0.065	0.19	1
D830050J10Rik	0.000150457520778904	-0.467332	0.25	0.19	1
Recql	0.000150457520778904	-0.0559271	0.12	0.095	1
Dusp19	0.000154991923726815	0.0678844425480804	0.109	0	1
Gm47438	0.000154991923726815	0.0664086158441032	0.761	0.381	1
Ripor2	0.000154991923726815	-0.0986252	0.196	0.333	1
Morn4	0.000154991923726815	0.0967988776679566	0.467	0.238	1
Aff3	0.000159654724828795	0.0529055053973361	0.239	0.048	1
Plpp3	0.000159654724828795	-0.21048	0.065	0.19	1
Dpy19l3	0.000159654724828795	-0.256889	0.576	0.238	1
Tdg	0.000159654724828795	0.0123171790455776	0.13	0.048	1
Dnph1	0.000164449298629952	-0.052741	0.424	0.19	1
Alg14	0.000169379100479991	0.082004393748968	0.109	0	1
Zfp317	0.000169379100479991	0.0642197260398293	0.196	0.095	1
Psap	0.000169379100479991	-0.449111	0.033	0.19	1
Gm17745	0.000169379100479991	0.184075020803008	0.174	0.048	1
Cdca7l	0.000169379100479991	-0.00716298	0.337	0.143	1
Arl15	0.000169379100479991	-0.0859733	0.489	0.19	1
Sirpb1c	0.000174447668241793	-0.129821	0.12	0.286	1
Spg20	0.000174447668241793	-0.0656349	0.12	0.048	1
1500004A13Rik	0.000174447668241793	0.123255251807901	0.109	0.048	1
Elovl6	0.000174447668241793	-0.237598	0.457	0.19	1
Cxcl1	0.000174447668241793	-0.051365	0.12	0.286	1
A930029G22Rik	0.000174447668241793	-0.015176	0	0.143	1
Rpgr	0.000174447668241793	0.0329777403255213	0.478	0.143	1
Ctdspl	0.000179658624029946	0.121245367208121	0.228	0.048	1
Ddr1	0.000179658624029946	0.197006023175518	0.239	0.048	1
2610306M01Rik	0.000185015675979601	0.0640076321854153	0.293	0.19	1
Scnn1a	0.000185015675979601	0.377395604997416	0.076	0.333	1
Bcr	0.000185015675979601	0.205889781655947	0.141	0	1
Zfp367	0.000185015675979601	0.201114009421043	0.478	0.143	1
Gm45871	0.000185015675979601	-0.251376	0.62	0.238	1
Ctdsp1	0.000190522620045994	-0.514175	0.065	0.19	1
Txnrd1	0.000190522620045994	0.653408335990958	0.152	0.095	1
Coq4	0.000196183341835035	0.217297804504591	0.109	0	1
Ctss	0.000196183341835035	-0.991944	0.011	0.333	1
Por	0.000196183341835035	-0.0165645	0.13	0.143	1
Gas2	0.000196183341835035	0.021708787142026	0.12	0	1
Acat2	0.000196183341835035	-0.116739	0.554	0.19	1
C1qa	0.000202001818465287	-1.33808	0.043	0.238	1
Sfxn5	0.000202001818465287	0.213334752516831	0.087	0.143	1
Ppic	0.000202001818465287	0.248720457897079	0.043	0.143	1
Kyat3	0.000207982120461735	-0.256307	0.261	0.095	1
Zfp61	0.000207982120461735	0.0441050814986491	0.109	0	1
Zfp287	0.000207982120461735	0.0433429316219611	0.326	0.143	1
Ankrd33b	0.000207982120461735	-0.0953176	0.163	0.429	1
Irf4	0.000214128413681678	0.0117937565180031	0.163	0.048	1
AC160336.1	0.000214128413681678	0.045928845721938	0.283	0.19	1
Gm30025	0.000220444961273134	-0.27708	0.174	0.048	1
Cdk20	0.000220444961273134	0.0396055221255358	0.446	0.238	1
Slc25a32	0.000220444961273134	-0.076967	0.522	0.19	1
Col4a5	0.000220444961273134	0.0303526406151922	0.402	0.19	1
Esrp2	0.000226936125666097	-0.285426	0.717	0.286	1
Gm15655	0.000226936125666097	0.0301002816920302	0.815	0.333	1
Cxcr1	0.000233606370597018	0.440948437160167	0.087	0.381	1
Akr1b8	0.000233606370597018	0.17930585179794	0.207	0.048	1
Scgb1b27	0.000233606370597018	-0.103205	0.109	0.143	1
Zdhhc2	0.000233606370597018	-0.138677	0.435	0.19	1
Pstpip1	0.000233606370597018	0.762158787298033	0.152	0	1
Hoxb3	0.000233606370597018	0.052831534033348	0.174	0.048	1
Dgkg	0.000233606370597018	0.31652516552607	0.065	0.143	1
Asrgl1	0.000233606370597018	0.144524842348302	0.207	0.048	1
Wnt6	0.000240460263166878	0.0432742992046624	0.217	0.048	1
Rgs1	0.000240460263166878	-2.5476	0.033	0.476	1
Il23a	0.000240460263166878	0.373422687849266	0.076	0.333	1
Zfp974	0.000247502475933192	0.048732468820288	0.196	0.048	1
Anxa2	0.000247502475933192	1.06599792196603	0.598	0.286	1
Atp2a3	0.000247502475933192	0.192231506079521	0.152	0	1
Bcl2l2	0.000247502475933192	0.0430904836632853	0.196	0.048	1
Gm10076	0.000247502475933192	-0.714311	0.207	0.524	1
Gsdmd	0.000247502475933192	0.423026034339715	0.12	0.048	1
4833417C18Rik	0.000254737789036321	0.057815488697014	0.011	0.143	1
0610039K10Rik	0.000262171092360437	-0.336332	0	0.238	1
Ppm1j	0.000262171092360437	0.0414826225716465	0.554	0.238	1
Gucd1	0.000269807387729499	-0.496772	0.043	0.143	1
Rnf167	0.000269807387729499	0.0755547998383647	0.109	0.095	1
Ly86	0.000269807387729499	-1.07455	0.043	0.381	1
Sdr39u1	0.000269807387729499	0.150142548021432	0.261	0.095	1
Lipg	0.000269807387729499	0.377106248955768	0.076	0.333	1
Man1a2	0.000277651791138599	0.334020764846116	0.12	0.048	1
Ctdsp2	0.000277651791138599	0.223797042263259	0.12	0.095	1
Pcnx4	0.000277651791138599	-0.133733	0.272	0.048	1
Olfr110	0.000277651791138599	0.0177819260897033	0.293	0.143	1
Gm12258	0.000285709535021008	0.0256912228491205	0.315	0.19	1
Sox18	0.000293985970551301	0.410094144855955	0.065	0.143	1
Glipr2	0.000293985970551301	1.21282245776147	0.261	0.048	1
Rack1	0.000293985970551301	-0.879947	0.152	0.571	1
Gm15228	0.000293985970551301	0.0527846591227654	0.674	0.381	1
Mpv17	0.000311216929034259	0.107379224342619	0.12	0.048	1
Fam20c	0.000311216929034259	0.0821729160712366	0.239	0.095	1
Eif4ebp2	0.000311216929034259	0.0753588697318035	0.087	0.143	1
Timeless	0.000311216929034259	0.00806632019196166	0.174	0.095	1
Hspbap1	0.000311216929034259	-0.252488	0.141	0.095	1
Slc15a2	0.000311216929034259	0.214759730080818	0.043	0.143	1
Stap2	0.000311216929034259	-0.210506	0.217	0.095	1
Cep63	0.000320182769282413	-0.0761821	0.228	0.048	1
Tm4sf1	0.000329389940633601	-0.589632	0.065	0.143	1
Xrcc2	0.000329389940633601	0.0547766062908658	0.196	0.048	1
Gm30978	0.000329389940633601	0.0170170332406627	0.239	0.143	1
Prkar2b	0.000329389940633601	0.00401610036447976	0.228	0.048	1
Mgll	0.000338844423801917	-0.39428	0.065	0.143	1
Copb1	0.000338844423801917	0.344783971387486	0.141	0.095	1
Cdca4	0.000338844423801917	0.145915320257391	0.13	0.048	1
Pus7l	0.000338844423801917	-0.572115	0.065	0.143	1
Rtca	0.000348552332837947	-0.131614	0.152	0.048	1
Col1a1	0.000348552332837947	0.263768946788882	0.12	0.048	1
C77080	0.00035851991769385	0.136993015933541	0.696	0.238	1
Cep135	0.00035851991769385	0.0765117519730948	0.054	0.143	1
Aasdh	0.00035851991769385	-0.247351	0.228	0.095	1
Hspb8	0.00035851991769385	-0.281424	0.728	0.381	1
Dhx38	0.00035851991769385	0.538438950908568	0.109	0	1
Myd88	0.00035851991769385	0.872200512185388	0.348	0.143	1
Apba1	0.00035851991769385	0.0683199219385646	0.359	0.143	1
Smarcd3	0.000368753566827172	0.0198249143035184	0.25	0.143	1
D030028A08Rik	0.000368753566827172	0.0584990586956759	0.141	0	1
B230217C12Rik	0.000368753566827172	-0.302375	0.207	0.143	1
Gm5141	0.000368753566827172	0.0309463570286425	0.109	0.048	1
Ltbp1	0.000368753566827172	0.0944016450184025	0.598	0.238	1
Map4k4	0.000379259809843735	0.099078725881537	0.13	0.095	1
Lgr4	0.000379259809843735	0.0222448165541695	0.511	0.19	1
Bmpr1a	0.000379259809843735	0.332549539880386	0.217	0.095	1
Mex3a	0.000390045320179892	0.0167605131554681	0.25	0.095	1
C1qc	0.000390045320179892	-1.14873	0.033	0.286	1
St14	0.000390045320179892	0.197632143307521	0.641	0.238	1
Stag3	0.000401116917824477	-0.0406325	0.054	0.381	1
Camp	0.000401116917824477	0.392298475172616	0.076	0.333	1
Jade3	0.000401116917824477	0.0418673125385174	0.359	0.095	1
Chn2	0.000412481572080736	0.0797026281730841	0.12	0	1
Ccl11	0.000412481572080736	0.0982580999672697	0.196	0.048	1
Aldh18a1	0.000412481572080736	-0.170205	0.739	0.381	1
Zcwpw1	0.000424146404368553	-0.168543	0.348	0.143	1
1700001G11Rik	0.000424146404368553	0.0504137260399356	0.315	0.143	1
Rnd1	0.000424146404368553	0.442005259629832	0.087	0.333	1
Uxt	0.000424146404368553	-0.0470093	0.315	0.19	1
Hmgn5	0.000424146404368553	-0.0811267	0.467	0.238	1
Ep300	0.000436118691067266	0.242494097603386	0.109	0.095	1
Syap1	0.000436118691067266	0.529932425700909	0.109	0.048	1
Kcne3	0.000448405866399345	-0.0486869	0.663	0.238	1
Fut7	0.000461015525355231	0.0543688065196916	0.13	0	1
Wfdc2	0.000461015525355231	0.0198818700054013	0.446	0.143	1
Cd177	0.000461015525355231	0.361433235297217	0.13	0.381	1
AC149090.1	0.000461015525355231	-0.505021	0.098	0.333	1
Maml2	0.00047395542665961	0.0233981838760619	0.011	0.143	1
Hk1os	0.00047395542665961	-0.00988189	0	0.143	1
Cavin2	0.000487233495779383	0.278500320944988	0.043	0.143	1
Scrn3	0.000487233495779383	0.0426480084576305	0.272	0.095	1
Tmem62	0.000487233495779383	0.0536260623220112	0.533	0.238	1
Wee1	0.000487233495779383	0.115636941006312	0.109	0.048	1
Mgmt	0.000487233495779383	-0.337408	0.228	0.143	1
Ap4b1	0.000500857827973601	-0.204266	0.217	0.095	1
Mcam	0.000500857827973601	0.470404318145775	0.076	0.143	1
Kcnj2	0.000500857827973601	-0.171153	0.141	0.19	1
Pmepa1	0.000514836691385631	-1.26051	0.054	0.429	1
Col4a2	0.000514836691385631	-0.166517	0.098	0.143	1
Dhx40	0.000514836691385631	0.422676256510126	0.174	0.095	1
Bahcc1	0.000514836691385631	0.0261681892769508	0.63	0.238	1
Twistnb	0.000514836691385631	0.369692649497399	0.109	0.095	1
Ighg1	0.000514836691385631	-0.296166	0.25	0.143	1
Crebbp	0.000514836691385631	0.534266346573407	0.13	0	1
S100a8	0.000529178530177773	3.19721537033089	0.859	0.571	1
Rala	0.000529178530177773	0.196977225875889	0.12	0.095	1
Armcx2	0.000529178530177773	-0.603138	0.12	0.143	1
Garnl3	0.000543891967708611	0.0479630060597323	0.152	0.095	1
Phgdh	0.000543891967708611	0.0839141583818629	0.261	0.095	1
Ccp110	0.000543891967708611	-0.2473	0.391	0.19	1
Olfm4	0.000543891967708611	0.438938435142964	0.087	0.381	1
C330013E15Rik	0.000543891967708611	0.0321809384344995	0.62	0.286	1
Phpt1	0.000558985809753293	-0.137848	0.12	0.143	1
9230112E08Rik	0.000558985809753293	0.0189419360910443	0.152	0.048	1
Eif3k	0.000558985809753293	-0.683477	0.054	0.619	1
Adam8	0.000558985809753293	0.512590561535401	0.228	0.095	1
Setd6	0.000558985809753293	-0.400261	0.163	0.19	1
Rtn4ip1	0.000558985809753293	-0.337253	0	0.238	1
Gm19412	0.000558985809753293	0.0408529026140983	0.457	0.143	1
Mfsd8	0.000574469047766984	0.133513649708177	0.141	0.048	1
Ccdc18	0.000574469047766984	0.0280760893922448	0.337	0.19	1
4732471J01Rik	0.000574469047766984	-0.0153065	0	0.19	1
Slfn1	0.000574469047766984	-0.137573	0.25	0.333	1
Cmpk2	0.000574469047766984	0.0313410792195476	0.217	0.095	1
Dnmt3b	0.000590350862191712	0.0235068818440357	0.304	0.143	1
Clec4e	0.000590350862191712	3.03944736105196	0.793	0.476	1
Znhit3	0.000590350862191712	0.0279667060796562	0.174	0.19	1
Cd200r4	0.000590350862191712	0.0196773001972335	0.489	0.238	1
Nbeal1	0.000606640625806807	-0.4676	0.076	0.286	1
Pkp4	0.000606640625806807	-0.013962	0.543	0.238	1
Rhov	0.000606640625806807	0.442807189779646	0.087	0.286	1
Sparcl1	0.000606640625806807	0.0100837863163672	0.109	0.19	1
Gm39321	0.000606640625806807	0.0609079290072983	0.011	0.143	1
Atr	0.000606640625806807	-0.589735	0.011	0.143	1
Gm7879	0.000623347907123126	0.0796886495230289	0.13	0.048	1
Rin3	0.000623347907123126	0.452039978747286	0.185	0.095	1
Mrrf	0.000640482473821276	-0.481145	0.272	0.19	1
Chil5	0.000640482473821276	0.25813581645072	0.065	0.19	1
Ubr4	0.000640482473821276	0.282692698643835	0.109	0.048	1
M1ap	0.000640482473821276	0.031697628681011	0.163	0.095	1
Rasgrf1	0.000640482473821276	0.0580833671258472	0.011	0.19	1
2810001G20Rik	0.000640482473821276	-0.27086	0.326	0.19	1
Gm4285	0.000640482473821276	0.0329345302129738	0.152	0.048	1
Bglap3	0.000658054296233989	0.0926512376293164	0.022	0.19	1
Gpat3	0.000658054296233989	0.57461211291998	0.109	0.333	1
Gimap1	0.000658054296233989	-0.525327	0.185	0.143	1
Edc3	0.000658054296233989	-0.406532	0.359	0.19	1
Gnb1l	0.000658054296233989	-0.589365	0.87	0.381	1
Bvht	0.000658054296233989	-0.273943	0.011	0.19	1
Ogt	0.000658054296233989	-0.144079	0.152	0.143	1
Stk39	0.00067607355087284	0.116445859060791	0.152	0.048	1
Gm43329	0.00067607355087284	0.108315889843965	0.217	0.095	1
Haus5	0.00067607355087284	-0.17435	0.163	0.048	1
Dtd2	0.00067607355087284	-0.100395	0.413	0.238	1
Gphn	0.00067607355087284	-0.20298	0.13	0.19	1
Adk	0.00067607355087284	-0.102137	0.239	0.143	1
Hlx	0.000694550623999453	-0.388212	0.065	0.19	1
Nup160	0.000694550623999453	0.104098742327017	0.141	0.048	1
Akr1e1	0.000694550623999453	-0.312903	0.152	0.143	1
Ccdc125	0.000694550623999453	0.113018931441694	0.163	0.095	1
Fpr1	0.000694550623999453	0.35131424176108	0.174	0.238	1
Ppp1r18os	0.000694550623999453	0.0565454963626162	0.554	0.19	1
Armc3	0.000713496115241346	0.054389780230409	0.011	0.19	1
2610301B20Rik	0.000713496115241346	-0.226005	0.446	0.238	1
Rabgef1	0.000713496115241346	0.257313548790626	0.141	0.095	1
Mks1	0.000713496115241346	-0.55554	0.141	0.19	1
Tubd1	0.000732920841252571	-0.236555	0.728	0.286	1
Kpna2	0.000732920841252571	0.0759513397278714	0.337	0.19	1
Crem	0.000732920841252571	-0.187586	0.087	0.143	1
Slc39a12	0.000752835839419247	0.0166726964832017	0.261	0.19	1
Apoe	0.000752835839419247	-1.63769	0.043	0.143	1
Nsl1	0.000773252371610116	0.0636834170694022	0.272	0.19	1
Tdrkh	0.000773252371610116	-0.295449	0.598	0.238	1
Adssl1	0.000773252371610116	-0.303315	0.043	0.143	1
Nim1k	0.000773252371610116	0.177054245122193	0.12	0	1
Zmym5	0.000773252371610116	-0.438192	0.043	0.143	1
Il18rap	0.000794181927972238	0.0768499645684453	0.185	0.333	1
Rcn1	0.000794181927972238	-0.267327	0.12	0.095	1
Limch1	0.000794181927972238	-0.22669	0.315	0.19	1
Bhlhe41	0.000794181927972238	-0.166175	0.196	0.143	1
Ears2	0.000794181927972238	-0.481469	0.065	0.143	1
Frg1	0.000794181927972238	0.14418722817058	0.12	0.095	1
Fbxo45	0.000794181927972238	-0.0584121	0.62	0.238	1
Ctsw	0.000794181927972238	-0.273051	0.011	0.19	1
Bcam	0.00081563623077189	-0.147901	0.196	0.095	1
Dmxl2	0.00081563623077189	-0.238557	0.141	0.19	1
Gm39469	0.00081563623077189	0.0494163679207675	0.62	0.286	1
Fancf	0.000837627238280753	-0.274721	0.37	0.19	1
Usp34	0.000837627238280753	0.47009030491832	0.174	0.095	1
Rgcc	0.000837627238280753	0.0190244720907639	0.109	0.095	1
Gm50340	0.000837627238280753	0.0293292366644449	0.38	0.19	1
Insl6	0.000860167148707486	-0.0204991	0	0.19	1
Slc16a14	0.000883268404174669	0.0174852517161514	0.315	0.19	1
Trabd2b	0.000883268404174669	0.029693301728638	0.739	0.333	1
Zc3h12a	0.000883268404174669	0.552263979865327	0.13	0.048	1
Rfx1	0.000883268404174669	-0.32321	0.261	0.143	1
Ngp	0.000883268404174669	0.439229895356322	0.141	0.429	1
Tet2	0.00090694369474124	-0.29584	0.12	0.19	1
Gbp4	0.00090694369474124	0.106960036974862	0.652	0.286	1
Plxna4os1	0.00090694369474124	0.0549977894322754	0.011	0.19	1
Mamld1	0.00090694369474124	0.0313895313114642	0.283	0.095	1
Cenpi	0.00090694369474124	0.0892205743541216	0.641	0.333	1
Lmo4	0.000931205962470368	0.526702994589858	0.185	0.143	1
2500002B13Rik	0.000931205962470368	0.0300371846523283	0.326	0.19	1
Ddx60	0.000931205962470368	0.195106442964066	0.054	0.143	1
Mri1	0.000931205962470368	-0.208623	0.12	0.095	1
Qrsl1	0.000931205962470368	-0.232192	0.207	0.19	1
Mmrn2	0.000931205962470368	0.404365956103436	0.065	0.19	1
Lnx2	0.000956068405542825	0.0310826859201254	0.13	0.048	1
Cd81	0.000956068405542825	-0.804628	0.109	0.429	1
Osm	0.000956068405542825	-0.263021	0.185	0.238	1
Il2rg	0.000956068405542825	-0.0926144	0.087	0.143	1
Gls	0.000981544482415836	0.394301851669693	0.109	0.048	1
Ilkap	0.000981544482415836	0.0601148256736743	0.076	0.143	1
Scgb2b27	0.000981544482415836	-0.272258	0.109	0.238	1
Zswim7	0.000981544482415836	-0.17737	0.63	0.286	1
Ttc14	0.00100764791602738	-0.327433	0.065	0.143	1
Ambp	0.00100764791602738	0.632787824643452	0.12	0.381	1
P2ry6	0.00100764791602738	-0.717493	0.043	0.429	1
Gm49708	0.00100764791602738	0.0227531191221517	0.565	0.286	1
Htra1	0.00103439269804589	-0.614403	0.217	0.143	1
Synj1	0.00103439269804589	0.360027222560481	0.12	0.095	1
Sars	0.00106179309316539	-0.343438	0.043	0.19	1
Pank4	0.00106179309316539	-0.238918	0.011	0.238	1
Tnfrsf23	0.00106179309316539	0.581034338718294	0.109	0.143	1
Cd24a	0.00106179309316539	1.06698273216438	0.315	0.143	1
Lyrm1	0.00108986364344581	0.0582128872153896	0.228	0.095	1
Gfod2	0.00108986364344581	0.188866273578937	0.141	0.048	1
Gstt1	0.00108986364344581	0.0292967471148178	0.283	0.19	1
Fabp3	0.00111861917269867	0.0203982324272599	0.152	0.048	1
Slc36a3os	0.00111861917269867	0.125759596254372	0.196	0.095	1
Tmem107	0.00111861917269867	0.11394889129792	0.163	0.048	1
Tnfsf14	0.00111861917269867	0.59574042659778	0.109	0.19	1
Aldh3b1	0.00111861917269867	-0.145239	0.076	0.143	1
Prdm11	0.0011480747909177	0.034043631345892	0.62	0.286	1
Nlrp1b	0.0011480747909177	0.042633919723702	0.467	0.19	1
Atl1	0.0011480747909177	0.0182002698840587	0.196	0.095	1
Mcl1	0.00117824589875464	1.64900050807059	0.87	0.714	1
Miip	0.00117824589875464	-0.499737	0.033	0.143	1
Steap4	0.00117824589875464	0.221536289830055	0.163	0.429	1
Atp6v1e1	0.00117824589875464	0.721172165338274	0.424	0.238	1
Myadm	0.00117824589875464	0.359171064059344	0.25	0.143	1
Pnkp	0.00117824589875464	0.374884361152601	0.13	0.095	1
Chd2	0.00117824589875464	-0.0983427	0.174	0.238	1
Pole2	0.00117824589875464	0.133118253129155	0.163	0	1
Orc1	0.00120914819203971	-0.257985	0.717	0.381	1
Entpd3	0.00120914819203971	0.605058818059141	0.109	0.238	1
1700120C14Rik	0.00120914819203971	0.0605001403039658	0.478	0.19	1
Cldn4	0.00124079766634694	0.0148566333737905	0.185	0.048	1
E130317F20Rik	0.00124079766634694	-0.259173	0.707	0.286	1
Apex1	0.00124079766634694	0.13376884535145	0.109	0.095	1
Cped1	0.00127321062160389	0.0460695387031301	0.011	0.19	1
Cenph	0.00127321062160389	0.166651287527224	0.457	0.19	1
Lca5	0.00130640366674583	-0.614924	0.478	0.238	1
Acap2	0.00130640366674583	0.291884029253743	0.185	0.143	1
Amer2	0.0013403937244139	0.316829066763533	0.12	0.381	1
Tmem176b	0.00137519803569728	-0.838917	0.022	0.381	1
Arf3	0.00137519803569728	0.0337630052732876	0.076	0.143	1
Xiap	0.00137519803569728	0.24615612708457	0.109	0.095	1
Cenpn	0.00141083416491896	-0.372497	0.174	0.619	1
Gm16536	0.00141083416491896	0.110497772911769	0.152	0.095	1
Myb	0.00141083416491896	0.0569170257582873	0.674	0.381	1
Ltc4s	0.00141083416491896	0.0735758688529391	0.043	0.143	1
Med13l	0.0014473200044648	0.564151914955741	0.163	0.048	1
Mtus1	0.0014473200044648	-0.0122715	0.163	0.143	1
Copb2	0.0014473200044648	0.157714012067241	0.087	0.143	1
Stfa2	0.0014473200044648	0.633954787509659	0.12	0.381	1
Fads2	0.0014473200044648	-0.233146	0.674	0.381	1
Neurl3	0.00148467377965577	-0.533396	0.217	0.429	1
Trmt10b	0.00148467377965577	-0.135438	0.022	0.143	1
Zfp296	0.00148467377965577	0.0549235291169876	0.641	0.333	1
Ngfr	0.00148467377965577	0.0421651817511287	0.728	0.333	1
Hgh1	0.00152291405366284	-0.127173	0.185	0.048	1
Copa	0.0015620597324644	0.0878301804022202	0.109	0.143	1
Phf13	0.0015620597324644	-0.416425	0.348	0.238	1
Nfkbib	0.0015620597324644	-0.288799	0.033	0.143	1
Sema6b	0.0015620597324644	0.379990257103318	0.065	0.143	1
Clnk	0.00160213006984562	0.0364006742158778	0.207	0.095	1
Stk38	0.00160213006984562	-0.37933	0.217	0.333	1
Zfp113	0.00164314467243959	0.0475129631131693	0.337	0.19	1
Col4a1	0.00164314467243959	0.258013119820889	0.13	0.095	1
Ppp1r3b	0.00164314467243959	0.409766254567528	0.13	0.048	1
Upb1	0.00164314467243959	0.0339235411845165	0.293	0.095	1
Rad51c	0.00164314467243959	-0.17924	0.457	0.143	1
Borcs6	0.00168512350480961	0.0151529957094765	0.087	0.143	1
Klhl33	0.00168512350480961	0.0182677320135162	0.217	0.095	1
Ap3s1	0.00168512350480961	0.10762798386275	0.087	0.143	1
Uqcc3	0.00168512350480961	0.179410425708099	0.13	0.095	1
Ift122	0.00172808689457253	-0.364415	0.663	0.286	1
Ap1m1	0.00172808689457253	0.246746978530852	0.12	0.143	1
Il1rap	0.00172808689457253	0.312364625672557	0.196	0.143	1
Cd2	0.00177205553756223	-0.412327	0.685	0.286	1
Bcl3	0.00177205553756223	-0.218229	0.098	0.143	1
Nfkbia	0.00177205553756223	2.26010163355312	0.902	0.571	1
Tm9sf2	0.00177205553756223	0.397491029903394	0.163	0.095	1
Notch3	0.00177205553756223	0.042655529239659	0.043	0.238	1
Txndc9	0.00186309323890367	-0.0647837	0.098	0.143	1
Klhl12	0.00186309323890367	0.100988654106009	0.348	0.238	1
Plk4	0.00186309323890367	0.219689468985335	0.152	0.048	1
Cdkn2c	0.00186309323890367	0.0862218484280328	0.12	0.048	1
Baiap2l1	0.00186309323890367	0.0906321603900528	0.13	0	1
Chmp3	0.00186309323890367	0.494236465922679	0.185	0.143	1
Myo19	0.00186309323890367	0.0162718853600273	0.337	0.143	1
Spag9	0.00186309323890367	0.693846945027435	0.228	0.048	1
Pi4k2b	0.00191020557703703	0.0655080544948866	0.25	0.095	1
Stk26	0.00191020557703703	-0.571958	0.435	0.19	1
Spink2	0.00195840973856251	-0.291432	0.185	0.048	1
Pgap3	0.00195840973856251	0.108758073843795	0.12	0	1
Tmem65	0.00195840973856251	-0.392257	0.022	0.143	1
Plec	0.00195840973856251	0.273092953251585	0.12	0.143	1
Cyp4f17	0.00195840973856251	0.0186994704638823	0.478	0.19	1
Rrs1	0.00200772833923288	-0.368484	0.109	0.143	1
Gm26782	0.00200772833923288	-0.243195	0.598	0.286	1
Ube2h	0.00205818439481973	0.123417654493939	0.228	0.19	1
Rab10os	0.00205818439481973	-0.271976	0.022	0.143	1
Rab5a	0.00205818439481973	0.177802438611745	0.12	0.095	1
Fam210a	0.00205818439481973	-0.443975	0.163	0.19	1
Rarres2	0.00210980132654511	0.105698772672964	0.261	0.095	1
Cytip	0.00221661356339301	0.615599273083054	0.359	0.19	1
Gm16740	0.00221661356339301	0.0901535180441611	0.152	0.048	1
Plekho2	0.00221661356339301	0.243702662248088	0.163	0.143	1
Slfn9	0.00221661356339301	0.278940149361843	0.272	0.095	1
Fancm	0.00227185778759597	-0.675782	0.076	0.143	1
Cds2	0.00232836073720679	-0.27084	0.065	0.143	1
Zyx	0.00232836073720679	0.889006667819321	0.478	0.333	1
Ankrd37	0.00232836073720679	0.686714970509665	0.109	0	1
Rnd2	0.00232836073720679	0.0522035224124929	0.609	0.381	1
Glipr1	0.00238614794340768	0.251610098491068	0.109	0.095	1
Glod4	0.00238614794340768	-0.0910738	0.043	0.143	1
Gyg	0.00244524537615078	0.141303789221702	0.076	0.143	1
6720489N17Rik	0.00244524537615078	0.0967667374622184	0.641	0.429	1
Pi16	0.00244524537615078	0.462500611362417	0.196	0.095	1
Nppc	0.00250567944982579	0.0348019339420304	0.174	0.048	1
Qsox2	0.00250567944982579	-0.223993	0.543	0.286	1
G630030J09Rik	0.00250567944982579	-0.600886	0.728	0.333	1
Sptlc2	0.00250567944982579	0.380162576034525	0.174	0.143	1
Jcad	0.00250567944982579	-0.278805	0.761	0.381	1
Cd5l	0.00256747702895839	-0.244397	0.446	0.286	1
Pdzk1ip1	0.00256747702895839	0.110550692487185	0.141	0.048	1
Arg2	0.00256747702895839	0.424758950853202	0.196	0.429	1
Flot1	0.00256747702895839	0.295587233038675	0.207	0.19	1
Vps4b	0.00263066543393817	0.442549393788654	0.141	0.048	1
Themis2	0.00263066543393817	0.132113027914635	0.207	0.19	1
Abcb9	0.00263066543393817	0.0885451067917223	0.315	0.143	1
Ttyh3	0.00263066543393817	0.290328091647555	0.109	0.095	1
St3gal5	0.00263066543393817	0.0613232298021605	0.152	0.048	1
Rrp36	0.00263066543393817	-0.376359	0.033	0.143	1
Gda	0.00263066543393817	0.745069494587428	0.402	0.238	1
2510046G10Rik	0.00269527244677542	0.0417524234721073	0.152	0.048	1
Zdhhc3	0.00269527244677542	0.0903359566537939	0.087	0.143	1
Wsb1	0.00269527244677542	-0.385515	0.152	0.333	1
Stag2	0.00269527244677542	0.342992045749131	0.12	0.095	1
Hcst	0.00276132631688573	0.444955189203692	0.185	0.095	1
Ifitm2	0.00276132631688573	1.91738617004523	0.739	0.429	1
Sar1a	0.00276132631688573	0.189016852801162	0.12	0.095	1
Crk	0.00276132631688573	0.272198362204133	0.109	0.095	1
Haus1	0.00276132631688573	0.000320469240208274	0.141	0.095	1
Klhl23	0.00282885576690143	-0.270826	0.25	0.143	1
Ankrd17	0.00289788999850893	0.0914793795065539	0.098	0.143	1
Csnk1g3	0.00289788999850893	-0.544007	0.043	0.143	1
Id1	0.0029684586983109	0.277138260774497	0.207	0.286	1
Slc7a11	0.0029684586983109	0.759474528052385	0.141	0.19	1
Cd72	0.0029684586983109	-0.645456	0.022	0.333	1
Cd300lg	0.0029684586983109	0.201258586877817	0.13	0.048	1
B230219D22Rik	0.0029684586983109	0.173002482758277	0.098	0.143	1
Stamos	0.00304059204371218	0.0219591395916204	0.228	0.095	1
Vps29	0.00304059204371218	-0.423986	0.087	0.571	1
Tenm4	0.00304059204371218	0.0414963327363605	0.467	0.238	1
Tab2	0.00304059204371218	0.267383020212061	0.141	0.143	1
Fcho1	0.00311432070882847	0.0314543728169683	0.207	0.095	1
Ptprb	0.00311432070882847	-0.214711	0.065	0.238	1
Bptf	0.00311432070882847	0.203743731050934	0.152	0.143	1
Ahnak2	0.00311432070882847	-0.324524	0.022	0.143	1
Dnajc11	0.00318967587041644	-0.589353	0.022	0.143	1
Mrm2	0.00318967587041644	-0.526761	0.304	0.19	1
Fanca	0.00318967587041644	0.0823733739976927	0.25	0.095	1
Arih1	0.00318967587041644	-0.0866844	0.087	0.143	1
Sdc1	0.00318967587041644	0.11624949545291	0.163	0	1
Vdac2	0.00318967587041644	-0.96718	0.152	0.571	1
Sec22b	0.00326668921382439	-0.098317	0.054	0.143	1
2310001H17Rik	0.00326668921382439	0.24032568423839	0.272	0.286	1
Tagap1	0.00326668921382439	-0.529843	0.011	0.19	1
Ppia	0.00334539293896203	-0.515658	0.196	0.476	1
2810408I11Rik	0.00342581976628831	-0.0519612	0.609	0.381	1
Eif4e2	0.00342581976628831	0.187935030538019	0.098	0.143	1
Mtmr10	0.00342581976628831	-0.436763	0.076	0.19	1
Rnf26	0.00342581976628831	0.0463925077356758	0.348	0.19	1
Ap2b1	0.00342581976628831	0.34760622001967	0.12	0.095	1
Crip2	0.00342581976628831	-0.121676	0.076	0.143	1
Mirt1	0.00342581976628831	0.779207746145492	0.141	0.333	1
Tspyl3	0.00350800294281595	0.0344036595211288	0.283	0.143	1
Hipk1	0.00350800294281595	0.426204545036713	0.25	0.143	1
Cnn2	0.00350800294281595	0.0551549870505953	0.12	0.143	1
Atp5d	0.00350800294281595	-0.430276	0.207	0.524	1
Itpk1	0.00350800294281595	-0.194457	0.033	0.143	1
Gm47283	0.00350800294281595	-1.00296	0.207	0.524	1
1700084E18Rik	0.00359197624813148	0.0511965503292456	0.033	0.19	1
Ptprf	0.00359197624813148	-0.218629	0.022	0.19	1
Phyh	0.00367777400042939	0.0557958278211006	0.076	0.143	1
Gatd3a	0.00367777400042939	-0.115595	0.152	0.143	1
Top2b	0.00367777400042939	0.131613727816449	0.065	0.143	1
Ccnd3	0.00367777400042939	0.362749342185107	0.217	0.19	1
Mbd3	0.003765431062559	0.0398948246725588	0.043	0.143	1
Msl1	0.003765431062559	0.182383655719926	0.141	0.143	1
Mafb	0.00385498284808289	-0.792893	0.065	0.238	1
Siah2	0.00385498284808289	-0.562933	0.011	0.143	1
Nub1	0.00385498284808289	0.356488344492676	0.109	0.048	1
Cd9	0.00385498284808289	0.321563625510586	0.424	0.286	1
9430038I01Rik	0.00385498284808289	-0.327918	0.207	0.238	1
Nedd4	0.00385498284808289	0.186288406944568	0.109	0.095	1
Fignl1	0.00385498284808289	-0.0920235	0.609	0.381	1
Psmd5	0.00394646532734512	-0.508665	0	0.143	1
Mrtfa	0.00394646532734512	-0.218539	0.065	0.143	1
Slc10a6	0.00403991503354808	-0.30012	0.13	0.095	1
Hdac11	0.00403991503354808	-0.0275953	0	0.19	1
Vrk1	0.00403991503354808	0.386678293131312	0.12	0.143	1
Fam168b	0.00413536906883639	0.334668354590251	0.12	0.095	1
Tbc1d9	0.00413536906883639	-0.0593075	0.043	0.143	1
Gosr2	0.00413536906883639	-0.0876123	0.054	0.143	1
Bad	0.00413536906883639	-0.0425104	0.043	0.143	1
Igfbp7	0.0042328651103862	-0.0791223	0.109	0.095	1
Nckap1l	0.0042328651103862	0.101739541537693	0.13	0.143	1
Creb3	0.00433244141649856	-0.0379283	0.043	0.143	1
Spty2d1	0.00433244141649856	0.69032802443115	0.217	0.095	1
Chtf8	0.00433244141649856	0.0332692743463119	0.25	0.095	1
Sept9	0.00433244141649856	0.0825658159906747	0.054	0.143	1
Dhfr	0.00433244141649856	0.310088036942202	0.696	0.429	1
Yars2	0.00433244141649856	-0.37685	0.098	0.19	1
Snx4	0.00433244141649856	-0.108656	0.054	0.143	1
Cndp2	0.00433244141649856	-0.0561357	0.043	0.143	1
Fam189b	0.00443413683269507	-0.155972	0.152	0.048	1
Wdr3	0.00443413683269507	-0.378492	0	0.143	1
Fancg	0.00443413683269507	0.122410505938883	0.109	0	1
Pianp	0.00443413683269507	-0.099561	0.043	0.143	1
Heatr3	0.00443413683269507	-0.383907	0.304	0.238	1
Slc19a1	0.00443413683269507	-0.824281	0.076	0.19	1
Brd1	0.00443413683269507	0.325291614447896	0.141	0.095	1
Mrps18b	0.00443413683269507	-0.0704823	0.076	0.19	1
Plcb1	0.00453799079781428	0.0954137520668543	0.109	0.095	1
Col1a2	0.00453799079781428	0.310555896347198	0.163	0.048	1
Atf5	0.00453799079781428	0.132594825176348	0.12	0.095	1
Slc7a7	0.00453799079781428	0.0274518561357266	0.043	0.143	1
Chmp2b	0.00453799079781428	-0.233136	0.033	0.143	1
Ndufs3	0.00464404335010717	0.238084554644063	0.098	0.143	1
Stk40	0.00464404335010717	0.237580771806131	0.12	0.143	1
Grpel1	0.00464404335010717	0.193629598935996	0.076	0.143	1
Babam1	0.00464404335010717	-0.217321	0.033	0.143	1
Tbrg1	0.00464404335010717	0.120817492571372	0.076	0.143	1
Acad11	0.00464404335010717	0.103906289221812	0.13	0.095	1
Lss	0.00464404335010717	0.0290932846568531	0.359	0.286	1
Acot13	0.00464404335010717	-0.108784	0.043	0.143	1
Rtn3	0.00464404335010717	0.590564251070682	0.185	0.095	1
Mrps28	0.00475233513332999	0.0750824127567272	0.076	0.143	1
Arhgap24	0.00475233513332999	-0.349002	0.054	0.143	1
Tmem248	0.00475233513332999	-0.419354	0.022	0.143	1
Zfp157	0.00475233513332999	-0.358721	0	0.143	1
2210417A02Rik	0.00475233513332999	0.0137468179805624	0.261	0.095	1
Gm48066	0.00475233513332999	0.0303598525623104	0.141	0.048	1
Cxcl16	0.00475233513332999	-0.478178	0.076	0.238	1
Lipt2	0.00486290740283271	-0.368567	0.109	0.143	1
Naxd	0.00486290740283271	-0.149107	0.043	0.143	1
Smarca4	0.00486290740283271	0.129565793635887	0.098	0.143	1
Ap4s1	0.00486290740283271	-0.00440473	0.022	0.143	1
Fbxo3	0.00497580203164142	-0.283533	0.043	0.143	1
Wdr1	0.00497580203164142	0.282965186514811	0.13	0.143	1
2610001J05Rik	0.00497580203164142	0.0810324242117785	0.065	0.143	1
Cnpy2	0.00497580203164142	0.211914575387555	0.076	0.143	1
Nufip2	0.00497580203164142	0.0437493235813235	0.109	0.143	1
Fblim1	0.00509106151653263	-0.153123	0.033	0.143	1
Chchd4	0.00509106151653263	-0.0472235	0.054	0.143	1
Tsg101	0.00509106151653263	0.180246038845526	0.054	0.143	1
Ppp2cb	0.00509106151653263	-0.226747	0.076	0.143	1
Aprt	0.00509106151653263	-0.734908	0.163	0.476	1
Chd3	0.00509106151653263	-0.348716	0.033	0.143	1
Krt10	0.00509106151653263	0.053091754124413	0.141	0.048	1
Kansl1	0.00509106151653263	0.0288255248731293	0.065	0.143	1
1700025G04Rik	0.00520872898409803	-0.0895362	0.022	0.143	1
BC055324	0.00520872898409803	-0.281685	0.435	0.238	1
Dctn6	0.00520872898409803	0.0205609382572765	0.065	0.143	1
Dhrs13	0.00520872898409803	-0.0465043	0.533	0.333	1
Akap8	0.00520872898409803	-0.12829	0.033	0.143	1
Exo1	0.00532884819679737	0.100493816536939	0.663	0.429	1
Slc28a2	0.00532884819679737	0.44848696230852	0.13	0.143	1
Zfp12	0.00532884819679737	0.105256854953564	0.174	0.095	1
Mmgt2	0.00532884819679737	-0.0327063	0.043	0.143	1
Ccdc86	0.00532884819679737	-0.101744	0.065	0.19	1
Timm17b	0.00532884819679737	0.289142863149402	0.12	0.143	1
Vcp	0.0054514635589979	0.307605265393688	0.109	0.095	1
Acox3	0.0054514635589979	-0.10881	0.054	0.143	1
Commd4	0.0054514635589979	-0.06054	0.033	0.143	1
Nt5e	0.0054514635589979	-0.19703	0.315	0.238	1
Chaf1a	0.0054514635589979	0.155367775338613	0.554	0.381	1
Ms4a6b	0.0054514635589979	-0.689298	0.043	0.429	1
Phf20	0.00557662012299834	0.12238254875519	0.054	0.143	1
Mrps18c	0.00557662012299834	0.0314448631543251	0.043	0.143	1
Bcl2l12	0.00557662012299834	-0.151428	0.033	0.143	1
Adgre5	0.00557662012299834	0.419611605403071	0.228	0.143	1
Pafah1b2	0.00557662012299834	-0.332234	0.011	0.143	1
Rab8b	0.00557662012299834	0.388659606340753	0.25	0.143	1
Tmem30a	0.00557662012299834	-0.0187195	0.065	0.143	1
Sec63	0.00557662012299834	0.0851426634199733	0.043	0.143	1
Polr2e	0.00557662012299834	0.243596593667922	0.109	0.095	1
Dhrs9	0.00570436359503527	0.844917025507435	0.207	0.19	1
Gar1	0.00570436359503527	-0.11228	0.022	0.143	1
Ttc4	0.00570436359503527	-0.329679	0.011	0.143	1
Commd8	0.00570436359503527	-0.0033761	0.043	0.143	1
Plekhg1	0.00570436359503527	0.0478584716053353	0.011	0.19	1
Nsun2	0.00570436359503527	-0.190224	0.033	0.143	1
Ppil3	0.00583474034127001	0.0213420183971933	0.022	0.143	1
Gpc1	0.00583474034127001	0.112059257870466	0.163	0.048	1
Haspin	0.00583474034127001	0.0930712246301269	0.293	0.143	1
4930453N24Rik	0.00583474034127001	-0.0176554	0.065	0.143	1
Usp9x	0.00583474034127001	-0.0126783	0.109	0.143	1
Hnrnph2	0.00583474034127001	0.180339543392559	0.109	0.143	1
Rxra	0.00596779739375412	-0.261748	0.033	0.143	1
Metap1	0.00596779739375412	-0.168824	0.011	0.143	1
Lypla2	0.00596779739375412	-0.0387155	0.054	0.143	1
Cpeb2	0.00596779739375412	0.575154376118111	0.152	0.048	1
Msmo1	0.00596779739375412	-0.235777	0.054	0.143	1
Ahsa1	0.00596779739375412	0.0363403033435881	0.054	0.143	1
Exoc2	0.00596779739375412	-0.480453	0.022	0.143	1
Aco2	0.00596779739375412	-0.170971	0.033	0.143	1
Galnt1	0.00596779739375412	-0.00844003	0.033	0.143	1
Csf1r	0.00596779739375412	-0.285345	0.12	0.19	1
Lbr	0.00610358245637103	0.056399831503022	0.196	0.19	1
Laptm5	0.00610358245637103	-0.389966	0.12	0.238	1
Pitpnb	0.00610358245637103	-0.166852	0.033	0.143	1
Mkrn1	0.00610358245637103	0.367811958781611	0.217	0.19	1
2510009E07Rik	0.00610358245637103	-0.293971	0	0.143	1
Tbc1d8b	0.00610358245637103	0.0402069330892857	0.489	0.286	1
2900093K20Rik	0.00624214391075206	0.164586124654969	0.033	0.143	1
Tmem154	0.00624214391075206	0.420763899129208	0.12	0.095	1
Arpc1a	0.00624214391075206	0.25105537509434	0.185	0.238	1
Atg10	0.00624214391075206	-0.620106	0	0.143	1
Ndc1	0.00638353082216452	-0.26737	0.12	0.095	1
Ggct	0.00638353082216452	-0.539182	0.054	0.143	1
Cenpb	0.00652779294536956	0.163102163466675	0.087	0.143	1
Nfx1	0.00652779294536956	0.237445933858975	0.098	0.143	1
Tesk1	0.00652779294536956	-0.235902	0.011	0.143	1
Tgfbr1	0.00652779294536956	-0.620836	0.12	0.429	1
Rad23b	0.00652779294536956	-0.059614	0.033	0.143	1
Tmem238	0.00652779294536956	-0.00900821	0.022	0.143	1
Mapkbp1	0.0066749807304479	-0.540604	0.12	0.095	1
Plekho1	0.0066749807304479	-0.562198	0.022	0.381	1
Lrrc41	0.0066749807304479	-0.777224	0.011	0.19	1
Rbp7	0.0066749807304479	-0.496613	0.076	0.286	1
Ppp4r2	0.0066749807304479	0.198155173582277	0.087	0.143	1
Acaa1a	0.0066749807304479	0.0469556695577402	0.054	0.143	1
Elp5	0.0066749807304479	-0.0127801	0.022	0.143	1
Arhgap5	0.0066749807304479	0.190230651231041	0.109	0.143	1
Hist1h2bk	0.0066749807304479	0.0283612753341802	0.174	0.048	1
Rab2b	0.0066749807304479	-0.221642	0.033	0.143	1
Cln5	0.0066749807304479	-0.274082	0.054	0.143	1
Gm49774	0.0066749807304479	0.0294425399812412	0.109	0	1
Mrpl43	0.0066749807304479	0.211751017849518	0.109	0.143	1
Commd2	0.00682514532859078	-0.0826816	0.022	0.143	1
S100a11	0.00682514532859078	1.56607785912349	0.707	0.429	1
Akirin1	0.00682514532859078	0.0195672726684185	0.076	0.143	1
Pld4	0.00682514532859078	-0.324416	0.033	0.19	1
Tuba1a	0.00682514532859078	0.13885533245847	0.13	0.19	1
Gnl1	0.00682514532859078	-0.304395	0.011	0.143	1
Zfp790	0.00697833859785408	-0.295436	0.109	0.048	1
Mrps22	0.00697833859785408	-0.581168	0	0.143	1
Abhd5	0.00697833859785408	-0.105376	0.043	0.143	1
Ube2g2	0.00697833859785408	-0.112751	0.033	0.143	1
Wdr89	0.00697833859785408	0.138428613725209	0.043	0.143	1
Myg1	0.00697833859785408	-0.150522	0.033	0.143	1
Mrpl11	0.00697833859785408	0.157480861844293	0.033	0.143	1
Vegfb	0.00697833859785408	-0.347659	0.011	0.143	1
Immp1l	0.00713461310887328	-0.168622	0.076	0.143	1
Secisbp2l	0.00713461310887328	-0.084981	0.054	0.143	1
Vapb	0.00713461310887328	0.156268326778286	0.065	0.143	1
Ythdf2	0.00713461310887328	-0.121625	0.022	0.143	1
Clec2d	0.00713461310887328	-0.467265	0.38	0.476	1
Btbd1	0.00713461310887328	0.0327502950704752	0.043	0.143	1
Myo18a	0.00713461310887328	-0.400682	0.033	0.143	1
Hexim1	0.00713461310887328	0.334271819617077	0.12	0.048	1
Smap1	0.00729402215053669	0.206594802037959	0.109	0.143	1
Tmcc2	0.00729402215053669	0.0235651028725752	0.109	0.095	1
4930579G24Rik	0.00729402215053669	-0.263063	0.489	0.238	1
Polr2c	0.00729402215053669	0.137023535949245	0.054	0.143	1
Prim1	0.00729402215053669	0.0662190490892486	0.696	0.429	1
Rnf44	0.00729402215053669	-0.126643	0.098	0.143	1
Itgb5	0.00729402215053669	-0.972138	0.022	0.476	1
Naa50	0.00729402215053669	0.0333635494248586	0.033	0.143	1
Lpxn	0.00729402215053669	-0.219395	0	0.143	1
Lyrm2	0.00745661973561483	-0.206443	0.033	0.143	1
Saa3	0.00745661973561483	0.859622513022609	0.152	0.238	1
AB124611	0.00745661973561483	0.346822761141434	0.315	0.238	1
Ripk1	0.00745661973561483	0.182005354159011	0.152	0.19	1
Rnf138	0.00745661973561483	-0.0993648	0.054	0.143	1
Avpi1	0.00745661973561483	-0.154139	0.054	0.143	1
Rbis	0.00762246060634334	-0.0277873	0.054	0.143	1
Gnai3	0.00762246060634334	0.591793622597859	0.261	0.143	1
Usp33	0.00762246060634334	-0.240882	0.043	0.143	1
Ap1s1	0.00762246060634334	-0.0678208	0.022	0.143	1
Rad18	0.00762246060634334	-0.448221	0.424	0.286	1
Strap	0.00762246060634334	0.362771081324472	0.141	0.143	1
Rdh13	0.00762246060634334	-0.256759	0.141	0.095	1
Lcmt1	0.00762246060634334	-0.049307	0.022	0.143	1
Bola2	0.00762246060634334	-0.73894	0.076	0.524	1
Polr2l	0.00762246060634334	-0.0877527	0.076	0.143	1
Ccrl2	0.00762246060634334	1.95220648090734	0.826	0.619	1
Stx11	0.00762246060634334	0.54295461316093	0.207	0.143	1
Tk1	0.00762246060634334	0.281559445067608	0.554	0.238	1
Hist1h2ag	0.00762246060634334	-0.0241874	0.087	0.333	1
Dhx29	0.00762246060634334	-0.291735	0.011	0.143	1
Spata13	0.00762246060634334	0.466063093195709	0.152	0.048	1
Mirt2	0.00762246060634334	0.722135520352634	0.25	0.476	1
Carhsp1	0.00762246060634334	-0.0855732	0.141	0.19	1
Chaf1b	0.00762246060634334	0.281781843756611	0.652	0.429	1
Cramp1l	0.00762246060634334	-0.640708	0.022	0.143	1
Hspbp1	0.00779160023995693	-0.194279	0.011	0.143	1
Trappc6a	0.00779160023995693	0.116775887269049	0.065	0.143	1
Nob1	0.00779160023995693	-0.291053	0.011	0.143	1
Foxo3	0.00779160023995693	-0.177088	0.043	0.143	1
Kctd9	0.00779160023995693	0.0461388949245379	0.228	0.095	1
Isoc1	0.00779160023995693	0.0146389075593831	0.033	0.143	1
Ube2f	0.00796409485417211	0.0620147211416817	0.043	0.143	1
Taf3	0.00796409485417211	-0.188021	0.043	0.143	1
Mad2l2	0.00796409485417211	-0.327354	0	0.143	1
Bst1	0.00796409485417211	0.659976067718107	0.239	0.333	1
Vsig10	0.00796409485417211	-0.212853	0.359	0.238	1
Asl	0.00796409485417211	-0.183577	0.022	0.143	1
Tnfrsf1a	0.00796409485417211	-0.188909	0.228	0.286	1
Dohh	0.00796409485417211	-0.0676038	0.033	0.143	1
Cd300ld	0.00796409485417211	0.209844837313941	0.152	0.095	1
Evl	0.00796409485417211	-0.251442	0.011	0.19	1
Saysd1	0.00796409485417211	-0.0511231	0.033	0.143	1
Eif3h	0.00796409485417211	-0.455704	0.12	0.476	1
Tbc1d22a	0.00796409485417211	-0.279732	0.043	0.143	1
Trmt2b	0.00796409485417211	-0.623374	0.011	0.143	1
Dstyk	0.00814000141261583	-0.307297	0.043	0.143	1
Trmt6	0.00814000141261583	-0.104688	0.293	0.238	1
Eps8	0.00814000141261583	-0.0995569	0.022	0.143	1
Selenos	0.00814000141261583	0.025446101547471	0.033	0.143	1
Rab6a	0.00814000141261583	0.162643651403628	0.152	0.143	1
Itgam	0.00814000141261583	0.287307644913343	0.272	0.238	1
Ubp1	0.00814000141261583	0.0751776210631707	0.065	0.143	1
Tnfaip1	0.00814000141261583	-0.250237	0.022	0.143	1
Svil	0.00814000141261583	0.170112452163161	0.25	0.238	1
Ctps	0.00831937763019774	-0.403196	0.37	0.19	1
Ncor2	0.00831937763019774	-0.142167	0.033	0.143	1
4931406P16Rik	0.00831937763019774	-0.38893	0.043	0.143	1
Polb	0.00831937763019774	-0.0258747	0.033	0.143	1
Col4a3bp	0.00831937763019774	-0.0685666	0.054	0.143	1
Golgb1	0.00831937763019774	-0.180887	0.065	0.19	1
Slc35a4	0.00831937763019774	-0.490276	0	0.143	1
Orc6	0.00850228197842338	0.0689371186678256	0.25	0.19	1
Mipol1	0.00850228197842338	0.0368490619825267	0.141	0.095	1
Gtpbp4	0.00850228197842338	-0.0206962	0.022	0.143	1
Hist1h3f	0.00850228197842338	0.195207240190671	0.239	0.19	1
Cep72	0.00850228197842338	-0.0309681	0.152	0.381	1
Dleu2	0.00850228197842338	0.00927271104116512	0.141	0.19	1
Myom1	0.00850228197842338	0.0399343410842128	0.011	0.143	1
Tpgs2	0.00850228197842338	-0.113562	0.033	0.143	1
Ahnak	0.00850228197842338	0.596566713804977	0.272	0.143	1
Mamdc2	0.00850228197842338	-0.0288251	0	0.143	1
Fh1	0.00868877369064561	0.0727482346631754	0.011	0.143	1
Csnk2a1	0.00868877369064561	0.315021788049833	0.12	0.143	1
Pdrg1	0.00868877369064561	-0.227977	0.033	0.143	1
Ift80	0.00868877369064561	0.0297570466494219	0.196	0.095	1
Manba	0.00868877369064561	-0.556256	0.022	0.143	1
Zdhhc13	0.00868877369064561	-0.494741	0.022	0.143	1
Timm44	0.00868877369064561	-0.152865	0.022	0.143	1
Nip7	0.00868877369064561	-0.172498	0.022	0.143	1
Ubtf	0.00868877369064561	-0.0113656	0.065	0.143	1
Mrpl32	0.00868877369064561	0.0139006416971344	0.065	0.143	1
Eef1e1	0.00868877369064561	-0.0841068	0.022	0.143	1
Pigu	0.00887891276725167	-0.484465	0	0.143	1
Brca2	0.00887891276725167	-0.377258	0.304	0.238	1
Ifitm3	0.00887891276725167	0.759459887006199	0.565	0.286	1
Cdv3	0.00887891276725167	0.259948865836679	0.152	0.143	1
AI662270	0.00887891276725167	-0.0196139	0.054	0.143	1
Mdp1	0.00887891276725167	-0.081951	0.022	0.143	1
Thap7	0.00887891276725167	-0.376569	0.011	0.143	1
Ccs	0.00887891276725167	-0.0383026	0.022	0.143	1
Luzp1	0.00907275998078325	-0.0907898	0.054	0.143	1
Kntc1	0.00907275998078325	0.0501884899502044	0.543	0.286	1
Egln2	0.00907275998078325	-0.0840151	0.033	0.143	1
Mettl1	0.00907275998078325	-0.0522805	0.033	0.143	1
Rabep1	0.00907275998078325	-0.0133551	0.043	0.143	1
Ccl6	0.00907275998078325	0.0135040559552373	0.337	0.238	1
Psma3	0.00907275998078325	-0.53789	0.12	0.524	1
Gtf2f2	0.00907275998078325	-0.312057	0	0.143	1
Mapk13	0.00907275998078325	0.443410459865961	0.196	0.095	1
Zfand3	0.00907275998078325	0.162768294986812	0.109	0.143	1
Capn1	0.00907275998078325	-0.205103	0.109	0.143	1
Ube2e3	0.00927037688098678	-0.0757271	0.033	0.143	1
Man1c1	0.00927037688098678	-0.244998	0.043	0.143	1
Hadha	0.00927037688098678	0.0915729714301433	0.054	0.143	1
Tacstd2	0.00927037688098678	0.930547981679003	0.163	0.19	1
Pld3	0.00927037688098678	0.0458776539051528	0.022	0.143	1
Sdhaf1	0.00927037688098678	-0.178422	0.033	0.143	1
Mrpl48	0.00927037688098678	0.00473207439600487	0.076	0.143	1
Phlda1	0.00927037688098678	0.0427236500483175	0.065	0.143	1
Trem3	0.00927037688098678	0.80345048774818	0.207	0.429	1
Pum1	0.00947182579979104	-0.0982524	0.065	0.143	1
Yif1b	0.00947182579979104	0.0670484347402796	0.076	0.143	1
Slc22a5	0.00947182579979104	0.0154012017120445	0.13	0.095	1
Gm49336	0.00947182579979104	-0.175595	0.054	0.143	1
Ccdc167	0.00947182579979104	-0.487266	0	0.143	1
Uap1l1	0.0096771698562097	-0.242237	0.011	0.143	1
Ctsz	0.0096771698562097	-0.608888	0.054	0.238	1
Notch2	0.0096771698562097	-0.325969	0.076	0.143	1
Tifa	0.0096771698562097	-0.0452902	0.033	0.143	1
Fam53a	0.0096771698562097	-0.379607	0.011	0.143	1
Gm9008	0.0096771698562097	-0.274726	0.402	0.19	1
Lsm14a	0.0096771698562097	0.0267936507615607	0.076	0.143	1
Cmc1	0.0096771698562097	-0.257956	0.011	0.143	1
Nudcd2	0.0096771698562097	-0.116315	0.022	0.143	1
Narf	0.0096771698562097	0.0898072241824031	0.109	0.095	1
Ptk2b	0.0096771698562097	-0.141943	0.054	0.143	1
Thoc1	0.0096771698562097	-0.239687	0.011	0.143	1
Pum3	0.0096771698562097	-0.351279	0	0.143	1
Apool	0.0096771698562097	-0.305377	0.011	0.143	1
Col3a1	0.00988647296116549	0.330629003612879	0.141	0.095	1
H3f3a	0.00988647296116549	0.602968803100605	0.652	0.381	1
Ing4	0.00988647296116549	0.267546538810119	0.13	0.143	1
Zpr1	0.00988647296116549	-0.46772	0.011	0.143	1
Serinc1	0.00988647296116549	0.123482263810583	0.076	0.143	1
Igfbp4	0.00988647296116549	-0.0815012	0.065	0.143	1
Zfp277	0.00988647296116549	-0.357626	0	0.143	1
Klhdc2	0.00988647296116549	-0.172202	0.043	0.143	1
R3hcc1	0.00988647296116549	-0.527936	0	0.143	1
Eny2	0.00988647296116549	0.23920757830609	0.065	0.143	1
Egfl8	0.00988647296116549	0.0152820870846043	0.239	0.095	1
Rpp30	0.00988647296116549	-0.316158	0.022	0.143	1
Ubac1	0.0100997998222337	-0.297872	0.011	0.143	1
Ufm1	0.0100997998222337	0.139547296406499	0.098	0.19	1
Cisd2	0.0100997998222337	0.0662439303918146	0.043	0.143	1
Lamtor3	0.0100997998222337	-0.00592686	0.043	0.143	1
Gtf2b	0.0100997998222337	0.230643463309971	0.065	0.143	1
Nfu1	0.0100997998222337	-0.0209157	0.033	0.143	1
Siglece	0.0100997998222337	-0.143157	0.141	0.238	1
Mpv17l2	0.0100997998222337	-0.141519	0	0.143	1
Gtf2a2	0.0100997998222337	0.0965565197357614	0.098	0.143	1
Creld2	0.0100997998222337	-0.0412451	0.043	0.143	1
Gpr108	0.0100997998222337	-0.313349	0.033	0.143	1
Mrpl16	0.0100997998222337	-0.323347	0.011	0.143	1
Vma21	0.0100997998222337	0.123603443901969	0.033	0.143	1
Il1r1	0.0103172159483014	0.038656286545222	0.272	0.143	1
Camk1d	0.0103172159483014	-0.0160526	0.043	0.143	1
Ociad1	0.0103172159483014	0.0516081448545429	0.065	0.143	1
Sec61a1	0.0103172159483014	-0.00772417	0.043	0.143	1
Emc10	0.0103172159483014	0.189139586620111	0.076	0.143	1
Dapk3	0.0103172159483014	-0.139454	0.022	0.143	1
Trip11	0.0103172159483014	0.244603191365851	0.141	0.143	1
Gnpnat1	0.0103172159483014	-0.327799	0.63	0.286	1
Gnpda1	0.0103172159483014	-0.445569	0	0.143	1
Tlr2	0.0105387876541404	-0.50398	0.283	0.476	1
Pusl1	0.0105387876541404	-0.578343	0.011	0.143	1
Mogs	0.0105387876541404	-0.12729	0.011	0.143	1
Zfp607a	0.0105387876541404	-0.799532	0.043	0.143	1
Emc8	0.0105387876541404	-0.390238	0.011	0.19	1
Pfkfb4	0.0105387876541404	0.163173326249738	0.12	0.095	1
Asf1a	0.0105387876541404	-0.536364	0.011	0.143	1
Rpa1	0.0105387876541404	-0.149056	0.196	0.19	1
Nfe2l1	0.0105387876541404	-0.131746	0.065	0.19	1
Supt16	0.0105387876541404	0.226118127823979	0.076	0.143	1
Aifm1	0.0105387876541404	-0.0378978	0.043	0.143	1
Hes6	0.0107645820648906	-0.11758	0.011	0.143	1
Tor1aip1	0.0107645820648906	-0.544256	0.054	0.524	1
Cdk9	0.0107645820648906	0.0694446714932796	0.087	0.143	1
Ctsa	0.0107645820648906	-0.488791	0.13	0.333	1
Zcchc7	0.0107645820648906	-0.336324	0.13	0.333	1
Arl6ip4	0.0107645820648906	-0.0140144	0.043	0.143	1
4933404O12Rik	0.0107645820648906	-0.245087	0.674	0.476	1
Gars	0.0107645820648906	-0.0993005	0.011	0.143	1
Lrmp	0.0107645820648906	-0.282456	0	0.143	1
Ccnd1	0.0107645820648906	0.201311090795962	0.022	0.143	1
Cfap20	0.0107645820648906	-0.168723	0.022	0.143	1
Smpdl3a	0.0107645820648906	-0.221464	0.152	0.238	1
Oaz1	0.0107645820648906	-0.396667	0.326	0.571	1
Cops3	0.0107645820648906	-0.0479275	0.033	0.143	1
Eef1akmt1	0.0107645820648906	-0.146146	0.011	0.143	1
Trmt12	0.0107645820648906	0.038170923071721	0.109	0.048	1
Rfc4	0.0107645820648906	0.0136512793979191	0.554	0.286	1
Srpk1	0.0107645820648906	0.00445504722479269	0.033	0.143	1
Cd14	0.0107645820648906	1.6090856263528	0.848	0.81	1
Ndufv1	0.0107645820648906	0.0889979194845653	0.022	0.143	1
Ncaph	0.0109946671204501	0.0964471589586033	0.304	0.19	1
Hax1	0.0109946671204501	-0.0778921	0.011	0.143	1
Col11a1	0.0109946671204501	0.165646928752722	0.12	0	1
Naca	0.0109946671204501	-0.819301	0.261	0.524	1
Copz2	0.0109946671204501	-0.337318	0.011	0.143	1
Ppp2r1a	0.0109946671204501	0.0600914340027536	0.054	0.143	1
Tsr3	0.0109946671204501	-0.242079	0.022	0.143	1
Ms4a7	0.0109946671204501	-0.399283	0.054	0.143	1
Uxs1	0.0112291115797701	-0.429487	0.011	0.143	1
Zcchc17	0.0112291115797701	-0.0688773	0.065	0.19	1
Znhit1	0.0112291115797701	0.000552336806341598	0.087	0.19	1
Atxn7l3b	0.0112291115797701	0.189705002482535	0.163	0.143	1
Cnp	0.0112291115797701	-0.283291	0	0.143	1
Serpina3n	0.0112291115797701	-0.0216368	0	0.19	1
Gm6169	0.0112291115797701	-0.201481	0.489	0.333	1
Rnf5	0.0112291115797701	-0.333683	0.033	0.143	1
Sumo1	0.011467985025052	0.190864019592776	0.174	0.19	1
Hscb	0.011467985025052	-0.136801	0.033	0.143	1
Pop5	0.011467985025052	0.0991924434277761	0.033	0.143	1
Sgf29	0.011467985025052	-0.441134	0.011	0.143	1
Tnrc6c	0.011467985025052	0.0984309337314421	0.098	0.143	1
Odc1	0.011467985025052	-0.226069	0.022	0.143	1
Tut7	0.011467985025052	0.640806939215083	0.283	0.095	1
Oxct1	0.011467985025052	0.0623841209942856	0.011	0.143	1
Incenp	0.011467985025052	0.110536654302353	0.12	0.048	1
Bex3	0.011467985025052	0.129774085030934	0.087	0.143	1
Tor1a	0.0117113578658413	0.0957003618649391	0.054	0.143	1
Eid1	0.0117113578658413	0.304654636793059	0.141	0.143	1
Cbfa2t3	0.0117113578658413	0.119822893750115	0.022	0.143	1
Mmp12	0.0117113578658413	-0.350165	0.011	0.143	1
Atg5	0.0117113578658413	0.124550657070725	0.065	0.143	1
Gm28875	0.0117113578658413	-0.0131623	0.141	0.048	1
Ap1g2	0.0117113578658413	-0.313538	0.022	0.143	1
Nubp1	0.0117113578658413	0.0999187694767966	0.033	0.143	1
Ezr	0.0117113578658413	0.233266312809636	0.141	0.19	1
Hdac3	0.0117113578658413	-0.400276	0.022	0.143	1
Stau2	0.0119593013430184	-0.573497	0	0.143	1
Oip5os1	0.0119593013430184	0.337253608342296	0.109	0.143	1
Pard3	0.0119593013430184	0.0105014870126958	0.13	0.095	1
P4ha1	0.0119593013430184	0.321611121652284	0.152	0.143	1
Mrpl27	0.0119593013430184	-0.0966549	0.022	0.143	1
Ccr7	0.0119593013430184	-0.198143	0.011	0.19	1
Mettl17	0.0119593013430184	-0.501072	0.022	0.143	1
Csnk1e	0.0119593013430184	0.118198046998611	0.152	0.143	1
Psmg1	0.0119593013430184	-0.266861	0.022	0.143	1
Nr3c1	0.0119593013430184	0.524115121272858	0.185	0.048	1
Rfk	0.0119593013430184	-0.126089	0.054	0.143	1
Npm3	0.0119593013430184	-0.0768251	0.022	0.143	1
Eif3j1	0.0122118875326806	-0.181655	0.043	0.19	1
Fam98c	0.0122118875326806	-0.117286	0.011	0.143	1
Ppan	0.0122118875326806	-0.278714	0	0.143	1
Stag1	0.0122118875326806	-0.0665603	0.087	0.19	1
Trp53i13	0.0122118875326806	-0.367731	0	0.143	1
Ftsj3	0.0122118875326806	-0.215077	0.011	0.143	1
Sav1	0.0122118875326806	-0.224471	0.022	0.143	1
Bak1	0.0122118875326806	-0.133141	0.033	0.19	1
Pqlc1	0.0122118875326806	0.180181453662072	0.13	0.143	1
Gm17018	0.0122118875326806	-0.25479	0.011	0.143	1
Emd	0.0122118875326806	0.0633385546091619	0.087	0.19	1
Mia3	0.0124691893499142	-0.189125	0.033	0.143	1
Rhoc	0.0124691893499142	0.143828359541001	0.109	0.143	1
Acadm	0.0124691893499142	0.030154299859741	0.043	0.143	1
Lap3	0.0124691893499142	-0.0998605	0.033	0.143	1
Fip1l1	0.0124691893499142	0.0365860738184732	0.054	0.143	1
BC005561	0.0124691893499142	-0.0435266	0.054	0.143	1
Clec4d	0.0124691893499142	0.0471505424448533	0.37	0.476	1
Txnl4b	0.0124691893499142	0.169706707430296	0.261	0.143	1
Ctnnb1	0.0124691893499142	0.78318920303796	0.337	0.19	1
Mif4gd	0.0124691893499142	-0.19572	0.022	0.143	1
Itgb1bp1	0.0124691893499142	-0.396693	0.033	0.19	1
Cenpj	0.0124691893499142	0.0367601036852222	0.109	0.048	1
Fosl2	0.0127312805524518	-0.103973	0.348	0.524	1
Kmt2b	0.0127312805524518	-0.254291	0.011	0.143	1
Ndufab1	0.0127312805524518	0.0221095165359426	0.065	0.143	1
Zfp703	0.0127312805524518	-0.358485	0.011	0.143	1
Txnl1	0.0127312805524518	-0.0792577	0.065	0.19	1
Ccdc85b	0.0127312805524518	0.15407391490997	0.087	0.19	1
Pycr2	0.0129982357442129	-0.136995	0.011	0.143	1
Ankrd16	0.0129982357442129	-0.3959	0.033	0.143	1
Bloc1s6	0.0129982357442129	-0.412814	0.022	0.143	1
Ube2j1	0.0129982357442129	-0.094493	0	0.143	1
Nadk	0.0129982357442129	0.407436150322096	0.261	0.238	1
Tbxas1	0.0129982357442129	-0.122307	0.022	0.143	1
Zfp110	0.0129982357442129	0.0240533138724378	0.011	0.143	1
Lig1	0.0129982357442129	0.4001776156682	0.413	0.286	1
Ppa1	0.0129982357442129	-0.120697	0.011	0.143	1
Cenpk	0.0129982357442129	0.12200009945366	0.457	0.238	1
Fam78b	0.0132701303787248	0.0178731102183283	0.522	0.286	1
Stxbp3	0.0132701303787248	-0.0221991	0.065	0.143	1
Rcc2	0.0132701303787248	-0.0493565	0.033	0.143	1
Akip1	0.0132701303787248	-0.342024	0.315	0.286	1
Fbxo22	0.0132701303787248	-0.247823	0.022	0.143	1
Ube2g1	0.0132701303787248	-0.0897372	0.033	0.143	1
Srp68	0.0132701303787248	-0.329779	0.033	0.143	1
Hmgcs1	0.0132701303787248	-0.229411	0.022	0.143	1
Xrcc6	0.0132701303787248	-0.405597	0.315	0.238	1
Slc38a1	0.0132701303787248	-0.0230344	0.065	0.143	1
Actr3	0.0135470407624193	-0.522478	0.239	0.571	1
Sh2d1b1	0.0135470407624193	-0.314538	0.011	0.143	1
Atp5e	0.0135470407624193	-0.430748	0.293	0.476	1
Hdgf	0.0135470407624193	0.204482885567114	0.098	0.143	1
Mcub	0.0135470407624193	-0.254327	0	0.143	1
Pds5a	0.0135470407624193	-0.174426	0.043	0.143	1
Sept11	0.0135470407624193	-0.176263	0	0.143	1
Cav1	0.0135470407624193	0.396376187654557	0.065	0.143	1
Sephs2	0.0135470407624193	0.262190442617424	0.13	0.143	1
Sptbn1	0.0135470407624193	0.205875067238773	0.163	0.143	1
Mplkip	0.0135470407624193	-0.0168835	0.033	0.143	1
Zswim8	0.0135470407624193	-0.583384	0.043	0.19	1
Tmtc4	0.0135470407624193	0.0991765454501611	0.13	0.095	1
Map3k8	0.0135470407624193	-0.376221	0.141	0.238	1
Sart1	0.0135470407624193	-0.306018	0.043	0.143	1
Gng10	0.0138290440578031	0.146199760199946	0.12	0.143	1
Rad54l	0.0138290440578031	0.157405719265986	0.576	0.333	1
Sbds	0.0138290440578031	0.187268840382253	0.087	0.143	1
Igf1r	0.0138290440578031	0.388119649701915	0.196	0.143	1
6430548M08Rik	0.0138290440578031	0.618185727184213	0.141	0.048	1
Casp4	0.0138290440578031	0.3553117894376	0.217	0.238	1
Vwa5a	0.0138290440578031	-0.176949	0.011	0.143	1
Pcmt1	0.0138290440578031	0.0965247628164111	0.087	0.143	1
Man1a	0.0138290440578031	-0.194533	0.022	0.143	1
Ikzf1	0.0138290440578031	-0.0706463	0.076	0.143	1
Wfdc17	0.0138290440578031	2.34382103324642	0.663	0.381	1
Cltb	0.0138290440578031	0.107200845861359	0.065	0.143	1
Irf9	0.0138290440578031	0.0134716440017885	0.033	0.143	1
2024-03-05	0.0138290440578031	0.01548379961624	0.054	0.143	1
Zbtb8os	0.0141162182864987	-0.0374968	0.022	0.143	1
Gpr19	0.0141162182864987	0.036970099174309	0.272	0.19	1
Abce1	0.0141162182864987	-0.252883	0	0.143	1
Ibtk	0.0141162182864987	-0.344487	0.033	0.143	1
Guk1	0.0141162182864987	0.110780594314031	0.065	0.19	1
Angel1	0.0141162182864987	-0.334434	0	0.19	1
Cinp	0.0141162182864987	-0.331233	0.022	0.143	1
Atp5mpl	0.0141162182864987	-0.624618	0.087	0.476	1
Cldnd1	0.0141162182864987	-0.0205092	0.022	0.143	1
Fpr2	0.0141162182864987	0.416431623048178	0.25	0.429	1
Bscl2	0.0141162182864987	-0.197909	0.022	0.143	1
Sgk3	0.014408642332152	-0.258625	0.076	0.19	1
Lad1	0.014408642332152	0.0172532393212432	0.141	0.095	1
Naxe	0.014408642332152	-0.0591035	0.033	0.143	1
Mtx1	0.014408642332152	-0.0402172	0.022	0.143	1
Ski	0.014408642332152	-0.0909633	0.054	0.143	1
Ppp1cb	0.014408642332152	0.410572692053113	0.13	0.048	1
Cox7c	0.014408642332152	-0.504115	0.141	0.476	1
Smndc1	0.014408642332152	0.143847189031243	0.12	0.19	1
Hat1	0.0147063959432037	-0.347957	0.011	0.143	1
Zfp442	0.0147063959432037	0.0203280781758272	0.522	0.238	1
Hist2h3c1	0.0147063959432037	0.0242796241486693	0.326	0.238	1
Fbxo6	0.0147063959432037	-0.0601042	0.065	0.143	1
Ptpre	0.0147063959432037	0.187996301704679	0.163	0.143	1
Polr2a	0.0147063959432037	0.0201210551548744	0.065	0.143	1
Mrps7	0.0147063959432037	0.00484434726505392	0.011	0.143	1
Jarid2	0.0147063959432037	0.117350429770245	0.087	0.143	1
Tnpo1	0.0147063959432037	-0.0975703	0.065	0.143	1
Ints6	0.0147063959432037	-0.384031	0.033	0.143	1
Usp7	0.0147063959432037	-0.0208633	0.054	0.143	1
Gspt1	0.0147063959432037	0.00860891066015454	0.011	0.143	1
Gm42418	0.0147063959432037	1.06907639039028	0.62	0.381	1
Add3	0.0147063959432037	0.448481173613882	0.12	0.095	1
Was	0.0147063959432037	0.0685425528407558	0.12	0.19	1
Chil1	0.015009559735521	0.0226127749943283	0.304	0.429	1
BC029722	0.015009559735521	-0.261964	0.033	0.143	1
Nras	0.015009559735521	-0.0184327	0.065	0.143	1
Alkbh2	0.015009559735521	-0.137018	0.033	0.143	1
Arl8b	0.015009559735521	-0.00750369	0.065	0.19	1
Hebp1	0.015009559735521	0.148718169247583	0.087	0.143	1
Snrpa	0.015009559735521	-0.0906232	0.022	0.143	1
Myct1	0.015009559735521	-0.443195	0.033	0.286	1
Erbin	0.015009559735521	0.0504063885668294	0.109	0.143	1
Rad1	0.015009559735521	-0.500617	0.076	0.143	1
Nagpa	0.015009559735521	-0.162512	0.022	0.143	1
Bag6	0.015009559735521	-0.145881	0.033	0.143	1
Xlr	0.015009559735521	-0.302499	0	0.143	1
Ptma	0.0153182151948871	-0.484503	0.207	0.524	1
Vav3	0.0153182151948871	-0.371427	0.065	0.19	1
Pnisr	0.0153182151948871	0.179035703176149	0.196	0.143	1
Arid1a	0.0153182151948871	0.129833005825266	0.098	0.143	1
Apobec1	0.0153182151948871	-0.745287	0.054	0.381	1
Ethe1	0.0153182151948871	-0.112652	0.011	0.143	1
Svip	0.0153182151948871	-0.21662	0.043	0.143	1
Peak1os	0.0153182151948871	0.0142773838014784	0.38	0.286	1
Sumo2	0.0153182151948871	-0.289711	0.174	0.476	1
Gm15537	0.0153182151948871	0.0311087270608766	0.163	0.048	1
H2-Aa	0.0153182151948871	-0.785957	0.043	0.19	1
Slc39a6	0.0153182151948871	-0.170452	0.022	0.143	1
Nek7	0.0156324446793436	-0.254474	0.022	0.143	1
Egfl7	0.0156324446793436	-0.528549	0.109	0.19	1
Hps3	0.0156324446793436	-0.328197	0.043	0.143	1
Nfib	0.0156324446793436	0.401471430225747	0.141	0.143	1
Erp29	0.0156324446793436	-0.382758	0.13	0.524	1
Mob3a	0.0156324446793436	-0.0271915	0.098	0.143	1
Rufy1	0.0156324446793436	-0.227399	0.033	0.143	1
Sp2	0.0156324446793436	-0.281713	0.033	0.143	1
Dok3	0.0156324446793436	-0.399168	0.25	0.333	1
Cybb	0.0156324446793436	-0.450564	0.076	0.381	1
Dkc1	0.0156324446793436	-0.242015	0	0.143	1
Dnttip2	0.0159523314213849	-0.224411	0.043	0.19	1
Flt1	0.0159523314213849	-0.2837	0.054	0.19	1
Chd4	0.0159523314213849	0.166871274831201	0.207	0.238	1
Fdx2	0.0159523314213849	-0.168712	0.011	0.143	1
Rrp9	0.0159523314213849	-0.729279	0.043	0.19	1
Ppp2r5c	0.0159523314213849	0.27247194542793	0.141	0.095	1
Tifab	0.0159523314213849	-0.164702	0.022	0.143	1
Camk2n2	0.0159523314213849	0.102588081513828	0.152	0.048	1
Ube2i	0.0159523314213849	0.434240327751663	0.174	0.143	1
Csf1	0.0162779595299987	1.00824077342607	0.228	0.381	1
0610030E20Rik	0.0162779595299987	-0.414058	0.098	0.238	1
Usp4	0.0162779595299987	-0.174984	0.011	0.143	1
Dusp3	0.0162779595299987	-0.0642454	0.011	0.143	1
Trappc6b	0.0162779595299987	-0.623886	0.043	0.238	1
Tnrc6b	0.0162779595299987	-0.110052	0.152	0.238	1
2024-03-02	0.0162779595299987	0.0419339764594752	0.076	0.143	1
C3	0.0162779595299987	0.704927600993235	0.174	0.048	1
Fgfbp3	0.0162779595299987	-0.226467	0.467	0.333	1
Cyp20a1	0.0166094139925512	-0.350201	0	0.143	1
Upf2	0.0166094139925512	-0.0343622	0.087	0.143	1
Tmem230	0.0166094139925512	-0.280491	0.022	0.143	1
Atp6v1b1	0.0166094139925512	0.0545923778687013	0.011	0.143	1
Ruvbl2	0.0166094139925512	-0.359345	0	0.143	1
Senp5	0.0166094139925512	-0.342266	0.011	0.143	1
Unc93b1	0.0166094139925512	-0.405744	0.13	0.333	1
Fbxo28	0.0169467806765126	-0.288909	0.109	0.143	1
Rexo4	0.0169467806765126	-0.250116	0.022	0.143	1
Gclm	0.0169467806765126	0.160858548941596	0.087	0.19	1
[truncated: 3,302 more rows]
