# Supplementary material for: Single-cell RNA sequencing reveals the effects of mental stress on mouse mammary tumors and the tumor microenvironment
Source: Cell Death Discov. 2025 Jul 16;11:328. doi: 10.1038/s41420-025-02619-1 (PMC12267534; doi:10.1038/s41420-025-02619-1)
Supplement: Supplementary file 21 — Supplementary Table9. DEGs in dendritic cells (MS vs NC) [file 41420_2025_2619_MOESM21_ESM.xlsx]

## Sheet: Table9. DEGs in dendritic cells
Table9. DEGs in dendritic cells (MS vs NC)
	p_val	avg_diff	MS	NC	p_val_adj
Cd74	8.34149199143609e-12	-1.66547	0.608	0.82	9.92804376820724e-08
Ckb	6.1869999524089e-10	0.974916870974408	0.528	0.27	7.36376734335707e-06
Dnajc13	8.16022821309842e-10	0.245672096624205	0.125	0.054	9.71230361922973e-06
Lnpep	1.50403623538601e-09	0.220258063191015	0.182	0.117	1.79010392735643e-05
Pdcd11	1.54544620042908e-09	0.31677518340889	0.153	0.081	1.8393900677507e-05
Tsc22d3	2.02563979036618e-09	-0.791041	0.21	0.559	2.41091647849383e-05
Prkacb	3.05605744117375e-09	0.207600704030988	0.136	0.081	3.637319566485e-05
Gm42418	3.58531796474383e-09	0.874465584114779	0.506	0.072	4.2672454416381e-05
Gsto1	5.42338742393758e-09	0.365018428349311	0.148	0.063	6.45491571197051e-05
Rab5b	5.5191857994944e-09	0.270434200787013	0.114	0.054	6.56893493855823e-05
Emp1	6.45880186355968e-09	0.416824717512651	0.182	0.099	7.68726597800874e-05
Atp7a	8.23719231741019e-09	0.19304941743442	0.102	0.063	9.80390629618161e-05
Gpr107	9.70625905420473e-09	0.215492456187709	0.125	0.072	0.000115523895263145
Ddi2	1.06700419870734e-08	0.2027902526234	0.188	0.126	0.000126994839730148
Slc8a1	1.47692137792533e-08	0.167637540632263	0.102	0.054	0.000175783182400673
Urod	1.51512543999445e-08	0.148977086873401	0.114	0.072	0.00018033022986814
Tnpo1	1.6080388234462e-08	0.187271135743101	0.125	0.072	0.000191388780766567
Fbxo36	2.71210996185956e-08	0.175902821766941	0.108	0.009	0.000322795327660525
Hs6st1	3.07403540802234e-08	0.307631486389656	0.108	0	0.000365871694262819
Sft2d3	3.07403540802234e-08	0.217864459298659	0.131	0.009	0.000365871694262819
Runx2os1	3.39691123576439e-08	0.137034062818607	0.267	0.054	0.000404300375280678
Pias2	3.51167100760062e-08	0.227703451196866	0.125	0.009	0.000417959083324626
Cmip	3.60019963626962e-08	0.296506880243984	0.142	0.081	0.00042849576070881
Fam193a	4.00948166840982e-08	0.258554579076922	0.136	0.072	0.000477208508174137
Ids	4.17862081096205e-08	0.168264544818492	0.148	0.117	0.000497339448920703
Myo9b	4.318893963234e-08	0.263912323454886	0.199	0.09	0.000514034759504111
Thap3	4.72859492454161e-08	0.273456459880526	0.102	0.027	0.000562797367918943
Cmas	4.76765535317744e-08	0.37633150161194	0.153	0.072	0.000567446340135179
Erbin	4.80702847614153e-08	0.257178162854616	0.148	0.09	0.000572132529230365
Htr7	4.92704828711936e-08	0.110398233192544	0.153	0.063	0.000586417287132946
Gja1	5.17586289788683e-08	0.225312976310481	0.108	0	0.00061603120210649
Rb1cc1	6.56054300662203e-08	0.215895501454389	0.153	0.081	0.000780835828648154
Vps37d	7.17454737119372e-08	0.0161902860452408	0.125	0.027	0.000853914628119477
Mfge8	7.29201087507546e-08	0.135399085101052	0.136	0.09	0.000867895134351482
Ikzf1	7.90783028741644e-08	0.280199349134508	0.261	0.171	0.000941189960808305
Sulf2	8.78407279083453e-08	0.233361016148068	0.114	0.063	0.00104548034356513
Atp6v0d2	8.92696347408959e-08	0.0502624719261175	0.131	0.027	0.00106248719268614
Zdhhc20	8.92696347408959e-08	0.19101176234205	0.108	0.054	0.00106248719268614
Mrnip	9.2941055767306e-08	0.0557884023781517	0.131	0.009	0.00110618444574248
R3hdm2	1.03184009613406e-07	0.312366145822726	0.267	0.18	0.00122809608241876
Faim	1.06549775957571e-07	0.197241594243479	0.176	0.117	0.00126815543344701
Zfp712	1.09143583220305e-07	0.108345511832068	0.193	0.027	0.00129902692748807
Lacc1	1.16362694509077e-07	0.172904743981184	0.142	0.108	0.00138494879004703
Gal3st4	1.17296936557244e-07	0.043400011408504	0.114	0.009	0.00139606813890431
Etnk1	1.19187243171504e-07	0.286831790959742	0.119	0.054	0.00141856656822724
Mast3	1.21107010649679e-07	0.471889697251366	0.136	0.036	0.00144141564075248
Car13	1.22078080252445e-07	0.154657921572134	0.102	0.009	0.0014529733111646
Nhsl1	1.22078080252445e-07	-0.00729232	0.114	0.027	0.0014529733111646
Kif5a	1.26038240389057e-07	0.109248726089367	0.119	0.009	0.00150010713711056
B4galt5	1.31163474346802e-07	0.268282278536983	0.108	0.045	0.00156110767167563
Prnd	1.32212443672976e-07	0.0161624193949967	0.125	0.027	0.00157359250459576
Bok	1.34334782722492e-07	0.0271852821910543	0.199	0.045	0.0015988525839631
Zfp933	1.34334782722492e-07	-0.00277286	0.125	0.018	0.0015988525839631
Srp54c	1.5745347912972e-07	-0.0236134	0.102	0.027	0.00187401130860193
Dip2b	1.5745347912972e-07	0.15767947561235	0.142	0.099	0.00187401130860193
Aldh4a1	1.59966438436847e-07	0.0590876855655639	0.125	0.018	0.00190392055027535
Pex10	1.67740201469382e-07	0.0317407613593451	0.165	0.036	0.00199644387788858
Csnk1e	1.71762826015667e-07	0.220980178494496	0.148	0.09	0.00204432115523847
Chuk	1.7587864465693e-07	0.318051446905379	0.119	0.027	0.00209330762870678
Pim2	1.77271651934079e-07	0.0928744868445079	0.165	0.018	0.00210988720131941
Cdo1	1.82951105055383e-07	0.035334692042524	0.244	0.072	0.00217748405236917
Trip11	1.90298126554546e-07	0.218322633398584	0.148	0.072	0.00226492830225221
Ero1lb	1.94842378445836e-07	0.184366594428088	0.114	0.072	0.00231901398826234
Cdkl2	1.96380304768184e-07	0.0114916437422485	0.108	0.036	0.00233731838735093
Fam20a	1.96380304768184e-07	0.0643843897132404	0.108	0.009	0.00233731838735093
Btnl2	1.96380304768184e-07	0.0461969022001146	0.108	0.009	0.00233731838735093
Phf23	1.97929960992969e-07	0.271581942869763	0.176	0.108	0.00235576239573832
S100b	2.02650173463759e-07	0.0627472028421164	0.188	0.027	0.00241194236456566
Clcn4	2.04247616727276e-07	0.198377510309988	0.148	0.099	0.00243095513428804
Olfr433	2.05857226669208e-07	0.108631601617546	0.125	0.009	0.00245011271181691
Lgalsl	2.07479092496027e-07	0.0381853459127071	0.119	0.027	0.00246941615888771
Brdt	2.124191267771e-07	0.0193421566822197	0.136	0.009	0.00252821244690105
Lbx2	2.124191267771e-07	0.0342576732797824	0.136	0.009	0.00252821244690105
Rnf115	2.15775426238675e-07	0.162084589917899	0.119	0.09	0.00256815912309271
Zfp623	2.17472736104294e-07	0.0632464340913322	0.102	0	0.00258836050511331
Rcl1	2.20906144523541e-07	0.359975495086028	0.136	0.009	0.00262922493211918
Gem	2.2264243241719e-07	-0.0476692	0.119	0.018	0.00264989023062939
Adarb1	2.2264243241719e-07	0.0227738816149111	0.176	0.009	0.00264989023062939
AY036118	2.2439190343306e-07	0.912685189510814	0.585	0.198	0.00267071243466029
Arhgef10	2.31523555580261e-07	0.154413306657648	0.119	0	0.00275559335851627
Fabp7	2.4644958958063e-07	0.0347840611094598	0.233	0.099	0.00293324301518866
Dennd4b	2.48379457788022e-07	0.286212866997135	0.119	0.063	0.00295621230659304
C8g	2.5824985677714e-07	0.0116976692623401	0.102	0	0.00307368979536152
Cyhr1	2.60268901964528e-07	0.107575713880312	0.108	0.099	0.00309772047118182
Slc35d1	2.6230319038989e-07	0.102547988209646	0.108	0	0.00312193257202047
Epm2a	2.66417940567432e-07	0.0532061195201472	0.136	0.009	0.00317090632863357
Srgn	2.76979417380906e-07	-0.725117	0.324	0.64	0.00329660902566754
Ilrun	2.8350919424193e-07	0.0309746475625631	0.102	0.09	0.00337432642986745
Arg1	2.94723852819495e-07	0.0250753299265446	0.188	0.036	0.00350780329625763
Tulp4	2.97017625540378e-07	0.183221988832813	0.148	0.108	0.00353510377918158
Ip6k3	2.99328631823223e-07	-0.0342091	0.102	0.018	0.00356260937596
Sft2d2	3.01656996181168e-07	0.150979085853177	0.142	0.108	0.00359032156854826
Klc1	3.06366301485086e-07	0.227206839381039	0.131	0.09	0.00364637172027549
Slc22a17	3.0874749578453e-07	0.0514923093648178	0.153	0.027	0.00367471269482747
Gm14326	3.11146554877434e-07	0.051195139648188	0.142	0.018	0.00370326629615121
Tmem81	3.15998783831615e-07	0.057688120564133	0.205	0.036	0.00376101752516388
Zfp934	3.15998783831615e-07	0.0275706355515182	0.142	0.009	0.00376101752516388
Fgf9	3.30997813423661e-07	0.0173757630218953	0.165	0.009	0.00393953597536841
Acot11	3.38752783013578e-07	0.245670643703738	0.108	0.018	0.0040318356234276
Rnf128	3.49366004937282e-07	0.0984554067102041	0.182	0.027	0.00415815419076353
PyMT	3.49366004937282e-07	0.0786874059884676	0.239	0.063	0.00415815419076353
G630030J09Rik	3.60299836395295e-07	0.100967261603386	0.182	0.036	0.0042882886527768
Zfp772	3.63084473818956e-07	0.0253089124910787	0.131	0.009	0.00432143140739321
Clptm1	3.74432176439107e-07	0.233906310292758	0.142	0.072	0.00445649176397826
Nab1	3.77322142157872e-07	0.370631303939028	0.199	0.108	0.004490888135963
Eml6	3.86121778579995e-07	0.00798426927644482	0.142	0.045	0.0045956214086591
Pcyt1a	4.01229670644392e-07	0.246966761397767	0.102	0.045	0.00477543554000955
Speg	4.07431180161111e-07	0.0148397847502607	0.114	0.027	0.00484924590627754
Cela1	4.16907173757851e-07	0.128287602567281	0.125	0.009	0.00496202918206594
Col8a1	4.20112828878427e-07	0.0552428825499217	0.165	0.027	0.00500018288931104
Dennd2a	4.2334225874663e-07	0.0753776108340718	0.125	0.018	0.00503861956360239
Rexo1	4.26595632749077e-07	0.0383605075035093	0.119	0.117	0.00507734122097951
Hivep2	4.29873121425755e-07	0.269729233817648	0.108	0.054	0.00511634989120934
4930556M19Rik	4.39851998358613e-07	0.0138392043206149	0.102	0	0.00523511848446421
Fam76b	4.64012673799713e-07	0.194772202328585	0.125	0.09	0.00552267884356419
Trabd2b	4.67567016952137e-07	0.211665664112599	0.21	0.072	0.00556498263576433
Pomc	4.711476139816e-07	-0.0160189	0.136	0.027	0.005607598901609
Usp48	4.74754651117163e-07	0.159547486655829	0.108	0.063	0.00565052985759647
Sema6a	4.74754651117163e-07	0.0283822642063828	0.131	0	0.00565052985759647
Cbarp	4.93193045196756e-07	0.0420743322533222	0.119	0.018	0.00586998362393179
Optn	4.96962705019874e-07	0.037410976202408	0.136	0.018	0.00591485011514654
Rgma	4.96962705019874e-07	-0.0470695	0.131	0.018	0.00591485011514654
Lefty1	5.00760144345324e-07	-0.0105935	0.114	0.018	0.00596004723799805
Yars	5.08439149050381e-07	0.205168505164172	0.125	0.054	0.00605144275199764
2900097C17Rik	5.16231647739952e-07	0.309050256536704	0.17	0.108	0.00614418907140091
Ift122	5.28136724723276e-07	0.0584228288873482	0.114	0.036	0.00628588329765643
Sat2	5.32163588690403e-07	0.0238050291365713	0.165	0.018	0.00633381103259317
Ttc3	5.36220049691337e-07	0.209967414503012	0.114	0.072	0.00638209103142629
Mrpl9	5.44422599480889e-07	0.232963153820317	0.136	0.072	0.00647971777902154
Rnf114	5.5274606158592e-07	0.0754156089150032	0.125	0.126	0.00657878362499562
St6galnac4	5.61192146297205e-07	0.11050046779304	0.108	0.072	0.00667930892522934
Zbtb3	5.65461712901301e-07	0.0542315165910554	0.125	0.018	0.00673012530695128
Usp27x	5.65461712901301e-07	0.0156272525718149	0.125	0.009	0.00673012530695128
Nqo1	5.69762586994141e-07	0.0372004111055854	0.261	0.117	0.00678131431040427
Cers6	5.82855264900106e-07	0.251467375879689	0.119	0.054	0.00693714336284107
Katnal1	6.007640106126e-07	0.0201584557608636	0.159	0.018	0.00715029325431116
Ppp1r13b	6.05323401968081e-07	0.246471461611561	0.119	0.009	0.0072045591302241
Trim13	6.28625230128592e-07	-0.0240971	0.114	0.018	0.0074818974889905
Afdn	6.33388230058564e-07	0.315908098364179	0.182	0.09	0.00753858671415703
Pecr	6.38186002186374e-07	0.0858558596631883	0.108	0.009	0.00759568979802222
Paqr3	6.38186002186374e-07	0.0121111652573198	0.119	0	0.00759568979802222
Kidins220	6.43018790058401e-07	0.312283538340206	0.102	0.045	0.00765320963927509
Bdp1	6.52790395368762e-07	0.278593217804081	0.153	0.063	0.00776951128567901
Rsph9	6.67716604213636e-07	0.0174029678661774	0.136	0.018	0.0079471630233507
Pigk	6.93327291992538e-07	0.131502373990179	0.108	0.099	0.00825198142929518
1700010I14Rik	6.93327291992538e-07	0.050581072479701	0.114	0.027	0.00825198142929518
Slc18b1	6.98561800043142e-07	-0.0328342	0.108	0.009	0.00831428254411348
Tgm2	7.0914528639674e-07	0.16645659435886	0.102	0.027	0.008440247198694
4833408A19Rik	7.0914528639674e-07	0.0560662485872054	0.159	0.036	0.008440247198694
Ryk	7.19883178770818e-07	0.0717164448717865	0.114	0	0.00856804959373027
Ylpm1	7.25310701012692e-07	0.113762975334748	0.119	0.099	0.00863264796345306
Zfp532	7.41830849329107e-07	0.100897893343153	0.165	0.027	0.00882927076871503
Cdc42bpg	7.41830849329107e-07	0.0179058188068936	0.176	0.027	0.00882927076871503
G530011O06Rik	7.41830849329107e-07	0.0194286848825424	0.153	0.018	0.00882927076871503
Neo1	7.53045033749951e-07	0.0627457047194975	0.148	0.018	0.00896274199169192
Cryba4	7.64422437395588e-07	-0.0349128	0.102	0.009	0.00909815584988229
Gm11423	7.99556886787024e-07	-0.0393599	0.114	0.009	0.00951632606653916
Tgds	7.99556886787024e-07	0.09496725366824	0.165	0.036	0.00951632606653916
Ropn1l	7.99556886787024e-07	0.0796971774635601	0.108	0.009	0.00951632606653916
Klri1	8.17702362190315e-07	0.0631941238876424	0.193	0.054	0.00973229351478913
Fkbp14	8.36244123419814e-07	0.0132557374683335	0.148	0.027	0.00995297755694262
Fhad1	8.42514202287639e-07	0.0638426062936823	0.148	0.027	0.0100276040356275
Elk3	8.42514202287639e-07	0.087094547295375	0.136	0.117	0.0100276040356275
9930111J21Rik1	8.42514202287639e-07	0.0050156847839274	0.119	0.009	0.0100276040356275
Dock4	8.48829543896914e-07	0.172388028613694	0.102	0.054	0.0101027692314611
3010003L21Rik	8.55190461425791e-07	0.172161376039726	0.102	0.027	0.0101784768718898
Ltf	8.94330860705613e-07	0.2147815672683	0.125	0.054	0.0106443259041182
Gask1b	9.01019753751718e-07	0.0497507713272233	0.131	0.009	0.010723937109153
Fam57a	9.01019753751718e-07	0.0160277302709861	0.108	0	0.010723937109153
Nxpe5	9.42176109191214e-07	0.166589240848433	0.102	0.018	0.0112137800515938
Zfp777	9.42176109191214e-07	0.147236887490076	0.142	0.027	0.0112137800515938
Cpsf3	9.56292726481552e-07	0.204644727936247	0.114	0.09	0.0113817960305834
Isoc2a	9.6342717604417e-07	-0.0481164	0.119	0.018	0.0114667102492777
Zfp626	1.02998519471714e-06	0.0269805935063589	0.119	0.027	0.0122588837875234
Oip5os1	1.05313869826048e-06	0.357600135945934	0.261	0.153	0.0125344567866962
Adap1	1.05313869826048e-06	0.176166287051411	0.102	0.081	0.0125344567866962
Slc4a7	1.06096725033553e-06	0.16832631596378	0.165	0.126	0.0126276322134934
Chst1	1.0688517942105e-06	0.0196925708448699	0.142	0.018	0.0127214740546933
Gm29055	1.07679271341648e-06	-0.070972	0.119	0.027	0.012815986875083
2610001J05Rik	1.07679271341648e-06	0.2006763792509	0.188	0.135	0.012815986875083
Gk5	1.08479039398554e-06	0.0609161146333699	0.159	0.045	0.0129111752692159
Rnf20	1.10095759593835e-06	0.27695292599272	0.153	0.108	0.0131035973068582
Gimap4	1.10095759593835e-06	-0.100615	0.153	0.054	0.0131035973068582
Id1	1.13399040283907e-06	-0.0993633	0.102	0.18	0.0134967537745906
Gm42869	1.13399040283907e-06	0.0878097623435016	0.125	0.009	0.0134967537745906
Dusp1	1.1508624090489e-06	-0.723363	0.301	0.459	0.0136975643925001
Sec14l1	1.16797582097757e-06	0.168364536067959	0.108	0.054	0.013901248221275
Cd40	1.185333944586e-06	0.154753334994974	0.21	0.099	0.0141078446084625
Chd7	1.1941058181449e-06	0.264090341708249	0.148	0.081	0.0142122474475606
Paip1	1.1941058181449e-06	0.15256405396528	0.108	0.072	0.0142122474475606
Ildr1	1.1941058181449e-06	-0.0273948	0.176	0.045	0.0142122474475606
Eif3j1	1.20294012890318e-06	0.537233484640207	0.301	0.126	0.0143173934142056
9130023H24Rik	1.20294012890318e-06	0.0690062313792709	0.131	0.018	0.0143173934142056
Tnpo2	1.21183730230569e-06	0.148954929795574	0.102	0.027	0.0144232875720423
Baz2a	1.21183730230569e-06	0.191962116652663	0.131	0.072	0.0144232875720423
Dync2li1	1.21183730230569e-06	-0.00498952	0.165	0.036	0.0144232875720423
Rab11fip3	1.22079776655552e-06	0.0145159728133457	0.159	0.027	0.0145299350175438
Nfkb2	1.22079776655552e-06	0.165137379335555	0.176	0.117	0.0145299350175438
Ttc38	1.23891029430219e-06	0.26159776464354	0.136	0.036	0.0147455103227847
Dctn1	1.24806322814886e-06	0.141148546725488	0.119	0.099	0.0148544485414277
Cd200r1	1.24806322814886e-06	0.184559131493333	0.153	0.054	0.0148544485414277
Fam71a	1.27591399103468e-06	0.00298230707936991	0.188	0.045	0.0151859283212948
Cnot7	1.27591399103468e-06	0.226961380579129	0.136	0.09	0.0151859283212948
Dnm2	1.27591399103468e-06	0.118685929706795	0.227	0.198	0.0151859283212948
Cwc27	1.28532971616392e-06	0.23200805381175	0.119	0.054	0.0152979942817829
Zc3h6	1.3043620736643e-06	0.114668894908714	0.108	0.009	0.0155245174007526
Bspry	1.3043620736643e-06	0.00368745152720959	0.222	0.072	0.0155245174007526
Eif2ak3	1.32366534748461e-06	0.260623179002688	0.148	0.036	0.0157542649657618
Rab30	1.32366534748461e-06	0.189330402728002	0.119	0.054	0.0157542649657618
Susd6	1.33341972907353e-06	0.206687104398351	0.205	0.144	0.0158703616154332
Prrx1	1.34324322696188e-06	-0.0389273	0.159	0.027	0.0159872808873003
Smim4	1.36309944919838e-06	0.110836266123725	0.108	0.09	0.0162236096443591
Mtfp1	1.37313311989992e-06	0.0382040156962287	0.125	0.027	0.0163430303930489
Gm15270	1.39341396926471e-06	-0.0055109	0.165	0.027	0.0165844130621886
Minar1	1.41398271695929e-06	0.027128194077393	0.125	0.027	0.0168292222972495
Kansl1	1.41398271695929e-06	0.290426544063567	0.159	0.09	0.0168292222972495
Bach1	1.41398271695929e-06	0.254288677366174	0.131	0.081	0.0168292222972495
9530018F02Rik	1.44538421239706e-06	-0.0213691	0.102	0.018	0.0172029628959498
Coa5	1.46668991792727e-06	0.269387379925484	0.17	0.117	0.0174565434031703
Cspg4	1.48829742501394e-06	-0.0274521	0.153	0.027	0.0177137159525159
Wdfy1	1.49921562964233e-06	0.139051874532102	0.159	0.126	0.017843664424003
2900060B14Rik	1.49921562964233e-06	0.270603648905098	0.142	0.081	0.017843664424003
Lysmd2	1.49921562964233e-06	-0.143116	0.102	0.045	0.017843664424003
Synpo	1.53243424910665e-06	-0.0567013	0.142	0.036	0.0182390324328673
Casc3	1.54366353272377e-06	0.29461852360142	0.193	0.126	0.0183726833664783
F7	1.55497190092164e-06	0.013484205975855	0.125	0.036	0.0185072755647694
Fnbp1l	1.57782802519412e-06	0.380896589065259	0.159	0.072	0.0187793091558604
Ski	1.57782802519412e-06	0.0956154428482321	0.119	0.108	0.0187793091558604
Ap1g1	1.57782802519412e-06	0.221130696737602	0.108	0.054	0.0187793091558604
Gm11696	1.60100692441217e-06	0.0132228900273534	0.165	0.036	0.0190551844143536
Fam49a	1.6127187742326e-06	0.144714728236118	0.108	0.09	0.0191945788509164
Zmpste24	1.63639002399627e-06	0.19388898332198	0.108	0.081	0.0194763140656036
Atp8a1	1.63639002399627e-06	0.158488912125526	0.216	0.153	0.0194763140656036
Zscan18	1.64835053437279e-06	0.0577407555361939	0.227	0.081	0.019618668060105
Eif4b	1.69703826704315e-06	0.239015720129077	0.301	0.225	0.0201981494543475
Thrb	1.70942447067616e-06	0.0270571677134734	0.188	0.054	0.0203455700499877
Il12b	1.73445804023601e-06	0.105331546916452	0.165	0.072	0.020643519594889
Nkrf	1.74710657452813e-06	-0.0467007	0.125	0.009	0.0207940624500338
Castor2	1.7726700909942e-06	0.0667945111477135	0.125	0.045	0.021098319423013
Cep131	1.81169044495689e-06	0.0874506414290213	0.136	0.027	0.0215627396758769
Ccser1	1.82487966661209e-06	0.111407092343803	0.131	0.054	0.0217197177920171
Hmga1b	1.82487966661209e-06	0.112316530353368	0.142	0.027	0.0217197177920171
Trim44	1.8381611245877e-06	0.415188661052564	0.17	0.054	0.0218777937048428
Nat8f1	1.86500321946189e-06	-0.0185708	0.102	0.018	0.0221972683180355
Grtp1	1.86500321946189e-06	0.0151878243974252	0.159	0.027	0.0221972683180355
Rbm6	1.86500321946189e-06	0.211307054010252	0.125	0.063	0.0221972683180355
Col4a5	1.86500321946189e-06	0.0579535973716059	0.125	0.036	0.0221972683180355
Adam10	1.8785651011464e-06	0.095950728198277	0.114	0.099	0.0223586818338444
Kcnk6	1.89222170877003e-06	0.206154153329299	0.108	0.027	0.022521222777781
Bmpr1a	1.91982163505638e-06	0.10447841496542	0.102	0.036	0.022849717100441
Kif21a	1.93376623037114e-06	-0.0274009	0.108	0.027	0.0230156856738773
Smarca4	1.94780810497701e-06	0.153475088012531	0.239	0.189	0.0231828120654363
Trim30d	1.96194790734926e-06	-0.016013	0.153	0.045	0.0233511039932709
Abca2	1.9761862900664e-06	0.104501190217781	0.125	0.027	0.0235205692243703
Eno2	1.9761862900664e-06	-0.0605308	0.153	0.036	0.0235205692243703
Klhl42	1.9761862900664e-06	-0.0516761	0.114	0.018	0.0235205692243703
Gm27003	2.00496142751247e-06	0.0182171344963461	0.148	0.018	0.0238630509102535
Zmat3	2.00496142751247e-06	-0.0298987	0.114	0.036	0.0238630509102535
Ankrd11	2.0194995081353e-06	0.400174633004007	0.449	0.306	0.0240360831458263
Dicer1	2.0194995081353e-06	0.138873042640937	0.142	0.126	0.0240360831458263
Sfswap	2.06372384120443e-06	0.168627652576007	0.159	0.099	0.0245624411580152
Rtkn	2.09372192718998e-06	0.000124669663670389	0.148	0.036	0.0249194783774152
Ica1	2.10887758828114e-06	0.0137822882800622	0.131	0.027	0.0250998610557221
Mylip	2.10887758828114e-06	0.162901865278536	0.114	0.099	0.0250998610557221
Mgrn1	2.10887758828114e-06	0.298381999552444	0.125	0.036	0.0250998610557221
Gm42941	2.12413858662261e-06	0.028839837378755	0.102	0.045	0.0252814974579823
Fkbp7	2.15497939688743e-06	0.076488753151398	0.142	0.036	0.0256485647817542
Comp	2.15497939688743e-06	0.0135618925025418	0.131	0.045	0.0256485647817542
Gm46378	2.15497939688743e-06	0.0288780667609981	0.108	0.027	0.0256485647817542
Pafah2	2.17056062076585e-06	-0.0346614	0.125	0.045	0.0258340125083551
Flot2	2.17056062076585e-06	0.0577001438003357	0.102	0.099	0.0258340125083551
Gfpt1	2.2179561327282e-06	0.305189004622525	0.136	0.108	0.026398113891731
Secisbp2l	2.26634460766207e-06	0.147379250420186	0.142	0.108	0.0269740335203939
Slu7	2.26634460766207e-06	0.110428516114246	0.108	0.081	0.0269740335203939
Setx	2.28269817867279e-06	0.0949126870266758	0.108	0.099	0.0271686737225635
Pgghg	2.28269817867279e-06	0.0606901338355766	0.114	0.018	0.0271686737225635
Zfx	2.2991650265025e-06	0.286470451275946	0.142	0.081	0.0273646621454328
Dennd1b	2.38322480763127e-06	0.339377270872346	0.188	0.099	0.0283651416604273
Limch1	2.38322480763127e-06	0.0534839941828647	0.159	0.054	0.0283651416604273
Mfsd13a	2.38322480763127e-06	0.0285323993407589	0.136	0.018	0.0283651416604273
Tfe3	2.40038721661996e-06	0.170668337724676	0.125	0.081	0.0285694086522108
Ctnnal1	2.43506868162446e-06	0.0579742129706457	0.125	0.036	0.0289821874486943
Ube4a	2.45258930806518e-06	0.220181828330275	0.108	0.054	0.0291907179445918
Gbp2b	2.50588028914272e-06	0.0754442086466746	0.153	0.027	0.0298249872013767
Clec2g	2.50588028914272e-06	0.112380699814152	0.159	0.036	0.0298249872013767
Slc39a10	2.52388965853908e-06	0.330214217649071	0.108	0.036	0.0300393347159321
Zcchc24	2.52388965853908e-06	0.253969868339271	0.125	0.027	0.0300393347159321
Ino80e	2.54202323256192e-06	0.150651448020513	0.131	0.117	0.030255160513952
Zfp35	2.54202323256192e-06	-0.0530717	0.125	0.036	0.030255160513952
Dusp23	2.56028182886697e-06	0.132358505918358	0.108	0.036	0.0304724743271746
Gm9895	2.57866627021218e-06	0.0668760560785284	0.102	0.036	0.0306912859480654
Mfsd1	2.65347912140894e-06	0.111202099894171	0.114	0.126	0.0315817085030092
Cyth2	2.65347912140894e-06	0.148609711115522	0.108	0.081	0.0315817085030092
Ppp3ca	2.71095121776737e-06	0.193934829611578	0.25	0.198	0.0322657413938673
Prr5	2.76961687602534e-06	0.163306297596359	0.102	0.027	0.0329639800584536
Cln3	2.80940205975284e-06	0.244677285363827	0.148	0.081	0.0334375033151783
Gm30978	2.80940205975284e-06	0.0269380596245686	0.119	0.027	0.0334375033151783
AC160336.1	2.80940205975284e-06	0.0695925490982745	0.125	0.045	0.0334375033151783
Hspa12b	2.82949973420961e-06	-0.0502878	0.102	0.027	0.0336767058365628
Camk2d	2.82949973420961e-06	0.132886225281057	0.119	0.099	0.0336767058365628
Copb1	2.87010973535172e-06	0.247846785730796	0.25	0.189	0.0341600460701561
Pde8b	2.87010973535172e-06	0.0980749267557546	0.136	0.027	0.0341600460701561
AC241534.1	2.91127865396606e-06	0.0532566586477437	0.136	0.045	0.034650038539504
4930486L24Rik	2.91127865396606e-06	0.0396828992543561	0.125	0.045	0.034650038539504
Naa60	2.91127865396606e-06	0.105956426565568	0.108	0.09	0.034650038539504
Ifi202b	2.93207499638671e-06	0.60681599510001	0.364	0.207	0.0348975566069946
Tcn2	2.93207499638671e-06	0.207346699441922	0.108	0.054	0.0348975566069946
Gpr35	2.99532268020741e-06	0.267341804427487	0.136	0.081	0.0356503305398286
BC025920	2.99532268020741e-06	-0.0312406	0.119	0.018	0.0356503305398286
1810021B22Rik	3.03821273514239e-06	0.0178483505211639	0.159	0.045	0.0361608079736648
Vangl1	3.05987808845114e-06	0.0157335266776409	0.142	0.045	0.0364186690087454
Trim34a	3.05987808845114e-06	-0.00826911	0.114	0.027	0.0364186690087454
Olfr110	3.05987808845114e-06	0.0122203813664334	0.119	0.036	0.0364186690087454
Dnal1	3.14803082092779e-06	-0.00922824	0.114	0.027	0.0374678628306826
Card11	3.17044671075055e-06	0.194636557996303	0.125	0.063	0.0377346567513531
Mrgpre	3.17044671075055e-06	0.0454729218593337	0.114	0.045	0.0377346567513531
Itgb4	3.17044671075055e-06	0.0089691021584823	0.102	0.027	0.0377346567513531
Il33	3.17044671075055e-06	-0.0337763	0.119	0.036	0.0377346567513531
Ifitm10	3.19301565512024e-06	0.0258324911461752	0.148	0.036	0.0380032723272411
Trpm1	3.21573865062145e-06	0.0302344654802437	0.136	0.036	0.0382737214196965
Unc13b	3.28484200212046e-06	0.0220327278037213	0.102	0.027	0.0390961895092378
Senp2	3.28484200212046e-06	0.0200908044080714	0.153	0.144	0.0390961895092378
Fan1	3.30819129138992e-06	0.0141950093645647	0.125	0.027	0.0393740927501229
Sfxn3	3.30819129138992e-06	0.126373476442681	0.131	0.072	0.0393740927501229
Gm4013	3.33169970757344e-06	-0.0633341	0.125	0.036	0.0396538899195391
Aars2	3.3791980629594e-06	0.121880614816035	0.142	0.036	0.0402192153453428
Jag1	3.42734541664092e-06	0.0305900355730196	0.102	0.018	0.0407922651488602
Hsh2d	3.42734541664092e-06	-0.0338799	0.108	0.027	0.0407922651488602
Tk2	3.42734541664092e-06	0.203120436881273	0.102	0.009	0.0407922651488602
Epb41l3	3.45166510481546e-06	0.0484583615661501	0.131	0.009	0.0410817180775136
Adgrl4	3.47615021990002e-06	-0.00162177	0.136	0.036	0.0413731399172501
Spag9	3.47615021990002e-06	0.405427	0.455	0.297	0.0413731399172501
Tbc1d23	3.52562102812633e-06	0.0845340147516375	0.108	0.09	0.0419619414767596
Cdk20	3.55060888642353e-06	0.064870613600839	0.136	0.063	0.0422593469662128
Lad1	3.5757665020176e-06	0.206324847606793	0.142	0.054	0.0425587729070134
Slc39a12	3.62659540879329e-06	0.0119248149238009	0.119	0.045	0.0431637385554577
Cd36	3.62659540879329e-06	-0.00267711	0.131	0.117	0.0431637385554577
Wdr83	3.62659540879329e-06	0.0934800008158044	0.102	0.099	0.0431637385554577
Ppm1j	3.65226891869742e-06	0.0593053028205458	0.153	0.081	0.0434693046703367
Layn	3.67811662342083e-06	0.0144095727537085	0.125	0.036	0.0437769440519547
Tor1aip2	3.70413964937344e-06	0.0431771889304532	0.108	0.099	0.0440866701068426
Fn3krp	3.70413964937344e-06	-0.0426492	0.176	0.045	0.0440866701068426
Ifit3b	3.70413964937344e-06	0.0225201322476509	0.114	0.027	0.0440866701068426
5033430I15Rik	3.73033912985498e-06	-0.00135632	0.199	0.072	0.044398496323534
Gm33023	3.78327202229027e-06	-0.000889909	0.182	0.054	0.0450285036092988
Meis1	3.78327202229027e-06	0.113909242875851	0.165	0.063	0.0450285036092988
Bahcc1	3.81000773564907e-06	0.093340479928167	0.159	0.054	0.0453467120696952
Dctn4	3.8369245064268e-06	0.100806466291358	0.21	0.162	0.0456670754754918
Itgav	3.91877288241422e-06	0.137870991260293	0.119	0.072	0.0466412348464941
Evl	3.91877288241422e-06	0.251493883573298	0.216	0.144	0.0466412348464941
Sell	3.94642563781993e-06	-0.392872	0.119	0.207	0.0469703579413328
AA467197	3.94642563781993e-06	0.566731762632977	0.114	0	0.0469703579413328
Ap4m1	3.94642563781993e-06	0.177498002986855	0.108	0.045	0.0469703579413328
Whamm	3.94642563781993e-06	0.189650776420735	0.108	0.045	0.0469703579413328
Stac2	3.97426536407558e-06	-0.0271442	0.108	0.036	0.0473017063632276
Il1bos	4.00229326558423e-06	-0.0738341	0.148	0.225	0.0476352944469835
Lrig3	4.00229326558423e-06	0.0656678213428444	0.165	0.036	0.0476352944469835
Hsd17b11	4.05891844869152e-06	0.157384264493639	0.142	0.108	0.0483092473763265
Fam220a	4.05891844869152e-06	-0.0704938	0.119	0.036	0.0483092473763265
Dnpep	4.08751817594085e-06	0.246948418655136	0.142	0.045	0.048649641330048
Crk	4.08751817594085e-06	0.154535946225062	0.17	0.135	0.048649641330048
Capn5	4.11631096982871e-06	0.101024558853671	0.119	0.009	0.0489923331629012
Smim40	4.11631096982871e-06	-0.0197797	0.108	0.027	0.0489923331629012
Mcoln2	4.17448073106826e-06	-0.0276201	0.102	0.018	0.0496846696611745
Fgf2	4.20386020410348e-06	-0.0339664	0.108	0.027	0.0500343441492396
Fam102b	4.20386020410348e-06	0.341619320765366	0.159	0.081	0.0500343441492396
Cst7	4.23343775523037e-06	-0.0781332	0.125	0.036	0.0503863761627519
Gstt1	4.23343775523037e-06	0.0977858458831734	0.125	0.054	0.0503863761627519
Ncoa1	4.29319218725944e-06	0.211183585813766	0.119	0.09	0.0510975734127619
Atf6	4.32337163525455e-06	0.34583624874514	0.188	0.09	0.0514567692027997
Tacc2	4.32337163525455e-06	0.0421762017864427	0.102	0.009	0.0514567692027997
Dpep2	4.32337163525455e-06	0.0721808709733192	0.125	0.063	0.0514567692027997
Atl3	4.41513447367692e-06	0.286633945561544	0.119	0.063	0.0525489305057027
Gon4l	4.50876166825754e-06	0.0797888145073968	0.114	0.126	0.0536632813756013
Det1	4.54039124557855e-06	0.193916793130589	0.159	0.018	0.054039736604876
Ankfy1	4.57223332426896e-06	0.16180359451118	0.131	0.099	0.0544187210254492
Pctp	4.57223332426896e-06	0.0677074783048367	0.148	0.045	0.0544187210254492
9930111J21Rik2	4.66904820275314e-06	0.0359821507601415	0.131	0.126	0.0555710117091678
Nampt	4.66904820275314e-06	0.175531420591269	0.119	0.09	0.0555710117091678
Peli3	4.7017539623745e-06	0.0228568205204623	0.159	0.063	0.0559602756601813
Adam17	4.73467910251192e-06	-0.00462283	0.136	0.153	0.0563521506780969
Tmem177	4.76782502401052e-06	-0.0769642	0.182	0.036	0.0567466534357732
Nrp1	4.83478485676193e-06	0.130632684399123	0.119	0.099	0.0575436093651805
Washc4	4.83478485676193e-06	0.059686063357543	0.114	0.108	0.0575436093651805
Zfp202	4.90264483721865e-06	0.0898842780029306	0.119	0.027	0.0583512788525764
Irak2	4.93691597556928e-06	0.252974833983803	0.119	0.036	0.0587591739412256
Btk	4.93691597556928e-06	0.28053203033747	0.21	0.135	0.0587591739412256
Rnf4	5.07630883813827e-06	0.42466215067561	0.182	0.072	0.0604182277915217
A4galt	5.11174150216081e-06	0.0942728990426163	0.108	0.054	0.060839947358718
Sgms1	5.18331861219021e-06	-0.0655707	0.102	0.117	0.0616918581222879
Ate1	5.25585484625294e-06	0.0766956409882152	0.148	0.135	0.0625551843801024
Akr7a5	5.40385373359702e-06	0.197565608524184	0.142	0.108	0.0643166671372717
Eif2s3x	5.40385373359702e-06	0.221535620169679	0.182	0.135	0.0643166671372717
Uqcc3	5.44147218799538e-06	0.111367371823804	0.205	0.189	0.064764401981521
Gm41307	5.5174625971421e-06	-0.0377271	0.136	0.027	0.0656688398311852
2610306M01Rik	5.5558377385789e-06	0.105055260850028	0.125	0.045	0.0661255807645661
H2-Aa	5.5558377385789e-06	-1.05008	0.699	0.793	0.0661255807645661
Parp14	5.59446831160541e-06	0.20288541575565	0.136	0.081	0.0665853618447275
Fgd6	5.63335593347843e-06	0.0609260069812757	0.108	0.045	0.0670482023202602
Dusp3	5.71190884115046e-06	0.142741241451287	0.142	0.117	0.0679831390273728
Wwtr1	5.87217148098106e-06	0.055266708901399	0.119	0.036	0.0698905849666366
Tob2	5.87217148098106e-06	0.298042253670249	0.182	0.099	0.0698905849666366
Arhgap6	5.87217148098106e-06	0.140520115733455	0.108	0.045	0.0698905849666366
Chchd4	5.91290454632226e-06	0.151199803285218	0.102	0.072	0.0703753899103275
Kmt2c	6.12065923794144e-06	0.224537115992254	0.176	0.126	0.072848086249979
Map2k4	6.16304013531596e-06	0.189875472616849	0.119	0.081	0.0733525036905305
Aasdh	6.24864588721849e-06	0.0441295989028309	0.131	0.036	0.0743713833496745
2900089D17Rik	6.3353887542274e-06	-0.0212913	0.102	0.018	0.0754037969528145
Pip5k1c	6.3353887542274e-06	0.200162831548604	0.165	0.126	0.0754037969528145
Eif3f	6.46766659296849e-06	-0.581236	0.528	0.757	0.0769781677895109
Lsg1	6.51234342286861e-06	0.12977364916495	0.125	0.099	0.0775099114189821
Cebpe	6.55731542334525e-06	-0.11934	0.119	0.045	0.0780451681686552
Ankhd1	6.60258444797884e-06	0.208446932172238	0.142	0.063	0.0785839600998442
Socs5	6.74019236755501e-06	-0.0101037	0.17	0.045	0.0802217695586398
E130308A19Rik	6.88054129358159e-06	0.0358366732484939	0.108	0.045	0.0818922024762081
Elmo3	6.88054129358159e-06	0.0483738911344405	0.102	0.054	0.0818922024762081
Sema4d	6.92794231679461e-06	0.138600362919067	0.148	0.108	0.0824563694544894
Rasa1	6.92794231679461e-06	0.0745984139137115	0.119	0.126	0.0824563694544894
Pfkfb2	6.97565559288522e-06	0.0516320920556945	0.125	0.054	0.0830242528665199
Ttc4	6.97565559288522e-06	0.145209574059914	0.108	0.072	0.0830242528665199
Adgrg1	7.02368307637655e-06	0.0716680323834603	0.131	0.045	0.0835958759750337
Peg3	7.07202673331805e-06	-0.0087328	0.108	0.18	0.0841712621799514
Agap2	7.07202673331805e-06	0.177246511224456	0.102	0.018	0.0841712621799514
Arl4c	7.21897457956659e-06	0.306273057250612	0.273	0.216	0.0859202354460016
Lap3	7.21897457956659e-06	0.0374735806581142	0.102	0.108	0.0859202354460016
Smim15	7.21897457956659e-06	0.19312735511645	0.227	0.18	0.0859202354460016
Rnf146	7.2686028235544e-06	0.159296640027367	0.102	0.072	0.0865109108059444
C77080	7.31855724636255e-06	0.077382761061454	0.142	0.063	0.0871054683462071
Creb1	7.36883988453919e-06	0.0815962076202482	0.136	0.135	0.0877039323057855
3830403N18Rik	7.41945278660863e-06	-0.00578771	0.131	0.036	0.0883063270662159
Gm13212	7.47039801313668e-06	0.00761877006411604	0.119	0.045	0.0889126771523527
Akr1b8	7.47039801313668e-06	0.0638231309597512	0.142	0.063	0.0889126771523527
Gm14325	7.57329374243547e-06	-0.0139415	0.142	0.036	0.0901373421224669
Tns3	7.57329374243547e-06	0.111026455335648	0.148	0.135	0.0901373421224669
Slc7a2	7.62524842714024e-06	0.019140981000811	0.136	0.018	0.0907557067798231
Gm15655	7.78316511152945e-06	0.0195163260997951	0.244	0.081	0.0926352311574235
Adora2a	7.83649533051832e-06	0.0398789344918949	0.108	0.054	0.0932699674238291
Car12	7.89017479996191e-06	0.122642756455193	0.119	0.027	0.0939088604691466
Gm43378	7.9442056918035e-06	0.0348858168859352	0.108	0.036	0.0945519361438452
Slc12a4	7.99859019070156e-06	0.155627670370195	0.125	0.036	0.09519922044973
Zfp62	7.99859019070156e-06	0.24323789388377	0.142	0.063	0.09519922044973
Hip1r	8.05333049409877e-06	-0.051282	0.108	0.045	0.0958507395407635
Bet1	8.16388736850037e-06	0.157508966671419	0.182	0.117	0.0971665874598914
Chordc1	8.16388736850037e-06	0.173314025401239	0.188	0.144	0.0971665874598914
Naalad2	8.16388736850037e-06	0.0223704835513053	0.114	0.045	0.0971665874598914
Sptbn1	8.16388736850037e-06	0.083525333486794	0.159	0.162	0.0971665874598914
Gm17690	8.21970839893921e-06	0.0871618964164141	0.114	0.045	0.0978309693641745
Lig4	8.21970839893921e-06	-0.00821717	0.125	0.036	0.0978309693641745
Plec	8.21970839893921e-06	0.481543240458395	0.222	0.144	0.0978309693641745
Abi3	8.27589415288696e-06	0.0497174188342804	0.102	0.081	0.0984996922076605
Alg2	8.3324468927578e-06	-0.0312873	0.108	0.036	0.0991727829176033
Tmod3	8.38936889417271e-06	0.390017253141006	0.284	0.189	0.0998502685784436
Prkaca	8.44666244603119e-06	-0.0184236	0.114	0.09	0.100532176432663
Mettl26	8.44666244603119e-06	0.19495891462334	0.119	0.09	0.100532176432663
Gm15708	8.50432985058302e-06	0.0122296967773756	0.148	0.063	0.101218533881639
Siglecf	8.56237342350076e-06	-0.0111473	0.119	0.171	0.101909368486506
Gnb1l	8.56237342350076e-06	0.0168540472330531	0.125	0.036	0.101909368486506
Gm28874	8.6207954939525e-06	0.0452907334518133	0.119	0.054	0.102604707969023
Il17rc	8.6207954939525e-06	0.061086457982673	0.205	0.09	0.102604707969023
Rap2b	8.73878451204611e-06	0.172143466350913	0.148	0.135	0.104009013262373
Bscl2	8.85831581090296e-06	0.0917436164526623	0.153	0.144	0.105431674781367
Gm45051	8.91866578402121e-06	0.0872263948338892	0.114	0.054	0.10614996016142
Hr	9.04054643615185e-06	-0.0467946	0.142	0.063	0.107600583683079
Cul4a	9.10208198065926e-06	0.124051338373296	0.102	0.036	0.108332979733806
Morn4	9.10208198065926e-06	-0.0458916	0.114	0.045	0.108332979733806
Tek	9.16401760468424e-06	0.0493926182029751	0.114	0.054	0.109070137530952
Fam185a	9.16401760468424e-06	0.0913396835123494	0.142	0.018	0.109070137530952
Prkx	9.16401760468424e-06	0.296313178152571	0.17	0.126	0.109070137530952
Galnt9	9.28909897841141e-06	-0.181081	0.148	0.054	0.110558856041053
Phc1	9.28909897841141e-06	0.198585878719704	0.102	0.009	0.110558856041053
Ndfip2	9.35224970755092e-06	0.199584811606705	0.131	0.09	0.111310476019271
Zfp992	9.4158104752375e-06	0.0695240030651208	0.102	0.027	0.112066976276277
Gm16124	9.4158104752375e-06	-0.0432596	0.108	0.018	0.112066976276277
G0s2	9.47978380741361e-06	-0.158242	0.159	0.306	0.112828386875837
Cbx7	9.47978380741361e-06	0.12792686600852	0.108	0.054	0.112828386875837
Psen2	9.54417224465174e-06	0.151404341248532	0.159	0.081	0.113594738055845
St8sia6	9.54417224465174e-06	0.0885582716996501	0.125	0.072	0.113594738055845
Prkcz	9.6089783422331e-06	-0.00496463	0.125	0.036	0.114366060229258
Golgb1	9.6089783422331e-06	0.0847947367109339	0.216	0.162	0.114366060229258
Dixdc1	9.80592837213946e-06	0.048744146665896	0.136	0.063	0.116710159485204
Zbtb20	9.80592837213946e-06	0.113201911201656	0.102	0.108	0.116710159485204
Snx19	9.93936420972162e-06	0.310647697749951	0.102	0	0.118298312824107
Herc4	9.93936420972162e-06	0.17847035118279	0.108	0.045	0.118298312824107
Urah	1.00067307639554e-05	0.0871556805613569	0.119	0.045	0.119100109552597
CAAA01118383.1	1.00067307639554e-05	-0.102406	0.068	0.108	0.119100109552597
Dgkd	1.00745332840289e-05	0.0950890246634735	0.102	0.081	0.119907095146512
Klhdc8b	1.00745332840289e-05	0.103634750272049	0.136	0.054	0.119907095146512
Cd200r4	1.02114569404396e-05	0.012291176465054	0.114	0.036	0.121536760505112
Rora	1.02805834748162e-05	0.138391867251162	0.114	0.054	0.122359504517263
Golph3	1.03501567712771e-05	0.233189332845009	0.136	0.081	0.12318756589174
H2-T24	1.04201795678822e-05	-0.00788575	0.125	0.045	0.124020977216934
Cldn4	1.04906546184582e-05	-0.110243	0.102	0.045	0.12485977126889
Sh2d5	1.05615846926823e-05	0.0666622349861397	0.131	0.063	0.125703981012305
Rbms1	1.0632972576167e-05	0.311398065970277	0.335	0.207	0.12655363960154
Stx12	1.07048210705451e-05	0.277814780327163	0.142	0.09	0.127408780381628
Gm26520	1.07048210705451e-05	0.0100675983344103	0.119	0.045	0.127408780381628
Fah	1.0777132993555e-05	-0.0419733	0.222	0.09	0.128269436889292
Mga	1.09968777551486e-05	0.151650019794296	0.108	0.063	0.130884839041778
Atp6v1c2	1.09968777551486e-05	0.0943343552560314	0.131	0.054	0.130884839041778
Togaram1	1.09968777551486e-05	0.195720058145248	0.125	0.045	0.130884839041778
Ppp2r1a	1.09968777551486e-05	0.181589062181793	0.17	0.144	0.130884839041778
Suclg2	1.10710718951944e-05	0.0848349839527794	0.108	0.081	0.131767897696603
Usp22	1.11457437971665e-05	0.0254902580625963	0.091	0.108	0.132656642673876
Mrpl46	1.12208963772539e-05	0.275516156776008	0.142	0.072	0.133551108682076
Ptcd2	1.12208963772539e-05	0.266482920609767	0.244	0.18	0.133551108682076
Stard8	1.12208963772539e-05	0.208122150423886	0.131	0.036	0.133551108682076
Ccl11	1.12965325683605e-05	0.0746936899835269	0.148	0.081	0.134451330628627
P2ry1	1.13726553201942e-05	0.0488672501340842	0.108	0.027	0.135357343620951
Gpat3	1.13726553201942e-05	0.014777508819083	0.222	0.369	0.135357343620951
Med17	1.13726553201942e-05	0.146010768442405	0.108	0.072	0.135357343620951
Orc5	1.14492675993559e-05	0.053423097034905	0.108	0.054	0.136269182967533
Taco1	1.14492675993559e-05	-0.127524	0.102	0.054	0.136269182967533
Atp6v1c1	1.14492675993559e-05	0.0378370781168374	0.108	0.117	0.136269182967533
Armc1	1.15263723894291e-05	0.152508399104761	0.131	0.099	0.137186884178985
AI597479	1.160397269107e-05	0.195892207294842	0.102	0.027	0.138110482969116
Oas1c	1.160397269107e-05	-0.0476484	0.153	0.063	0.138110482969116
Ankrd13b	1.160397269107e-05	0.166092022664233	0.108	0.018	0.138110482969116
Tcf4	1.160397269107e-05	0.221504108491589	0.216	0.18	0.138110482969116
Fgfbp3	1.160397269107e-05	0.0157380174483351	0.142	0.063	0.138110482969116
Txnrd3	1.16820715220982e-05	-0.0624405	0.131	0.054	0.139040015256013
Dazap2	1.16820715220982e-05	0.407021739986656	0.438	0.351	0.139040015256013
Ltbp1	1.16820715220982e-05	-0.00870998	0.136	0.063	0.139040015256013
Mrrf	1.18397769299555e-05	0.134243646403815	0.125	0.036	0.14091702502033
Slc10a6	1.19193896290596e-05	0.0170361783630372	0.131	0.063	0.141864575365067
Kcnd1	1.19193896290596e-05	0.163480629174978	0.102	0.036	0.141864575365067
Lasp1	1.1999513102285e-05	0.11985504452191	0.176	0.162	0.142818204943396
Hdac9	1.1999513102285e-05	0.0261479582882492	0.114	0.027	0.142818204943396
Hps3	1.21613048088451e-05	0.234863123016812	0.244	0.171	0.144743849834874
Gpc2	1.21613048088451e-05	-0.0454675	0.114	0.036	0.144743849834874
Itgb1bp1	1.22429793054343e-05	0.0240143251998692	0.125	0.117	0.145715939693279
Trem1	1.22429793054343e-05	-0.173883	0.182	0.315	0.145715939693279
Shoc2	1.22429793054343e-05	0.10940103293755	0.153	0.135	0.145715939693279
Luzp1	1.23251771028412e-05	0.130942275382682	0.148	0.117	0.146694257878016
Dnd1	1.24079013774973e-05	0.169075795691468	0.153	0.036	0.147678842194972
Fndc3b	1.24911553239262e-05	0.122947454533934	0.102	0.09	0.14866973066537
Bmp2k	1.25749421548392e-05	0.233685883278628	0.244	0.216	0.149666961526896
Zfp566	1.26592651012307e-05	0.0706094399265065	0.108	0.063	0.150670573234847
Vac14	1.27441274124745e-05	0.111089705825128	0.119	0.108	0.151680604463271
Col4a3bp	1.27441274124745e-05	0.10262417863883	0.114	0.117	0.151680604463271
Tom1l2	1.2829532356421e-05	0.0492928707168595	0.108	0.045	0.152697094106122
Me1	1.29154832194938e-05	0.104761576557546	0.119	0.018	0.153720081278415
1110038F14Rik	1.29154832194938e-05	0.034204615836519	0.182	0.171	0.153720081278415
Rabgap1l	1.30890359421668e-05	0.325779132067637	0.108	0.054	0.155785705783669
Zscan21	1.30890359421668e-05	0.115126708703955	0.102	0.036	0.155785705783669
Heatr5a	1.30890359421668e-05	0.0909010485437952	0.102	0.09	0.155785705783669
Gpx3	1.31766444683627e-05	0.13627056397727	0.108	0.027	0.156828422462453
Ypel2	1.32648122470744e-05	0.0957503811477769	0.102	0.027	0.157877795364679
Lpar6	1.32648122470744e-05	0.126844609517597	0.131	0.099	0.157877795364679
Hist2h3c1	1.33535426590666e-05	0.0962577042915217	0.131	0.063	0.15893386472821
Slc39a1	1.3532705001885e-05	0.203558194567377	0.136	0.09	0.161066254932435
Mgat1	1.3532705001885e-05	0.155588816342941	0.17	0.135	0.161066254932435
Arl11	1.36231437904754e-05	0.070957453687197	0.119	0.117	0.162142657394239
Gm16096	1.3714158928077e-05	0.128633820407123	0.102	0.045	0.163225919561972
Tmsb4x	1.3714158928077e-05	0.744194262683494	0.79	0.73	0.163225919561972
Arhgef40	1.3805753892296e-05	0.155687683401466	0.114	0.09	0.164316082826107
As3mt	1.3805753892296e-05	0.0525123062353827	0.114	0.063	0.164316082826107
Ncor2	1.38979321804119e-05	0.105823317466289	0.102	0.108	0.165413188811263
Pygl	1.39906973094809e-05	-0.205627	0.097	0.162	0.166517279377442
Il1r2	1.40840528164384e-05	-0.0450953	0.199	0.315	0.16762839662125
Rnf150	1.40840528164384e-05	0.170022214500728	0.108	0.063	0.16762839662125
Mocs1	1.40840528164384e-05	0.027745800861575	0.136	0.036	0.16762839662125
Relch	1.42725492117834e-05	-0.0669564	0.062	0.108	0.169871880718646
Fam3c	1.42725492117834e-05	-0.00213528	0.091	0.108	0.169871880718646
Timd4	1.43676972743774e-05	0.129028358413385	0.114	0.099	0.171004332959639
Tspyl3	1.4463450063483e-05	-0.0189924	0.131	0.072	0.172143982655575
Lyve1	1.4463450063483e-05	0.118135131116579	0.125	0.036	0.172143982655575
Fbxo22	1.4463450063483e-05	0.143040283756114	0.108	0.099	0.172143982655575
Map4	1.4463450063483e-05	0.222241816779323	0.176	0.117	0.172143982655575
Slco2a1	1.45598112170018e-05	0.0483180031336453	0.125	0.072	0.173290873104756
Zbtb7a	1.47543732715408e-05	0.207283148545603	0.239	0.207	0.175606550677879
D330041H03Rik	1.47543732715408e-05	-0.0515056	0.125	0.054	0.175606550677879
Eng	1.48525815513418e-05	0.10601047466822	0.108	0.054	0.176775425624071
Tmem170	1.48525815513418e-05	-0.0115282	0.125	0.054	0.176775425624071
Gpd1	1.48525815513418e-05	-0.100984	0.17	0.081	0.176775425624071
Fn1	1.51509601110304e-05	0.0671294263111664	0.199	0.099	0.180326727241484
Uhmk1	1.51509601110304e-05	0.263190105149718	0.131	0.09	0.180326727241484
Atad2b	1.52516834130441e-05	0.13083512518383	0.216	0.171	0.181525535982051
Tmx3	1.52516834130441e-05	0.0382352371760744	0.176	0.135	0.181525535982051
Krt14	1.53530449300792e-05	0.129678622123207	0.114	0.054	0.182731940757803
Myo1f	1.53530449300792e-05	0.133985220830128	0.222	0.189	0.182731940757803
Zfp622	1.5455048488515e-05	0.270092624967303	0.17	0.099	0.183945987110306
Exoc4	1.55576979362205e-05	0.0902202117513266	0.102	0.081	0.185167720836896
Pdcd7	1.55576979362205e-05	0.268627197466282	0.159	0.09	0.185167720836896
Tmem150a	1.56609971426657e-05	-0.0837064	0.142	0.045	0.186397187992007
Mucl2	1.58695604183315e-05	-1.0662	0.04	0.432	0.188879508098981
Zdhhc14	1.58695604183315e-05	0.0477707873682627	0.114	0.045	0.188879508098981
Fam178b	1.59748323355067e-05	0.00801498161225924	0.125	0.045	0.190132454457201
Myo5a	1.59748323355067e-05	0.213118503681404	0.182	0.153	0.190132454457201
Swap70	1.6187376513647e-05	0.2845380121101	0.267	0.243	0.192662155265427
Tor2a	1.64026144561173e-05	0.0385800408713486	0.125	0.135	0.195223917256708
Tmem189	1.64026144561173e-05	0.052979254596953	0.193	0.18	0.195223917256708
2210408F21Rik	1.65112536626885e-05	0.0577245203776584	0.125	0.009	0.196516941093318
Ubqln1	1.65112536626885e-05	0.179954421097101	0.136	0.063	0.196516941093318
Il6st	1.65112536626885e-05	0.386354293836597	0.136	0.045	0.196516941093318
Mapkapk5	1.67305928915101e-05	-0.00944115	0.136	0.027	0.199127516594753
Uba52	1.69527072671408e-05	-0.515843	0.489	0.721	0.20177112189351
Fbxl5	1.70648154933951e-05	-0.213582	0.114	0.18	0.203105434002389
Crebl2	1.70648154933951e-05	0.00916397709011953	0.108	0.054	0.203105434002389
Jarid2	1.70648154933951e-05	0.394223086345268	0.347	0.261	0.203105434002389
Acadvl	1.72911549422783e-05	0.187798963642545	0.136	0.063	0.205799326122997
Ambp	1.7405394602785e-05	-0.0888792	0.227	0.36	0.207159006562347
Gtf2e1	1.75203532184666e-05	0.00727627036287358	0.125	0.018	0.20852724400619
Stk4	1.76360350672632e-05	0.437873954947146	0.324	0.207	0.209904089370566
Zfp362	1.76360350672632e-05	0.129687399543007	0.108	0.045	0.209904089370566
Mfsd9	1.79874631497574e-05	0.0495831306271669	0.125	0.063	0.214086786408412
Cdk17	1.81060811886258e-05	0.30014865686125	0.119	0.009	0.215498578307024
Gstm4	1.82254442100437e-05	-0.0734053	0.114	0.027	0.216919236987941
Lima1	1.83455566367089e-05	0.115036473527767	0.153	0.162	0.218348815090109
Gm6225	1.85880475194987e-05	-0.0644382	0.159	0.081	0.221234941577073
Asl	1.88335897120523e-05	0.0801630102098837	0.091	0.108	0.224157384752846
Map1lc3a	1.90822194884593e-05	0.118642951305439	0.136	0.063	0.227116576351643
Slc16a14	1.92077036663758e-05	-0.0473276	0.165	0.072	0.228610089037204
Clec3b	1.92077036663758e-05	0.0828421642437309	0.142	0.063	0.228610089037204
Zfp790	1.94610337154268e-05	-0.0613553	0.131	0.072	0.23162522328101
Crcp	1.95888889089023e-05	0.142689915321876	0.119	0.09	0.233146955793756
Hacl1	1.97175438062233e-05	0.0902679323848384	0.114	0.054	0.23467820638167
Phyhd1	1.98470031332341e-05	0.06950566017487	0.102	0.027	0.236219031291753
Ceacam10	1.98470031332341e-05	-0.0136815	0.097	0.153	0.236219031291753
Tmem165	1.99772716418861e-05	0.173770882140265	0.148	0.108	0.237769487081729
Lpin1	2.02402553432492e-05	0.0042849543773299	0.125	0.036	0.240899519095352
Kmt5b	2.03729801715941e-05	0.173890632540481	0.153	0.081	0.242479210002313
Baz2b	2.0506533453116e-05	0.433818188153905	0.256	0.144	0.244068761158987
Arid2	2.0506533453116e-05	0.211651025746457	0.119	0.072	0.244068761158987
Pcmtd1	2.07761449405545e-05	0.0743406007552335	0.108	0.108	0.24727767708248
Hnrnpa2b1	2.09122129963196e-05	0.520282119282029	0.545	0.297	0.248897159082196
Dgka	2.09122129963196e-05	-0.00809788	0.114	0.045	0.248897159082196
Zmiz2	2.09122129963196e-05	0.468513351921537	0.352	0.216	0.248897159082196
Chst10	2.10491292052321e-05	-0.0133006	0.131	0.054	0.250526735800672
Fchsd1	2.13255260817888e-05	0.0708161290931603	0.142	0.081	0.25381641142545
Strn4	2.16053758442516e-05	0.0601925598844813	0.102	0.099	0.257147183298282
Mxra7	2.1746608264571e-05	-0.00226656	0.125	0.054	0.258828131564924
Pik3cg	2.1746608264571e-05	0.237465918222221	0.148	0.099	0.258828131564924
Srpx2	2.18887192104875e-05	0.0263947685861617	0.148	0.081	0.260519536043222
Armc8	2.20317138418216e-05	0.161380853711432	0.114	0.081	0.262221458145361
Thap4	2.23203749416888e-05	0.0784803417957392	0.102	0.054	0.26565710255598
Dpt	2.24660518719547e-05	0.128769856763551	0.131	0.009	0.267390949380005
Usp4	2.24660518719547e-05	0.0617154619167777	0.102	0.108	0.267390949380005
Chid1	2.26126334113915e-05	0.165153126921162	0.102	0.081	0.269135562862382
Gtf2f2	2.26126334113915e-05	0.137955073728167	0.102	0.072	0.269135562862382
Bmp2	2.27601248627732e-05	0.0260682089707136	0.182	0.081	0.270891006116727
Ccr5	2.27601248627732e-05	0.204632013170804	0.205	0.162	0.270891006116727
Tmx4	2.29085315578975e-05	0.0911022809599887	0.119	0.117	0.272657342602096
Gm10101	2.29085315578975e-05	0.0532568095591811	0.119	0.036	0.272657342602096
Qk	2.29085315578975e-05	0.233079772187067	0.341	0.207	0.272657342602096
Pdxk	2.35114184358025e-05	0.150995076489044	0.131	0.117	0.279832902222921
Dyrk2	2.35114184358025e-05	0.124630177959808	0.102	0.063	0.279832902222921
Ednrb	2.36644823526928e-05	0.134499614090641	0.125	0.045	0.28165466896175
Eif2ak2	2.36644823526928e-05	0.219625033587835	0.119	0.081	0.28165466896175
Stx5a	2.36644823526928e-05	0.162856642812559	0.159	0.135	0.28165466896175
Ppp1r21	2.38184941218308e-05	0.129990182603959	0.17	0.162	0.283487717038031
Vsig10l	2.39734592823036e-05	-0.0491176	0.148	0.072	0.285332112377977
Cd209c	2.39734592823036e-05	-0.0303691	0.131	0.027	0.285332112377977
Zfp40	2.39734592823036e-05	0.00557486955556051	0.142	0.054	0.285332112377977
Aqr	2.41293834034078e-05	0.299380441902066	0.165	0.081	0.28718792126736
Cbll1	2.41293834034078e-05	0.00950043638828935	0.08	0.108	0.28718792126736
Cab39l	2.42862720848014e-05	0.297953247049527	0.131	0.054	0.289055210353307
Brd2	2.42862720848014e-05	0.352004356817086	0.375	0.252	0.289055210353307
Gm42937	2.4444130956655e-05	-0.144797	0.119	0.054	0.290934046646107
Zscan2	2.46029656798042e-05	-0.0499135	0.125	0.036	0.292824497521029
Vps41	2.46029656798042e-05	0.0886322635980195	0.114	0.135	0.292824497521029
Txnrd1	2.47627819459039e-05	0.258894230746747	0.148	0.09	0.294726630720148
Dnase2a	2.50853820285902e-05	0.0220181663560755	0.136	0.117	0.298566216904281
Tnfrsf14	2.52481773839684e-05	0.000825893449352168	0.142	0.027	0.300503807223991
Abhd17b	2.54119773601909e-05	0.336491263980113	0.142	0.036	0.302453354540992
Gm2a	2.55767878053289e-05	-0.917389	0.614	0.784	0.304414928459025
Tgif1	2.55767878053289e-05	0.09830181320625	0.114	0.081	0.304414928459025
Acbd5	2.57426145992059e-05	0.304114451574635	0.188	0.099	0.306388598959748
Zfp593	2.57426145992059e-05	0.399472343948602	0.301	0.198	0.306388598959748
Itsn2	2.60773409121836e-05	0.194978136343879	0.21	0.18	0.310372511536809
Kank1	2.60773409121836e-05	0.0458152617623528	0.153	0.099	0.310372511536809
Naxd	2.64162039787925e-05	0.0480112298605056	0.108	0.117	0.314405659755588
Prok2	2.67592519969363e-05	-0.0616404	0.273	0.396	0.318488617267535
Smad4	2.67592519969363e-05	0.231651275438712	0.205	0.171	0.318488617267535
Tarm1	2.69323605676529e-05	-0.0807269	0.199	0.306	0.320548955476205
Acsl4	2.69323605676529e-05	0.213618342537772	0.159	0.099	0.320548955476205
Cnot4	2.71065336879154e-05	-0.00214092	0.216	0.207	0.32262196395357
Rab10os	2.71065336879154e-05	0.142940263396025	0.119	0.108	0.32262196395357
Gapvd1	2.76355022409475e-05	0.163099700331597	0.21	0.162	0.328917747671757
Twf1	2.78139956218529e-05	0.181639394629864	0.119	0.108	0.331042175891293
Zfp652	2.81742759714896e-05	0.0576026779664185	0.102	0.09	0.335330232612669
Ribc1	2.85389902179646e-05	0.00981194847935303	0.119	0.081	0.339671061574215
Mesd	2.8723026098799e-05	-0.0259009	0.091	0.135	0.341861456627905
Dync1li1	2.8723026098799e-05	0.186527582511994	0.17	0.153	0.341861456627905
F13a1	2.89081897785943e-05	0.20148583787734	0.108	0.036	0.344065274744829
Opa1	2.89081897785943e-05	0.134857831511319	0.102	0.054	0.344065274744829
Trappc8	2.89081897785943e-05	0.177988667453268	0.125	0.081	0.344065274744829
Gm43403	2.9094487771329e-05	0.114414459572765	0.125	0.045	0.346282593454357
Lrp10	2.9094487771329e-05	0.236587501645065	0.222	0.18	0.346282593454357
Ephb3	2.9094487771329e-05	0.0493337328638719	0.142	0.081	0.346282593454357
Eif3b	2.94705129269597e-05	0.195847712053661	0.261	0.207	0.350758044856675
Tubgcp5	2.94705129269597e-05	-0.103697	0.091	0.135	0.350758044856675
Cdk13	2.96602532937606e-05	0.0333042572398978	0.119	0.135	0.353016334702339
Rap2c	3.00432228816217e-05	0.263492197053699	0.136	0.072	0.357574438737061
Cstdc4	3.02364655205418e-05	-0.0998417	0.233	0.369	0.359874412625488
C6	3.04308890614085e-05	0.0473313564819416	0.108	0.027	0.362188441608884
4932438H23Rik	3.04308890614085e-05	-0.0549882	0.159	0.054	0.362188441608884
Ifit2	3.04308890614085e-05	0.0379460478834176	0.114	0.072	0.362188441608884
Ivns1abp	3.10213132707917e-05	0.239160179557113	0.301	0.243	0.369215670548963
Tut4	3.12205287775333e-05	0.045667605906552	0.159	0.162	0.371586733510201
Wipi1	3.12205287775333e-05	0.0153032083238468	0.114	0.045	0.371586733510201
Pmm2	3.12205287775333e-05	-0.0731127	0.062	0.108	0.371586733510201
Zfp229	3.14209595488793e-05	0.0509934908634296	0.125	0.063	0.373972260550761
Ptprm	3.16226125681599e-05	0.0158703821029659	0.125	0.072	0.376372334786239
Sdha	3.20296134708064e-05	0.210355388059919	0.21	0.18	0.381216459529538
Lrfn4	3.20296134708064e-05	0.0106047790052819	0.119	0.081	0.381216459529538
Lpgat1	3.22349755083423e-05	0.397190236293909	0.182	0.09	0.38366067850029
Arhgef16	3.22349755083423e-05	-0.0518243	0.119	0.063	0.38366067850029
Smc1a	3.22349755083423e-05	0.363789738820038	0.375	0.234	0.38366067850029
Xpr1	3.28585936868511e-05	0.112972494339856	0.108	0.09	0.391082982060901
Gm16014	3.30690011359073e-05	-0.0453751	0.142	0.054	0.393587251519568
Lmf1	3.30690011359073e-05	0.0746058848225974	0.108	0.063	0.393587251519568
Cxcr1	3.32806880597868e-05	-0.0186207	0.278	0.432	0.396106749287583
Cd209g	3.32806880597868e-05	0.126033679939025	0.119	0.072	0.396106749287583
Ctdsp2	3.32806880597868e-05	0.126814699537063	0.17	0.144	0.396106749287583
Tnfrsf21	3.32806880597868e-05	-0.0316801	0.085	0.108	0.396106749287583
Wapl	3.34936617846637e-05	0.173411864321816	0.295	0.225	0.398641562561067
Fes	3.3707929675741e-05	0.168486801033322	0.244	0.216	0.401191779000669
Rab3il1	3.3707929675741e-05	0.0961520948342879	0.119	0.117	0.401191779000669
Tbc1d25	3.39234991374399e-05	-0.01181	0.125	0.063	0.40375748673381
Mtrf1	3.41403776135911e-05	-0.14938	0.119	0.063	0.406338774356961
Slc30a4	3.43585725876262e-05	0.101916977490804	0.102	0.054	0.408935730937927
Dnajc18	3.43585725876262e-05	-0.0645425	0.108	0.036	0.408935730937927
Gm43696	3.457809158277e-05	0.0173701789056369	0.108	0.063	0.411548446018128
Gadd45g	3.47989421622336e-05	0.237691472648888	0.17	0.153	0.414177009614904
Gm16310	3.50211319294092e-05	-0.0123428	0.131	0.081	0.416821512223829
Papss2	3.50211319294092e-05	-0.0454089	0.131	0.081	0.416821512223829
Ext2	3.52446685280639e-05	0.0535571420687765	0.119	0.117	0.419482044821017
Frs3	3.54695596425364e-05	-0.012599	0.136	0.09	0.422158698865468
Tshz2	3.56958129979328e-05	-0.073798	0.125	0.054	0.424851566301396
Myo19	3.59234363603244e-05	-0.0498341	0.102	0.045	0.427560739560581
Ank	3.59234363603244e-05	-0.00493134	0.114	0.108	0.427560739560581
Pnkp	3.61524375369462e-05	0.0269082770564995	0.108	0.135	0.430286311564734
Fzd4	3.61524375369462e-05	0.0151544191824184	0.102	0.054	0.430286311564734
Cep290	3.63828243763954e-05	0.142288123534682	0.108	0.063	0.433028375727858
H2-Ob	3.63828243763954e-05	0.308534081818323	0.199	0.171	0.433028375727858
Ripk1	3.68477866461784e-05	0.129207473109919	0.17	0.144	0.438562356662815
Zbtb46	3.70823779823231e-05	0.119033081806938	0.165	0.144	0.44135446274561
Srgap2	3.73183867933218e-05	0.0937490392520377	0.102	0.099	0.444163439614116
Nr3c1	3.75558211376004e-05	0.160422228124788	0.25	0.189	0.44698938317972
Arfgap2	3.77946891161602e-05	0.172450456957065	0.159	0.117	0.449832389860539
Itpa	3.77946891161602e-05	0.225805378146278	0.114	0.045	0.449832389860539
Atg5	3.77946891161602e-05	0.119547905436152	0.182	0.18	0.449832389860539
Zfp455	3.80349988727833e-05	0.0831021072547583	0.136	0.099	0.452692556583867
Mlph	3.82767585942374e-05	0.0951271009637857	0.131	0.036	0.455569980788613
4930430E12Rik	3.82767585942374e-05	0.0137682760543372	0.136	0.036	0.455569980788613
Mink1	3.82767585942374e-05	-0.028455	0.119	0.135	0.455569980788613
Aup1	3.85199765104832e-05	0.199390075281064	0.29	0.243	0.458464760427771
Smad2	3.85199765104832e-05	0.230838108903555	0.136	0.117	0.458464760427771
Trappc10	3.90108200644078e-05	0.20689987708356	0.148	0.099	0.464306780406582
Cd209f	3.9258462379848e-05	0.128787793758033	0.125	0.045	0.467254219244951
Fam76a	3.95075962460236e-05	0.0241800498566623	0.136	0.135	0.470219410520173
Med15	3.95075962460236e-05	0.165676506325138	0.17	0.144	0.470219410520173
Dctn6	3.97582301119946e-05	0.02234887699088	0.102	0.108	0.47320245479296
Mrgpra2b	4.00103724712749e-05	-0.0751924	0.25	0.396	0.476203453153114
Abhd14b	4.00103724712749e-05	0.0343454767761654	0.114	0.063	0.476203453153114
Zhx1	4.00103724712749e-05	0.152745276675158	0.114	0.081	0.476203453153114
Sp140	4.02640318620436e-05	0.221718322459596	0.159	0.099	0.479222507222044
Eif2ak1	4.05192168673599e-05	0.0436590385992622	0.153	0.162	0.482259719155318
Nfat5	4.05192168673599e-05	0.119942608048579	0.131	0.099	0.482259719155318
Phf8	4.05192168673599e-05	0.416097429676846	0.119	0.036	0.482259719155318
Adora2b	4.07759361153783e-05	-0.224035	0.108	0.054	0.485315191645233
Naa50	4.07759361153783e-05	0.360482020464821	0.278	0.171	0.485315191645233
Rabif	4.10341982795636e-05	0.141829579763316	0.125	0.054	0.488389027923366
Napepld	4.12940120789077e-05	-0.00914663	0.136	0.081	0.49148133176316
Socs2	4.15553862781484e-05	0.0777281703062389	0.114	0.072	0.494592207482522
Peli1	4.15553862781484e-05	0.120901691952316	0.199	0.162	0.494592207482522
Hdc	4.1818329687986e-05	-0.209259	0.21	0.333	0.497721759946409
Slc7a11	4.1818329687986e-05	-0.157042	0.114	0.18	0.497721759946409
Col11a1	4.1818329687986e-05	-0.0432415	0.131	0.072	0.497721759946409
Pcsk7	4.1818329687986e-05	0.229283438110818	0.102	0.045	0.497721759946409
Spag7	4.20828511653047e-05	0.089541502987614	0.188	0.153	0.500870094569456
Mdga1	4.20828511653047e-05	-0.0105205	0.153	0.045	0.500870094569456
Man1a	4.23489596133914e-05	0.142203481544525	0.131	0.099	0.504037317318585
Rmnd5b	4.23489596133914e-05	0.281244462667543	0.119	0.063	0.504037317318585
Rtn1	4.26166639821579e-05	-0.247211	0.057	0.117	0.507223534715643
Tmem220	4.28859732683631e-05	0.000200482298858856	0.114	0.045	0.510428853840058
Cd22	4.31568965158358e-05	0.0427585036490309	0.102	0.063	0.513653382331477
Gspt2	4.31568965158358e-05	-0.0136515	0.142	0.081	0.513653382331477
Hdlbp	4.34294428156987e-05	0.28285177673782	0.29	0.225	0.516897228392446
Dync1h1	4.34294428156987e-05	0.119969429838342	0.216	0.189	0.516897228392446
Ccn5	4.37036213065943e-05	-0.0992766	0.108	0.054	0.520160500791085
Osbpl5	4.39794411749098e-05	0.049503038614724	0.153	0.081	0.523443308863776
Mcur1	4.42569116550048e-05	0.183940506141223	0.142	0.144	0.526745762517868
Zfp408	4.45360420294389e-05	-0.0117296	0.136	0.063	0.530067972234382
Ddx49	4.45360420294389e-05	-0.0177084	0.08	0.108	0.530067972234382
Stfa2l1	4.45360420294389e-05	-0.0881504	0.25	0.396	0.530067972234382
St8sia4	4.50993198339354e-05	0.251380178603607	0.324	0.27	0.5367721046635
Dnajc30	4.50993198339354e-05	-0.0669012	0.091	0.135	0.5367721046635
Abhd4	4.50993198339354e-05	0.0359688345611464	0.102	0.045	0.5367721046635
Asah2	4.50993198339354e-05	0.0101783898750068	0.136	0.081	0.5367721046635
Agps	4.53834860721813e-05	0.20802682113591	0.148	0.099	0.540154251231102
Prr14	4.53834860721813e-05	0.283651334454278	0.102	0.027	0.540154251231102
C2	4.53834860721813e-05	0.0218496657693336	0.148	0.081	0.540154251231102
Bmx	4.53834860721813e-05	-0.0239942	0.199	0.297	0.540154251231102
Phf11a	4.56693498215945e-05	0.229282708832623	0.136	0.099	0.543556601576618
Snn	4.56693498215945e-05	-0.00797323	0.148	0.072	0.543556601576618
Gm20536	4.59569206091865e-05	-0.00900985	0.119	0.162	0.546979269090537
Tgfbr2	4.6246208011555e-05	0.0941111970310325	0.114	0.108	0.550422367753528
Tnks2	4.6246208011555e-05	0.14728770603526	0.165	0.144	0.550422367753528
Capsl	4.65372216551207e-05	-0.0317196	0.119	0.054	0.553886012139246
Nudt3	4.65372216551207e-05	0.0738850590906646	0.182	0.162	0.553886012139246
Dand5	4.68299712163609e-05	0.0945275475227343	0.148	0.081	0.557370317417128
Rxylt1	4.68299712163609e-05	0.102609546809509	0.114	0.117	0.557370317417128
Rlim	4.68299712163609e-05	0.200288761666182	0.148	0.09	0.557370317417128
Ino80d	4.71244664220472e-05	0.104418376013567	0.131	0.126	0.560875399355206
Epha2	4.71244664220472e-05	0.138590094085753	0.114	0.009	0.560875399355206
Fchsd2	4.71244664220472e-05	0.0704383987965196	0.176	0.153	0.560875399355206
Tnfaip2	4.71244664220472e-05	-0.245971	0.119	0.189	0.560875399355206
Slc35a3	4.77187329267422e-05	0.155085592558214	0.102	0.054	0.567948359294086
Pla2g2d	4.80185239329068e-05	0.0381303341988535	0.125	0.072	0.571516471849456
Wasl	4.80185239329068e-05	0.0280000742736813	0.114	0.09	0.571516471849456
Aftph	4.80185239329068e-05	0.149415472363663	0.205	0.189	0.571516471849456
Ubr2	4.83200999983104e-05	0.0147597091787411	0.119	0.144	0.57510583017989
Rbfox2	4.86234711047774e-05	-0.0400598	0.119	0.027	0.578716553089061
Dcaf8	4.92356386271138e-05	0.0438583404487868	0.102	0.108	0.586002570939908
A130077B15Rik	4.95444552662775e-05	0.0212932450058606	0.125	0.072	0.589678106579235
Wdr45b	4.95444552662775e-05	0.344688776937506	0.176	0.081	0.589678106579235
Plxna2	5.04819591373437e-05	0.0513449928485224	0.108	0.054	0.600836277652665
Washc2	5.04819591373437e-05	0.170611272686808	0.136	0.108	0.600836277652665
Rgs2	5.07981793988105e-05	0.372975641737019	0.369	0.261	0.604599931204642
Cat	5.07981793988105e-05	0.0846792315814393	0.114	0.117	0.604599931204642
Ccl24	5.07981793988105e-05	0.0722973682723588	0.114	0.054	0.604599931204642
Fndc3a	5.07981793988105e-05	0.0784049899370849	0.125	0.153	0.604599931204642
Eif3h	5.07981793988105e-05	-0.463227	0.54	0.766	0.604599931204642
Fam98b	5.11162764389433e-05	0.386761281097356	0.153	0.054	0.608385922176303
Pros1	5.11162764389433e-05	0.080314397805302	0.114	0.108	0.608385922176303
Trem3	5.11162764389433e-05	-0.0127527	0.239	0.36	0.608385922176303
Dock11	5.11162764389433e-05	0.245268972635435	0.119	0.063	0.608385922176303
Mapkap1	5.17581427342943e-05	0.117363590394602	0.153	0.135	0.616025414823571
Ccdc152	5.20819330642135e-05	-0.0391205	0.119	0.054	0.619879167330269
Nfkbid	5.24076423227072e-05	-0.213656	0.108	0.135	0.623755758924861
Pggt1b	5.24076423227072e-05	-0.0269024	0.08	0.117	0.623755758924861
Mical1	5.27352811834241e-05	0.498346394738401	0.199	0.09	0.627655316645114
Ly6g	5.27352811834241e-05	-0.0450614	0.267	0.396	0.627655316645114
Man2a1	5.27352811834241e-05	0.0356023917183239	0.108	0.126	0.627655316645114
9330104G04Rik	5.30648603749914e-05	0.0431320558521996	0.114	0.081	0.631577968183147
Cd209b	5.30648603749914e-05	0.00624325587166935	0.119	0.054	0.631577968183147
Efr3a	5.30648603749914e-05	0.192163421050329	0.222	0.162	0.631577968183147
Slc25a28	5.33963906812724e-05	0.00660512324842871	0.114	0.117	0.635523841888504
Tmem60	5.37298829416231e-05	0.0492395407624349	0.119	0.144	0.639493066771198
Fgl2	5.40653480511519e-05	0.546475790180892	0.369	0.234	0.64348577250481
Rab12	5.40653480511519e-05	-0.150922	0.062	0.117	0.64348577250481
Zdhhc3	5.47422406784997e-05	0.13808361204642	0.176	0.153	0.651542148555503
Hnrnpul1	5.50836902676415e-05	0.281615974956789	0.216	0.117	0.655606081565469
Nop14	5.54271568491324e-05	0.0741948446577267	0.176	0.18	0.659694020818374
Kpna4	5.57726516007621e-05	0.140060716595941	0.205	0.189	0.66380609935227
Hspbap1	5.6120185757649e-05	-0.0209752	0.131	0.054	0.667942450887538
Clec4e	5.6469770612505e-05	-0.213209	0.216	0.333	0.672103209830034
Lrrc58	5.6469770612505e-05	-0.0619713	0.08	0.126	0.672103209830034
Tufm	5.71751378765501e-05	0.155580742887861	0.114	0.063	0.680498491006699
Lgals9	5.71751378765501e-05	0.000945331670319516	0.131	0.162	0.680498491006699
Gprc5c	5.75309431615473e-05	-0.0205551	0.125	0.063	0.684733285508737
Chpf	5.82488546666351e-05	0.149298034921896	0.159	0.027	0.693277868242291
Metap1	5.82488546666351e-05	0.29812245743097	0.159	0.099	0.693277868242291
Tbc1d2b	5.82488546666351e-05	0.0619174107112766	0.102	0.054	0.693277868242291
Fabp5	5.86109841153742e-05	0.481182334791746	0.273	0.18	0.697587932941184
Acpp	5.89752449463091e-05	-0.00933847	0.108	0.153	0.701923365350971
Lalba	5.89752449463091e-05	0.013704198613124	0.08	0.108	0.701923365350971
G730003C15Rik	5.93416489226249e-05	0.0219406570730172	0.136	0.099	0.706284305477082
Rpp30	5.93416489226249e-05	0.211427382832838	0.114	0.063	0.706284305477082
Gdpd1	5.97102078675474e-05	-0.0167341	0.102	0.045	0.710670894039549
Tnfrsf1b	6.00809336646208e-05	0.186942055184047	0.148	0.063	0.715083272476317
Ywhaz	6.00809336646208e-05	0.538157563621259	0.676	0.505	0.715083272476317
9930012K11Rik	6.0453838257985e-05	0.087090563761377	0.102	0	0.719521582946537
Usp8	6.08289336526555e-05	0.152439683168544	0.205	0.189	0.723985968333906
Fyttd1	6.08289336526555e-05	0.0608902934342978	0.125	0.117	0.723985968333906
Mob3b	6.12062319148051e-05	-0.177693	0.074	0.108	0.72847657225001
Arhgap25	6.12062319148051e-05	0.0589163195394147	0.108	0.099	0.72847657225001
Zfp451	6.15857451720438e-05	-0.0523681	0.091	0.126	0.732993539037666
Tmem63a	6.15857451720438e-05	-0.00415569	0.102	0.063	0.732993539037666
Ppp1cb	6.15857451720438e-05	0.231586407038764	0.188	0.144	0.732993539037666
Trpv4	6.15857451720438e-05	0.0570155362638792	0.114	0.045	0.732993539037666
Gpr162	6.15857451720438e-05	0.0104100288176317	0.102	0.063	0.732993539037666
Gskip	6.15857451720438e-05	-0.162051	0.097	0.135	0.732993539037666
Gm45894	6.23514654911219e-05	0.0862558470198681	0.102	0.045	0.742107142275333
Wipf2	6.23514654911219e-05	0.0843804912951315	0.114	0.072	0.742107142275333
Gabpb2	6.27376971179251e-05	-0.080774	0.091	0.126	0.746704071097545
Csgalnact2	6.27376971179251e-05	0.14064956174115	0.136	0.099	0.746704071097545
Ptger4	6.27376971179251e-05	0.0946440578644426	0.125	0.108	0.746704071097545
Il4i1	6.31261928703181e-05	0.0681975571415501	0.17	0.108	0.751327947542527
Ubfd1	6.31261928703181e-05	0.0614971725443187	0.142	0.126	0.751327947542527
Gm15283	6.43053895877718e-05	0.0899279625295997	0.136	0.072	0.76536274687366
Kif9	6.55054150468446e-05	0.0859596478140773	0.119	0.063	0.779645449887545
Txnrd2	6.55054150468446e-05	-0.143067	0.045	0.108	0.779645449887545
Rasgrp3	6.55054150468446e-05	0.418307002008335	0.108	0.027	0.779645449887545
Hcar2	6.59101115291882e-05	-0.0868619	0.188	0.306	0.784462147420398
Btd	6.59101115291882e-05	0.0451373379521212	0.102	0.009	0.784462147420398
Mapk11	6.59101115291882e-05	0.0957392335117688	0.21	0.09	0.784462147420398
Anapc2	6.63171734342568e-05	0.176043939951319	0.148	0.108	0.789306998214524
Dtx3l	6.71384453879528e-05	0.282300087838502	0.153	0.063	0.799081777007415
Mdn1	6.83884199358407e-05	0.243033997724273	0.142	0.036	0.813958974076376
Cul1	6.92339349047579e-05	0.150719137755055	0.25	0.189	0.824022293236428
Ppp1r9b	6.96603920206859e-05	-0.098931	0.136	0.189	0.829097985830204
Ttll3	7.05207729404912e-05	-0.00691839	0.108	0.063	0.839338239537726
Parg	7.05207729404912e-05	0.199622200164669	0.102	0.063	0.839338239537726
Ttyh3	7.09547239183478e-05	0.0591136310369426	0.136	0.144	0.844503124076175
Lpl	7.09547239183478e-05	0.0685264113167749	0.114	0.108	0.844503124076175
Hp	7.13912001382009e-05	-0.145872	0.25	0.369	0.849698064044867
Cd2	7.22717834071373e-05	-0.0628248	0.119	0.054	0.860178766111748
Mmachc	7.22717834071373e-05	0.054346873797318	0.176	0.036	0.860178766111748
Adcyap1r1	7.22717834071373e-05	0.00822332597860764	0.153	0.081	0.860178766111748
Qsox2	7.27159181810839e-05	-0.0983988	0.108	0.063	0.865464858191261
Pira2	7.27159181810839e-05	0.0912900824039699	0.125	0.117	0.865464858191261
Susd3	7.27159181810839e-05	-0.00859517	0.125	0.135	0.865464858191261
Dennd5a	7.36119438431251e-05	0.181170340978939	0.176	0.108	0.876129355620875
Nfix	7.36119438431251e-05	0.190642235829417	0.182	0.126	0.876129355620875
S100a9	7.49755842363414e-05	-0.215228	0.239	0.369	0.892359403580935
Rnf6	7.49755842363414e-05	0.00174631168084982	0.125	0.135	0.892359403580935
Gpr183	7.49755842363414e-05	0.322762327085589	0.369	0.252	0.892359403580935
Zfp318	7.49755842363414e-05	0.146864818889914	0.119	0.108	0.892359403580935
Arhgap5	7.5435415134227e-05	0.325947906300725	0.352	0.234	0.897832310927569
Stat5b	7.58979120099054e-05	0.225685072807524	0.102	0.027	0.903336948741894
Serpinb6b	7.58979120099054e-05	0.047532830819677	0.188	0.126	0.903336948741894
Dhrs1	7.63630893278718e-05	0.0853549205125046	0.119	0.117	0.90887348918033
Snx1	7.68309616249852e-05	0.249656216004728	0.273	0.225	0.914442105260574
Sgpl1	7.68309616249852e-05	0.127388950058358	0.142	0.126	0.914442105260574
Chd3	7.68309616249852e-05	0.258714692380502	0.199	0.126	0.914442105260574
Kansl3	7.73015435107939e-05	0.0643115076590707	0.091	0.108	0.920042970865469
Dlgap4	7.73015435107939e-05	-0.0118144	0.153	0.171	0.920042970865469
Smoc1	7.73015435107939e-05	0.0942452071720966	0.114	0.027	0.920042970865469
Mob2	7.77748496678631e-05	0.228768063120071	0.108	0.063	0.925676260746907
Polr2a	7.77748496678631e-05	0.129478712676495	0.188	0.153	0.925676260746907
Fermt2	7.82508948521027e-05	-0.0169941	0.102	0.045	0.931342150529726
Rnpep	7.87296938930984e-05	0.0942724631115189	0.205	0.207	0.937040816715657
Cyth1	7.96956132340631e-05	-0.0181265	0.102	0.126	0.948537188711819
Tmem8	7.96956132340631e-05	0.100237562596997	0.102	0.063	0.948537188711819
H2-Ab1	8.06727278135576e-05	-0.849741	0.688	0.829	0.960166806436963
Zfc3h1	8.16611589545099e-05	0.129759940881333	0.119	0.09	0.971931113876577
Copa	8.21596564797588e-05	0.205195096747823	0.199	0.153	0.97786423142209
Gabarapl1	8.21596564797588e-05	0.102440749905861	0.136	0.054	0.97786423142209
Max	8.21596564797588e-05	-0.0416791	0.114	0.144	0.97786423142209
Nrip1	8.26610291907562e-05	0.131040090828373	0.136	0.081	0.98383156942838
Foxi1	8.31652925952187e-05	0.0279037145367197	0.131	0.036	0.989833312468293
Dlst	8.31652925952187e-05	0.202968357943718	0.148	0.081	0.989833312468293
Mirt1	8.31652925952187e-05	-0.0252305	0.17	0.243	0.989833312468293
Mnat1	8.41825539009712e-05	0.216881309801706	0.153	0.081	1
Herc1	8.57305182020072e-05	0.188599726657052	0.205	0.153	1
Rnf145	8.57305182020072e-05	0.187454581636683	0.131	0.072	1
Mcee	8.6252455767961e-05	0.00942737624060733	0.131	0.153	1
Mfap4	8.6252455767961e-05	0.051794551093601	0.114	0.045	1
Akap8l	8.6252455767961e-05	-0.115203	0.057	0.108	1
Ccl2	8.73053513059202e-05	0.313920022838076	0.114	0.072	1
Osbpl8	8.78363416253239e-05	0.164354783347356	0.136	0.108	1
Zfp516	8.78363416253239e-05	0.327766677257069	0.136	0.063	1
Serping1	8.8370382010022e-05	0.0804898392009613	0.142	0.045	1
Parva	8.8370382010022e-05	-0.0121206	0.108	0.072	1
2310033P09Rik	8.8370382010022e-05	0.161609597372374	0.142	0.108	1
Nedd4	8.8907488834366e-05	-0.103693	0.108	0.135	1
Psme3	8.8907488834366e-05	0.268329891532932	0.136	0.09	1
Gm26917	8.8907488834366e-05	0.472500976257515	0.386	0.207	1
Fcna	8.94476785536108e-05	0.0787374516859497	0.131	0.063	1
Mgst1	8.94476785536108e-05	0.092685607226116	0.108	0.081	1
Piwil2	8.94476785536108e-05	0.0461309016380057	0.131	0.072	1
Snx21	8.99909677042725e-05	0.00444417887223458	0.108	0.063	1
Mapre3	8.99909677042725e-05	-0.0470526	0.136	0.072	1
Foxred2	8.99909677042725e-05	0.0344333814228473	0.136	0.081	1
Hes6	9.05373729044903e-05	0.161267879746282	0.205	0.144	1
Csf1	9.16395983364305e-05	-0.0213472	0.176	0.27	1
Ddah1	9.21954522158025e-05	0.0105099124143465	0.102	0.045	1
Zfp383	9.21954522158025e-05	0.100661083061457	0.165	0.036	1
Il1f9	9.33167270430034e-05	-0.0639418	0.227	0.324	1
Ap3m2	9.33167270430034e-05	0.0274495122811084	0.114	0.072	1
Taok1	9.33167270430034e-05	0.118157399385252	0.114	0.099	1
Gm8909	9.33167270430034e-05	0.0280854686985829	0.131	0.081	1
Tlk1	9.38821821380471e-05	0.0280450849942129	0.142	0.162	1
Sorbs3	9.38821821380471e-05	-0.0319411	0.114	0.045	1
Cxcr2	9.55980248000763e-05	-0.119276	0.261	0.369	1
Cpsf2	9.55980248000763e-05	0.264061226846587	0.199	0.117	1
Dusp16	9.61765227106792e-05	-0.0144044	0.119	0.081	1
Zfp277	9.61765227106792e-05	-0.00399997	0.102	0.126	1
Mreg	9.67583249618311e-05	-0.15782	0.114	0.063	1
Nfatc2	9.67583249618311e-05	0.201529324269991	0.114	0.063	1
Pde6d	9.73434491797372e-05	0.212152346050802	0.102	0.063	1
Limk1	9.79319130770335e-05	0.0935221715831152	0.131	0.063	1
Gm38410	9.79319130770335e-05	0.0977897754614573	0.136	0.063	1
Plekhm3	9.85237344531671e-05	0.106307358847615	0.119	0.117	1
Abi1	9.85237344531671e-05	0.189818776494126	0.227	0.18	1
Celf1	9.85237344531671e-05	0.184568585336922	0.227	0.189	1
Cd177	9.85237344531671e-05	-0.113565	0.21	0.297	1
Ube3a	9.85237344531671e-05	0.316898108653443	0.273	0.198	1
Nbas	9.85237344531671e-05	0.0663367364817907	0.125	0.063	1
Retnlg	9.85237344531671e-05	-0.123988	0.244	0.36	1
Gak	9.91189311947768e-05	0.0377446445999043	0.125	0.09	1
Cog8	9.91189311947768e-05	-0.0367269	0.091	0.117	1
Tbk1	9.91189311947768e-05	0.0114473332404449	0.085	0.108	1
Nrarp	0.000100319522759239	-0.049616	0.142	0.09	1
Usp54	0.000100319522759239	0.00651652395906675	0.136	0.09	1
Rbbp8	0.000100319522759239	0.339666897448719	0.182	0.099	1
Tbc1d20	0.000101533832621948	0.170095806065284	0.153	0.099	1
Pisd	0.000101533832621948	0.00372635019921033	0.097	0.135	1
Sptlc1	0.000101533832621948	0.173688156156084	0.108	0.072	1
Pdap1	0.000104004193759227	0.425410566055432	0.5	0.351	1
Alpl	0.000104630588266104	0.042430800749685	0.108	0.063	1
Hyal1	0.000104630588266104	0.0115314996260572	0.131	0.09	1
Rabep1	0.000105894073488133	0.244352705049494	0.176	0.153	1
Slc9a3r2	0.000105894073488133	0.152732125380861	0.131	0.072	1
Cpne3	0.000106531202037806	0.253464364487101	0.33	0.234	1
Itpripl2	0.000106531202037806	-0.00897868	0.119	0.144	1
Plppr3	0.000106531202037806	0.054831243063189	0.148	0.081	1
Pum2	0.000106531202037806	0.357139082556995	0.284	0.189	1
Synj1	0.000107171946589798	-0.000536613	0.165	0.189	1
Pum1	0.000107816326292269	0.106352005481317	0.244	0.234	1
Pwwp3a	0.000107816326292269	0.286326928331836	0.114	0.045	1
Rb1	0.000107816326292269	0.359394229041173	0.159	0.054	1
Il18	0.00010846436038646	0.136228407007292	0.102	0.072	1
Tpp2	0.000109116068207104	0.151112256159727	0.159	0.135	1
Adam19	0.000109116068207104	0.110442933903406	0.119	0.09	1
Rapgef6	0.000109771469182826	0.132908755538893	0.182	0.153	1
Mef2d	0.000110430582836553	-0.0268332	0.102	0.117	1
Abcf1	0.000110430582836553	0.222962307010787	0.29	0.216	1
Zc3h11a	0.000111093428785922	-0.0674751	0.119	0.054	1
Chd8	0.000111093428785922	0.244554623442791	0.193	0.126	1
Gm42659	0.000111760026743691	0.0752459805578665	0.125	0.081	1
Morf4l2	0.000111760026743691	0.212847993966558	0.278	0.198	1
Zfp128	0.000112430396518153	0.0117588605509338	0.125	0.009	1
Xrn1	0.000112430396518153	-0.0818739	0.119	0.144	1
Kpna1	0.00011378253123047	0.149026673796907	0.102	0.072	1
Ppp1r15b	0.000114464336266304	-0.0257591	0.108	0.144	1
Dhx8	0.000114464336266304	0.117434162745711	0.114	0.081	1
Cfap36	0.000115149993315624	0.188582145585675	0.153	0.117	1
Tctex1d2	0.000115149993315624	0.159887892195318	0.222	0.216	1
Ccdc50	0.000116532944721525	0.434131135073532	0.375	0.279	1
Vcpip1	0.000117230279957024	-0.0547431	0.08	0.117	1
Adnp	0.000117230279957024	0.126058990865246	0.131	0.108	1
Etv1	0.000117230279957024	0.0227993704464559	0.119	0.054	1
Qsox1	0.000117931548964691	0.12771236018423	0.153	0.135	1
Aqp11	0.000119345971143806	-0.0526953	0.119	0.081	1
Zfp771	0.000119345971143806	-0.0141315	0.085	0.108	1
Nap1l1	0.000119345971143806	0.608892679297247	0.648	0.486	1
Gpr84	0.000119345971143806	-0.142217	0.131	0.252	1
Clic4	0.000120059165988662	0.244417185176817	0.205	0.171	1
1600014C10Rik	0.000120059165988662	-0.160618	0.102	0.162	1
Crppa	0.000120776377953366	0.0169826046699194	0.165	0.036	1
Pqlc1	0.000120776377953366	0.132026534438856	0.193	0.198	1
Nt5c2	0.000120776377953366	-0.0204596	0.108	0.117	1
Zup1	0.000121497628126331	0.0841311597293492	0.176	0.18	1
Serpinb9	0.000121497628126331	-0.102265	0.142	0.081	1
Mirt2	0.000121497628126331	-0.0702302	0.29	0.405	1
Commd9	0.000122222937697435	0.165739010659595	0.119	0.09	1
Ano1	0.000122222937697435	0.0708235409267506	0.142	0.09	1
Gls	0.000122952327958452	0.230042252837738	0.307	0.234	1
Ddx3x	0.000124423436229438	0.280281656098242	0.307	0.234	1
Nckap5l	0.000125165197336385	0.0127859979931574	0.114	0.054	1
Myof	0.000125165197336385	0.132342977604735	0.199	0.198	1
Zmynd19	0.000126661242012386	0.209385329106555	0.176	0.054	1
Setdb1	0.000128174129213342	0.0462078179574885	0.102	0.099	1
Bod1l	0.000128174129213342	0.132717944011657	0.256	0.234	1
Kdm5a	0.000128936943870192	-0.0338759	0.125	0.153	1
Dusp18	0.000128936943870192	0.124330693403581	0.125	0.081	1
Stam2	0.000129704035500933	0.11475038269417	0.114	0.108	1
Repin1	0.000129704035500933	0.0355530111126306	0.108	0.018	1
Cdca7l	0.000130475426440604	0.289316701016827	0.114	0.018	1
Abtb1	0.000132031196121303	0.0705549758261177	0.114	0.054	1
Ttc9c	0.000132031196121303	0.125520687192986	0.114	0.081	1
Vgll4	0.000132815620068183	-0.00883136	0.108	0.144	1
Nupr1	0.000132815620068183	0.0610683273365351	0.131	0.117	1
Ccdc170	0.000134397660000133	0.00813121714076917	0.176	0.072	1
Socs4	0.000134397660000133	0.15217905011545	0.114	0.054	1
Bbx	0.000135997442352541	0.24768918908214	0.102	0.063	1
Fkbp15	0.000136804044735775	0.166664852060369	0.153	0.144	1
E130317F20Rik	0.000136804044735775	0.141861537028287	0.125	0.009	1
Il17re	0.000137615152303737	0.0894729049296232	0.114	0.045	1
Med13	0.000137615152303737	0.0730163317291918	0.148	0.144	1
Plxnd1	0.000138430788480016	-0.011992	0.091	0.117	1
Ecrg4	0.000139250976799608	0.0128352015270805	0.165	0.099	1
Cd200	0.000139250976799608	-0.0966611	0.125	0.072	1
Npc1	0.000140905104568584	0.0259275611715911	0.091	0.108	1
Rel	0.000141739091649249	0.252018819310613	0.358	0.288	1
Habp4	0.000141739091649249	-0.0516849	0.108	0.063	1
Olfm4	0.000141739091649249	-0.0190645	0.278	0.387	1
Ccdc9	0.000142577726136738	-0.0401587	0.102	0.126	1
Cacna1s	0.000143421032130186	-0.27165	0.108	0.063	1
Usp12	0.000143421032130186	0.219535651530257	0.176	0.117	1
Tab2	0.000143421032130186	0.202222478604888	0.295	0.243	1
Cmtm6	0.000145979221854396	0.187585647391098	0.148	0.117	1
Trio	0.000145979221854396	0.0522499635496496	0.176	0.171	1
Ubn2	0.00014770848618161	0.209062286978363	0.205	0.171	1
Gm16104	0.00014770848618161	0.0110445954515103	0.131	0.027	1
Nup88	0.00014858033372489	0.18903258530709	0.108	0.045	1
Stat5a	0.00014858033372489	0.0266713090909255	0.091	0.108	1
Stat1	0.000150338584116817	0.022460637554195	0.176	0.189	1
Plekhb2	0.000151225037137152	-0.00287618	0.091	0.108	1
Farsb	0.000151225037137152	0.162072761214277	0.131	0.081	1
Trim33	0.000152116409018948	0.0723049990923424	0.142	0.126	1
Ngp	0.000152116409018948	-0.0311426	0.239	0.351	1
Baiap2	0.000152116409018948	-0.0986668	0.074	0.108	1
Mef2c	0.000152116409018948	0.227355002147676	0.375	0.198	1
Srek1ip1	0.000152116409018948	-0.00819858	0.091	0.117	1
Tns1	0.000153012725144919	0.0615206034413197	0.102	0.054	1
BC005537	0.000153012725144919	0.162291395432417	0.324	0.279	1
Msl1	0.000153914011017426	0.102588371378457	0.159	0.135	1
Lhfp	0.000154820292258972	-0.0733496	0.125	0.09	1
1110046J04Rik	0.000154820292258972	0.00981669470400139	0.108	0.081	1
Atp6v1h	0.000155731594612705	-0.138211	0.102	0.135	1
A630001O12Rik	0.000156647943942922	-0.111941	0.102	0.054	1
Cnn3	0.000159427534263293	0.0122714589840801	0.102	0.063	1
Stfa2	0.000159427534263293	-0.0242918	0.278	0.369	1
Wipf1	0.000160364332583099	0.231306380922144	0.301	0.252	1
Wwc1	0.000160364332583099	0.0569129399675929	0.114	0.027	1
9930022D16Rik	0.000160364332583099	0.0971797605078447	0.125	0.018	1
Slfn4	0.000161306309035842	-0.0642345	0.142	0.207	1
Azi2	0.000162253490223377	-0.039736	0.085	0.117	1
Smarca2	0.000163205902872283	0.0856417216055093	0.17	0.144	1
Arf2	0.000164163573834377	0.11237695206208	0.102	0.072	1
Snhg5	0.000165126530087234	-0.0321544	0.125	0.072	1
Micu2	0.000165126530087234	0.205280212993482	0.102	0.072	1
Arcn1	0.000166094798734709	0.0747626583938813	0.188	0.171	1
Spaca6	0.000166094798734709	0.0815213873854638	0.165	0.027	1
S100a8	0.000167068407007458	-0.214798	0.233	0.333	1
Dnajc25	0.000168047382263465	-0.0626823	0.119	0.144	1
Pgf	0.000169031751988566	0.0611087853010802	0.131	0.081	1
Gspt1	0.000170021543796981	0.320256259135186	0.375	0.297	1
Ep400	0.000171016785431839	0.226764779269716	0.193	0.144	1
Lman1	0.000171016785431839	0.0245423632590032	0.142	0.126	1
Cbl	0.00017302372980116	0.186758389095594	0.415	0.297	1
Zhx2	0.00017302372980116	0.12307683876021	0.108	0.045	1
Pacsin1	0.00017302372980116	0.0591691197968663	0.148	0.099	1
Sh3kbp1	0.00017302372980116	0.0755273691142846	0.176	0.171	1
8030456M14Rik	0.000174035488671238	-0.000334921	0.142	0.045	1
Pls3	0.000174035488671238	-0.100754	0.136	0.081	1
Ssbp3	0.00017710425158891	0.0900635594429579	0.114	0.108	1
Trim45	0.000178138429757274	0.0290363346320042	0.102	0.009	1
Vwa5a	0.000178138429757274	0.0267056275667844	0.085	0.126	1
Slc29a3	0.000178138429757274	0.0352672149079996	0.114	0.126	1
Elf1	0.000178138429757274	0.282383968768906	0.307	0.216	1
Sav1	0.000179178284402161	-0.0900734	0.074	0.117	1
A530032D15Rik	0.000181275138965791	0.00526576487980433	0.114	0.081	1
Ubiad1	0.000181275138965791	0.139584588584001	0.114	0.036	1
Plcg2	0.000181275138965791	0.239669335293458	0.227	0.189	1
Pick1	0.000181275138965791	0.180081627598999	0.108	0.027	1
Tslp	0.000181275138965791	0.0709493470968154	0.125	0.072	1
Mlx	0.000183395048314806	0.0678015727862752	0.125	0.126	1
Cstdc5	0.000183395048314806	-0.0755457	0.273	0.36	1
Bcl10	0.000184463721949237	0.196564165703459	0.307	0.261	1
Chd6	0.000185538247650883	0.186221519910078	0.142	0.081	1
Fbxo10	0.000185538247650883	-0.0525268	0.102	0.072	1
Lix1	0.000185538247650883	-0.0488312	0.131	0.09	1
Car2	0.000186618655161412	-0.0126578	0.148	0.09	1
Foxn2	0.000186618655161412	0.168669551401139	0.21	0.171	1
Zfp94	0.000187704974360132	-0.0544962	0.102	0.072	1
BC005561	0.000188797235264559	0.0321691822979183	0.114	0.117	1
Ubn1	0.000188797235264559	0.0706829109240999	0.159	0.135	1
Rmrp	0.000189895468030975	0.0501408203734116	0.108	0.018	1
Cndp2	0.000189895468030975	0.101582105678027	0.159	0.18	1
Nbeal1	0.000190999702955	0.152823658768706	0.125	0.081	1
Rabgap1	0.000190999702955	-0.221593	0.051	0.126	1
Alkbh1	0.000190999702955	0.00263601008944226	0.097	0.108	1
Iqgap2	0.000190999702955	0.181780684667542	0.176	0.099	1
Tank	0.000192109970472151	-0.0341592	0.125	0.153	1
Marveld2	0.000192109970472151	0.0928284092154203	0.131	0.009	1
Gm9856	0.000193226301158417	-0.144217	0.136	0.081	1
Rom1	0.000194348725730831	-0.124087	0.131	0.081	1
B230398E01Rik	0.000195477275048038	0.0124087316770276	0.159	0.036	1
Gadd45a	0.000195477275048038	-0.00935925	0.108	0.108	1
St14	0.000195477275048038	-0.11187	0.153	0.09	1
Sdc3	0.000196611980110872	0.185615646554273	0.216	0.189	1
Arfgef1	0.000198899982191176	0.152560697714604	0.165	0.108	1
Kmt2a	0.000200053341926465	0.0366921319925757	0.17	0.171	1
Mgat4b	0.000200053341926465	-0.0707131	0.051	0.108	1
Zfp169	0.000200053341926465	-0.052729	0.17	0.108	1
Ptk2b	0.000200053341926465	-0.000897442	0.108	0.126	1
Rab5a	0.000200053341926465	0.0989263577028216	0.17	0.153	1
Ide	0.000200053341926465	0.229870554099668	0.108	0.045	1
Dnase1l1	0.000201212982844183	-0.071462	0.085	0.135	1
Hk1	0.000202378936664804	0.22638317894736	0.108	0.045	1
Mettl23	0.000202378936664804	-0.0867462	0.08	0.126	1
Ppp1r3e	0.000202378936664804	0.0139725298404446	0.153	0.045	1
Borcs7	0.000202378936664804	0.181743631316243	0.176	0.135	1
Kif3b	0.000204729910625639	0.314743479948088	0.153	0.081	1
Nsmaf	0.000204729910625639	0.395329476480502	0.17	0.09	1
Dnajc1	0.000205914994937554	0.061636181763758	0.148	0.162	1
Epb41l2	0.000205914994937554	0.153306244164447	0.193	0.153	1
Unc119b	0.000207106520496958	0.218797194843441	0.125	0.099	1
Ccl22	0.000207106520496958	-0.0191866	0.165	0.108	1
Rp2	0.000208304519758626	0.152489791210845	0.193	0.198	1
Cog5	0.000209509025325974	0.17487347455377	0.125	0.054	1
0610040B10Rik	0.00021072006995166	0.209281929480693	0.102	0.018	1
Trnt1	0.000211937686538179	0.0935342926516395	0.102	0.09	1
Stat6	0.000211937686538179	-0.0226062	0.131	0.162	1
Cstf2t	0.000211937686538179	0.205699105799331	0.102	0.018	1
Arnt	0.000213161908138471	0.114658444696025	0.119	0.063	1
Rbm26	0.000213161908138471	0.137230949142192	0.148	0.117	1
Vps4b	0.000214392767956518	0.116246508698961	0.205	0.189	1
Mapk1ip1l	0.000214392767956518	-0.0163043	0.108	0.126	1
Arap1	0.000215630299347958	0.0259465618477563	0.159	0.189	1
Hey1	0.000216874535820688	0.125760369970899	0.114	0.045	1
Slc7a1	0.000216874535820688	0.16378786106795	0.102	0.036	1
Cd69	0.000216874535820688	0.149058069127606	0.131	0.108	1
Rela	0.000216874535820688	0.193305803837123	0.108	0.072	1
Nfic	0.000218125511035476	0.0486947855517654	0.176	0.18	1
Atp6v1a	0.000218125511035476	0.0417089811594724	0.142	0.18	1
Smg6	0.000219383258806573	-0.0351016	0.085	0.117	1
Trim23	0.000219383258806573	0.194836481437414	0.114	0.009	1
Them6	0.000219383258806573	0.0816956508567752	0.114	0.045	1
Eef2kmt	0.000219383258806573	0.334160731615003	0.182	0.108	1
Suds3	0.000220647813102325	0.22725032279367	0.205	0.144	1
Hspb8	0.000223197477915372	0.0900457573630114	0.119	0.027	1
Use1	0.000223197477915372	0.182175639436401	0.239	0.162	1
Ttc39b	0.000224482657145401	-0.0377974	0.08	0.108	1
Itpr2	0.000224482657145401	0.0737453626863652	0.114	0.099	1
Csrnp1	0.000225774780326799	-0.160728	0.097	0.153	1
Nbdy	0.000225774780326799	0.0753407395941653	0.131	0.144	1
Tmem70	0.00022707388220768	0.214311348338103	0.165	0.126	1
Snrpf	0.00022707388220768	0.49908124870151	0.591	0.495	1
Hps5	0.000228379997693985	0.104423805359889	0.114	0.117	1
Clec1a	0.000229693161850103	0.047148843411646	0.125	0.072	1
Zfp975	0.000229693161850103	0.0138285882978125	0.159	0.09	1
Rbm27	0.000229693161850103	0.156198499821551	0.153	0.081	1
Gclm	0.000231013409899508	0.0978346628629289	0.102	0.099	1
Ppfibp2	0.000231013409899508	-0.134402	0.085	0.108	1
Ankmy2	0.000231013409899508	0.0950224763452794	0.114	0.045	1
Zbtb9	0.000231013409899508	-0.0532432	0.119	0.027	1
Cyp4f16	0.000231013409899508	0.133468672883086	0.136	0.117	1
Rab44	0.000232340777225391	-0.00699895	0.114	0.162	1
Limd1	0.00023367529937129	0.379132634318321	0.284	0.198	1
Abca9	0.00023367529937129	0.0781837709651601	0.131	0.072	1
Il10rb	0.000235017012041729	0.0331227905536619	0.097	0.117	1
Plxnb2	0.000236365951102857	0.046582727863567	0.108	0.117	1
Arhgap17	0.000237722152583088	0.132144768269551	0.199	0.18	1
Ap2a2	0.000237722152583088	0.256861051454314	0.335	0.252	1
Mir155hg	0.000237722152583088	-0.135113	0.131	0.099	1
Etv3	0.000239085652673745	0.147527332693641	0.153	0.171	1
Prpf4b	0.000239085652673745	0.341050687053391	0.472	0.369	1
Sp3	0.000240456487729701	0.179513806585255	0.142	0.09	1
Sgms2	0.000240456487729701	-0.0150329	0.159	0.234	1
H2-M2	0.000240456487729701	-0.117657	0.142	0.108	1
Kdm5c	0.00024183469427003	0.0208030727058391	0.091	0.108	1
Mmp8	0.000243220308978653	-0.106636	0.148	0.189	1
Nmt1	0.000244613368704989	0.274891460941849	0.375	0.189	1
Snhg18	0.000244613368704989	-0.0510018	0.102	0.072	1
Csf3r	0.00024601391046461	-0.201093	0.153	0.234	1
Eif4g2	0.00024601391046461	0.438468249193698	0.443	0.333	1
Map3k8	0.00024601391046461	0.25313733881051	0.159	0.081	1
Pheta1	0.000247421971439897	0.0129571173576965	0.119	0.072	1
Nlrp12	0.000247421971439897	-0.0706835	0.188	0.288	1
Dhx40	0.000247421971439897	0.0738756854814775	0.114	0.135	1
Sirt3	0.000248837588980692	0.134402354226294	0.131	0.108	1
Igha	0.000248837588980692	0.164300580031432	0.114	0.045	1
Tomm70a	0.000248837588980692	0.372367645957524	0.21	0.117	1
Arl5c	0.000253130157020376	-0.046498	0.136	0.099	1
Dennd1c	0.000253130157020376	0.06077421759344	0.136	0.099	1
Sh3bgrl	0.000253130157020376	0.439631695163413	0.489	0.351	1
Fxyd5	0.000254576377694036	-0.49414	0.506	0.667	1
Gyg	0.000256030344217529	-0.0634568	0.131	0.171	1
Nelfa	0.000256030344217529	0.345381943031954	0.136	0.054	1
Nufip2	0.000256030344217529	0.114903138479732	0.159	0.162	1
Gm17018	0.000256030344217529	-0.113107	0.074	0.135	1
Tmem62	0.00025896166846033	0.0807237720590595	0.114	0.036	1
Ifitm6	0.00025896166846033	-0.622585	0.142	0.243	1
Idh2	0.000260439103433775	0.0592402605327159	0.176	0.189	1
Exoc5	0.000260439103433775	0.1789488282236	0.119	0.099	1
Aggf1	0.000261924438766678	0.125253769944991	0.108	0.081	1
Bex6	0.000261924438766678	0.149355128768803	0.119	0.045	1
Wfdc21	0.000263417713520135	-0.0738826	0.256	0.369	1
Rnf144a	0.000263417713520135	0.0178168374967844	0.188	0.27	1
Polr2b	0.000266428238407921	0.0333430518848935	0.136	0.126	1
Nfe2	0.000266428238407921	-0.141274	0.176	0.261	1
Cobl	0.000269470994094829	0.00802777891547951	0.136	0.081	1
Eml1	0.000269470994094829	0.0466836568257626	0.102	0.045	1
Fam107b	0.000271004558010513	0.278040127881347	0.153	0.099	1
Upf3b	0.000271004558010513	0.0235904407295122	0.097	0.117	1
Hsd17b7	0.000272546299408756	0.0301260230456842	0.102	0.027	1
Mrps16	0.000274096258588886	0.347875430540765	0.466	0.369	1
Grap2	0.000274096258588886	0.104514574385867	0.108	0.09	1
Gabbr2	0.00027565447602989	0.0144124623584176	0.142	0.081	1
Grk4	0.00027565447602989	-0.165104	0.131	0.072	1
Ipo7	0.000278795848512931	0.120193180952556	0.148	0.135	1
H2-DMb1	0.000278795848512931	-0.60039	0.523	0.685	1
Diablo	0.000280379085417508	-0.0571914	0.159	0.198	1
Gm5547	0.000281970744309449	-0.211734	0.108	0.072	1
Tbc1d9b	0.000283570866576527	0.0672396053935233	0.102	0.054	1
Prpf6	0.000285179493790392	-0.0663361	0.068	0.126	1
Adipor1	0.000286796667707279	0.0959973158054086	0.199	0.198	1
Gpatch2	0.000286796667707279	0.12669042526996	0.102	0.072	1
Tomm5	0.000286796667707279	0.395934932264666	0.449	0.342	1
Vapb	0.000293351672030245	0.0436613493860894	0.17	0.189	1
Ap1ar	0.000293351672030245	0.126662597793758	0.125	0.054	1
Gcnt2	0.000293351672030245	0.0782728221269563	0.114	0.117	1
Calm1	0.000295012212316306	0.397835856862109	0.756	0.568	1
Fam133b	0.000296681553759185	0.117784621864647	0.21	0.225	1
Hdac10	0.000296681553759185	-0.0847522	0.153	0.108	1
Mcemp1	0.000300046812579439	-0.750379	0.21	0.369	1
Htr2b	0.000301742816665448	0.0253110053551311	0.102	0.036	1
Hk2	0.000301742816665448	0.161663251427842	0.205	0.189	1
Mrgpra2a	0.000301742816665448	-0.0204307	0.244	0.333	1
Dnajc5	0.000303447795327005	0.04155526164279	0.205	0.207	1
Far1	0.000303447795327005	0.197296730487243	0.29	0.225	1
Otud4	0.000305161792398334	0.158670441483698	0.108	0.072	1
Capn1	0.000305161792398334	0.08539355239693	0.131	0.126	1
Acy1	0.000306884851906947	-0.0488246	0.148	0.09	1
Smim27	0.000308617018074386	0.00779468622240895	0.074	0.108	1
Slc19a1	0.000308617018074386	0.217838026630525	0.102	0.009	1
Arg2	0.000308617018074386	-0.00851115	0.222	0.333	1
Trmt1	0.000312108848246499	-0.00991127	0.097	0.117	1
Exosc4	0.000312108848246499	0.0866903654367918	0.131	0.162	1
Pigp	0.000313868601671083	0.0884729265757769	0.125	0.135	1
Furin	0.00031920375595563	0.042087076822599	0.159	0.171	1
Nsd3	0.00031920375595563	0.06449125764411	0.199	0.225	1
Phf12	0.000321000923392731	0.252635656732303	0.136	0.09	1
Atp2a2	0.000322807558335507	0.100129513703256	0.136	0.153	1
Ppp3cb	0.000328284729220933	0.110614158463672	0.114	0.108	1
Amer2	0.000333848775844119	-0.0224543	0.21	0.279	1
Arhgap22	0.000335722982707774	-0.09236	0.062	0.126	1
Gga1	0.000335722982707774	0.115438395425207	0.119	0.099	1
Ufl1	0.000337607030775116	0.102769215836095	0.119	0.09	1
Asprv1	0.000339500967681537	-0.108874	0.227	0.315	1
Ogdh	0.000339500967681537	0.0191162210179948	0.176	0.198	1
Mbtd1	0.000343318699592636	-0.0960405	0.119	0.162	1
Itgb1	0.000347176563692974	0.326284356646443	0.46	0.306	1
Gas7	0.000347176563692974	0.051308426796852	0.108	0.135	1
Uso1	0.000349120666623778	0.168652003477805	0.119	0.09	1
Wsb2	0.000351074948595887	0.058322804409044	0.114	0.081	1
Tenm4	0.000356999360887628	0.0627475333343018	0.119	0.045	1
Yipf5	0.000356999360887628	0.0657707746387633	0.119	0.108	1
Ndel1	0.000358994852222054	0.0515517954094404	0.142	0.171	1
Chmp2b	0.000358994852222054	-0.0320435	0.108	0.153	1
Ddhd2	0.000361000770268656	0.0627114087149619	0.136	0.153	1
Pigx	0.000361000770268656	-0.0287505	0.125	0.171	1
Fam50a	0.000361000770268656	0.173321202478916	0.233	0.198	1
Agbl3	0.000363017165207815	0.124719980891765	0.102	0.018	1
Slc29a1	0.000363017165207815	0.103525709600802	0.119	0.09	1
Hnrnph2	0.000363017165207815	0.212576492144828	0.233	0.171	1
Rsf1	0.000367081587572563	-0.0562297	0.119	0.18	1
Coq10a	0.000367081587572563	0.150675002592613	0.142	0.027	1
Gns	0.000369129716448584	0.0736060029835699	0.131	0.144	1
Trim8	0.000369129716448584	-0.000119824	0.159	0.189	1
Aldoa	0.000371188525119657	-0.358879	0.301	0.532	1
Cd14	0.000371188525119657	-0.417906	0.108	0.234	1
Sec23b	0.000375338387168088	0.155618513238884	0.102	0.081	1
Pkn2	0.000375338387168088	0.140056766877268	0.188	0.153	1
Exoc1	0.000375338387168088	0.0044687156404132	0.097	0.108	1
Fastkd5	0.000381644567788808	0.0483277850355431	0.108	0.018	1
Dctd	0.000381644567788808	-0.167596	0.114	0.063	1
Cebpb	0.000383768539780585	-0.378738	0.136	0.243	1
Acod1	0.000383768539780585	-0.0862082	0.222	0.369	1
Ankrd17	0.000388049666797597	0.0695861495219426	0.142	0.162	1
Ubp1	0.000388049666797597	-0.000693301	0.102	0.144	1
Il23a	0.000388049666797597	-0.0754503	0.222	0.279	1
Selenoh	0.000390206927733743	0.356158062390237	0.381	0.234	1
Cd109	0.000390206927733743	0.05225667532868	0.125	0.018	1
Zfand2b	0.000392375391275059	-0.037143	0.085	0.108	1
Gpr146	0.000392375391275059	0.00317263881849449	0.108	0.126	1
Dock2	0.000392375391275059	0.160170861610673	0.335	0.297	1
Dhrs7	0.000394555110947468	0.0840791335188097	0.159	0.144	1
Suclg1	0.000396746140506597	0.224158155441466	0.312	0.261	1
Tmem9b	0.000396746140506597	-0.0851832	0.068	0.126	1
Parp1	0.000401162345461135	0.193946636816992	0.239	0.216	1
Mfsd7a	0.000401162345461135	0.0476547238114663	0.119	0.063	1
Ap3b1	0.000401162345461135	0.0980802082569342	0.142	0.153	1
Smn1	0.000401162345461135	0.156890078782083	0.199	0.171	1
Fnbp4	0.000403387629523962	0.071801330894446	0.136	0.108	1
Nkiras2	0.000403387629523962	-0.0551815	0.068	0.117	1
Csnk1d	0.000403387629523962	0.072961115295745	0.153	0.171	1
Ext1	0.000403387629523962	0.175661794214337	0.17	0.126	1
Slc25a1	0.000403387629523962	0.09707680955558	0.114	0.108	1
Otud3	0.000405624440810051	0.0104162131801267	0.108	0.045	1
Klrb1a	0.000405624440810051	-0.124954	0.119	0.063	1
Sigirr	0.000405624440810051	0.085448760099308	0.108	0.036	1
Gtpbp6	0.000407872834236312	-0.156233	0.04	0.117	1
Casp6	0.000410132864954482	0.136678434354516	0.199	0.189	1
Snd1	0.000410132864954482	0.0304952678628806	0.153	0.153	1
Arl8b	0.000414688060052783	0.258572779686507	0.193	0.153	1
Aldh18a1	0.000414688060052783	0.0195221124059577	0.119	0.045	1
Pycr2	0.000419290472048152	0.313786285492539	0.199	0.126	1
Ncoa3	0.000419290472048152	0.11207895277469	0.188	0.171	1
Scnn1a	0.000421609524781236	-0.0140358	0.205	0.324	1
Brd4	0.000421609524781236	0.192056583956313	0.284	0.225	1
Rchy1	0.000423940550696403	0.00932442267424828	0.165	0.18	1
Tbc1d4	0.000423940550696403	0.325658093202632	0.284	0.261	1
Rnf220	0.000426283606613434	0.110870060732706	0.142	0.135	1
Zcchc8	0.000426283606613434	0.295078784465303	0.125	0.054	1
Hgs	0.000426283606613434	-0.060199	0.091	0.117	1
Med13l	0.000428638749593898	0.15538821026107	0.21	0.153	1
Tent2	0.000428638749593898	-0.00717071	0.102	0.135	1
Jup	0.000431006036942035	0.0542881357247212	0.182	0.144	1
Krt18	0.000431006036942035	0.120475443496921	0.165	0.081	1
Hmox1	0.000433385526205638	0.0469298586691322	0.091	0.126	1
Izumo4	0.000433385526205638	-0.110904	0.102	0.072	1
Inpp5f	0.000435777275176941	0.184197193762142	0.114	0.072	1
Slc25a23	0.000435777275176941	0.0743242624913045	0.148	0.036	1
Gpr108	0.000435777275176941	0.0844848515982964	0.131	0.126	1
Asxl2	0.00043818134189351	0.153746646706921	0.131	0.099	1
Batf	0.00043818134189351	-0.0809125	0.08	0.117	1
Glg1	0.000440597784639128	0.0847086418988601	0.148	0.153	1
Acadm	0.000443026661944697	0.169282096309273	0.222	0.234	1
Nmnat3	0.000445468032589127	0.0383530872163137	0.102	0.027	1
G6pdx	0.000445468032589127	-0.100128	0.068	0.135	1
Map2k6	0.000447921955600241	0.273270629421683	0.108	0.036	1
Csf2rb	0.000447921955600241	0.0323316495084229	0.25	0.261	1
Dpm1	0.000450388490255671	0.152850705771121	0.244	0.216	1
Rfc1	0.000450388490255671	0.389821061189592	0.222	0.135	1
Zfp422	0.000452867696083767	0.175967667862468	0.114	0.072	1
Nfkbib	0.000452867696083767	0.026530217641208	0.176	0.18	1
Rexo5	0.000452867696083767	-0.0119265	0.136	0.054	1
Actr2	0.000452867696083767	0.4779734637525	0.545	0.396	1
Nlrp3	0.000452867696083767	-0.289184	0.091	0.18	1
Tmem123	0.0004553596328645	0.308728424873938	0.239	0.216	1
Sall2	0.0004553596328645	0.00617420369014991	0.114	0.081	1
Sugp2	0.000457864360630372	0.0609706449734424	0.102	0.045	1
N4bp2	0.000462912430515661	-0.0962725	0.068	0.108	1
Luc7l	0.000462912430515661	0.156007483429545	0.153	0.126	1
Crnkl1	0.000468012391084962	0.223061406916407	0.182	0.135	1
3830406C13Rik	0.000468012391084962	0.184459380735906	0.182	0.144	1
Rem1	0.000473164731782684	-0.184686	0.131	0.081	1
Mark3	0.000473164731782684	0.166100447071714	0.131	0.126	1
Rrs1	0.000475760698759189	0.239855783721469	0.188	0.072	1
Plbd2	0.000475760698759189	0.0513707029696351	0.097	0.144	1
Cd163	0.000478369946181851	0.0585583702520172	0.125	0.072	1
Naa15	0.000480992536397264	0.197005362089407	0.199	0.171	1
Il11ra1	0.000483628532013782	-0.034957	0.062	0.117	1
Myh9	0.000483628532013782	0.413330242914011	0.415	0.324	1
Tbl1xr1	0.000486277995902451	0.142825557224042	0.148	0.135	1
Slfn5	0.000486277995902451	0.188751355050319	0.239	0.189	1
Ttc5	0.000486277995902451	0.00708572511252109	0.148	0.18	1
Tsga10	0.00048894099119795	0.0171459829042386	0.142	0.108	1
Map3k1	0.00048894099119795	0.249573480171222	0.222	0.198	1
Tle4	0.00048894099119795	0.0609064449734595	0.153	0.198	1
Myo18a	0.000491617581299538	-0.105898	0.108	0.117	1
Dcaf11	0.000491617581299538	-0.190284	0.034	0.108	1
Ralb	0.000499729558421882	-0.000768424	0.148	0.198	1
Igfbp6	0.000499729558421882	-0.0687205	0.17	0.225	1
Manbal	0.000505206691512277	-0.0581286	0.074	0.135	1
2210016L21Rik	0.000507966196770324	0.151698503152369	0.114	0.108	1
Tor1b	0.000510739748117014	0.134766421548096	0.142	0.135	1
Cebpa	0.000510739748117014	0.111815026918184	0.131	0.126	1
Fcor	0.000510739748117014	-0.42774	0.08	0.117	1
Ubr4	0.000516329251549778	0.0272413550873863	0.136	0.162	1
Uimc1	0.000516329251549778	0.269891758658522	0.199	0.126	1
Thoc2	0.000519145335556459	0.262815628738479	0.284	0.216	1
Gbp4	0.000521975729494934	0.0731875755665304	0.148	0.063	1
Nfkbia	0.000521975729494934	-0.560735	0.403	0.613	1
Sbf1	0.000521975729494934	0.091642661038752	0.114	0.126	1
Cnot1	0.000524820500013756	0.143099741149351	0.159	0.117	1
Tagap	0.000524820500013756	-0.0517816	0.068	0.117	1
Uri1	0.000527679714038523	0.12692023042978	0.108	0.09	1
Wdr35	0.000527679714038523	0.0112777267799602	0.142	0.09	1
Bfar	0.000530553438772865	0.0500079074638225	0.119	0.126	1
Cul7	0.000536344690580815	0.084891455786964	0.102	0.054	1
Blvra	0.000539262353460659	0.0669109304639216	0.153	0.171	1
Crot	0.000539262353460659	-0.0120747	0.102	0.081	1
Mphosph6	0.000539262353460659	0.0824628392065695	0.131	0.135	1
Usp25	0.000539262353460659	0.190372784401775	0.148	0.09	1
Wdr3	0.000542194798664524	0.00639896277967693	0.125	0.153	1
Ptbp3	0.000542194798664524	0.314261912941708	0.432	0.333	1
Rbm4	0.000545142094800934	0.0462393175601502	0.114	0.117	1
Snx2	0.000548104310762366	0.197522145990566	0.216	0.171	1
Tm9sf3	0.000548104310762366	0.241538747268042	0.381	0.306	1
Rnf13	0.000551081515726241	0.105196237012743	0.205	0.216	1
Slc12a6	0.000554073779155923	0.0501212119410185	0.091	0.108	1
Snai1	0.000554073779155923	-0.0143362	0.227	0.315	1
Amfr	0.000554073779155923	0.168400455513677	0.125	0.108	1
Cops7b	0.000557081170801716	0.0194852784097915	0.102	0.063	1
Pink1	0.000560103760701877	0.0360775136494022	0.102	0.081	1
Hcfc1	0.000560103760701877	0.0704648639664486	0.125	0.117	1
Cd7	0.0005661948168641	-0.0440496	0.148	0.108	1
Otub1	0.0005661948168641	0.13357856795782	0.273	0.243	1
Asnsd1	0.000569263424651478	0.253445431650641	0.256	0.207	1
Nup214	0.000569263424651478	0.120374383524378	0.119	0.108	1
Phactr2	0.000575447155640451	0.0247910146684496	0.125	0.126	1
Ubl7	0.000578562422122347	-0.184455	0.028	0.108	1
Pik3ap1	0.000578562422122347	0.0881102792755374	0.131	0.126	1
Il1rn	0.000584840117473025	-0.283583	0.062	0.108	1
Ptpra	0.000584840117473025	0.0804359393016047	0.153	0.171	1
Cyfip1	0.000584840117473025	0.0824271447109438	0.182	0.216	1
Csnk1g3	0.000588002691395464	0.084987533520567	0.114	0.099	1
Polb	0.0005911811800146	-0.0109446	0.176	0.198	1
Nacc1	0.0005911811800146	0.16739062422872	0.114	0.081	1
Brd7	0.0005911811800146	0.142483069105463	0.233	0.189	1
Med27	0.000594375656603097	-0.150667	0.08	0.135	1
Adipor2	0.000594375656603097	0.0957181621573653	0.136	0.126	1
E230013L22Rik	0.000594375656603097	-0.0505706	0.125	0.081	1
Gmppb	0.000594375656603097	-0.236627	0.057	0.117	1
Camta2	0.000594375656603097	0.130521563411361	0.136	0.099	1
Plekho2	0.000597586194733817	0.191898824991979	0.324	0.27	1
Nipa2	0.000600812868280853	0.110580916425571	0.182	0.198	1
Cr1l	0.00060405575142057	0.0972472472928028	0.142	0.135	1
Pou2f2	0.00060405575142057	0.0473959040975849	0.159	0.18	1
Bcl6	0.00060405575142057	0.0108641396109545	0.114	0.135	1
Trim3	0.000607314918632653	-0.0182377	0.131	0.072	1
Zc3h12c	0.000607314918632653	-0.10856	0.142	0.117	1
Rab29	0.000610590444701147	0.0903872326827828	0.108	0.081	1
Fbh1	0.000613882404715508	-0.170584	0.057	0.117	1
Gna13	0.000613882404715508	0.137294949476975	0.205	0.207	1
Oxa1l	0.000613882404715508	0.0264798626533316	0.153	0.171	1
Kdm2a	0.000613882404715508	-0.0267616	0.182	0.198	1
Cd3d	0.000617190874071651	-0.0895777	0.216	0.288	1
Arhgef6	0.00062051592847301	0.195335803259553	0.284	0.225	1
Ucp2	0.000627216096769018	-0.307292	0.33	0.505	1
Cybc1	0.000627216096769018	-0.0457651	0.114	0.18	1
Nipbl	0.000627216096769018	0.0759142715444498	0.278	0.243	1
Gsdmd	0.000627216096769018	0.017122340450511	0.17	0.198	1
Casp1	0.000630591363617626	0.100925645634668	0.159	0.153	1
Tm9sf1	0.000630591363617626	0.16418672967667	0.119	0.099	1
Mrpl2	0.000633983521421493	0.322988498364704	0.227	0.144	1
Zfp524	0.000637392647437523	-0.164545	0.051	0.117	1
Wnk2	0.000637392647437523	0.0843277584696262	0.102	0.027	1
Pik3r5	0.000640818819236515	-0.116729	0.08	0.108	1
Chmp6	0.000640818819236515	0.0636223401653876	0.108	0.126	1
Fam43a	0.000640818819236515	-0.0543454	0.148	0.099	1
Gria3	0.000640818819236515	0.1841662765726	0.119	0.027	1
Syap1	0.000640818819236515	-0.00540585	0.108	0.117	1
Tmem64	0.000644262114704228	0.232776380411679	0.148	0.063	1
Stard9	0.000647722612042465	0.0385109301081469	0.102	0.072	1
P2rx4	0.000651200389770145	0.0438140044974621	0.119	0.144	1
Gsk3a	0.000661738195258486	0.105286230657707	0.102	0.081	1
Dcaf13	0.000661738195258486	0.10361138677269	0.114	0.081	1
Ing4	0.000665285886113333	-0.0387616	0.114	0.171	1
Hspa4	0.000665285886113333	0.393953176233555	0.392	0.315	1
Sash3	0.000665285886113333	0.210652620343543	0.131	0.099	1
Ccnd2	0.000668851254746876	0.386122969481563	0.216	0.171	1
Arl8a	0.000672434381603517	0.00613393873074158	0.091	0.153	1
Utp20	0.000672434381603517	0.139153418480609	0.102	0.036	1
Cd164	0.000683291120833666	0.156510251869048	0.125	0.09	1
Ehbp1	0.000683291120833666	0.0823489616427073	0.102	0.045	1
Zrsr2	0.000683291120833666	0.0896238726284535	0.114	0.135	1
Rrp15	0.000686946091537916	0.130589567290237	0.119	0.099	1
Sec63	0.000686946091537916	0.236808162420774	0.176	0.153	1
Thoc1	0.000686946091537916	-0.0167265	0.159	0.162	1
Mapre2	0.000686946091537916	-0.0151454	0.085	0.117	1
Smad1	0.000690619227580319	0.0514869255920211	0.108	0.099	1
Prlr	0.000690619227580319	0.0470195318616085	0.136	0.081	1
Senp6	0.000698020325648355	0.176175589185015	0.227	0.198	1
Cx3cl1	0.000701748453487914	-0.132266	0.131	0.099	1
Arl3	0.000701748453487914	0.0784916970870355	0.159	0.171	1
Krcc1	0.000705495078295708	0.446958938396379	0.335	0.234	1
Eif3c	0.000709260283813271	0.338012038937922	0.449	0.387	1
Renbp	0.000709260283813271	0.0369111235880486	0.108	0.108	1
Edem1	0.000713044154117976	0.201993963085617	0.256	0.207	1
Mansc1	0.000716846773624172	-0.0232135	0.102	0.027	1
Icosl	0.000716846773624172	0.0362546449376041	0.131	0.117	1
Map3k14	0.000716846773624172	-0.121944	0.119	0.18	1
Retreg1	0.000720668227084311	0.145699142978379	0.131	0.099	1
Sart1	0.000724508599590073	0.0754275400052242	0.114	0.126	1
Mmp9	0.000728367976573504	-0.0535843	0.131	0.126	1
Fam192a	0.000728367976573504	0.0773707879286759	0.176	0.144	1
Map3k4	0.000728367976573504	0.198577715895716	0.176	0.126	1
Eif2s2	0.000732246443808156	0.47662466404416	0.648	0.468	1
Dlc1	0.000732246443808156	0.00959859734116949	0.119	0.081	1
Acly	0.000732246443808156	-0.0508587	0.165	0.207	1
Tmem106a	0.000732246443808156	0.106024950975044	0.165	0.162	1
Pgrmc2	0.00073614408741022	-0.00213637	0.125	0.135	1
2310022A10Rik	0.00073614408741022	0.00483352175341441	0.102	0.027	1
Paqr8	0.000740060993839674	0.12507068792035	0.136	0.063	1
Ncald	0.000740060993839674	-0.110816	0.136	0.054	1
Atp11a	0.000743997249901422	0.0106324561987703	0.108	0.072	1
Pcm1	0.000751928159872957	0.13249657863291	0.153	0.108	1
Snx6	0.000751928159872957	0.190024663714246	0.324	0.261	1
Lrrk1	0.000755922989127544	0.228626574975205	0.176	0.144	1
Filip1l	0.000755922989127544	0.119860977464646	0.188	0.162	1
Serpina3g	0.00075993751870633	0.170935728246644	0.102	0.063	1
Erap1	0.00075993751870633	0.146122586462418	0.125	0.081	1
Mysm1	0.000763971837156133	0.111012956459778	0.153	0.144	1
Sdc2	0.000763971837156133	-0.00272569	0.119	0.027	1
Acvrl1	0.000772100196616508	0.129986743068046	0.25	0.243	1
Gorasp2	0.000780308782941281	0.185958026858554	0.142	0.108	1
Gpbp1l1	0.000780308782941281	-0.0954692	0.119	0.189	1
Sbds	0.000784443386304168	0.124733736059714	0.176	0.171	1
Pik3r1	0.000784443386304168	0.091757558939111	0.239	0.198	1
Esyt1	0.000788598317248768	0.282479369000505	0.301	0.225	1
Tmem219	0.000792773666809417	0.137731562211646	0.233	0.225	1
Cygb	0.000792773666809417	-0.0482479	0.125	0.09	1
Gm15832	0.000796969526380516	0.0253854094516006	0.114	0.117	1
9130230N09Rik	0.000801185987717704	-0.00527417	0.159	0.063	1
Spata1	0.000809681084526219	0.122592556779311	0.108	0.063	1
Gm11837	0.000809681084526219	-0.269353	0.136	0.063	1
Tgs1	0.000813959905325719	0.0967159554939085	0.227	0.207	1
Igsf9	0.00081825969855003	0.0954481727775548	0.148	0.054	1
Gngt2	0.000822580557778838	0.340269951414695	0.222	0.144	1
E030042O20Rik	0.000826922576960222	0.0484254338347279	0.102	0.009	1
Aco2	0.000826922576960222	0.194668059285003	0.222	0.198	1
Arf3	0.000831285850411861	0.177000155257693	0.239	0.216	1
Psmd5	0.000835670472822237	0.169259566981749	0.119	0.072	1
Ccdc59	0.000835670472822237	0.25306180213426	0.176	0.117	1
Ube2g1	0.000835670472822237	0.0511915917957316	0.102	0.108	1
Uxt	0.000835670472822237	0.195795864470936	0.142	0.072	1
Rsbn1l	0.000840076539251838	0.178854098550371	0.239	0.207	1
Magt1	0.000840076539251838	0.215926844156615	0.358	0.297	1
Phf20	0.000844504145134374	0.0214848350331849	0.136	0.162	1
4931406P16Rik	0.000848953386277989	-0.114831	0.062	0.126	1
Il16	0.000848953386277989	-0.00148156	0.114	0.135	1
Ncln	0.000848953386277989	-0.0950818	0.102	0.144	1
Bclaf1	0.000853424358866473	0.219323158946701	0.381	0.333	1
Zfp930	0.000862431884998757	0.246915137876808	0.119	0.045	1
Ago2	0.000862431884998757	0.101978580679862	0.153	0.144	1
H2-Eb2	0.000862431884998757	0.0262807357095494	0.159	0.045	1
Zc3h15	0.000866968632799358	0.352402806257437	0.33	0.261	1
Gnb4	0.000866968632799358	0.46793041882565	0.193	0.117	1
Ergic1	0.000866968632799358	-0.0140728	0.074	0.108	1
Mafg	0.000871527500560876	0.0630268391992353	0.119	0.108	1
Rgl2	0.000871527500560876	0.0112047846175567	0.136	0.162	1
Nsfl1c	0.000876108586363668	0.198556322559729	0.216	0.189	1
Ciita	0.000876108586363668	0.559646614141317	0.54	0.441	1
Triap1	0.000880711988671093	0.0400557140028571	0.131	0.126	1
Acaa2	0.000880711988671093	0.165713779453139	0.131	0.117	1
Wdr26	0.000889986138575672	0.304901789750527	0.335	0.288	1
Dmwd	0.000889986138575672	-0.0498336	0.125	0.09	1
Gpr171	0.000894657085025658	-1.27753	0.159	0.423	1
Ranbp2	0.000894657085025658	0.126688261225655	0.21	0.189	1
Hhex	0.000894657085025658	0.193260321133212	0.176	0.144	1
Eif5b	0.000899350745688424	0.344143873472419	0.455	0.342	1
Sde2	0.000899350745688424	0.0805482003378818	0.148	0.135	1
Xpa	0.000899350745688424	0.126641252064031	0.165	0.126	1
Hmgcs1	0.000899350745688424	0.329889909441188	0.108	0.045	1
Smim10l1	0.000904067220960895	0.080027241501182	0.148	0.135	1
Rbm41	0.000904067220960895	0.15202208947157	0.119	0.045	1
Rab8b	0.000908806611630438	0.193350652647368	0.375	0.342	1
Hspa1b	0.000908806611630438	0.48931197721668	0.415	0.306	1
Pdlim5	0.000913569018876124	0.125990413634753	0.165	0.153	1
Mybbp1a	0.000913569018876124	-0.00248653	0.216	0.198	1
Snhg12	0.000918354544269974	-0.164094	0.068	0.108	1
Gsr	0.000918354544269974	-0.112548	0.193	0.18	1
Gm6169	0.000918354544269974	0.164131307358633	0.119	0.036	1
Flii	0.000923163289778217	0.0770565126303047	0.165	0.171	1
Spr	0.000927995357762548	0.170383746861923	0.193	0.162	1
Trip12	0.000932850850981392	0.0769436777082007	0.227	0.234	1
Coro2a	0.000932850850981392	0.261399167903869	0.273	0.198	1
Txk	0.000932850850981392	-0.0639696	0.148	0.054	1
Enpep	0.000937729872591171	0.0179020612273251	0.125	0.081	1
Fam120c	0.000937729872591171	0.0435914875861045	0.131	0.108	1
Mat2a	0.000947558915606786	0.30890769545841	0.301	0.225	1
Tmem242	0.000947558915606786	0.0690395427628482	0.108	0.108	1
Dhps	0.000952509145326851	-0.0286473	0.119	0.162	1
Nr2c2ap	0.000957483320068855	-0.131511	0.068	0.144	1
Snrnp200	0.000962481544998256	0.0741503137166478	0.119	0.117	1
Ehmt2	0.000962481544998256	0.06636555179521	0.114	0.108	1
Fbxo6	0.000967503925686143	-0.0214931	0.091	0.144	1
Dtwd2	0.000967503925686143	0.196664862612959	0.17	0.054	1
Gins3	0.000972550568110535	-0.0475771	0.102	0.036	1
BC052040	0.000977621578657655	-0.0959214	0.125	0.054	1
Nck1	0.000977621578657655	-4.28436e-05	0.131	0.135	1
Samd11	0.000982717064123231	0.0430387959837064	0.148	0.099	1
Fscn1	0.000982717064123231	-0.0413427	0.119	0.099	1
Zmynd8	0.000987837131713772	-0.198404	0.068	0.153	1
Tnrc18	0.000987837131713772	0.12218780991191	0.159	0.153	1
Setmar	0.000987837131713772	-0.0466325	0.165	0.045	1
Cflar	0.000992981889047879	0.177798978747528	0.188	0.171	1
D930030I03Rik	0.000992981889047879	0.166559161586435	0.119	0.063	1
Sf3a1	0.000998151444157533	0.106718762500646	0.136	0.144	1
Ndufs6	0.0010033459054894	-0.369133	0.42	0.613	1
Lrrc8c	0.00100856538190612	0.0926327182214285	0.131	0.135	1
Lipe	0.00100856538190612	-0.156239	0.057	0.108	1
Dna2	0.00100856538190612	0.449620593388361	0.261	0.144	1
2410080I02Rik	0.00100856538190612	-0.0459931	0.114	0.036	1
Ap1s2	0.00100856538190612	0.0605242201168838	0.25	0.261	1
Tmf1	0.00101380998268763	0.130247570758812	0.148	0.144	1
Vps26a	0.00101907981753248	0.00148464304033754	0.125	0.171	1
Smim10l2a	0.00101907981753248	0.120098649142797	0.108	0.045	1
Mterf1b	0.00102437499655911	0.0479697687691209	0.165	0.063	1
Mcts2	0.00102969563030719	-0.0526914	0.153	0.099	1
Poldip3	0.00102969563030719	0.233923178970341	0.188	0.117	1
Agpat3	0.00103504182973893	0.0233672654787586	0.108	0.135	1
Jcad	0.00103504182973893	-0.00626911	0.136	0.036	1
Txndc9	0.00104041370624039	0.138383257881062	0.278	0.243	1
Mrpl27	0.00104041370624039	0.0699171435758275	0.131	0.135	1
Supt5	0.00104581137162283	0.359409680577204	0.205	0.117	1
Gcc2	0.00104581137162283	-0.0737528	0.119	0.171	1
Kcnab3	0.00104581137162283	0.0467312355602523	0.114	0.036	1
Oxct1	0.00104581137162283	0.265462751608941	0.284	0.225	1
Cebpg	0.001051234938124	0.0177719033293382	0.188	0.207	1
Tnfrsf13b	0.001051234938124	0.133881917998396	0.233	0.207	1
Sardh	0.00105668451840948	-0.0505546	0.125	0.09	1
Alkbh6	0.00105668451840948	-0.322931	0.057	0.162	1
Rhov	0.00106216022557402	0.0591057945039903	0.125	0.18	1
Stx4a	0.00106216022557402	0.0700456010918109	0.205	0.243	1
Vamp7	0.00106766217314287	0.193106958654358	0.119	0.081	1
Arrdc1	0.00107319047507309	0.0104731946994296	0.182	0.216	1
Mau2	0.00107319047507309	0.0767092684561658	0.125	0.099	1
Cyb5r4	0.00107319047507309	0.321153115368075	0.176	0.09	1
Dhx30	0.00107319047507309	0.0899001772758876	0.136	0.099	1
Adam15	0.00107874524575492	0.182223352957998	0.182	0.144	1
Dqx1	0.00107874524575492	-0.0556935	0.125	0.099	1
2024-03-09	0.00107874524575492	0.020198986229829	0.102	0.063	1
Clcn3	0.00108993465310828	-0.0371803	0.08	0.108	1
Tmem267	0.00108993465310828	-0.102356	0.142	0.054	1
Ifnar1	0.00108993465310828	0.0715066358437844	0.165	0.171	1
Lage3	0.00109556952073821	0.205073506989629	0.244	0.216	1
Mia3	0.00110123131903925	-0.0588913	0.142	0.198	1
Zfp217	0.00110123131903925	0.114146843526887	0.136	0.108	1
Txlna	0.00110123131903925	0.131849954796025	0.108	0.09	1
Gm42726	0.00110123131903925	0.0162477131087921	0.17	0.297	1
Coro1a	0.00110123131903925	-0.362484	0.614	0.739	1
Rrp9	0.00110123131903925	0.0701215891661075	0.108	0.081	1
Gm39469	0.00110123131903925	0.0509198786208617	0.114	0.027	1
Klf16	0.00110692016458765	0.220082783940653	0.108	0.036	1
Ube2g2	0.00111837946593911	-0.0927585	0.102	0.144	1
Saysd1	0.00111837946593911	0.160849538143704	0.119	0.09	1
Rnd1	0.00111837946593911	0.020475327950808	0.205	0.279	1
C4b	0.00111837946593911	0.0976188834032857	0.108	0.054	1
1500011B03Rik	0.00112415015710636	0.0965442558823374	0.119	0.108	1
Arhgef2	0.00112994836625207	0.207914375197903	0.188	0.207	1
Mgst3	0.00113577421217233	0.211633087886427	0.233	0.18	1
Dbn1	0.00113577421217233	0.249869577627256	0.114	0.081	1
Ecpas	0.00115935635523213	0.165220139471073	0.114	0.09	1
Stat4	0.00116532218269705	-0.339336	0.119	0.081	1
Katna1	0.00116532218269705	-0.0592409	0.08	0.108	1
Asap2	0.00116532218269705	0.14727062213599	0.108	0.063	1
Ddx41	0.00116532218269705	0.0351447234634699	0.142	0.162	1
Ubr5	0.00116532218269705	0.203607420533596	0.153	0.099	1
Hacd1	0.00117131636917058	0.0720901827585567	0.102	0.063	1
Timm44	0.00117131636917058	0.116577144520125	0.153	0.117	1
Rab9	0.00117131636917058	0.00215754735356749	0.097	0.126	1
Ccdc174	0.00117733903661416	-0.017663	0.102	0.117	1
Rwdd4a	0.00117733903661416	0.236060649248254	0.125	0.09	1
Stk10	0.00118339030744693	0.0833681579261681	0.108	0.117	1
Nxf1	0.00118339030744693	0.190799286778683	0.131	0.072	1
Ptchd1	0.00118339030744693	-0.173801	0.136	0.108	1
Ddx55	0.00118947030454713	0.195898783465526	0.114	0.063	1
Aff4	0.00118947030454713	0.0776038756923826	0.108	0.081	1
Med19	0.00119557915125351	0.316558171081683	0.142	0.063	1
Tmed1	0.00119557915125351	-0.169678	0.034	0.108	1
Lrmda	0.00119557915125351	0.00881535006930326	0.119	0.027	1
Zfand3	0.00120788388915061	0.0743914567472836	0.142	0.135	1
Zfhx3	0.00121408002933386	0.00141397055321857	0.159	0.171	1
Rilpl2	0.00122030551711113	-0.0769399	0.062	0.117	1
Prps1	0.00122030551711113	0.0956178988291258	0.119	0.081	1
Prpf18	0.00122656047814461	0.284798165297959	0.159	0.09	1
Cnot6	0.00122656047814461	0.160815402389181	0.159	0.108	1
Gpr85	0.00123284503856539	-0.046821	0.142	0.054	1
Timm22	0.00123284503856539	0.145713858132885	0.153	0.135	1
Hnrnpm	0.00123284503856539	0.417336010481573	0.494	0.423	1
Taf4b	0.00123284503856539	-0.0324117	0.102	0.045	1
Atp13a2	0.00123915932497488	0.050729436301252	0.119	0.126	1
Sumf2	0.00124550346444619	0.145620035994515	0.108	0.036	1
Wdr54	0.00124550346444619	0.0485201617775389	0.125	0.027	1
Lipg	0.00124550346444619	-0.0139337	0.21	0.261	1
Sox17	0.00125187758452559	0.00494306413747977	0.119	0.072	1
Qdpr	0.00125187758452559	0.0971210662747376	0.108	0.108	1
Pxdc1	0.00125187758452559	-0.0889387	0.108	0.072	1
Ctsl	0.00125187758452559	0.0258290976356189	0.062	0.117	1
Ap3d1	0.00125828181323391	0.0905423161202815	0.165	0.162	1
Ppm1f	0.00125828181323391	0.0741421826994792	0.114	0.027	1
Vav3	0.00126471627906796	-0.0341692	0.136	0.144	1
Qars	0.00126471627906796	0.103420745678372	0.119	0.108	1
Stim1	0.00127118111100195	0.128997576228103	0.114	0.081	1
Asna1	0.00127118111100195	0.0694407704860736	0.193	0.171	1
Tyk2	0.00127118111100195	0.145735608247785	0.17	0.144	1
Sertad2	0.00127118111100195	0.0321175597270899	0.108	0.117	1
Kif3c	0.00127118111100195	0.0269491523395289	0.108	0.027	1
Lipa	0.00127767643848891	0.179218182073477	0.125	0.144	1
Rftn1	0.00128420239146215	-0.00803163	0.188	0.207	1
Rp9	0.00129734669601055	0.348040768818449	0.33	0.225	1
Cnpy2	0.00129734669601055	0.101272176126928	0.193	0.189	1
Brd8	0.00129734669601055	0.184140535874062	0.216	0.153	1
Mrps5	0.00130396530986652	0.146767911084678	0.165	0.144	1
Cfh	0.00131061507377323	0.118347582892642	0.199	0.189	1
Trappc6b	0.00131729612008681	-0.069074	0.176	0.216	1
Rogdi	0.00131729612008681	0.0646809024091811	0.21	0.243	1
Zc3h12a	0.00132400858165228	-0.253743	0.068	0.117	1
Rcn1	0.00133075259180498	0.126607245938717	0.108	0.027	1
Sh3bp1	0.00133075259180498	0.382359218813835	0.375	0.288	1
Ehd1	0.00133752828437205	-0.0950155	0.131	0.153	1
Tnrc6c	0.00134433579367386	0.0139026644779285	0.17	0.189	1
Prickle3	0.00134433579367386	-0.211952	0.148	0.099	1
Setd2	0.00135117525452548	0.00349491359162141	0.142	0.18	1
Ppib	0.00135804680223813	-0.258409	0.438	0.676	1
Alg5	0.00136495057262064	0.0930612499405448	0.193	0.189	1
Eps15l1	0.00136495057262064	0.080143923422937	0.108	0.108	1
Tmem40	0.00137188670198091	-0.00978646	0.216	0.27	1
Igfbp4	0.00138585658537053	-0.0216242	0.062	0.117	1
Brpf1	0.00139289061452426	0.0357391419310812	0.131	0.135	1
Nup98	0.00139289061452426	0.198250933406248	0.114	0.09	1
Carmil1	0.00139289061452426	-0.0147235	0.142	0.036	1
Hlcs	0.00139289061452426	0.0284578178496762	0.097	0.108	1
Ncoa2	0.00139995755290747	0.0744577973783553	0.102	0.081	1
Rufy4	0.00140705753934547	-0.016212	0.176	0.261	1
Nras	0.00141419071317149	0.106823733281107	0.205	0.18	1
Bcl2l12	0.00141419071317149	0.0503496927608577	0.136	0.126	1
Trabd	0.00142135721422813	0.0307831919590933	0.153	0.171	1
Pgm2	0.00142855718286887	-0.285991	0.028	0.108	1
Galnt7	0.00143579075995955	-0.0299225	0.091	0.144	1
Cdkl3	0.00143579075995955	0.0137867244977452	0.159	0.045	1
Ythdf3	0.00144305808687985	0.0715506799338341	0.131	0.126	1
Impad1	0.00144305808687985	0.0729609760887049	0.114	0.072	1
Txndc12	0.00144305808687985	-0.0853722	0.074	0.117	1
Nuak2	0.00146506398815438	-0.160732	0.062	0.117	1
Lmo2	0.00146506398815438	-0.00466712	0.125	0.189	1
Igsf6	0.00146506398815438	0.102777241001031	0.108	0.108	1
Larp1	0.0014724677385192	0.1804536741667	0.216	0.216	1
Ddb1	0.0014724677385192	0.142230043858869	0.193	0.18	1
Kitl	0.00147990595337205	0.061098626712124	0.102	0.045	1
Ptrhd1	0.00147990595337205	0.0983032707957116	0.188	0.171	1
Mbnl2	0.00147990595337205	0.0371730081261162	0.233	0.252	1
Rest	0.00149488635504284	-0.0268486	0.131	0.153	1
Vasn	0.00149488635504284	0.0323308472781451	0.142	0.189	1
Ccdc180	0.00150242883242366	0.0178357292989011	0.108	0.081	1
Csnk2a2	0.00150242883242366	0.172073549025804	0.182	0.162	1
Psme4	0.00150242883242366	-0.0138858	0.131	0.162	1
Dhrs3	0.00151000635542125	0.0152442256851162	0.097	0.117	1
Gmfb	0.00151000635542125	-0.0608207	0.114	0.135	1
Prnp	0.00151761907063621	0.157040809239939	0.125	0.09	1
Rsrc1	0.00151761907063621	-0.0160789	0.142	0.171	1
Gpatch8	0.00151761907063621	-0.0702328	0.165	0.207	1
Fam45a	0.00151761907063621	-0.134757	0.057	0.135	1
Selenoi	0.00153295066677406	0.137045012132647	0.114	0.081	1
Vps4a	0.00154066984355617	0.0344374539517339	0.119	0.153	1
Rictor	0.00154066984355617	0.115228270780312	0.114	0.099	1
Slc25a36	0.00154842480427711	-0.0833657	0.057	0.117	1
AI413582	0.00154842480427711	0.060176746830842	0.21	0.225	1
Gnaq	0.00154842480427711	0.0779233858746845	0.131	0.144	1
Nabp1	0.00156404267514455	0.205489040340829	0.17	0.144	1
Tmed7	0.00156404267514455	0.135634267476389	0.182	0.18	1
Steap4	0.00157190588544212	0.0398480967060865	0.21	0.261	1
Cers2	0.00157980547998376	0.0796599332505433	0.205	0.216	1
Pgap2	0.00157980547998376	-0.0423855	0.159	0.198	1
Baz1b	0.00158774161019846	0.0859039611523527	0.205	0.162	1
Lpcat3	0.00158774161019846	0.0824975941524646	0.108	0.054	1
Ankrd13a	0.00159571442805938	0.217117619375802	0.205	0.171	1
Kcnq1ot1	0.00159571442805938	-0.173212	0.102	0.171	1
Elf4	0.00159571442805938	0.00201536364076525	0.097	0.117	1
Tanc1	0.00160372408608536	-0.111632	0.102	0.108	1
Cux1	0.00161177073734249	0.134048545409799	0.25	0.252	1
2024-03-05	0.00161177073734249	0.0540581232707532	0.176	0.198	1
Stk26	0.00161177073734249	0.164102000548361	0.119	0.027	1
1810030O07Rik	0.00162797563456002	0.0288999713263507	0.085	0.135	1
Rbpj	0.0016361341894027	0.241116120652895	0.472	0.36	1
Gm47601	0.0016361341894027	-0.0497126	0.114	0.027	1
Gimap7	0.00164433035524421	0.0461274216450254	0.131	0.045	1
Bnip2	0.00164433035524421	0.293207530408375	0.466	0.369	1
Ccdc88b	0.00164433035524421	0.0549470330005155	0.176	0.189	1
Rad9b	0.00165256428791007	0.0674692767916702	0.148	0.054	1
Tmem259	0.00165256428791007	-0.0687882	0.102	0.162	1
Exoc3	0.00166083614378235	0.0556675930084439	0.17	0.216	1
Mospd2	0.00166083614378235	0.156439499410199	0.119	0.09	1
Pakap.1	0.00166914607980124	-0.0756235	0.119	0.09	1
Mrpl53	0.00166914607980124	0.0941421277768438	0.182	0.162	1
Igbp1	0.00166914607980124	0.165265180501413	0.193	0.171	1
Upp1	0.00167749425346659	-0.00703509	0.199	0.261	1
Egr2	0.00168588082283951	-0.320295	0.034	0.108	1
Larp4	0.00169430594654392	0.297228071395349	0.233	0.171	1
Lars	0.00169430594654392	0.166396078744733	0.25	0.189	1
Nutf2	0.00170276978376812	0.0520313705133451	0.142	0.045	1
Zwint	0.00170276978376812	0.232572796608026	0.114	0.063	1
Tmem201	0.00171127249426636	-0.0555989	0.153	0.036	1
Pds5a	0.00171981423836041	0.106581944200317	0.17	0.153	1
Snx4	0.00171981423836041	0.0854976129363592	0.148	0.144	1
Bag6	0.00171981423836041	0.0302139002211665	0.142	0.162	1
Eva1a	0.00172839517694118	0.00411633465462431	0.119	0.081	1
Atxn2l	0.00172839517694118	0.104328080229379	0.148	0.144	1
Dock9	0.00174567528398144	-0.0106995	0.125	0.081	1
Ppp1r18os	0.00174567528398144	-0.0126047	0.114	0.036	1
Clint1	0.00175437477708249	0.264851691068007	0.364	0.36	1
Bicd2	0.00175437477708249	0.127108456192472	0.119	0.099	1
Tmc8	0.00176311411395655	-0.0578865	0.159	0.126	1
Larp4b	0.00176311411395655	0.207983409313097	0.284	0.261	1
Gde1	0.00177189345836378	-0.132312	0.068	0.144	1
Pnpla8	0.00177189345836378	-0.0138601	0.153	0.144	1
Bms1	0.00178071297464301	0.130074830430755	0.136	0.126	1
Crabp1	0.00178071297464301	0.0378876518656599	0.17	0.045	1
Mpdu1	0.00178071297464301	0.0515186466505189	0.182	0.189	1
Itpr1	0.00178957282771325	0.491022191886728	0.199	0.099	1
Spns1	0.00178957282771325	-0.0654531	0.074	0.126	1
Ptbp1	0.00178957282771325	0.313709257519245	0.267	0.18	1
Evi2a	0.00178957282771325	0.207533542735944	0.381	0.351	1
Wbp2	0.00178957282771325	-0.0740898	0.08	0.135	1
Plac8	0.00180741420681357	0.367951455138953	0.364	0.279	1
Znrf1	0.00180741420681357	0.0119424546384162	0.142	0.117	1
Ube2d1	0.00180741420681357	0.0447876993857111	0.125	0.117	1
Dcaf7	0.00180741420681357	0.0726948589541782	0.153	0.117	1
Ifrd1	0.00180741420681357	0.142022111816716	0.176	0.162	1
Tex264	0.00181639606559718	-0.0886757	0.074	0.117	1
Ddhd1	0.00181639606559718	0.0619521824865477	0.114	0.126	1
Sec22b	0.00182541892668207	-0.00657524	0.102	0.108	1
Itpk1	0.00182541892668207	-0.0784631	0.074	0.117	1
Ahnak	0.00182541892668207	0.744077954140364	0.625	0.505	1
Chchd5	0.00185273520513642	0.157009455218343	0.102	0.072	1
Cpsf6	0.00185273520513642	-0.00200292	0.125	0.153	1
Ufd1	0.00185273520513642	-0.140245	0.091	0.153	1
BC051142	0.00185273520513642	0.023268243554281	0.102	0.072	1
Chmp3	0.00186192375977403	0.0120538511447033	0.25	0.297	1
Cyb561d2	0.00186192375977403	0.00564296259250595	0.108	0.108	1
Ccdc127	0.00186192375977403	0.160922884936509	0.114	0.081	1
Crebbp	0.00186192375977403	-0.0372268	0.153	0.198	1
Cmtm3	0.00187115416184797	0.00759905632509528	0.091	0.126	1
Rxrb	0.00187115416184797	-0.123784	0.136	0.135	1
Itgax	0.00188042658216767	0.318444664442064	0.347	0.297	1
Ptgs2	0.00188974119214045	0.151244034259632	0.227	0.279	1
Sesn2	0.00188974119214045	0.0541530017784123	0.102	0.045	1
Hif1a	0.00188974119214045	-0.043067	0.199	0.225	1
Zcchc17	0.00189909816377316	0.0707561812970709	0.222	0.234	1
Kank4	0.00190849766967381	-0.0122978	0.153	0.063	1
Bsdc1	0.00190849766967381	-0.204667	0.051	0.135	1
Ppp2r2a	0.00190849766967381	-0.056712	0.148	0.189	1
Smpdl3a	0.00191793988305322	-0.0581479	0.17	0.207	1
Orc4	0.00192742497772657	-0.108773	0.085	0.153	1
Crtc3	0.00192742497772657	-0.116493	0.091	0.126	1
Tsc22d1	0.00193695312811511	-0.214905	0.102	0.126	1
Brd9	0.00194652450924778	0.19004457354308	0.193	0.135	1
Btaf1	0.00195613929676279	0.147370617759059	0.125	0.09	1
Bysl	0.00196579766690933	-0.190116	0.068	0.108	1
Dars	0.00197549979654916	0.159291003302498	0.108	0.072	1
Kdm1a	0.00197549979654916	0.065239332449373	0.199	0.216	1
Iars	0.00197549979654916	-0.0851071	0.068	0.108	1
Nrtn	0.00197549979654916	0.201230897471334	0.114	0.027	1
Ssh3	0.00198524586315827	-0.0186162	0.119	0.099	1
Chil1	0.00199503604482854	0.0639412276999787	0.114	0.117	1
Arl4a	0.00199503604482854	0.140791858521327	0.119	0.072	1
Tmem50b	0.00199503604482854	0.139634391334184	0.159	0.126	1
Nenf	0.00200487052026936	0.105100679519138	0.239	0.225	1
Hebp1	0.00200487052026936	0.0118132327694878	0.097	0.135	1
Atp2b1	0.00200487052026936	0.208509000623026	0.261	0.153	1
Trim27	0.00201474946880926	0.132617517190875	0.176	0.18	1
Nfil3	0.00201474946880926	-0.243589	0.102	0.18	1
Fam117b	0.00202467307039765	0.0584888212994014	0.119	0.126	1
Btbd1	0.00202467307039765	0.17624717888101	0.182	0.162	1
Nucb1	0.00204465495563131	0.0280907340908086	0.176	0.234	1
Sec62	0.00205471360229433	0.150946078258742	0.352	0.324	1
Supt6	0.00205471360229433	0.0859031870086513	0.188	0.171	1
Il2rg	0.00205471360229433	0.0125997076417265	0.176	0.18	1
Tubd1	0.00206481762804458	0.145267110798296	0.153	0.045	1
Tyw3	0.00207496721596037	-0.0217695	0.102	0.036	1
Tbc1d32	0.00207496721596037	-0.0642017	0.125	0.054	1
2810013P06Rik	0.00208516254975076	0.110569101085202	0.17	0.171	1
Rfx7	0.00208516254975076	0.23485903393211	0.114	0.072	1
Rhob	0.00208516254975076	0.0293959063339979	0.102	0.135	1
Cpq	0.00209540381375725	-0.0233048	0.102	0.144	1
Sik1	0.00209540381375725	-0.0146917	0.097	0.126	1
Lrrk2	0.00210569119295544	0.35488190112042	0.159	0.099	1
Nudt8	0.00211602487295671	-0.29707	0.028	0.108	1
Rhoh	0.00212640504000987	-0.0547749	0.085	0.153	1
Pacsin2	0.00212640504000987	0.190925267122402	0.261	0.243	1
Rpusd1	0.00212640504000987	-0.0428676	0.114	0.054	1
Ap1s3	0.00213683188100284	0.379185061489844	0.182	0.09	1
Capza1	0.00213683188100284	0.371866432219847	0.443	0.378	1
Fam78b	0.00215782633556558	0.0464188484954037	0.131	0.045	1
Aasdhppt	0.00215782633556558	-0.150405	0.074	0.144	1
Bst1	0.00216839432612187	0.0092303538240095	0.125	0.099	1
Plxnc1	0.00216839432612187	-0.124215	0.097	0.135	1
Aph1a	0.00217900974459441	0.177021475618804	0.233	0.216	1
Rnf19b	0.00217900974459441	-0.0432408	0.102	0.108	1
Gnai3	0.00220038362637215	0.0661694603746443	0.227	0.243	1
Camkk2	0.00220038362637215	-0.0884751	0.119	0.135	1
Sltm	0.00220038362637215	0.249833592102882	0.307	0.234	1
Alkbh3	0.00221114247184403	0.188067098434808	0.119	0.081	1
Tlnrd1	0.00221114247184403	0.189247956385505	0.142	0.108	1
Ankrd44	0.00222194950956886	-0.0825791	0.205	0.243	1
Prdm11	0.00223280493226229	-0.0443687	0.125	0.045	1
Shkbp1	0.00224370893329592	-0.0545814	0.08	0.117	1
Npepps	0.00224370893329592	0.00850166082971921	0.102	0.108	1
Cyld	0.002254661706699	0.0771758538618237	0.205	0.225	1
Nfe2l1	0.00226566344716017	-0.0299947	0.153	0.207	1
Naa20	0.00227671435002912	0.13061130331433	0.159	0.135	1
Tnip1	0.00227671435002912	-0.0479894	0.125	0.126	1
1810013L24Rik	0.00227671435002912	-0.135978	0.057	0.117	1
C1d	0.00228781461131828	0.123228791087451	0.295	0.27	1
Pianp	0.00229896442770459	-0.034418	0.131	0.189	1
Ccdc166	0.00232141351580886	0.0764227776926036	0.119	0.054	1
Erlin1	0.00232141351580886	0.0133318171219766	0.119	0.117	1
Snhg3	0.00233271318421836	0.0940109209514754	0.114	0.135	1
Basp1	0.00233271318421836	0.31943778072956	0.381	0.252	1
Tmem33	0.00235546376651313	-0.0327709	0.142	0.171	1
Cirbp	0.00235546376651313	-0.0843443	0.17	0.243	1
Atxn1	0.00235546376651313	0.141103732985753	0.119	0.072	1
Hecw2	0.00236691508112289	-0.0690734	0.182	0.243	1
Klf3	0.00236691508112289	0.0568673827559418	0.233	0.234	1
Son	0.00236691508112289	0.290934860285524	0.375	0.252	1
Mcfd2	0.00236691508112289	-0.0139778	0.108	0.117	1
Akap10	0.00237841734631682	0.0191186630870088	0.108	0.081	1
Mrps6	0.00237841734631682	0.106697795269048	0.17	0.162	1
Aatf	0.00238997076414916	0.0379463639391377	0.125	0.135	1
2024-03-06	0.00238997076414916	-0.114897	0.057	0.108	1
Nudt2	0.00240157553735402	0.163775325273086	0.199	0.18	1
Nol11	0.00240157553735402	0.181689051060782	0.108	0.09	1
Cir1	0.00241323186934712	0.223450863752513	0.148	0.117	1
Nop53	0.00241323186934712	0.147410747134742	0.222	0.225	1
Reps1	0.00241323186934712	0.156968894597054	0.102	0.081	1
Cnppd1	0.00242493996422753	0.0329235681757608	0.142	0.144	1
Aldh9a1	0.00242493996422753	0.196399474425955	0.165	0.126	1
Cbx1	0.00242493996422753	0.31092110848521	0.386	0.288	1
Dhx36	0.00243670002677936	0.0917974409751666	0.193	0.216	1
Nudt17	0.0024603768774695	-0.124284	0.142	0.126	1
Leprot	0.00247229407861693	0.1147431114209	0.233	0.216	1
Snrk	0.00247229407861693	-0.0874221	0.068	0.117	1
Frmd8	0.00247229407861693	0.0579044303038196	0.108	0.108	1
Fhl3	0.00248426407345749	0.165603184085321	0.102	0.036	1
Papss1	0.00249628707022659	0.0410611656602621	0.119	0.135	1
Eif2b4	0.00249628707022659	-0.0511498	0.097	0.126	1
Eci2	0.00249628707022659	0.124764305351812	0.216	0.198	1
Crem	0.00249628707022659	-0.110594	0.108	0.09	1
Macf1	0.00250836327785506	0.0930290404240701	0.188	0.189	1
Mpv17l2	0.00252049290597098	0.0889368574490576	0.136	0.144	1
Sel1l	0.00252049290597098	0.0244714387608896	0.125	0.144	1
L3mbtl2	0.00252049290597098	0.119830936442091	0.114	0.054	1
Slpi	0.00253267616490132	-0.0904059	0.091	0.108	1
Prpsap1	0.00253267616490132	0.0735507553257546	0.17	0.126	1
Zbtb7b	0.00254491326567375	0.112239147307422	0.165	0.099	1
Phkg2	0.00254491326567375	0.219029800359978	0.125	0.09	1
Lrrc59	0.00254491326567375	0.274165552060549	0.227	0.18	1
Vsir	0.00256954984036942	0.0116867008675227	0.188	0.18	1
Zfr	0.00256954984036942	-0.00171109	0.165	0.18	1
Tap1	0.00256954984036942	0.292313600194623	0.381	0.279	1
Prpf19	0.00256954984036942	0.115242552205522	0.136	0.117	1
Mtx1	0.00258194973986711	-0.00503107	0.131	0.144	1
Frrs1	0.00260691383240317	0.0102204055434107	0.108	0.099	1
Arpc1b	0.00261947845526725	-0.250586	0.54	0.703	1
Pdcd2	0.00261947845526725	0.117095757055829	0.136	0.117	1
Epc1	0.00261947845526725	0.186524340691545	0.114	0.072	1
Nrd1	0.00263209841693285	0.323035202635264	0.318	0.27	1
Aebp2	0.00267029250528319	0.189004424570986	0.153	0.153	1
[truncated: 3,871 more rows]
